# Supplementary material for: Analysis of the Prognostic Significance and Immune Infiltration of the Amino Acid Metabolism-Related Genes in Colon Adenocarcinoma
Source: Front Genet. 2022 Aug 10;13:951461. doi: 10.3389/fgene.2022.951461 (PMC9399353; doi:10.3389/fgene.2022.951461)
Supplement: Supplementary file 1 [file Table1.XLS]

## Sheet: Table S1_GO(TvsN)
GO analysis between tumor and normal tissues
	ONTOLOGY	ID	Description	GeneRatio	BgRatio	pvalue	p.adjust	qvalue	geneID	Count
GO:0072507	BP	GO:0072507	divalent inorganic cation homeostasis	299/7255	499/18862	7.8764e-23	1.0359e-18	8.85473e-19	CEMIP/GRIN2D/CNNM2/SLC39A10/DHRS7C/CNNM4/PLCE1/SLC25A23/ANK3/STIM1/GRIN2B/SCGN/STC2/NMB/SLC30A4/CYP27B1/MT1F/TNNI3/OXTR/SLC30A10/ELANE/P2RY1/RYR3/CNGB1/JPH1/GNG3/GNA13/SLC35G1/MT1X/ACKR2/ANK2/MT1M/CXCL12/ATP1A2/CCL23/MT1G/ATP2B4/CALM1/SRI/KCNA5/LPAR1/MT1H/AKAP6/TRPV3/EDN3/P2RX1/F2RL1/PSEN1/KISS1/PLN/ADCY5/P2RX4/CCL14/JPH2/PRKCB/EDN2/GRINA/PTK2B/PTGER4/NPTN/MT2A/P2RX2/P2RY4/ATP2B1/CAV1/SLC11A1/PLC…	299
GO:0072503	BP	GO:0072503	cellular divalent inorganic cation homeostasis	283/7255	480/18862	3.06906e-20	1.38323e-16	1.18236e-16	CEMIP/GRIN2D/SLC39A10/DHRS7C/PLCE1/SLC25A23/STIM1/GRIN2B/SCGN/STC2/NMB/SLC30A4/MT1F/TNNI3/OXTR/SLC30A10/ELANE/P2RY1/RYR3/CNGB1/JPH1/GNG3/GNA13/SLC35G1/MT1X/ACKR2/ANK2/MT1M/CXCL12/ATP1A2/CCL23/MT1G/ATP2B4/CALM1/SRI/KCNA5/LPAR1/MT1H/AKAP6/TRPV3/EDN3/P2RX1/F2RL1/PSEN1/KISS1/PLN/ADCY5/P2RX4/CCL14/JPH2/PRKCB/EDN2/GRINA/PTK2B/PTGER4/NPTN/MT2A/P2RX2/P2RY4/ATP2B1/CAV1/SLC11A1/PLCG2/HERPUD1/STC1/JPH4/CASQ…	283
GO:0006936	BP	GO:0006936	muscle contraction	220/7255	352/18862	3.15518e-20	1.38323e-16	1.18236e-16	HTR1D/PLCE1/GPD1L/COMP/SNTB1/CCDC78/MYOM1/MYLK/TNNI3/OXTR/MYL9/PPP1R12B/HOMER1/CNN1/ANK2/SYNM/KCNE2/SLMAP/NEDD4L/FXYD1/ATP1A2/MYH11/GNAO1/ATP2B4/ACTG2/CALM1/SRI/SCNN1B/KCNA5/LMOD1/TPM1/SSTR2/TPM2/SLC9A1/TACR2/EDN3/P2RX1/SCN7A/DSC2/MYOT/TRIM72/MYOCD/PLN/P2RX4/UCN/SCN4B/GSN/NUP155/ITGA2/CTNNA3/KCNMA1/SCN2B/EDN2/HSPB6/TNNT1/SMTN/TMOD1/HTR7/CRYAB/AKAP9/GDNF/SORBS1/P2RX2/RCSD1/ATP2B1/CAV1/CHGA/ARHGAP4…	220
GO:0051480	BP	GO:0051480	regulation of cytosolic calcium ion concentration	215/7255	344/18862	8.49011e-20	2.73759e-16	2.34005e-16	CEMIP/GRIN2D/DHRS7C/PLCE1/GRIN2B/SCGN/NMB/OXTR/P2RY1/RYR3/CNGB1/JPH1/GNG3/GNA13/SLC35G1/ACKR2/ANK2/ATP1A2/ATP2B4/CALM1/SRI/KCNA5/LPAR1/AKAP6/TRPV3/P2RX1/F2RL1/KISS1/PLN/ADCY5/P2RX4/JPH2/EDN2/PTK2B/PTGER4/NPTN/P2RX2/P2RY4/ATP2B1/CAV1/PLCG2/JPH4/CASQ2/SLC8A1/CNR1/CDK5/NPSR1/GALR1/CASQ1/SLC8A3/BDKRB2/AVPR1B/NMU/GPR157/ADRA1A/DMD/NPY2R/BDKRB1/RIC3/AGTR1/TRPC7/BCL2/LETM1/PDE4D/CYSLTR1/CHD7/CCL28/ATP2B…	215
GO:0055074	BP	GO:0055074	calcium ion homeostasis	269/7255	454/18862	1.04075e-19	2.73759e-16	2.34005e-16	CEMIP/GRIN2D/DHRS7C/PLCE1/SLC25A23/STIM1/GRIN2B/SCGN/STC2/NMB/CYP27B1/TNNI3/OXTR/ELANE/P2RY1/RYR3/CNGB1/JPH1/GNG3/GNA13/SLC35G1/ACKR2/ANK2/CXCL12/ATP1A2/CCL23/ATP2B4/CALM1/SRI/KCNA5/LPAR1/AKAP6/TRPV3/EDN3/P2RX1/F2RL1/PSEN1/KISS1/PLN/ADCY5/P2RX4/CCL14/JPH2/PRKCB/EDN2/GRINA/PTK2B/PTGER4/NPTN/P2RX2/P2RY4/ATP2B1/CAV1/PLCG2/HERPUD1/STC1/JPH4/CASQ2/CASR/SLC8A1/CNR1/CDK5/NPSR1/GALR1/CASQ1/SLC8A3/BDKRB2/…	269
GO:0003012	BP	GO:0003012	muscle system process	267/7255	453/18862	3.86263e-19	8.46689e-16	7.23735e-16	GTF2IRD1/HTR1D/PLCE1/GPD1L/COMP/SNTB1/CCDC78/EZH2/MYOM1/KLF4/MYLK/TNNI3/OXTR/MYL9/P2RY1/PPP1R12B/HOMER1/CNN1/ANK2/SYNM/KCNE2/PDE9A/SLMAP/NEDD4L/FXYD1/ATP1A2/MYH11/GNAO1/ATP2B4/ACTG2/CALM1/SRI/SCNN1B/KCNA5/LMOD1/TPM1/SSTR2/TPM2/CAMK2G/SLC9A1/AKAP6/TACR2/EDN3/HMOX1/P2RX1/SCN7A/DSC2/MYOT/TRIM72/MYOCD/HAND2/PLN/FBXO32/P2RX4/PI16/UCN/SCN4B/GSN/NUP155/ITGA2/CTNNA3/KCNMA1/SCN2B/EDN2/HSPB6/TNNT1/SMTN/TMO…	267
GO:0006874	BP	GO:0006874	cellular calcium ion homeostasis	259/7255	442/18862	3.81713e-18	7.17184e-15	6.13036e-15	CEMIP/GRIN2D/DHRS7C/PLCE1/SLC25A23/STIM1/GRIN2B/SCGN/STC2/NMB/TNNI3/OXTR/ELANE/P2RY1/RYR3/CNGB1/JPH1/GNG3/GNA13/SLC35G1/ACKR2/ANK2/CXCL12/ATP1A2/CCL23/ATP2B4/CALM1/SRI/KCNA5/LPAR1/AKAP6/TRPV3/EDN3/P2RX1/F2RL1/PSEN1/KISS1/PLN/ADCY5/P2RX4/CCL14/JPH2/PRKCB/EDN2/GRINA/PTK2B/PTGER4/NPTN/P2RX2/P2RY4/ATP2B1/CAV1/PLCG2/HERPUD1/STC1/JPH4/CASQ2/CASR/SLC8A1/CNR1/CDK5/NPSR1/GALR1/CASQ1/SLC8A3/BDKRB2/AVPR1B/N…	259
GO:0003018	BP	GO:0003018	vascular process in circulatory system	159/7255	245/18862	3.47852e-17	5.71868e-14	4.88823e-14	SLC22A5/SLC7A5/ABCG2/C2CD4A/HTR1D/APLN/SLC6A6/COMP/SLC4A4/SLC2A13/CEACAM1/PDE2A/OXTR/P2RY1/SLC2A4/SLC5A6/ATP1A2/ATP2B4/SCNN1B/KCNA5/VEGFA/TACR2/EDN3/P2RX1/F2RL1/SLC16A12/SLC22A3/SLC13A3/UCN/KCNMA1/ATP1B2/EDN2/SLC6A20/ABCC2/HTR7/ECE1/SLC44A1/SLC12A2/FGB/ATP2B1/ABCC1/CAV1/PLOD3/ARHGAP42/FGA/CASR/SLC8A1/SLC7A1/SLC6A9/BDKRB2/AVPR1B/ADRA1A/SLC2A1/SLC1A5/AGT/AGTR1/SLC1A1/SLC29A1/SLC9A3R1/NPR1/ADRB2/BMP…	159
GO:0045229	BP	GO:0045229	external encapsulating structure organization	234/7255	396/18862	4.07772e-17	5.9589e-14	5.09357e-14	COL11A1/COL10A1/MMP7/MMP11/TGFBI/KLK7/EGFL6/ADAMTS12/COMP/ACAN/SOX9/MMP3/ADAM12/TNXB/TIMP1/COL7A1/MMP1/GPM6B/ELANE/CD44/DPT/IBSP/MMP13/HPSE2/MYH11/ITGA8/FAP/JAM2/RUNX1/MFAP2/SERPINB5/ANGPTL7/FOXF2/WT1/SPP1/ADAMTSL3/PRDX4/MMP10/BGN/HAPLN1/ITGA2/COL1A1/COLGALT1/CAPN2/BMP2/KIF9/ADAMTS2/LAMA1/ST7/ITGA7/FGB/CAV1/ADAMTS1/CTSS/ADTRP/ADAMTSL1/PLOD3/ADAMTS6/FGA/MMP28/BSG/PRSS2/JAM3/LOXL2/SCUBE1/SERPINH1/M…	234
GO:0098742	BP	GO:0098742	cell-cell adhesion via plasma-membrane adhesion molecules	173/7255	273/18862	4.7845e-17	6.29257e-14	5.37879e-14	CDH3/CLDN1/AJUBA/CLDN2/CLDN23/FXYD5/CELSR1/MPZ/KLF4/CELSR3/CEACAM1/CD177/CNTN4/CADM3/DSG3/CDHR5/DSG4/DSC2/FGFRL1/MYOT/NECTIN4/CLDN16/ADGRL3/IGSF9/CNTN2/BMP2/NPTN/CD209/CLDN18/PVR/CLDN14/CDH10/DSC3/SPARCL1/BSG/CLDN7/CDH19/PALLD/PTPRF/REG3A/NLGN1/JAML/CLDN8/MYPN/IGSF11/NEXN/CDHR2/LRFN4/DSG1/CLDN9/PCDH10/UNC5D/CLDN5/ARVCF/CLDN11/LRFN5/CDH24/MAPK7/IL1RN/CDH11/KIFAP3/SLITRK3/CLDN12/KIRREL3/NTNG1/ROBO2…	173
GO:0007204	BP	GO:0007204	positive regulation of cytosolic calcium ion concentration	191/7255	310/18862	8.50011e-17	1.0163e-13	8.6872e-14	CEMIP/GRIN2D/DHRS7C/PLCE1/GRIN2B/NMB/OXTR/P2RY1/RYR3/JPH1/GNG3/GNA13/ACKR2/ANK2/ATP1A2/ATP2B4/CALM1/SRI/LPAR1/AKAP6/TRPV3/F2RL1/KISS1/PLN/ADCY5/P2RX4/JPH2/EDN2/PTK2B/PTGER4/NPTN/P2RX2/P2RY4/CAV1/PLCG2/JPH4/CASQ2/SLC8A1/CNR1/CDK5/NPSR1/GALR1/CASQ1/SLC8A3/BDKRB2/AVPR1B/NMU/GPR157/ADRA1A/DMD/NPY2R/BDKRB1/RIC3/AGTR1/BCL2/LETM1/PDE4D/CYSLTR1/CHD7/CCL28/ITPR1/LIME1/CAMK2D/ABL1/P2RY8/EDNRB/GSTM2/CD36/ED…	191
GO:0030198	BP	GO:0030198	extracellular matrix organization	231/7255	393/18862	1.53649e-16	1.684e-13	1.43945e-13	COL11A1/COL10A1/MMP7/MMP11/TGFBI/KLK7/EGFL6/ADAMTS12/COMP/ACAN/SOX9/MMP3/ADAM12/TNXB/TIMP1/COL7A1/MMP1/GPM6B/ELANE/CD44/DPT/IBSP/MMP13/HPSE2/MYH11/ITGA8/FAP/JAM2/RUNX1/MFAP2/SERPINB5/ANGPTL7/FOXF2/WT1/SPP1/ADAMTSL3/PRDX4/MMP10/BGN/HAPLN1/ITGA2/COL1A1/COLGALT1/CAPN2/BMP2/KIF9/ADAMTS2/LAMA1/ST7/ITGA7/FGB/CAV1/ADAMTS1/CTSS/ADTRP/ADAMTSL1/PLOD3/ADAMTS6/FGA/MMP28/BSG/PRSS2/JAM3/LOXL2/SCUBE1/SERPINH1/M…	231
GO:0042391	BP	GO:0042391	regulation of membrane potential	249/7255	431/18862	1.89302e-16	1.91515e-13	1.63704e-13	GRIN2D/GNA11/ANK3/GPD1L/PYCR1/GABRD/GRIN2B/FHL1/POPDC2/SLC4A4/PINK1/PTN/SCN9A/GRIK1/GRIK3/ANK2/KCNE2/SLMAP/NEDD4L/FXYD1/BVES/ATP1A2/CALM1/SRI/KCNA5/SCN11A/PMAIP1/CUX2/SLC9A1/SLC26A3/AKAP6/P2RX1/SCN7A/DSC2/PSEN1/GRIN3A/STX1A/PLN/P2RX4/SCN4B/NUP155/KCNH8/CTNNA3/MUL1/KCNMA1/SCN2B/ATP1B2/NRXN1/PTK2B/MPP2/AKAP9/GRIK5/ASIC1/GABRE/P2RX2/RTL10/CAV1/TMEM108/CASQ2/SLC8A1/CNR1/CDK5/MEF2C/GBA/FLNA/KCNB1/GNAQ…	249
GO:0043062	BP	GO:0043062	extracellular structure organization	231/7255	394/18862	2.31212e-16	2.17207e-13	1.85665e-13	COL11A1/COL10A1/MMP7/MMP11/TGFBI/KLK7/EGFL6/ADAMTS12/COMP/ACAN/SOX9/MMP3/ADAM12/TNXB/TIMP1/COL7A1/MMP1/GPM6B/ELANE/CD44/DPT/IBSP/MMP13/HPSE2/MYH11/ITGA8/FAP/JAM2/RUNX1/MFAP2/SERPINB5/ANGPTL7/FOXF2/WT1/SPP1/ADAMTSL3/PRDX4/MMP10/BGN/HAPLN1/ITGA2/COL1A1/COLGALT1/CAPN2/BMP2/KIF9/ADAMTS2/LAMA1/ST7/ITGA7/FGB/CAV1/ADAMTS1/CTSS/ADTRP/ADAMTSL1/PLOD3/ADAMTS6/FGA/MMP28/BSG/PRSS2/JAM3/LOXL2/SCUBE1/SERPINH1/M…	231
GO:0023061	BP	GO:0023061	signal release	269/7255	475/18862	3.81499e-16	3.34498e-13	2.85923e-13	PDX1/INHBA/GAD1/NAAA/APLN/IL11/SOX4/NMB/RAP1A/PINK1/PCSK5/OXTR/P2RY1/VSNL1/CPT1A/TFR2/CXCL12/VAMP2/CALM1/SRI/KCNA5/CAMK2G/CRHBP/LIF/TACR2/EDN3/SPP1/P2RX1/F2RL1/PSEN1/GRIN3A/STX1A/SFRP1/ADCY5/P2RX4/UCN/SNAP29/NNAT/PRKCB/NRXN1/ENHO/GRIK5/GDNF/ASIC1/P2RY4/SLC44A4/SSTR5/FGB/CHGA/PASK/VIP/P2RY12/FGA/CASR/CNR1/CDK5/MEF2C/FOXA2/CAPN10/GALR1/C2CD2L/KCNB1/PRKCG/FOXD1/NMU/FGF20/ADRA1A/NR1H4/PPARD/NPY2R/CAM…	269
GO:0015711	BP	GO:0015711	organic anion transport	221/7255	376/18862	7.0275e-16	5.7766e-13	4.93774e-13	SLCO4A1/GLTP/SLC51A/SLC36A1/SLC7A5/STRA6/ABCG2/CA7/CA2/SLC6A6/SLC25A23/SLC51B/SLC4A11/CA9/ABCB11/LRRC8E/SLC17A7/SLC26A2/NMB/SLCO1B3/ATP8B1/SLC4A4/CA1/CEACAM1/GLS2/SLC7A11/AKR1C4/SLC5A6/SLC17A4/ATP1A2/VAMP2/SLC23A1/SLC17A8/SLC35D1/SLC35D3/SLCO2A1/SLC26A3/SLC22A11/PSEN1/STX1A/SLC16A12/SLC3A2/SLC22A3/CA4/SLC17A9/P2RX4/SLC13A3/SLCO4C1/SLC25A42/CA14/NCOA1/CA12/SLC6A20/FOLR1/ABCC2/RXRA/SLC44A4/SLC12A2/…	221
GO:0015849	BP	GO:0015849	organic acid transport	194/7255	324/18862	3.19802e-15	2.47414e-12	2.11485e-12	SLC51A/SLC36A1/SLC7A5/STRA6/ABCG2/CPT2/SLC6A6/SLC51B/ABCB11/LRRC8E/SLC17A7/SLC26A2/NMB/SLCO1B3/SLC25A20/ATP8B1/CEACAM1/GLS2/SLC7A11/CPT1A/AKR1C4/SLC5A6/ATP1A2/ACACB/VAMP2/SLC23A1/SLC17A8/SLC26A3/ABCD3/ERFE/PSEN1/STX1A/SLC3A2/P2RX4/SLC13A3/SLC22A4/NCOA1/SLC6A20/CROT/FOLR1/SLC6A19/ABCC2/RXRA/SLC12A2/SLC7A6/MPC1/SLC26A9/ABCC1/SLC11A1/PLA2G2C/SLC25A32/SLC25A29/SLC7A1/SLC6A9/BDKRB2/AVPR1B/NR1H4/PPARD/…	194
GO:1903522	BP	GO:1903522	regulation of blood circulation	175/7255	290/18862	2.64943e-14	1.93585e-11	1.65473e-11	KCNIP4/APLN/GPD1L/STIM1/POPDC2/TNNI3/OXTR/RYR3/KCNJ14/CORIN/ANK2/KCNE2/FXYD1/BVES/ATP1A2/GNAO1/ATP2B4/CALM1/SRI/KCNA5/TPM1/SLC9A1/EDN3/P2RX1/DSC2/PLN/CACNG8/EPAS1/P2RX4/UCN/SCN4B/APELA/NUP155/FXYD6/CTNNA3/SCN2B/ATP1B2/EDN2/TMIGD3/AKAP9/ECE1/FGB/ATP2B1/CAV1/CHGA/ARHGAP42/FGA/STC1/CASQ2/CASR/SLC8A1/CACNB1/FLNA/CASQ1/TH/THRB/SLC8A3/BDKRB2/AVPR1B/NMU/ADRA1A/DMD/AGT/AGTR1/SLC1A1/PDE4D/ATP1B3/NPR1/ATP2…	175
GO:0050804	BP	GO:0050804	modulation of chemical synaptic transmission	230/7255	405/18862	3.56432e-14	2.46726e-11	2.10897e-11	GRIN2D/LRP8/CA7/KAT2A/FAM107A/CPEB3/PACSIN2/GRIN2B/SCGN/CEL/RAP1A/PINK1/OXTR/P2RY1/PTN/SLC7A11/GRIK1/GRIK3/HOMER1/CNTN4/ATP1A2/NPTX1/VAMP2/CALM1/PLCL2/CUX2/YTHDF1/TACR2/BCHE/P2RX1/PSEN1/GRIN3A/STX1A/EIF4EBP2/CACNG8/UCN/LGI1/PRKCB/NRXN1/PTK2B/MPP2/NPTN/AKAP9/GRIK5/ASIC1/P2RY4/SLC12A2/JPH4/TMEM108/CNR1/CDK5/ABHD6/MEF2C/KCNB1/PRKCG/SLC8A3/NMU/ADRA1A/CDC20/NPY2R/CAMK2A/SLC1A1/NLGN1/ADRB2/NLGN4X/LZTS1…	230
GO:0099177	BP	GO:0099177	regulation of trans-synaptic signaling	230/7255	406/18862	5.11791e-14	3.36554e-11	2.8768e-11	GRIN2D/LRP8/CA7/KAT2A/FAM107A/CPEB3/PACSIN2/GRIN2B/SCGN/CEL/RAP1A/PINK1/OXTR/P2RY1/PTN/SLC7A11/GRIK1/GRIK3/HOMER1/CNTN4/ATP1A2/NPTX1/VAMP2/CALM1/PLCL2/CUX2/YTHDF1/TACR2/BCHE/P2RX1/PSEN1/GRIN3A/STX1A/EIF4EBP2/CACNG8/UCN/LGI1/PRKCB/NRXN1/PTK2B/MPP2/NPTN/AKAP9/GRIK5/ASIC1/P2RY4/SLC12A2/JPH4/TMEM108/CNR1/CDK5/ABHD6/MEF2C/KCNB1/PRKCG/SLC8A3/NMU/ADRA1A/CDC20/NPY2R/CAMK2A/SLC1A1/NLGN1/ADRB2/NLGN4X/LZTS1…	230
GO:0046942	BP	GO:0046942	carboxylic acid transport	170/7255	284/18862	1.69932e-13	1.06426e-10	9.09713e-11	SLC51A/SLC36A1/SLC7A5/STRA6/ABCG2/SLC6A6/SLC51B/ABCB11/LRRC8E/SLC17A7/SLC26A2/NMB/SLCO1B3/ATP8B1/CEACAM1/GLS2/SLC7A11/AKR1C4/SLC5A6/SLC17A4/ATP1A2/VAMP2/SLC23A1/SLC17A8/SLC35D1/SLC35D3/SLCO2A1/SLC26A3/PSEN1/STX1A/SLC16A12/SLC3A2/SLC22A3/P2RX4/SLC13A3/NCOA1/SLC6A20/FOLR1/ABCC2/RXRA/SLC12A2/SLC7A6/MPC1/SLC26A9/ABCC1/SLC11A1/PLA2G2C/CASR/SLC25A32/SLC16A9/SLC25A29/SLC7A1/SLC6A9/BDKRB2/AVPR1B/NR1H4/SF…	170
GO:0035637	BP	GO:0035637	multicellular organismal signaling	129/7255	203/18862	3.34797e-13	2.00148e-10	1.71083e-10	KCNIP4/ANK3/STIM1/SCN9A/RYR3/KCNJ14/CORIN/ANK2/KCNE2/FXYD1/ATP1A2/ATP2B4/CALM1/SRI/KCNA5/SCN11A/SLC9A1/P2RX1/SCN7A/DSC2/PLN/CACNG8/P2RX4/SCN4B/NUP155/FXYD6/ITGA2/PAFAH1B1/CTNNA3/SCN2B/ATP1B2/AKAP9/ATP2B1/CAV1/CASQ2/SLC8A1/JAM3/CACNB1/GBA/FLNA/CASQ1/SLC8A3/SCN3A/AGT/PDE4D/ATP1B3/NPR1/ATP2B3/ITPR1/CAMK2D/CACNA1H/GPER1/CACNA2D1/GPR88/DMPK/MEF2A/DMRT3/FXYD4/KCNJ11/CACNB2/SLC8A2/KCNK3/FXYD3/ATP2A3/CAC…	129
GO:0008016	BP	GO:0008016	regulation of heart contraction	150/7255	245/18862	3.56469e-13	2.03838e-10	1.74238e-10	KCNIP4/APLN/GPD1L/STIM1/POPDC2/TNNI3/RYR3/KCNJ14/CORIN/ANK2/KCNE2/FXYD1/BVES/ATP1A2/GNAO1/ATP2B4/CALM1/SRI/KCNA5/TPM1/SLC9A1/EDN3/DSC2/PLN/CACNG8/EPAS1/P2RX4/UCN/SCN4B/APELA/NUP155/FXYD6/CTNNA3/SCN2B/ATP1B2/EDN2/TMIGD3/AKAP9/ATP2B1/CAV1/CHGA/STC1/CASQ2/SLC8A1/CACNB1/FLNA/CASQ1/TH/THRB/SLC8A3/NMU/ADRA1A/DMD/AGT/SLC1A1/PDE4D/ATP1B3/NPR1/ATP2B3/ITPR1/CAMK2D/DES/GSTM2/CACNA1H/CACNA2D1/GLRX3/DMPK/MEF2…	150
GO:0060047	BP	GO:0060047	heart contraction	165/7255	279/18862	1.61194e-12	8.83341e-10	7.55065e-10	KCNIP4/APLN/GPD1L/STIM1/POPDC2/TNNI3/RYR3/SGCG/KCNJ14/CORIN/ANK2/KCNE2/NEDD4L/FXYD1/BVES/ATP1A2/GNAO1/ATP2B4/CALM1/SRI/KCNA5/TPM1/SLC9A1/EDN3/DSC2/PLN/CACNG8/EPAS1/P2RX4/UCN/SCN4B/GSN/APELA/NUP155/FXYD6/CTNNA3/SCN2B/ATP1B2/EDN2/TMIGD3/AKAP9/ATP2B1/CAV1/CHGA/STC1/CASQ2/SLC8A1/CACNB1/FLNA/CASQ1/TH/THRB/SLC8A3/NMU/ADRA1A/DMD/AGT/SLC1A1/PDE4D/ATP1B3/NPR1/ATP2B3/ITPR1/CAMK2D/DES/GSTM2/CACNA1H/CACNA2D1…	165
GO:0030001	BP	GO:0030001	metal ion transport	262/7255	486/18862	2.02014e-12	1.06276e-09	9.08426e-10	CEMIP/GRIN2D/CNNM2/SLC39A10/DHRS7C/CNNM4/SLC25A23/TMEM37/TRPM6/STIM1/GRIN2B/SLC30A4/CYP27B1/MYLK/SLC4A4/PLP1/SLC30A10/RYR3/JPH1/HOMER1/TRIM27/SLC35G1/ANK2/KCNE2/FXYD1/CXCL12/ATP1A2/GNAO1/ATP2B4/CALM1/SRI/KCNA5/CAMK2G/SLC9A1/AKAP6/TRPV3/SLC41A2/P2RX1/PSEN1/GRIN3A/SLC3A2/PLN/CACNG8/P2RX4/UCN/RGS9/JPH2/CLDN16/PRKCB/NIPAL1/ATP1B2/PTK2B/ASIC1/P2RX2/CBARP/ATP2B1/CAV1/SLC11A1/PLCG2/P2RY12/STC1/AHNAK/JPH…	262
GO:0006814	BP	GO:0006814	sodium ion transport	145/7255	239/18862	2.39415e-12	1.21107e-09	1.0352e-09	SLC22A5/TESC/CNNM4/SLC6A6/SLC20A1/ANK3/SLC4A11/GPD1L/SGK1/FXYD5/ABCB11/SLC17A7/CHP1/SLC4A4/SCN9A/SLMAP/SLC5A6/NEDD4L/FXYD1/SLC17A4/ATP1A2/ATP2B4/SLC5A11/SLC23A1/SCNN1B/SLC17A8/SCN11A/PCSK9/SLC9A1/SLC9A3/SLC9A9/SCN7A/SLC3A2/P2RX4/SLC13A3/SCN4B/SLC22A4/FXYD6/SCN2B/ATP1B2/SLC6A20/SLC6A19/ASIC1/SLC12A2/SLC8A1/SCNN1G/SLC6A9/SLC8A3/DMD/SCN3A/SLC9A2/ATP1B3/SLC9A3R1/SLC38A7/ADRB2/SLC5A7/CAMK2D/PER1/CACNA…	145
GO:1904062	BP	GO:1904062	regulation of cation transmembrane transport	193/7255	340/18862	4.30097e-12	2.09505e-09	1.79081e-09	CEMIP/TESC/KCNIP4/DHRS7C/ANK3/GPD1L/FXYD5/CAB39/STIM1/GRIN2B/CHP1/FHL1/PLP1/PINK1/DPP6/JPH1/HOMER1/ANK2/KCNE2/SLMAP/NEDD4L/FXYD1/ATP1A2/ATP2B4/VAMP2/CALM1/SRI/PCSK9/SLC9A1/CRHBP/AKAP6/LRRC7/EDN3/KCNMB1/PLN/CACNG8/SCN4B/RGS9/PIRT/JPH2/FXYD6/KCNAB1/SCN2B/ATP1B2/PTK2B/AKAP9/CBARP/CAV1/CTSS/PLCG2/AHNAK/JPH4/CASQ2/SLC8A1/CDK5/MEF2C/CACNB1/NPSR1/FLNA/CASQ1/SLC6A9/DMD/GRIA4/BDKRB1/PDZK1/PDE4D/ATP1B3/SLC…	193
GO:0022407	BP	GO:0022407	regulation of cell-cell adhesion	238/7255	437/18862	5.31194e-12	2.49509e-09	2.13276e-09	GTPBP4/GCNT2/ANK3/RIPK2/CITED2/FXYD5/CBFB/CD160/ZBTB7B/SOX4/KLF4/PLPP3/CEACAM1/ELANE/CD44/HSPD1/PAG1/FGL2/KIF26B/TNFSF9/CXCL12/VSIR/IL23A/RUNX1/SHH/HHLA2/VEGFA/MAD2L2/LEF1/ZC3H8/BMP7/CEBPB/BMP2/CD209/CD276/IL6ST/FGB/CAV1/ZP3/ADTRP/FGA/NEXMIF/HSPH1/CD1D/IL1A/BMP4/ZMIZ1/FOXA2/SLC7A1/PCK1/IRAK1/EPHB3/IGF2/CD46/EPHA7/ZBTB16/B4GALNT2/MAGI1/LGALS9C/CCL28/SOCS6/BMP6/BAD/ABL1/PDPN/PRKCD/LGALS3/CCR2/ITPKB…	238
GO:0001501	BP	GO:0001501	skeletal system development	260/7255	486/18862	7.3272e-12	3.28353e-09	2.80671e-09	MTHFD1L/COL11A1/COL10A1/MDFI/MSX2/TEAD4/GNA11/TGFBI/KAT2A/ADAMTS12/COMP/ACAN/SOX9/MSX1/SOX4/TIMP1/BMP3/IRX5/WNT7B/SP5/PCSK5/CD44/CHAD/MMP13/NLE1/PAPSS2/RUNX1/SHH/EPYC/FOXN3/PPARGC1B/TFAP2A/AXIN2/PSEN1/SNAI1/SCIN/BGN/HAND2/HAPLN1/SFRP1/JAG2/SIX1/MAF/P3H1/COL1A1/PITX1/HOXB8/AMELX/TCOF1/BMP7/CHI3L1/BMP2/PTGER4/HYAL3/CLDN18/ACVRL1/TBX15/TULP3/STC1/WNT2B/LOXL2/MEF2C/BMP4/SERPINH1/MEIS1/MATN3/WDR5/SPNS…	260
GO:0003015	BP	GO:0003015	heart process	168/7255	289/18862	7.48981e-12	3.28353e-09	2.80671e-09	KCNIP4/APLN/GPD1L/STIM1/POPDC2/TNNI3/RYR3/SGCG/KCNJ14/CORIN/ANK2/KCNE2/NEDD4L/FXYD1/BVES/ATP1A2/GNAO1/ATP2B4/CALM1/SRI/KCNA5/TPM1/NOX4/SLC9A1/EDN3/DSC2/PLN/CACNG8/EPAS1/P2RX4/UCN/SCN4B/GSN/APELA/NUP155/FXYD6/CTNNA3/SCN2B/ATP1B2/EDN2/TMIGD3/AKAP9/ATP2B1/CAV1/CHGA/STC1/CASQ2/SLC8A1/CACNB1/FLNA/CASQ1/TH/THRB/SLC8A3/NMU/ADRA1A/DMD/AGT/SLC1A1/PDE4D/ATP1B3/NPR1/ATP2B3/ITPR1/CAMK2D/DES/GSTM2/CACNA1H/CAC…	168
GO:0007409	BP	GO:0007409	axonogenesis	248/7255	460/18862	7.8157e-12	3.31587e-09	2.83435e-09	SPTBN2/ANK3/GFRA2/HSP90AB1/FEZF1/SEMA6D/UNC5C/TRAK2/WNT3/GAB1/ZSWIM6/CNTN4/CXCL12/ZSWIM4/EPHB4/NTN1/PLXNA1/ANOS1/NPTX1/NCAM1/SPTBN5/SHH/YTHDF1/VEGFA/SPP1/PSEN1/MYOT/GBX2/LGI1/SEMA6A/FEZ2/PAFAH1B1/GFRA1/DCLK1/NUMB/IGSF9/BMP7/NRXN1/CNTN2/S100B/NPTN/GDNF/LAMA1/CHL1/KIF13B/PLXNA2/SLIT3/EFNA3/NDN/BSG/GRB7/CDK5/EPHA6/KIF5A/PHOX2B/EVX1/LIMK1/FOXD1/ATL1/EPHB3/VCL/CHODL/MAP6/SEMA3G/RPS6KA5/GAP43/ATP8A2/PA…	248
GO:0032412	BP	GO:0032412	regulation of ion transmembrane transporter activity	152/7255	257/18862	1.19682e-11	4.91893e-09	4.20462e-09	TESC/ANK3/GPD1L/FXYD5/CAB39/STIM1/GRIN2B/CHP1/FHL1/PINK1/JPH1/HOMER1/ANK2/KCNE2/SLMAP/NEDD4L/FXYD1/ATP1A2/VAMP2/CALM1/SRI/PCSK9/SLC9A1/CRHBP/AKAP6/LRRC7/PLN/CACNG8/SCN4B/RGS9/PIRT/JPH2/FXYD6/KCNAB1/RIPK1/SCN2B/ATP1B2/PTK2B/AKAP9/CBARP/CAV1/CTSS/PLCG2/AHNAK/JPH4/CASQ2/CDK5/MEF2C/CACNB1/CASQ1/SLC6A9/DMD/GRIA4/PDZK1/PDE4D/ATP1B3/SLC9A3R1/NLGN1/ADRB2/CAMK2D/KCNS2/GSTM2/RELN/CACNA2D1/CCR2/PPARGC1A/CNI…	152
GO:0030900	BP	GO:0030900	forebrain development	199/7255	357/18862	1.90734e-11	7.6016e-09	6.49772e-09	INHBA/LRP8/OTX1/FUT1/KAT2A/FEZF1/RPGRIP1L/MSX1/EZH2/NME1/ATIC/WNT7B/WDR62/E2F1/OXTR/PTN/SLC7A11/KIF14/ZSWIM6/CXCL12/ATP1A2/GNAO1/ATP2B4/SHH/DIXDC1/LPAR1/SSTR2/GART/CSNK2A2/BTBD3/PSEN1/NSUN5/GBX2/ANXA3/ADGRG1/LEF1/PAFAH1B1/GNG12/DCLK1/NCOA1/PITX1/NUMB/DMRTA2/STIL/TYRO3/ATP1B2/BMP2/MYO1D/TACC3/SUN2/HSD3B2/DPCD/DNAH5/NDE1/P2RY12/KDM1A/TMEM108/WNT2B/SLC8A1/CDK5/BMP4/ZMIZ1/FLNA/TH/SLC8A3/EPHB3/SLC2A1/…	199
GO:0006816	BP	GO:0006816	calcium ion transport	223/7255	409/18862	2.15207e-11	8.3247e-09	7.11581e-09	CEMIP/GRIN2D/DHRS7C/SLC25A23/TMEM37/TRPM6/STIM1/GRIN2B/CYP27B1/MYLK/PLP1/RYR3/JPH1/HOMER1/TRIM27/SLC35G1/ANK2/KCNE2/CXCL12/ATP1A2/GNAO1/ATP2B4/CALM1/SRI/CAMK2G/SLC9A1/AKAP6/TRPV3/P2RX1/PSEN1/GRIN3A/SLC3A2/PLN/CACNG8/P2RX4/UCN/RGS9/JPH2/PRKCB/PTK2B/ASIC1/P2RX2/CBARP/ATP2B1/CAV1/PLCG2/P2RY12/STC1/AHNAK/JPH4/CASQ2/CASR/SLC8A1/CDK5/CACNB1/NPSR1/CASQ1/PLPP4/SLC8A3/ADRA1A/DMD/IL16/CAMK2A/BDKRB1/GPM6A/T…	223
GO:0007188	BP	GO:0007188	adenylate cyclase-modulating G protein-coupled receptor signaling pathway	138/7255	230/18862	2.50754e-11	9.42262e-09	8.0543e-09	GNA11/HTR1D/GLP2R/PDE2A/UCN2/P2RY1/GRIK3/GNG2/GNA13/ADCY9/GPR3/GNAO1/ATP2B4/LPAR1/SSTR2/PTGDR2/PLN/ADCY5/ADGRG1/ADGRB3/LGR5/ADGRL3/LGR4/PRKACB/PTGER4/ADCYAP1R1/GPR37L1/CHGA/VIP/P2RY12/CASR/CNR1/VIPR1/FLNA/GALR1/GNAQ/ADRA1A/NPY2R/GCG/PDE4D/SLC9A3R1/ADCY3/ADRB2/ADCY2/GNAI1/ADCY6/EDNRA/GPER1/GPR119/RGS2/HTR4/CALCA/PTH1R/PALM/DRD2/AKAP5/CXCL11/GNAL/MC1R/VIPR2/PRMT5/AKAP13/CACNA1D/SCTR/S1PR5/CNR2/APLP…	138
GO:0010038	BP	GO:0010038	response to metal ion	196/7255	352/18862	3.07563e-11	1.12363e-08	9.60461e-09	CLDN1/PDX1/CPNE7/TAT/CA2/SLC25A23/DPEP1/ANK3/CCND1/STIM1/ADD1/ECT2/SLC30A4/SMPD1/MT1F/CDK4/SLC30A10/RYR3/HOMER1/MT1X/TFR2/SORD/CCNB1/MT1M/NEDD4L/MT1G/CALM1/SHH/CHP2/CRHBP/CPNE8/MT1H/TFAP2A/HMOX1/KCNMB1/CPNE5/PLN/P2RX4/GSN/KCNMA1/AMELX/AOC1/CYBRD1/PTK2B/DTYMK/ABCC2/CPNE1/NUDT1/MT2A/SLC12A2/FGB/CAV1/TXNIP/FGA/BSG/CASQ2/CASR/LOXL2/MEF2C/ALAD/IL1A/CNGA3/TH/PCNA/EIF2AK3/SYT9/BCL2/CAT/NLGN1/MTF1/SLC11A…	196
GO:0022898	BP	GO:0022898	regulation of transmembrane transporter activity	156/7255	268/18862	3.61346e-11	1.28444e-08	1.09792e-08	TESC/ANK3/GPD1L/FXYD5/CAB39/STIM1/GRIN2B/CHP1/FHL1/PINK1/JPH1/HOMER1/ANK2/KCNE2/SLMAP/NEDD4L/FXYD1/ATP1A2/VAMP2/CALM1/SRI/PCSK9/SLC9A1/CRHBP/AKAP6/LRRC7/PLN/CACNG8/SCN4B/RGS9/PIRT/JPH2/FXYD6/KCNAB1/RIPK1/SCN2B/ATP1B2/PTK2B/AKAP9/CBARP/CAV1/CTSS/PLCG2/AHNAK/JPH4/CASQ2/CDK5/MEF2C/CACNB1/CASQ1/SLC6A9/DMD/GRIA4/BCL2/PDZK1/PDE4D/ATP1B3/SLC9A3R1/NLGN1/ADRB2/CAMK2D/KCNS2/GSTM2/RELN/CACNA2D1/CCR2/PPARGC1…	156
GO:0007411	BP	GO:0007411	axon guidance	160/7255	277/18862	4.66831e-11	1.61573e-08	1.38109e-08	SPTBN2/GFRA2/FEZF1/SEMA6D/UNC5C/WNT3/GAB1/ZSWIM6/CNTN4/CXCL12/ZSWIM4/EPHB4/NTN1/PLXNA1/ANOS1/NCAM1/SPTBN5/SHH/YTHDF1/VEGFA/MYOT/GBX2/LGI1/SEMA6A/FEZ2/GFRA1/IGSF9/BMP7/NRXN1/CNTN2/NPTN/GDNF/LAMA1/CHL1/PLXNA2/SLIT3/EFNA3/BSG/GRB7/CDK5/EPHA6/KIF5A/EVX1/FOXD1/EPHB3/SEMA3G/RPS6KA5/GAP43/PALLD/KIF5C/EPHA5/EPHA7/NEO1/FEZ1/ARHGAP35/MYPN/NEXN/GFRA3/RELN/SEMA4G/EPHA10/EPHA1/FZD3/MAPK3/PLXNA3/EXT1/UNC5D/TUB…	160
GO:0097485	BP	GO:0097485	neuron projection guidance	160/7255	278/18862	6.84601e-11	2.30869e-08	1.97343e-08	SPTBN2/GFRA2/FEZF1/SEMA6D/UNC5C/WNT3/GAB1/ZSWIM6/CNTN4/CXCL12/ZSWIM4/EPHB4/NTN1/PLXNA1/ANOS1/NCAM1/SPTBN5/SHH/YTHDF1/VEGFA/MYOT/GBX2/LGI1/SEMA6A/FEZ2/GFRA1/IGSF9/BMP7/NRXN1/CNTN2/NPTN/GDNF/LAMA1/CHL1/PLXNA2/SLIT3/EFNA3/BSG/GRB7/CDK5/EPHA6/KIF5A/EVX1/FOXD1/EPHB3/SEMA3G/RPS6KA5/GAP43/PALLD/KIF5C/EPHA5/EPHA7/NEO1/FEZ1/ARHGAP35/MYPN/NEXN/GFRA3/RELN/SEMA4G/EPHA10/EPHA1/FZD3/MAPK3/PLXNA3/EXT1/UNC5D/TUB…	160
GO:0007200	BP	GO:0007200	phospholipase C-activating G protein-coupled receptor signaling pathway	72/7255	103/18862	9.14281e-11	2.97115e-08	2.53969e-08	GNA11/PLCE1/P2RY1/HOMER1/LPAR1/F2RL1/BICD1/P2RY4/CHGA/VIP/P2RY12/CASR/GPR157/ADRA1A/AGT/AGTR1/SLC9A3R1/P2RY8/EDNRB/F2/GPR18/CALCA/LTB4R/PTH1R/DRD2/CX3CR1/F2RL2/TACR1/CMKLR1/GPR4/HCRT/F2R/GRPR/S1PR1/ADRA2A/ADRA1B/GRP/CHRM2/NMUR2/P2RY10/ESR1/GNA15/GPR17/P2RY2/GPR35/NMUR1/GPR27/GNG13/ANO1/OPRD1/GPR174/PTGER3/GPR55/DRD5/NPR3/HTR2C/NMBR/MC3R/GPR65/OPRL1/FFAR4/CCKAR/HTR2A/ADRA1D/OPRM1/GALR2/C3AR1/FPR2/…	72
GO:0032409	BP	GO:0032409	regulation of transporter activity	162/7255	283/18862	9.26226e-11	2.97115e-08	2.53969e-08	TESC/ANK3/GPD1L/SGK1/FXYD5/CAB39/STIM1/GRIN2B/CHP1/FHL1/PINK1/JPH1/HOMER1/ANK2/KCNE2/SLMAP/NEDD4L/FXYD1/ATP1A2/VAMP2/CALM1/SRI/PCSK9/SLC9A1/CRHBP/AKAP6/LRRC7/PLN/CACNG8/SCN4B/RGS9/PIRT/JPH2/FXYD6/KCNAB1/RIPK1/SCN2B/ATP1B2/PTK2B/AKAP9/CBARP/CAV1/CTSS/PLCG2/AHNAK/JPH4/CASQ2/CDK5/MEF2C/CACNB1/CASQ1/SLC6A9/DMD/GRIA4/BCL2/PDZK1/PDE4D/ATP1B3/SLC9A3R1/NLGN1/ADRB2/CAMK2D/KCNS2/APOA2/PRKCD/GSTM2/RELN/CACN…	162
GO:0006937	BP	GO:0006937	regulation of muscle contraction	102/7255	161/18862	1.25797e-10	3.93925e-08	3.3672e-08	PLCE1/TNNI3/OXTR/MYL9/PPP1R12B/CNN1/ANK2/ATP1A2/CALM1/SRI/TPM1/SSTR2/SLC9A1/TACR2/P2RX1/DSC2/MYOCD/PLN/P2RX4/UCN/ITGA2/CTNNA3/KCNMA1/EDN2/HSPB6/TNNT1/AKAP9/ATP2B1/CAV1/CHGA/ARHGAP42/STC1/CASQ2/SLC8A1/CASQ1/SLC8A3/NMU/ADRA1A/DMD/NPY2R/PDE4D/ADRB2/CAMK2D/GSTM2/GPER1/DMPK/PIK3CG/SPHK1/RGS2/TNNT2/CALCA/SMAD7/NOS1/ENO1/KCNA1/PRKG1/KIT/PKP2/TACR1/TRPM4/CLIC2/CHRNA3/GATA4/F2R/SPX/HDAC4/HRC/ADRA2A/ADA/AD…	102
GO:0035725	BP	GO:0035725	sodium ion transmembrane transport	107/7255	171/18862	1.31991e-10	4.03708e-08	3.45083e-08	TESC/CNNM4/SLC6A6/SLC20A1/ANK3/SLC4A11/GPD1L/FXYD5/ABCB11/SLC17A7/CHP1/SLC4A4/SCN9A/SLMAP/NEDD4L/FXYD1/SLC17A4/ATP1A2/ATP2B4/SLC23A1/SCNN1B/SCN11A/PCSK9/SLC9A1/SLC9A3/SLC9A9/SCN7A/SLC3A2/SCN4B/FXYD6/SCN2B/ATP1B2/SLC6A20/SLC6A19/ASIC1/SLC12A2/SLC8A1/SCNN1G/SLC6A9/SLC8A3/DMD/SCN3A/SLC9A2/ATP1B3/SLC9A3R1/CAMK2D/CACNA1H/SLC34A3/SLC9A7/FXYD4/PRKCE/SLC8A2/SLC17A1/SLC20A2/FXYD3/NOS1/TRPM2/HECW2/SLC4A10/…	107
GO:0042493	BP	GO:0042493	response to drug	197/7255	359/18862	1.51602e-10	4.53152e-08	3.87347e-08	CDH3/PDX1/INHBA/LRP8/CCNO/GAD1/DPEP1/CA9/CCND1/HSP90AB1/ABCB11/PPAT/MYC/NME1/ATP8B1/RAP1A/SMPD1/CAD/CDK4/OXTR/RAD54B/PTN/HSD11B2/CTPS1/CPT1A/SORD/CCNB1/KCNE2/RAD54L/TLR3/FOSL1/ACACB/GNAO1/MCM7/BCAR3/SCNN1B/SCN11A/CRHBP/AMH/BCHE/HMOX1/ABCD3/TGIF1/SLC22A3/SFRP1/RPN2/ITGA2/NCOA1/COL1A1/AMELX/DNMT3B/PTK2B/CENPF/ABCC2/EFTUD2/CYP2W1/ARRB1/SST/ABCC1/UMPS/PTGR1/TXNIP/CHEK2/TP73/HDAC2/SLC8A1/MEF2C/ALAD/TH…	197
GO:0045165	BP	GO:0045165	cell fate commitment	146/7255	251/18862	1.63267e-10	4.77174e-08	4.0788e-08	WNT2/EPOP/IL6R/SOX9/KLF4/WNT7B/WNT3/IL23A/SHH/WT1/PSEN1/SFRP1/EPAS1/JAG2/SIX1/PITX1/DMRTA2/BMP2/TBX15/TCF3/WNT2B/MEF2C/BMP4/FOXA2/IRF4/PRKDC/GAP43/ONECUT2/BCL2/FGFR2/PROX1/TGFB1I1/SMAD1/EYA2/PDPN/LY9/TCF7L2/SOX1/SOX12/DMRT3/FEV/EXT1/APC/WNT11/CDON/WNT5A/FGF10/ZFPM1/NKX2-1/CDC42/DKK1/SIX2/FOXP3/WNT8B/PTF1A/GLI3/GATA4/DSCAML1/POU4F1/SOX5/TBX20/WNT9A/POU3F2/FGF2/TBX4/AR/GSC/FGF8/MYT1L/MNX1/CYP26B1/T…	146
GO:0060402	BP	GO:0060402	calcium ion transport into cytosol	97/7255	152/18862	1.97052e-10	5.63399e-08	4.81584e-08	CEMIP/GRIN2D/DHRS7C/GRIN2B/RYR3/JPH1/ANK2/ATP1A2/ATP2B4/CALM1/SRI/AKAP6/TRPV3/PLN/P2RX4/JPH2/PTK2B/P2RX2/CAV1/PLCG2/JPH4/CASQ2/SLC8A1/NPSR1/CASQ1/SLC8A3/ADRA1A/DMD/BDKRB1/BCL2/LETM1/PDE4D/CHD7/ITPR1/LIME1/CAMK2D/ABL1/GSTM2/GPER1/CACNA2D1/F2/PRKCE/SLC8A2/NOL3/ERO1A/NOS1/TRPM2/DRD2/PLCG1/CXCL11/THY1/BAK1/TRPV4/GRIN2A/SNCA/CLIC2/MCOLN2/CD19/F2R/HRC/FGF2/CCL21/CCL19/FKBP1B/MS4A1/DDIT3/PRNP/CXCL10/JPH…	97
GO:0007517	BP	GO:0007517	muscle organ development	177/7255	317/18862	2.04613e-10	5.72569e-08	4.89422e-08	WNT2/COL11A1/TEAD4/USP2/STRA6/MSX1/MTM1/MYOM1/FHL1/POPDC2/CFL2/MYLK/SVIL/TNNI3/SGCG/JPH1/HOMER1/TCF21/BVES/HLF/ASB2/SRI/TPM1/SHH/WT1/LIF/TRIM72/TAGLN/MYOCD/LEF1/SIX1/JPH2/PITX1/DMRTA2/LARGE1/KCNAB1/SMTN/BMP2/CENPF/CRYAB/P2RX2/ITGA7/CAV1/SMYD1/CDK5/MEF2C/BMP4/SPEG/CASQ1/PHOX2B/SIX4/MYH15/DMD/IGF2/CHODL/EMD/MEF2D/CNTFR/BCL2/FGFR2/ARNTL/SGCE/PROX1/CHD7/FLNB/NEB/CACNA1H/MEF2A/MYL6/TNNT2/TWIST1/SMAD7/…	177
GO:0061337	BP	GO:0061337	cardiac conduction	95/7255	149/18862	3.24686e-10	8.8964e-08	7.60449e-08	KCNIP4/STIM1/RYR3/KCNJ14/CORIN/ANK2/KCNE2/FXYD1/ATP1A2/ATP2B4/CALM1/SRI/KCNA5/SLC9A1/DSC2/PLN/CACNG8/SCN4B/NUP155/FXYD6/CTNNA3/SCN2B/ATP1B2/AKAP9/ATP2B1/CAV1/CASQ2/SLC8A1/CACNB1/FLNA/CASQ1/SLC8A3/AGT/PDE4D/ATP1B3/NPR1/ATP2B3/ITPR1/CAMK2D/CACNA2D1/DMPK/MEF2A/FXYD4/KCNJ11/CACNB2/SLC8A2/KCNK3/FXYD3/ATP2A3/CACNG4/NOS1/PKP2/CACNA1D/GJC1/TRPM4/SCN3B/HRC/SCN1B/KCNIP3/ATP2B2/KCNE3/ATP2A1/FKBP1B/ASPH/KCNI…	95
GO:0150104	BP	GO:0150104	transport across blood-brain barrier	62/7255	87/18862	5.23156e-10	1.40419e-07	1.20028e-07	SLC22A5/SLC7A5/ABCG2/SLC6A6/SLC4A4/SLC2A13/SLC2A4/SLC5A6/ATP1A2/ATP2B4/SLC16A12/SLC22A3/SLC13A3/ATP1B2/SLC6A20/ABCC2/SLC44A1/SLC12A2/ABCC1/SLC7A1/SLC6A9/AVPR1B/SLC2A1/SLC1A5/SLC1A1/SLC29A1/SLC9A3R1/SLCO1C1/CD36/SLC15A2/SLC38A5/LEPR/SLC8A2/ATP8A1/ATP2A3/SLC19A1/SLC1A4/ABCB1/SLC4A8/LRP2/SLC38A3/SLC16A1/SLC27A4/SLC29A2/ABCC3/SLC6A1/INSR/SLCO2B1/ABCC9/SLC1A2/LRP3/SLC22A2/SLC5A1/SLC28A2/SLC24A3/SLC16A…	62
GO:0015718	BP	GO:0015718	monocarboxylic acid transport	109/7255	178/18862	5.67578e-10	1.49296e-07	1.27615e-07	SLC51A/STRA6/ABCG2/SLC51B/ABCB11/LRRC8E/SLC17A7/NMB/SLCO1B3/ATP8B1/CEACAM1/GLS2/SLC7A11/AKR1C4/SLC5A6/ATP1A2/VAMP2/SLC17A8/SLCO2A1/PSEN1/STX1A/SLC16A12/SLC22A3/P2RX4/NCOA1/ABCC2/RXRA/SLC12A2/MPC1/PLA2G2C/CASR/SLC16A9/BDKRB2/AVPR1B/NR1H4/SLC1A5/SLC1A1/SLC9A3R1/NR0B2/SLC38A7/PLA2G3/SLC25A22/PLA2G5/SLCO1C1/CD36/CPLX1/SLC27A5/APBA1/DRD2/MAP2K6/SLCO1B1/SLCO1A2/TNFSF11/SLC10A1/GRM2/SNAP25/SLC1A4/AQP9/S…	109
GO:0070661	BP	GO:0070661	leukocyte proliferation	173/7255	312/18862	6.77118e-10	1.74617e-07	1.49259e-07	SLC39A10/RIPK2/ZBTB7B/HSPD1/CTPS1/TNFSF9/VSIR/SOS2/IL23A/PLCL2/SHH/HHLA2/F2RL1/HELLS/LEF1/CEBPB/TNFRSF13B/CD209/CD276/IL6ST/ZP3/SLC11A1/MEF2C/CD1D/IL1A/BMP4/GBA/SLC7A1/RIPK3/CLU/IGF2/CD46/BCL2/SH3RF1/LGALS9C/ABL1/PRKCD/LGALS3/FLT3/CCR2/GSTP1/MAPK3/PIK3CG/CLEC4G/CCL8/PURA/CD79A/MIF/CLECL1/CD180/NCK1/DNAJA3/CD22/FGF10/KIT/FOXP3/BTK/HPRT1/GAPT/FLT3LG/KITLG/TNFSF11/GLMN/CD19/INPP5D/BLK/LGALS9/CD320/T…	173
GO:0050808	BP	GO:0050808	synapse organization	219/7255	412/18862	7.02715e-10	1.77733e-07	1.51923e-07	LRP8/SPTBN2/ANK3/KLK8/GRIN2B/CEL/WNT7B/OXTR/MUSK/PTN/SLC7A11/HOMER1/WASL/SYNPO/NTN1/ARHGAP44/SRPX2/CUX2/LZTS3/PSEN1/MYOT/CTNND2/ADGRB3/CBLN2/SIX1/ADGRL3/IGSF9/NRXN1/FZD5/CNTN2/NPTN/GDNF/P2RX2/SPARCL1/TMEM108/CDK5/MEF2C/CACNB1/CAMKV/FLNA/SLC8A3/SIX4/DOK7/EPHB3/CDC20/GAP43/SRCIN1/GPM6A/PTPRF/FRMPD4/EPHA7/NLGN1/ARHGAP39/NLGN4X/ZDHHC15/ABL1/NPAS4/AFG3L2/RELN/DAB2IP/LRFN4/NEFH/DMPK/CAST/ITSN1/NDRG1/CA…	219
GO:0048880	BP	GO:0048880	sensory system development	199/7255	369/18862	8.74887e-10	2.16372e-07	1.84951e-07	WNT2/INHBA/STRA6/FJX1/GRHL3/SOX9/SLC17A7/RPGRIP1L/TGIF2/MYOM1/KLF4/WNT7B/CDK4/PTN/SLC7A11/NKD1/PBX4/ATP2B4/BCAR3/SLC17A8/SHH/MFAP2/PDE6A/ANGPTL7/VEGFA/FOXF2/WT1/MAB21L2/TFAP2A/RCN1/PSEN1/BFSP1/MAB21L1/MAF/BMP7/AQP5/FZD5/PRSS56/TMOD1/HSF4/CRYAB/LAMA1/SLC44A4/ACVRL1/ATP2B1/TULP3/P2RY12/RP1/SALL2/WNT2B/HDAC2/ACTL6A/BMP4/MEIS1/TH/PHOX2B/CASP2/THRB/MYH15/CLCN2/ATP8A2/GPM6A/CPAMD8/BCL2/SLC1A1/PROX1/CHD…	199
GO:2001257	BP	GO:2001257	regulation of cation channel activity	108/7255	177/18862	9.13799e-10	2.16372e-07	1.84951e-07	ANK3/STIM1/GRIN2B/PINK1/JPH1/HOMER1/ANK2/KCNE2/SLMAP/VAMP2/CALM1/SRI/CRHBP/AKAP6/LRRC7/PLN/CACNG8/RGS9/PIRT/JPH2/KCNAB1/PTK2B/CBARP/CAV1/CTSS/PLCG2/AHNAK/JPH4/CASQ2/CDK5/MEF2C/CACNB1/CASQ1/SLC6A9/DMD/GRIA4/PDE4D/NLGN1/ADRB2/CAMK2D/KCNS2/GSTM2/RELN/CACNA2D1/CCR2/PPARGC1A/CNIH3/GRIA3/DLG2/KCNJ11/CACNB2/CACNG4/NOS1/DRD2/LRRC55/KCNA1/GSG1L/NLGN3/GRIN2A/CLIC2/EPHB2/STOM/HRC/SCN1B/PRRT1/GRIA1/KCNE3/MIN…	108
GO:1990868	BP	GO:1990868	response to chemokine	67/7255	97/18862	9.2129e-10	2.16372e-07	1.84951e-07	CXCL3/ACKR2/CXCL12/CCL23/PADI2/CXCL5/CXCL1/PPBP/CCL14/CXCL8/PTK2B/SLC12A2/SLIT3/CXCL2/CCL15/CCR2/CCL8/CCR10/CCR8/CXCL6/CXCL11/CCL13/CCL26/CX3CR1/CCL25/CCL24/ACKR1/CMKLR1/CXCR5/SLIT2/CCL21/RIPOR2/RNF113A/CCL20/CCL19/XCL2/CCR9/LRCH1/PF4/CXCL10/GPR17/GPR35/SH2B3/CCL5/TFF2/CCL16/CCL11/ACKR4/DUSP1/TREM2/LOX/FOXC1/CCR7/CXCL13/REG1A/DOCK8/ZC3H12A/CCL3/XCR1/CCL3L3/CCR5/XCL1/CCL4/CXCR6/CCL18/CCL1/CCR3	67
GO:1990869	BP	GO:1990869	cellular response to chemokine	67/7255	97/18862	9.2129e-10	2.16372e-07	1.84951e-07	CXCL3/ACKR2/CXCL12/CCL23/PADI2/CXCL5/CXCL1/PPBP/CCL14/CXCL8/PTK2B/SLC12A2/SLIT3/CXCL2/CCL15/CCR2/CCL8/CCR10/CCR8/CXCL6/CXCL11/CCL13/CCL26/CX3CR1/CCL25/CCL24/ACKR1/CMKLR1/CXCR5/SLIT2/CCL21/RIPOR2/RNF113A/CCL20/CCL19/XCL2/CCR9/LRCH1/PF4/CXCL10/GPR17/GPR35/SH2B3/CCL5/TFF2/CCL16/CCL11/ACKR4/DUSP1/TREM2/LOX/FOXC1/CCR7/CXCL13/REG1A/DOCK8/ZC3H12A/CCL3/XCR1/CCL3L3/CCR5/XCL1/CCL4/CXCR6/CCL18/CCL1/CCR3	67
GO:0007584	BP	GO:0007584	response to nutrient	102/7255	165/18862	9.48376e-10	2.18825e-07	1.87048e-07	PDX1/CDKN2B/CCND1/STC2/CYP27B1/PTN/KANK2/AHCY/BCHE/HMOX1/SPP1/SFRP1/GSN/ITGA2/NCOA1/COL1A1/AMELX/BMP7/DNMT3B/FOLR1/SLC6A19/VDR/SST/ATP2B1/STC1/CASR/SLC8A1/CNR1/ALAD/FOXA2/NR1H4/PPARD/FOLR2/CAT/LRAT/CCL28/LIPG/C2/GSTP1/PKM/HMGCL/PDK2/BRIP1/F7/MTHFR/SPARC/PEMT/TNFRSF11B/OGT/NOD2/MAP1B/PTEN/EGFR/GATA4/AGL/ADA/UGT1A1/TRIM24/ACSL4/HSF1/SLC16A1/NNT/SLC27A4/FKBP1B/PENK/CYP26A1/CYP26B1/CXCL10/CD4/HAMP/LE…	102
GO:0070663	BP	GO:0070663	regulation of leukocyte proliferation	139/7255	241/18862	9.81546e-10	2.22574e-07	1.90252e-07	SLC39A10/RIPK2/ZBTB7B/TNFSF9/VSIR/SOS2/IL23A/SHH/HHLA2/CEBPB/TNFRSF13B/CD209/CD276/IL6ST/ZP3/MEF2C/CD1D/IL1A/BMP4/SLC7A1/RIPK3/IGF2/CD46/BCL2/SH3RF1/LGALS9C/LGALS3/CCR2/GSTP1/MAPK3/CLEC4G/CCL8/MIF/CLECL1/NCK1/DNAJA3/CD22/FGF10/FOXP3/BTK/FLT3LG/KITLG/GLMN/INPP5D/BLK/LGALS9/CD320/TNFRSF13C/VTCN1/CSF1/MZB1/SFTPD/CDKN1A/ADA/EBI3/TMIGD2/RPS3/NCKAP1L/SASH3/IL5RA/SCRIB/LGALS9B/CCL19/LGALS7B/CSF1R/FCRL3/…	139
GO:0150063	BP	GO:0150063	visual system development	196/7255	363/18862	1.02626e-09	2.2877e-07	1.95549e-07	WNT2/INHBA/STRA6/FJX1/GRHL3/SOX9/SLC17A7/RPGRIP1L/TGIF2/MYOM1/KLF4/WNT7B/CDK4/PTN/SLC7A11/NKD1/PBX4/ATP2B4/BCAR3/SLC17A8/SHH/MFAP2/PDE6A/ANGPTL7/VEGFA/FOXF2/WT1/MAB21L2/TFAP2A/RCN1/PSEN1/BFSP1/MAB21L1/MAF/BMP7/AQP5/FZD5/PRSS56/TMOD1/HSF4/CRYAB/LAMA1/ACVRL1/ATP2B1/TULP3/P2RY12/RP1/SALL2/WNT2B/HDAC2/ACTL6A/BMP4/MEIS1/TH/CASP2/THRB/MYH15/CLCN2/ATP8A2/GPM6A/CPAMD8/BCL2/SLC1A1/PROX1/CHD7/BMP6/ARHGAP35…	196
GO:0010232	BP	GO:0010232	vascular transport	62/7255	88/18862	1.10634e-09	2.42509e-07	2.07292e-07	SLC22A5/SLC7A5/ABCG2/SLC6A6/SLC4A4/SLC2A13/SLC2A4/SLC5A6/ATP1A2/ATP2B4/SLC16A12/SLC22A3/SLC13A3/ATP1B2/SLC6A20/ABCC2/SLC44A1/SLC12A2/ABCC1/SLC7A1/SLC6A9/AVPR1B/SLC2A1/SLC1A5/SLC1A1/SLC29A1/SLC9A3R1/SLCO1C1/CD36/SLC15A2/SLC38A5/LEPR/SLC8A2/ATP8A1/ATP2A3/SLC19A1/SLC1A4/ABCB1/SLC4A8/LRP2/SLC38A3/SLC16A1/SLC27A4/SLC29A2/ABCC3/SLC6A1/INSR/SLCO2B1/ABCC9/SLC1A2/LRP3/SLC22A2/SLC5A1/SLC28A2/SLC24A3/SLC16A…	62
GO:0001655	BP	GO:0001655	urogenital system development	176/7255	320/18862	1.12722e-09	2.43035e-07	2.07742e-07	IL6R/STRA6/CA2/PLCE1/PPAT/SOX9/RPGRIP1L/MYC/SOX4/TACSTD2/WNT7B/PCSK5/WDR77/TCF21/KIF26B/KANK2/NLE1/ITGA8/SHH/PCSK9/SERPINB5/NUP85/NUP107/VEGFA/AMH/WT1/LIF/TFAP2A/BCL2L11/ANKS6/HPGD/MYOCD/SFRP1/LGR5/SIX1/LGR4/SMARCC1/BMP7/BMP2/CENPF/GDNF/PTK7/ADAMTS1/ADAMTS6/AQP11/TP73/WNT2B/MEF2C/BMP4/ANGPT2/CITED1/FOXD1/SIX4/PDGFD/SERPINB7/EPHB3/AGT/AGTR1/BCL2/GCNT4/FGFR2/EPHA7/CAT/IRX3/ZBTB16/PROX1/SMAD1/BMP6/M…	176
GO:0034329	BP	GO:0034329	cell junction assembly	224/7255	425/18862	1.22134e-09	2.59081e-07	2.21458e-07	CLDN1/AJUBA/SPTBN2/CLDN2/CLDN23/FAM107A/FBLIM1/CBFB/ECT2/TESK2/CEL/MARVELD3/RAP1A/GPM6B/OXTR/MUSK/PDCD6IP/PKP1/NTN1/RCC2/SRPX2/FLNC/RUNX1/CUX2/CTNND1/VEGFA/SLC9A1/EPB41L3/SNAI1/SFRP1/CTNND2/ADGRB3/CBLN2/SIX1/CLDN16/ILK/ITGA2/ADGRL3/NRXN1/FZD5/PTK2B/NPTN/LIMS2/CLDN18/SORBS1/CLDN14/ACVRL1/CAV1/CDH10/CLDN7/JAM3/CDK5/MEF2C/PKP4/FLNA/SIX4/CDH19/EPHB3/NR1H4/VCL/GAP43/GPM6A/AGT/BCL2/EPHA7/NLGN1/NLGN4X/C…	224
GO:0006941	BP	GO:0006941	striated muscle contraction	107/7255	176/18862	1.46602e-09	3.06049e-07	2.61606e-07	GPD1L/CCDC78/TNNI3/HOMER1/ANK2/SYNM/KCNE2/NEDD4L/ATP1A2/CALM1/SRI/KCNA5/TPM1/SLC9A1/DSC2/PLN/P2RX4/UCN/SCN4B/GSN/NUP155/CTNNA3/SCN2B/TNNT1/AKAP9/RCSD1/CAV1/CHGA/STC1/CASQ2/SLC8A1/FLNA/CASQ1/SLC8A3/ADRA1A/DMD/ATP8A2/PDE4D/CAMK2D/GSTM2/CACNA2D1/PPP1R13L/DMPK/PIK3CG/RGS2/TNNT2/CACNB2/SMAD7/NOS1/CHRNA1/MAP2K6/PKP2/MB/CACNA1D/GJC1/TRPM4/CLIC2/SCN3B/GATA4/HDAC4/HRC/SCN1B/ADRA1B/KCNE3/ATP2A1/MYBPC3/FKBP…	107
GO:0031960	BP	GO:0031960	response to corticosteroid	95/7255	152/18862	1.54263e-09	3.1701e-07	2.70974e-07	CLDN1/PDX1/TAT/TFAP4/SGK1/FAM107A/CCND1/CAD/HSD11B2/FOSL1/CALM1/SCNN1B/SSTR2/PPARGC1B/BCHE/BCL2L11/FBXO32/ANXA3/KLF9/UCN/COL1A1/CBX3/DNMT3B/ABCC2/HSD3B2/SSTR5/NR3C1/ATP2B1/SLIT3/STC1/ALAD/GBA/CNGA3/SCNN1G/PCK1/TH/PCNA/SMYD3/DDIT4/BCL2/BMP6/BAD/NPAS4/FLT3/GPER1/GSTP1/MAOB/IL1RN/KRAS/SPARC/SSTR3/GOT1/FOXO1/PCK2/EGFR/SLIT2/CDKN1A/AGL/UGT1A1/ACSBG1/FECH/MSTN/PTPRU/CPN1/CPS1/NEFL/CDO1/DUSP1/AANAT/AQP1…	95
GO:0070268	BP	GO:0070268	cornification	75/7255	113/18862	1.63012e-09	3.29836e-07	2.81939e-07	KRT80/KRT23/KRT6B/KRT17/KRT75/PKP1/DSG3/DSG4/DSC2/KRT16/KRT6A/KRT7/KRT20/SPRR2D/PERP/EVPL/DSC3/SPRR1A/PKP4/SPRR2A/SPRR1B/KRT83/KRT15/DSG1/KLK12/KRT27/KRT9/PKP2/KRT6C/PCSK6/SPRR3/TMEM79/KRT5/KRT18/PRSS8/SPINK5/KRT24/KRT1/CYP26B1/KRT31/KRT4/LIPM/KRT13/KRT37/KLK5/KRT32/SPRR2E/KRT12/TGM1/KRT35/IVL/KRT34/KRT40/CDSN/KRT74/KRT38/KRT19/KRT36/TCHH/KRT78/KRT3/KRT84/LIPK/KRT85/KRT81/KRT86/KRT39/RPTN/DSC1/CS…	75
GO:0010959	BP	GO:0010959	regulation of metal ion transport	141/7255	247/18862	1.93398e-09	3.85389e-07	3.29424e-07	CEMIP/DHRS7C/STIM1/MYLK/PLP1/SLC30A10/JPH1/HOMER1/TRIM27/ANK2/KCNE2/FXYD1/CXCL12/ATP1A2/GNAO1/CALM1/SRI/CAMK2G/SLC9A1/AKAP6/TRPV3/P2RX1/PLN/P2RX4/UCN/RGS9/JPH2/ATP1B2/PTK2B/P2RX2/CBARP/ATP2B1/CAV1/PLCG2/P2RY12/STC1/AHNAK/JPH4/CASQ2/CASR/SLC8A1/CDK5/CACNB1/NPSR1/CASQ1/PLPP4/DMD/IL16/CAMK2A/BDKRB1/BCL2/GCG/PDE4D/ATP1B3/CHD7/LIME1/CAMK2D/ABL1/GSTM2/LGALS3/GPER1/CACNA2D1/F2/PIK3CG/CACNB2/PRKCE/NOS1/D…	141
GO:0042445	BP	GO:0042445	hormone metabolic process	127/7255	218/18862	2.17083e-09	4.18853e-07	3.58029e-07	KLK6/RETSAT/RDH5/STC2/TG/DHRS11/CYP27B1/DHRS2/PCSK5/UGT1A8/CORIN/AKR1C4/SHH/HSD17B11/SULT1A1/ADH1C/DGAT2/HSD17B2/SPP1/SULT1B1/DHCR7/ECE2/BMP2/ADH1B/ECE1/HSD3B2/CYP2W1/PCSK7/AKR1B10/DHRS9/DIO2/UGT2B15/CLCN2/GCNT4/PCSK2/LRAT/BMP6/HSD17B7/SLCO1C1/MME/BACE2/RDH16/CTSG/TCF7L2/CACNA1H/CMA1/UGT2B17/PPARGC1A/CYP2C18/CYP2S1/GHR/ADH1A/BMP5/CPQ/CHST8/CYP2C8/HSD17B6/SCARB1/PCSK6/HSD17B10/CYP3A4/CPA3/CYP11A1/…	127
GO:0001654	BP	GO:0001654	eye development	193/7255	359/18862	2.18671e-09	4.18853e-07	3.58029e-07	WNT2/INHBA/STRA6/FJX1/GRHL3/SOX9/SLC17A7/RPGRIP1L/TGIF2/MYOM1/KLF4/WNT7B/CDK4/PTN/SLC7A11/NKD1/PBX4/ATP2B4/BCAR3/SLC17A8/SHH/MFAP2/PDE6A/ANGPTL7/VEGFA/FOXF2/WT1/MAB21L2/TFAP2A/RCN1/PSEN1/BFSP1/MAB21L1/MAF/BMP7/AQP5/FZD5/PRSS56/TMOD1/HSF4/CRYAB/LAMA1/ACVRL1/ATP2B1/TULP3/RP1/SALL2/WNT2B/HDAC2/ACTL6A/BMP4/MEIS1/TH/CASP2/THRB/MYH15/CLCN2/ATP8A2/GPM6A/CPAMD8/BCL2/SLC1A1/PROX1/CHD7/BMP6/ARHGAP35/TDRD7/…	193
GO:0019932	BP	GO:0019932	second-messenger-mediated signaling	169/7255	307/18862	2.19745e-09	4.18853e-07	3.58029e-07	GRIN2D/PDX1/PLCE1/SOX9/GRIN2B/CHP1/TMEM100/NR5A2/PDE2A/TNNI3/GUCA2B/DYRK2/ACKR2/ANK2/PDE9A/ATP1A2/ATP2B4/CALM1/INPP5A/LPAR1/RCAN2/VEGFA/CHP2/SLC9A1/AKAP6/EDN3/PDE7B/CAP2/PTGDR2/EIF4EBP2/PLN/P2RX4/UCN/RCAN1/EDN2/CXCL8/PTK2B/P2RX2/PLCG2/P2RY12/CASQ2/SLC8A1/CASQ1/DMD/EIF2AK3/NPY2R/AGT/AGTR1/EPHA5/PDE4D/NPR1/ITPR1/CAMK2D/ADCY2/GNAI1/EDNRB/GSTM2/CD36/PDE3A/CCR2/DMPK/RASD2/PDK2/BCAP31/SPHK1/RGS2/PRKAR2…	169
GO:0033273	BP	GO:0033273	response to vitamin	62/7255	89/18862	2.27883e-09	4.2816e-07	3.65984e-07	PDX1/CCND1/STC2/CYP27B1/PTN/KANK2/BCHE/SPP1/SFRP1/GSN/ITGA2/COL1A1/BMP7/DNMT3B/FOLR1/VDR/ATP2B1/STC1/CASR/ALAD/PPARD/FOLR2/CAT/LRAT/GSTP1/BRIP1/F7/MTHFR/SPARC/PEMT/MAP1B/EGFR/GATA4/ADA/TRIM24/NNT/FKBP1B/PENK/CYP26A1/CYP26B1/CXCL10/CD4/HAMP/LEP/CYP24A1/FGF23/PPARG/POSTN/TYR/ASCL1/TSHB/FES/IL15/SLC34A1/KYNU/CYP1A1/AQP3/BGLAP/OTC/ARG1/EPO/ALDH1A2	62
GO:0060401	BP	GO:0060401	cytosolic calcium ion transport	105/7255	173/18862	2.37493e-09	4.39931e-07	3.76045e-07	CEMIP/GRIN2D/DHRS7C/SLC25A23/GRIN2B/RYR3/JPH1/SLC35G1/ANK2/ATP1A2/ATP2B4/CALM1/SRI/AKAP6/TRPV3/PLN/P2RX4/RGS9/JPH2/PTK2B/P2RX2/ATP2B1/CAV1/PLCG2/JPH4/CASQ2/SLC8A1/NPSR1/CASQ1/SLC8A3/ADRA1A/DMD/BDKRB1/BCL2/LETM1/PDE4D/CHD7/ATP2B3/ITPR1/LIME1/CAMK2D/ABL1/GSTM2/AFG3L2/GPER1/CACNA2D1/F2/PRKCE/SLC8A2/NOL3/ERO1A/ATP2A3/NOS1/TRPM2/DRD2/PLCG1/CXCL11/THY1/BAK1/TRPV4/MICU3/GRIN2A/SNCA/CLIC2/MCOLN2/CD19/F2R…	105
GO:0009914	BP	GO:0009914	hormone transport	171/7255	312/18862	2.74303e-09	5.01059e-07	4.28297e-07	PDX1/INHBA/SLCO4A1/SLC7A5/APLN/IL11/SOX4/NMB/RAP1A/P2RY1/VSNL1/CPT1A/TFR2/SRI/KCNA5/CAMK2G/CRHBP/LIF/TACR2/EDN3/SPP1/STX1A/SFRP1/ADCY5/UCN/NNAT/ABCC2/ENHO/SSTR5/FGB/CHGA/PASK/VIP/FGA/CASR/CNR1/FOXA2/CAPN10/GALR1/C2CD2L/KCNB1/FOXD1/NMU/NR1H4/PPARD/SYT9/SLC2A1/AGT/AGTR1/ARNTL/EPHA5/GCG/NR0B2/CAMK2N1/CHD7/PLA2G3/ITPR1/SYT7/BMP6/BAD/SLCO1C1/ICA1/TCF7L2/BRSK2/GPER1/SMPD3/GPR119/HADH/KCNJ11/ITSN1/CPLX1…	171
GO:0070252	BP	GO:0070252	actin-mediated cell contraction	78/7255	120/18862	3.33812e-09	6.0141e-07	5.14075e-07	GPD1L/TNNI3/ANK2/KCNE2/NEDD4L/ATP1A2/SRI/KCNA5/TPM1/TPM2/SLC9A1/DSC2/PLN/SCN4B/GSN/NUP155/CTNNA3/SCN2B/TNNT1/TMOD1/AKAP9/CAV1/STC1/FLNA/DMD/PDE4D/PARVA/CAMK2D/DES/PDPN/NEB/CACNA2D1/MYL6/TNNT2/CACNB2/PKP2/CACNA1D/GJC1/TRPM4/MYL6B/SCN3B/GATA4/SCN1B/MYH4/KCNE3/ATP2A1/MYBPC3/CAV3/KCNQ1/HCN4/MYH2/TNNT3/EPDR1/MYBPC2/TNNC1/CACNA1C/FGF13/MYH3/KCND3/KCNE5/VIM/MYL2/KCNJ2/TNNC2/FGF12/MYH6/MYLK2/RNF207/KCNJ5…	78
GO:0046879	BP	GO:0046879	hormone secretion	166/7255	302/18862	3.51751e-09	6.25166e-07	5.34382e-07	PDX1/INHBA/APLN/IL11/SOX4/NMB/RAP1A/P2RY1/VSNL1/CPT1A/TFR2/SRI/KCNA5/CAMK2G/CRHBP/LIF/TACR2/EDN3/SPP1/STX1A/SFRP1/ADCY5/UCN/NNAT/ENHO/SSTR5/FGB/CHGA/PASK/VIP/FGA/CASR/CNR1/FOXA2/CAPN10/GALR1/C2CD2L/KCNB1/FOXD1/NMU/NR1H4/PPARD/SYT9/SLC2A1/AGT/AGTR1/ARNTL/EPHA5/GCG/NR0B2/CAMK2N1/CHD7/PLA2G3/ITPR1/SYT7/BMP6/BAD/ICA1/TCF7L2/BRSK2/GPER1/SMPD3/GPR119/HADH/KCNJ11/ITSN1/CPLX1/VAMP8/PRKCE/EIPR1/DRD2/PRKN/…	166
GO:0021953	BP	GO:0021953	central nervous system neuron differentiation	107/7255	178/18862	3.60944e-09	6.32951e-07	5.41036e-07	WNT2/INHBA/HSP90AB1/SOX4/WNT3/ZSWIM6/CSNK1E/SHH/PSEN1/SFRP1/GBX2/PAFAH1B1/DCLK1/CEND1/TULP3/CDK5/GBA/ZMIZ1/PHOX2B/PHOX2A/EPHB3/FGFR2/PROX1/ARHGAP35/NPY/SOX1/DMRT3/PLXNA3/CRK/B2M/GBA2/DRD2/WNT5A/SLC4A10/FZD1/CDH11/NKX2-1/HPRT1/MAPT/ROBO2/EPHB2/RAC3/GLI3/PTEN/POU4F1/SLIT2/HSP90AA1/SCN1B/TCTN1/TBX20/LHX5/FGF8/CSF1R/MNX1/HERC1/TAL1/TOX/MAP2/DLX5/LHX4/SATB2/LHX1/SALL1/FEZF2/LEP/ERBB4/NRP2/MDGA1/GABRB1…	107
GO:0097553	BP	GO:0097553	calcium ion transmembrane import into cytosol	85/7255	134/18862	3.93415e-09	6.80815e-07	5.81949e-07	CEMIP/GRIN2D/DHRS7C/GRIN2B/RYR3/JPH1/ANK2/ATP1A2/ATP2B4/CALM1/SRI/AKAP6/TRPV3/PLN/JPH2/PTK2B/PLCG2/JPH4/CASQ2/SLC8A1/NPSR1/CASQ1/SLC8A3/DMD/BDKRB1/LETM1/PDE4D/CHD7/ITPR1/LIME1/CAMK2D/ABL1/GSTM2/GPER1/CACNA2D1/F2/PRKCE/SLC8A2/NOL3/ERO1A/NOS1/TRPM2/DRD2/PLCG1/CXCL11/THY1/TRPV4/GRIN2A/SNCA/CLIC2/MCOLN2/CD19/F2R/HRC/FGF2/CCL21/CCL19/FKBP1B/DDIT3/PRNP/CXCL10/JPH3/TRPC1/JSRP1/CACNA1C/PTPRC/CCR7/TRPA1/T…	85
GO:0030048	BP	GO:0030048	actin filament-based movement	93/7255	150/18862	4.14667e-09	7.08273e-07	6.0542e-07	GPD1L/TNNI3/WASL/ANK2/KCNE2/NEDD4L/ATP1A2/SRI/KCNA5/TPM1/TPM2/SLC9A1/DSC2/PLN/SCN4B/GSN/NUP155/CTNNA3/MYO1A/SCN2B/TNNT1/MYO1D/TMOD1/AKAP9/SUN2/CAV1/STC1/FLNA/DMD/PDE4D/PARVA/CAMK2D/DES/PDPN/NEB/CACNA2D1/MYO1C/MYL6/TNNT2/CACNB2/PKP2/CACNA1D/WIPF2/GJC1/TRPM4/MYL6B/MYO5B/SCN3B/GATA4/MYO19/SCN1B/MYH4/MYO1E/KCNE3/ATP2A1/MYBPC3/MYO7A/CAV3/KCNQ1/MYO5A/HCN4/MYH2/TNNT3/WAS/EPDR1/MYO7B/MYBPC2/WIPF1/TNNC1/C…	93
GO:0046883	BP	GO:0046883	regulation of hormone secretion	146/7255	260/18862	4.60778e-09	7.76942e-07	6.64117e-07	PDX1/INHBA/APLN/IL11/SOX4/NMB/RAP1A/P2RY1/VSNL1/CPT1A/TFR2/SRI/KCNA5/CRHBP/LIF/TACR2/EDN3/SPP1/STX1A/SFRP1/ADCY5/UCN/NNAT/ENHO/SSTR5/FGB/CHGA/PASK/FGA/CASR/CNR1/FOXA2/CAPN10/GALR1/C2CD2L/KCNB1/NMU/NR1H4/PPARD/SYT9/SLC2A1/AGT/AGTR1/ARNTL/EPHA5/GCG/NR0B2/CAMK2N1/CHD7/PLA2G3/ITPR1/SYT7/BMP6/BAD/ICA1/TCF7L2/BRSK2/GPER1/HADH/KCNJ11/ITSN1/VAMP8/PRKCE/EIPR1/DRD2/PRKN/RASL10B/INHBB/SLC30A8/OSM/CACNA1D/TR…	146
GO:0006821	BP	GO:0006821	chloride transport	72/7255	109/18862	4.71201e-09	7.8446e-07	6.70543e-07	BEST4/PRKG2/CA7/SLC26A2/GABRD/ATP8B1/SLC12A8/TTYH3/CLIC5/FXYD1/ANO10/SLC26A3/CLCA4/GABRE/P2RY4/SLC12A2/SLC26A9/CASR/CLCNKB/ANO5/CLCN2/SLC1A1/CLNS1A/BEST2/CLCN4/BEST3/GABRP/FXYD3/CLCN1/CLIC3/SLC4A10/CLCN5/CLIC2/SLC1A4/ABCB1/SLC4A8/SLC12A6/NMUR2/SLC12A9/GABRG1/ANO9/PRNP/SLC6A1/CLCN7/ANO8/ANO3/TTYH2/NMUR1/GABRG2/GABRB1/ANO1/CLCA1/ANO2/ANO4/CLIC4/SLC26A4/GLRB/SLC26A7/SLC4A1/CLIC6/GABRR1/CLCA2/GABRA4/…	72
GO:0072001	BP	GO:0072001	renal system development	159/7255	288/18862	4.95362e-09	8.14376e-07	6.96115e-07	IL6R/STRA6/CA2/PLCE1/PPAT/SOX9/RPGRIP1L/MYC/SOX4/TACSTD2/WNT7B/PCSK5/TCF21/KIF26B/KANK2/NLE1/ITGA8/SHH/PCSK9/NUP85/NUP107/VEGFA/WT1/LIF/TFAP2A/BCL2L11/ANKS6/HPGD/MYOCD/SFRP1/LGR5/SIX1/LGR4/BMP7/BMP2/CENPF/GDNF/PTK7/ADAMTS1/ADAMTS6/AQP11/TP73/WNT2B/MEF2C/BMP4/ANGPT2/CITED1/FOXD1/SIX4/PDGFD/SERPINB7/AGT/AGTR1/BCL2/GCNT4/FGFR2/EPHA7/CAT/IRX3/ZBTB16/PROX1/SMAD1/BMP6/MME/FOXF1/PBX1/MAGI2/ASXL1/EXT1/TN…	159
GO:0015850	BP	GO:0015850	organic hydroxy compound transport	151/7255	271/18862	5.18459e-09	8.41824e-07	7.19577e-07	SLC51A/STRA6/OSBPL3/MAPK15/SLC51B/ABCB11/ABCA8/SLCO1B3/CEL/ATP8B1/GRAMD1A/GPM6B/PINK1/SLC2A13/CEACAM1/OXTR/P2RY1/AKR1C4/LPCAT3/CXCL12/SLC5A11/SCP2/SHH/PCSK9/STX12/SPP1/P2RX1/STX1A/SLC22A3/NCOA1/VPS4B/LIMA1/ABCC2/GDNF/RXRA/OSBPL11/CAV1/CHGA/VIP/P2RY12/AQP11/CNR1/GALR1/KCNB1/NPC1L1/OSBPL1A/FGF20/CLU/NR1H4/NPY2R/SYT9/AGT/AGTR1/NR0B2/ABCA12/AQP7/SYT7/BMP6/SLCO1C1/LIPG/APOA2/ABCA5/CD36/ITGB3/GRAMD1C/O…	151
GO:0015837	BP	GO:0015837	amine transport	64/7255	94/18862	5.4133e-09	8.68241e-07	7.42157e-07	PINK1/OXTR/P2RY1/CXCL12/ATP1A2/TACR2/PSEN1/STX1A/GDNF/SLC12A2/CHGA/VIP/P2RY12/CNR1/KCNB1/TH/FGF20/NPY2R/SYT9/SYT7/RGS2/SLC43A1/SYT10/DRD2/RHCG/PRKN/SYT8/SLC18A2/SNCA/CHRNA3/SYT5/SNCG/ADRA2A/AQP9/SYT11/SLC38A3/STXBP1/SYT12/SYT4/ADORA2A/ADRA2C/CHRNA4/SV2A/SYT15/SYT2/LEP/CARTPT/SLC22A2/SYT6/DRD4/NPY5R/OXT/RAB3B/KMO/CHRNB2/AGTR2/ARG1/HTR2A/KCNA2/GRM7/ADORA1/NTSR1/HTR1B/TRH	64
GO:0008217	BP	GO:0008217	regulation of blood pressure	106/7255	177/18862	5.70608e-09	9.00653e-07	7.69863e-07	APLN/SGK1/PTGS1/PCSK5/TNNI3/OXTR/HSD11B2/CORIN/LVRN/ATP1A2/TPM1/EDN3/HMOX1/P2RX1/F2RL1/P2RX4/UCN/EDN2/ECE1/P2RX2/ANPEP/GPR37L1/ACVRL1/ATP2B1/CHGA/ARHGAP42/CNR1/AGTRAP/AVPR1B/NMU/ADRA1A/BDKRB1/AGT/TRHDE/AGTR1/PDE4D/CAMK2N1/NPR1/ADRB2/NPY/MME/EDNRB/CTSG/CORO2B/EDNRA/CMA1/HBB/EXT1/CALCA/NOS1/DRD2/RASL10B/ACTA2/PPARA/COL1A2/F2R/SPX/CPA3/SERPINF2/SLC2A5/ADRA1B/OR51E2/UTS2B/CYP4F12/AR/NPY1R/REN/ADRB3/I…	106
GO:0021537	BP	GO:0021537	telencephalon development	132/7255	231/18862	5.75234e-09	9.00653e-07	7.69863e-07	INHBA/LRP8/FUT1/KAT2A/FEZF1/RPGRIP1L/EZH2/NME1/ATIC/WDR62/OXTR/SLC7A11/KIF14/ZSWIM6/CXCL12/ATP1A2/ATP2B4/SHH/DIXDC1/LPAR1/GART/CSNK2A2/BTBD3/PSEN1/NSUN5/ANXA3/ADGRG1/LEF1/PAFAH1B1/GNG12/NCOA1/NUMB/DMRTA2/ATP1B2/BMP2/TACC3/SUN2/HSD3B2/DPCD/DNAH5/NDE1/P2RY12/KDM1A/TMEM108/SLC8A1/CDK5/BMP4/ZMIZ1/FLNA/TH/SLC8A3/EPHB3/SLC2A1/RTN4R/EPHA5/CCDC85C/PROX1/CHD7/ATAT1/FEZ1/IGF2BP1/NPY/BAD/RELN/DAB2IP/PLXNA3/…	132
GO:0030098	BP	GO:0030098	lymphocyte differentiation	191/7255	358/18862	5.83977e-09	9.03584e-07	7.72368e-07	INHBA/IL6R/PRR7/KAT2A/RIPK2/CBFB/ZBTB7B/IL11/NKX2-3/EZH2/SOX4/TCF7/FANCA/FGL2/TNFSF9/VSIR/SOS2/IL23A/PLCL2/RUNX1/SHH/FANCD2/SFRP1/JAG2/LEF1/PCID2/ZC3H8/TYRO3/FZD5/PTK2B/PTGER4/CMTM7/PLCG2/ITM2A/TCF3/CD1D/IL1A/BMP4/GBA/ZMIZ1/PCK1/IRF4/RIPK3/LY6D/PRKDC/CD46/BCL2/ZBTB16/CHD7/SH3RF1/BAD/ABL1/IRF2BP2/LY9/FLT3/CD79B/CCR2/ITPKB/SOX12/CD27/PATZ1/GPR89A/CAMK4/IL4R/CD79A/METTL3/SMAD7/LEPR/HDAC9/DUSP10/B2M/…	191
GO:1903131	BP	GO:1903131	mononuclear cell differentiation	215/7255	411/18862	5.98968e-09	9.16003e-07	7.82984e-07	INHBA/IL6R/PRR7/KAT2A/RIPK2/CBFB/MYC/ZBTB7B/IL11/NKX2-3/EZH2/SOX4/DHRS2/TCF7/FANCA/FGL2/TNFSF9/VSIR/MT1G/SOS2/IL23A/PLCL2/RUNX1/SHH/VEGFA/F2RL1/PSEN1/FANCD2/SFRP1/JAG2/LEF1/PCID2/ZC3H8/TYRO3/FZD5/CEBPB/PTK2B/PTGER4/CMTM7/PLCG2/ITM2A/TCF3/CSF2/CD1D/IL1A/BMP4/GBA/FASN/ZMIZ1/PCK1/IRF4/RIPK3/LY6D/PRKDC/CD46/BCL2/ZBTB16/CHD7/SH3RF1/BAD/ABL1/IRF2BP2/LY9/FLT3/CD79B/CCR2/ITPKB/SOX12/CD27/PATZ1/GPR89A/CAM…	215
GO:0001508	BP	GO:0001508	action potential	85/7255	135/18862	6.62684e-09	9.8925e-07	8.45594e-07	GNA11/ANK3/GPD1L/SCN9A/ANK2/KCNE2/SLMAP/NEDD4L/ATP1A2/CALM1/SRI/KCNA5/SCN11A/SLC9A1/AKAP6/P2RX1/SCN7A/DSC2/P2RX4/SCN4B/NUP155/CTNNA3/SCN2B/AKAP9/CAV1/SLC8A1/CNR1/GBA/FLNA/KCNB1/GNAQ/ADRA1A/DMD/SCN3A/CAMK2D/CD36/CACNA1H/GPER1/CACNA2D1/GPR88/CACNB2/SLC8A2/CLCN1/KCNA1/CHRNA1/PKP2/CACNA1D/GJC1/CNR2/TRPM4/USP53/SCN3B/SCN1B/KCNE3/KCNMB2/FKBP1B/CAV3/KCNQ1/GNA15/SCN4A/HCN4/CHRNA4/GPR35/CNTNAP1/CACNA1C/FG…	85
GO:0051384	BP	GO:0051384	response to glucocorticoid	85/7255	135/18862	6.62684e-09	9.8925e-07	8.45594e-07	CLDN1/PDX1/TAT/TFAP4/FAM107A/CCND1/CAD/HSD11B2/FOSL1/CALM1/SSTR2/PPARGC1B/BCHE/BCL2L11/FBXO32/ANXA3/KLF9/UCN/CBX3/DNMT3B/ABCC2/HSD3B2/SSTR5/NR3C1/ATP2B1/SLIT3/STC1/ALAD/GBA/PCK1/TH/PCNA/SMYD3/DDIT4/BCL2/BMP6/BAD/NPAS4/FLT3/GSTP1/MAOB/IL1RN/KRAS/SPARC/SSTR3/GOT1/FOXO1/PCK2/EGFR/SLIT2/CDKN1A/AGL/UGT1A1/ACSBG1/FECH/MSTN/PTPRU/CPN1/CPS1/NEFL/CDO1/DUSP1/AANAT/AQP1/IL10/UCN3/STAR/FOSB/ICAM1/IGFBP7/OXT/…	85
GO:0032944	BP	GO:0032944	regulation of mononuclear cell proliferation	128/7255	223/18862	6.69429e-09	9.8925e-07	8.45594e-07	SLC39A10/RIPK2/ZBTB7B/TNFSF9/VSIR/SOS2/IL23A/SHH/HHLA2/CEBPB/TNFRSF13B/CD209/CD276/IL6ST/ZP3/MEF2C/CD1D/IL1A/BMP4/SLC7A1/RIPK3/IGF2/CD46/BCL2/SH3RF1/LGALS9C/LGALS3/CCR2/CLEC4G/MIF/CLECL1/NCK1/DNAJA3/CD22/FGF10/FOXP3/BTK/FLT3LG/GLMN/INPP5D/BLK/LGALS9/CD320/TNFRSF13C/VTCN1/CSF1/MZB1/SFTPD/CDKN1A/ADA/EBI3/TMIGD2/RPS3/NCKAP1L/SASH3/SCRIB/LGALS9B/CCL19/LGALS7B/FCRL3/ARG2/AIF1/VSIG4/IL2/IL27RA/IGF1/PRN…	128
GO:0045785	BP	GO:0045785	positive regulation of cell adhesion	221/7255	425/18862	7.14929e-09	1.04475e-06	8.93034e-07	FUT1/GCNT2/EGFL6/ANK3/RIPK2/CITED2/CBFB/CD160/ZBTB7B/SOX4/PLPP3/ELANE/CD44/PTN/HSPD1/IBSP/KIF26B/TNFSF9/CXCL12/VSIR/IL23A/TPM1/RUNX1/SHH/HHLA2/VEGFA/EDIL3/LIF/SFRP1/EPB41L4B/ADGRG1/LEF1/ILK/ITGA2/BMP7/PTK2B/CD209/CD276/RELL2/IL6ST/LIMS2/FGB/CAV1/ZP3/P2RY12/FGA/PRSS2/HSPH1/CD1D/IL1A/ZMIZ1/FOXA2/FLNA/SLC7A1/PCK1/DUSP26/IRAK1/FERMT1/IGF2/NPY2R/CD46/VIT/ZBTB16/MAGI1/CCL28/BAD/ABL1/FERMT2/PDPN/FOXF1/F…	221
GO:0006869	BP	GO:0006869	lipid transport	237/7255	461/18862	7.69224e-09	1.11174e-06	9.50297e-07	INHBA/GLTP/SLC51A/STRA6/OSBPL3/CPT2/SLC51B/ABCB11/FABP6/LRRC8E/SLC17A7/ATP11A/ABCA8/NMB/SLCO1B3/CEL/SLC25A20/ATP8B1/PRELID3A/GRAMD1A/CEACAM1/GLS2/SLC7A11/CPT1A/AKR1C4/LPCAT3/PLSCR4/ATP1A2/ACACB/VAMP2/SCP2/SLC17A8/SHH/PCSK9/STX12/SLCO2A1/ABCD3/SPP1/XKR4/ERFE/PSEN1/STX1A/P2RX4/TMEM30B/SIGMAR1/NCOA1/ABCA9/CROT/VPS4B/LIMA1/ABCC2/RXRA/OSBPL11/SLC12A2/ABCC1/CAV1/ABCA6/PLA2G2C/GALR1/FABP2/C2CD2L/NPC1L1/…	237
GO:0006813	BP	GO:0006813	potassium ion transport	132/7255	232/18862	8.31246e-09	1.18832e-06	1.01576e-06	KCNIP4/ANK3/CAB39/CHP1/FHL1/DPP6/SLC12A8/KCNN3/KCNJ14/ANK2/KCNE2/NEDD4L/FXYD1/ATP1A2/VAMP2/KCNA5/SLC9A1/SLC9A3/SLC9A9/AKAP6/EDN3/KCNMB1/KCNH8/KCNMA1/KCNAB1/ATP1B2/VPS4B/PTK2B/AKAP9/SLC12A2/CAV1/VIP/P2RY12/CASQ2/FLNA/KCNB1/SLC9A2/ATP1B3/KCNS2/KCNN4/KCNA3/SLC9A7/KCNK9/FXYD4/KCNJ11/KCNC1/KCNK3/FXYD3/NOS1/DRD2/LRRC55/KCNH4/KCNA1/KCNG3/SLC24A4/CACNA1D/KCNT2/SLC9A5/KCNK10/PTEN/HCRT/ADRA2A/SNAP25/KCNIP3…	132
GO:0006836	BP	GO:0006836	neurotransmitter transport	121/7255	209/18862	8.59191e-09	1.21506e-06	1.03861e-06	GAD1/NAAA/SLC6A6/SLC17A7/RAP1A/GPM6B/P2RY1/ATP1A2/VAMP2/CALM1/SLC17A8/TACR2/P2RX1/PSEN1/GRIN3A/STX1A/SLC22A3/SNAP29/PRKCB/NRXN1/GRIK5/GDNF/ASIC1/P2RY4/CNR1/CDK5/MEF2C/TH/PRKCG/SLC6A9/ADRA1A/CAMK2A/SYT9/SLC29A1/SYNJ1/NLGN1/CHAT/TRIM9/SLC5A7/SYT7/ICA1/GPER1/ITGB3/RPH3A/CADPS/CACNB2/CPLX1/APBA1/RIMS4/NOS1/DRD2/SYP/PRKN/SYT8/SLC18A2/GIT1/MCTP2/CHRNA5/NCS1/SNCA/SNAP23/CHRNA3/HCRT/SYT5/SNCG/ADRA2A/DVL1…	121
GO:0060249	BP	GO:0060249	anatomical structure homeostasis	239/7255	466/18862	8.7352e-09	1.22218e-06	1.0447e-06	CDH3/CLDN1/LARGE2/SLC22A5/DKC1/MAPK15/CA2/TP53INP2/GCNT2/PKIB/CCT6A/HSP90AB1/PDK4/RFC3/SOX9/MYC/ADD1/MTM1/SCGN/RECQL4/CCT3/CFL2/AZGP1/NAT10/PBLD/NEK2/BRCA2/GNL3/P2RY1/CNGB1/CST4/HOMER1/EXO1/RFC4/POLD2/CCT2/CCNE1/JAM2/VEGFA/PPARGC1B/CCT7/PIF1/SPP1/P2RX1/CCT4/EPAS1/POLD4/P2RX4/CCT5/DNA2/LARGE1/ACD/TYRO3/ATP1B2/PTK2B/JCHAIN/MUC6/CLDN18/P2RY4/FEN1/SLC12A2/ATP2B1/RP1/CNR1/JAM3/CDK5/IL20RA/AURKB/BLM/TE…	239
GO:0048732	BP	GO:0048732	gland development	215/7255	413/18862	1.01209e-08	1.40116e-06	1.19769e-06	CLDN1/WNT2/PDX1/STRA6/APLN/MET/CCND1/CITED2/IQGAP3/PPAT/SOX9/RPGRIP1L/MSX1/ZBTB7B/NKX2-3/EZH2/TG/NME1/WNT7B/WNT3/RAP1A/CAD/CEACAM1/BRCA2/OXTR/AURKA/E2F7/PTN/CPT1A/WDR77/TCF21/NTN1/PLXNA1/SHH/PCSK9/SERPINB5/VEGFA/CSNK2A2/WT1/BCL2L11/TDGF1/IGSF3/HMOX1/PSEN1/PNPT1/HAND2/SFRP1/TPH1/LEF1/SIX1/PGR/ITGA2/NCOA1/PITX1/SMARCC1/BMP7/CEBPB/BMP2/ASNS/LIMS2/LAMA1/CAV1/UMPS/XDH/FPGS/BMP4/FASN/PCK1/SIX4/RIPK3/EP…	215
GO:0070588	BP	GO:0070588	calcium ion transmembrane transport	165/7255	304/18862	1.30059e-08	1.78181e-06	1.52306e-06	CEMIP/GRIN2D/DHRS7C/SLC25A23/TMEM37/TRPM6/STIM1/GRIN2B/PLP1/RYR3/JPH1/SLC35G1/ANK2/KCNE2/ATP1A2/ATP2B4/CALM1/SRI/SLC9A1/AKAP6/TRPV3/PSEN1/GRIN3A/PLN/CACNG8/P2RX4/RGS9/JPH2/PTK2B/ASIC1/CBARP/ATP2B1/PLCG2/P2RY12/AHNAK/JPH4/CASQ2/SLC8A1/CDK5/CACNB1/NPSR1/CASQ1/SLC8A3/DMD/BDKRB1/GPM6A/TRPC7/LETM1/PDE4D/CHD7/ATP2B3/ITPR1/LIME1/CAMK2D/ABL1/GSTM2/AFG3L2/CACNA1H/GPER1/CACNA2D1/F2/PIK3CG/CACNB2/PRKCE/TMEM…	165
GO:0022409	BP	GO:0022409	positive regulation of cell-cell adhesion	152/7255	276/18862	1.33575e-08	1.81112e-06	1.54811e-06	GCNT2/ANK3/RIPK2/CITED2/CBFB/CD160/ZBTB7B/SOX4/PLPP3/ELANE/CD44/HSPD1/KIF26B/TNFSF9/VSIR/IL23A/RUNX1/SHH/HHLA2/LEF1/BMP7/CD209/CD276/IL6ST/FGB/CAV1/ZP3/FGA/HSPH1/CD1D/IL1A/ZMIZ1/FOXA2/SLC7A1/PCK1/IRAK1/IGF2/CD46/ZBTB16/MAGI1/BAD/PDPN/CCR2/ITPKB/SOX12/CD27/BCL10/PAK3/IL4R/SMAD7/CLECL1/BTLA/DUSP10/NCK1/DNAJA3/WNT5A/THY1/CDC42/KIFAP3/FOXP3/TESPA1/NOD2/PIEZO1/FGG/TNFSF11/GLI3/PODXL/LGALS9/TNFRSF13C/S…	152
GO:0051952	BP	GO:0051952	regulation of amine transport	59/7255	86/18862	1.37223e-08	1.84159e-06	1.57416e-06	PINK1/OXTR/P2RY1/CXCL12/ATP1A2/TACR2/PSEN1/STX1A/GDNF/SLC12A2/CHGA/VIP/P2RY12/CNR1/KCNB1/FGF20/NPY2R/SYT9/SYT7/RGS2/SLC43A1/SYT10/DRD2/PRKN/SYT8/SNCA/CHRNA3/SYT5/SNCG/ADRA2A/SYT11/SLC38A3/STXBP1/SYT12/SYT4/ADORA2A/ADRA2C/CHRNA4/SV2A/SYT15/SYT2/LEP/CARTPT/SYT6/DRD4/NPY5R/OXT/RAB3B/KMO/CHRNB2/AGTR2/ARG1/HTR2A/KCNA2/GRM7/ADORA1/NTSR1/HTR1B/TRH	59
GO:0015698	BP	GO:0015698	inorganic anion transport	102/7255	171/18862	1.47497e-08	1.95947e-06	1.67492e-06	BEST4/PRKG2/CA7/SLC20A1/SLC4A11/LRRC8E/SLC17A7/SLC26A2/GABRD/TG/ATP8B1/SLC4A4/SLC12A8/TTYH3/CLIC5/FXYD1/ANO10/RACGAP1/SLC26A3/SLC22A11/CLCA4/CEBPB/GABRE/P2RY4/SLC12A2/SLC26A9/SLC11A1/CASR/CRY2/CLCNKB/ANO5/SFRP4/CLCN2/SLC25A14/SLC1A1/CLNS1A/BEST2/CLCN4/SLC34A3/SLC4A2/BEST3/GPR89A/SLC17A1/GABRP/SLC20A2/FXYD3/ENPP1/CLCN1/CLIC3/SLC4A10/ADAMTS8/CLCN5/SLC37A2/CLIC2/AQP6/SLC1A4/ABCB1/SLC4A8/SLC12A6/NMUR…	102
GO:0050670	BP	GO:0050670	regulation of lymphocyte proliferation	126/7255	221/18862	1.52236e-08	2.00221e-06	1.71146e-06	SLC39A10/RIPK2/ZBTB7B/TNFSF9/VSIR/SOS2/IL23A/SHH/HHLA2/CEBPB/TNFRSF13B/CD209/CD276/IL6ST/ZP3/MEF2C/CD1D/IL1A/BMP4/SLC7A1/RIPK3/IGF2/CD46/BCL2/SH3RF1/LGALS9C/LGALS3/CCR2/CLEC4G/MIF/CLECL1/NCK1/DNAJA3/CD22/FGF10/FOXP3/BTK/FLT3LG/GLMN/INPP5D/BLK/LGALS9/CD320/TNFRSF13C/VTCN1/MZB1/SFTPD/CDKN1A/ADA/EBI3/TMIGD2/RPS3/NCKAP1L/SASH3/SCRIB/LGALS9B/CCL19/LGALS7B/FCRL3/ARG2/AIF1/VSIG4/IL2/IL27RA/IGF1/PRNP/BST…	126
GO:0019722	BP	GO:0019722	calcium-mediated signaling	115/7255	198/18862	1.5525e-08	2.01973e-06	1.72643e-06	GRIN2D/PLCE1/GRIN2B/CHP1/TMEM100/NR5A2/TNNI3/DYRK2/ACKR2/ANK2/ATP1A2/ATP2B4/CALM1/RCAN2/CHP2/SLC9A1/AKAP6/PTGDR2/PLN/P2RX4/RCAN1/EDN2/CXCL8/PTK2B/P2RX2/PLCG2/P2RY12/CASQ2/SLC8A1/CASQ1/DMD/EIF2AK3/AGTR1/ITPR1/CAMK2D/EDNRB/GSTM2/CCR2/DMPK/PDK2/BCAP31/SPHK1/CCR10/SLC8A2/CCR8/TRPM2/MAPK7/PLCG1/CD22/CX3CR1/MCTP2/BTK/GRIN2A/MAPT/TRPM4/CLIC2/GPR143/CMKLR1/TNFSF11/CXCR5/EGFR/HDAC4/HRC/ADA/DEFB1/TMBIM4/CC…	115
GO:0051924	BP	GO:0051924	regulation of calcium ion transport	134/7255	238/18862	1.56639e-08	2.01973e-06	1.72643e-06	CEMIP/DHRS7C/STIM1/MYLK/PLP1/JPH1/HOMER1/TRIM27/ANK2/KCNE2/CXCL12/ATP1A2/GNAO1/CALM1/SRI/CAMK2G/SLC9A1/AKAP6/TRPV3/P2RX1/PLN/P2RX4/UCN/RGS9/JPH2/PTK2B/P2RX2/CBARP/ATP2B1/CAV1/PLCG2/P2RY12/STC1/AHNAK/JPH4/CASQ2/CASR/SLC8A1/CDK5/CACNB1/NPSR1/CASQ1/PLPP4/DMD/IL16/CAMK2A/BDKRB1/BCL2/GCG/PDE4D/CHD7/LIME1/CAMK2D/ABL1/GSTM2/LGALS3/GPER1/CACNA2D1/F2/PIK3CG/CACNB2/PRKCE/NOS1/DRD2/PLCG1/CXCL11/THY1/BAK1/CA…	134
GO:0014706	BP	GO:0014706	striated muscle tissue development	186/7255	351/18862	1.80054e-08	2.29909e-06	1.96522e-06	WNT2/COL11A1/NEBL/KAT2A/MTM1/MYOM1/POPDC2/CFL2/SVIL/TNNI3/SGCG/HOMER1/TCF21/CCNB1/BVES/HLF/MYH11/ASB2/TPM1/RUNX1/SHH/VEGFA/SLC9A1/WT1/AKAP6/PGM5/MYOCD/PLN/PI16/LEF1/SIX1/JPH2/PITX1/DMRTA2/KCNAB1/BMP7/BMP2/CENPF/NPRL3/P2RX2/CAV1/TP73/SMYD1/SLC8A1/CDK5/MEF2C/BMP4/MEIS1/CASQ1/PHOX2B/SIX4/MYH15/FGF20/ADRA1A/IGF2/EMD/MEF2D/BCL2/FGFR2/ARNTL/PROX1/CHD7/SORBS2/SMAD1/EYA2/NEB/PPP1R13L/MEF2A/MYL6/BMP5/RGS2…	186
GO:0098657	BP	GO:0098657	import into cell	130/7255	230/18862	1.85798e-08	2.34963e-06	2.00842e-06	SLC36A1/SLC7A5/SLC39A10/MAPK15/SLC6A6/GPM6B/SLC7A11/SLC12A8/KCNJ14/TFR2/KCNE2/SLC5A6/ATP1A2/NEURL1B/ATP2B4/SLC9A1/SLC9A3/SLC9A9/TRPV3/PSEN1/SLC3A2/SLC22A3/CACNG8/SLC22A4/NUMB/ATP1B2/SLC6A20/FOLR1/GDNF/SLC12A2/SLC8A1/CNGA3/SLC7A1/SLC6A9/SLC8A3/FOLR2/SLC2A1/SLC1A5/SLC1A1/SLC9A2/SLC29A1/ATP1B3/SLC11A2/CD36/CACNA2D1/ITGB3/SLC9A7/KCNK9/SLC46A1/KCNJ11/RGS2/SLC43A1/SLC15A2/SLC27A5/SLC8A2/CACNG4/NOS1/SLC…	130
GO:0042110	BP	GO:0042110	T cell activation	241/7255	474/18862	2.02074e-08	2.52012e-06	2.15415e-06	IL6R/PRR7/KAT2A/RIPK2/CBFB/CD160/ZBTB7B/NKX2-3/SOX4/RAB27A/CEACAM1/CD44/HSPD1/TCF7/CTPS1/FANCA/PAG1/FGL2/TNFSF9/VSIR/SOS2/IL23A/RUNX1/SHH/HHLA2/F2RL1/PSEN1/FANCD2/JAG2/GSN/LEF1/ZC3H8/FZD5/CEBPB/PTGER4/CD209/CD276/IL6ST/KIF13B/CAV1/ZP3/SLC11A1/HSPH1/CD1D/IL1A/BMP4/GBA/ZMIZ1/SLC7A1/PCK1/IRF4/RIPK3/IGF2/PRKDC/CD46/BCL2/ZBTB16/CHD7/JAML/SH3RF1/LGALS9C/SOCS6/BAD/ABL1/LY9/LGALS3/CCR2/ITPKB/SOX12/PIK3CG…	241
GO:0090257	BP	GO:0090257	regulation of muscle system process	136/7255	243/18862	2.03112e-08	2.52012e-06	2.15415e-06	GTF2IRD1/PLCE1/KLF4/TNNI3/OXTR/MYL9/PPP1R12B/CNN1/ANK2/PDE9A/ATP1A2/ATP2B4/CALM1/SRI/TPM1/SSTR2/CAMK2G/SLC9A1/AKAP6/TACR2/P2RX1/DSC2/MYOCD/HAND2/PLN/FBXO32/P2RX4/PI16/UCN/ITGA2/CTNNA3/KCNMA1/EDN2/HSPB6/TNNT1/AKAP9/IL6ST/ATP2B1/CAV1/CHGA/ARHGAP42/STC1/CASQ2/SLC8A1/CASQ1/TNFRSF1A/SLC8A3/NMU/ADRA1A/DMD/NPY2R/AGT/PDE4D/ADRB2/CAMK2D/GSTM2/GPER1/GLRX3/PPARGC1A/DMPK/MEF2A/PIK3CG/SPHK1/RGS2/TNNT2/CALCA/S…	136
GO:0006939	BP	GO:0006939	smooth muscle contraction	66/7255	100/18862	2.15171e-08	2.64479e-06	2.26072e-06	HTR1D/PLCE1/COMP/MYLK/OXTR/CNN1/ATP1A2/MYH11/ATP2B4/SCNN1B/SSTR2/TACR2/EDN3/P2RX1/MYOCD/ITGA2/KCNMA1/EDN2/SMTN/HTR7/GDNF/P2RX2/ATP2B1/CAV1/ARHGAP42/SLC8A1/BDKRB2/NMU/ADRA1A/NPY2R/ADRB2/EDNRB/EDNRA/GPER1/SPHK1/RGS2/CALCA/DRD2/PRKG1/KIT/SULF1/TACR1/ACTA2/CHRNA3/F2R/SPX/ADRA2A/ADA/TIFAB/CHRM2/FKBP1B/NMUR2/ADRA2C/ZDHHC21/NMUR1/CD38/PTGER3/TBX3/KCNB2/OXT/TACR3/CHRNB2/HTR2A/ADORA1/HTR2B/PROK2	66
GO:0001822	BP	GO:0001822	kidney development	153/7255	280/18862	2.4076e-08	2.93192e-06	2.50616e-06	IL6R/STRA6/CA2/PLCE1/PPAT/SOX9/RPGRIP1L/MYC/SOX4/TACSTD2/WNT7B/PCSK5/TCF21/KIF26B/KANK2/NLE1/ITGA8/SHH/PCSK9/NUP85/NUP107/VEGFA/WT1/LIF/TFAP2A/BCL2L11/ANKS6/HPGD/SFRP1/SIX1/LGR4/BMP7/BMP2/CENPF/GDNF/PTK7/ADAMTS1/ADAMTS6/AQP11/TP73/WNT2B/MEF2C/BMP4/ANGPT2/CITED1/FOXD1/SIX4/PDGFD/SERPINB7/AGT/AGTR1/BCL2/GCNT4/FGFR2/EPHA7/CAT/IRX3/ZBTB16/PROX1/SMAD1/BMP6/MME/PBX1/MAGI2/ASXL1/EXT1/TNS2/CTSH/SMAD7/WNT…	153
GO:0032609	BP	GO:0032609	interferon-gamma production	72/7255	112/18862	2.64756e-08	3.19457e-06	2.73066e-06	INHBA/SLC7A5/RIPK2/CD160/HSPD1/TRIM27/TLR3/VSIR/IL23A/F2RL1/FZD5/CD276/ZP3/SLC11A1/RIPK3/NR1H4/PDE4D/LGALS9C/ABL1/CCR2/TLR7/WNT5A/ZFPM1/FOXP3/NOD2/PGLYRP3/LGALS9/EBI3/SASH3/SCRIB/LGALS9B/CD96/LGALS7B/AXL/DDIT3/IL2/IL27RA/PRNP/TNFSF4/IL36RN/C1QBP/INHA/SPN/IL18/IL1R1/CR1/CD3E/IL10/CD14/CCR7/IL1B/PTPN22/ZC3H12A/CD226/IL23R/TLR9/TXK/IL18R1/CD244/IL1RL1/TLR8/SLAMF6/XCL1/LILRB1/IL33/LTA/CD2/HLA-DPB1/HL…	72
GO:0032943	BP	GO:0032943	mononuclear cell proliferation	155/7255	285/18862	2.96956e-08	3.55051e-06	3.03492e-06	SLC39A10/RIPK2/ZBTB7B/HSPD1/CTPS1/TNFSF9/VSIR/SOS2/IL23A/PLCL2/SHH/HHLA2/HELLS/LEF1/CEBPB/TNFRSF13B/CD209/CD276/IL6ST/ZP3/SLC11A1/MEF2C/CD1D/IL1A/BMP4/SLC7A1/RIPK3/IGF2/CD46/BCL2/SH3RF1/LGALS9C/ABL1/PRKCD/LGALS3/FLT3/CCR2/PIK3CG/CLEC4G/PURA/CD79A/MIF/CLECL1/CD180/NCK1/DNAJA3/CD22/FGF10/FOXP3/BTK/HPRT1/GAPT/FLT3LG/GLMN/CD19/INPP5D/BLK/LGALS9/CD320/TNFRSF13C/VTCN1/CSF1/MZB1/SFTPD/CDKN1A/ADA/EBI3/TM…	155
GO:0016042	BP	GO:0016042	lipid catabolic process	180/7255	340/18862	3.32658e-08	3.94155e-06	3.36917e-06	ETFDH/PRDX6/FUCA1/CPT2/PLCD1/ACOX1/NAAA/PLCE1/HADHA/ENPP6/ABCB11/FABP6/ABHD3/ACADS/HADHB/CEL/ABHD5/CYP27B1/SMPD1/CDK4/CPT1A/PAFAH1B3/ACAA2/ACACB/PAFAH2/MGLL/SCP2/PLCD4/HSD17B11/ABCD3/SPP1/ACAT1/SESN2/CES2/PAFAH1B1/CROT/GDPD3/PLD1/PLCD3/EHHADH/ASPG/CYP2W1/ACADM/PNPLA3/ADTRP/PLCG2/GLA/PLA2G2C/CNR1/ABHD6/GBA/AKR1B10/FABP2/PCK1/CES3/NEU4/PPARD/GDE1/ECI2/ACAA1/NEU3/AUH/PLA2G5/LIPG/APOA2/PRKCD/SMPD3/HA…	180
GO:0007416	BP	GO:0007416	synapse assembly	102/7255	173/18862	3.43295e-08	4.03126e-06	3.44585e-06	SPTBN2/CEL/OXTR/MUSK/NTN1/SRPX2/CUX2/ADGRB3/CBLN2/SIX1/ADGRL3/NRXN1/FZD5/NPTN/CDK5/MEF2C/SIX4/EPHB3/GAP43/GPM6A/EPHA7/NLGN1/NLGN4X/NPAS4/LRFN4/EEF2K/AGRN/LRFN5/DRD2/WNT5A/FZD1/SLITRK3/NLGN3/SNCA/MAP1B/KIRREL3/ROBO2/EPHB2/IL1RAP/PTEN/POU4F1/SLITRK2/DNER/DVL1/PCDHB9/CLSTN1/PLXNB1/ADGRL2/LRRC4B/LRRN3/SLITRK1/PCDHB14/PCDH17/FLRT2/NECTIN1/SDK1/GABRG2/ERBB4/IL1RAPL1/BDNF/LRRTM2/MDGA1/FGF13/FARP1/IGFN1/…	102
GO:0007156	BP	GO:0007156	homophilic cell adhesion via plasma membrane adhesion molecules	99/7255	167/18862	3.7077e-08	4.31537e-06	3.6887e-06	CDH3/CELSR1/CELSR3/CEACAM1/CNTN4/CADM3/DSG3/CDHR5/DSG4/DSC2/MYOT/NECTIN4/IGSF9/CNTN2/NPTN/PVR/CDH10/DSC3/BSG/CDH19/PALLD/MYPN/IGSF11/NEXN/CDHR2/DSG1/PCDH10/CDH24/CDH11/KIRREL3/ROBO2/PCDHGA1/CDHR3/DSCAML1/CDH23/PCDH9/PCDH7/CELSR2/PCDHB9/PTPRT/CLSTN1/CDH6/NECTIN3/PTPRM/PCDH1/PCDH11Y/FAT4/PCDH11X/CDH15/CDH17/PCDHGC3/PCDHB14/PCDH17/NECTIN1/PCDH20/SDK1/CDH7/IGFN1/CDH4/PCDHGC4/PCDH15/PCDHB4/PCDHB1/PCDH…	99
GO:0009991	BP	GO:0009991	response to extracellular stimulus	241/7255	477/18862	4.04786e-08	4.64332e-06	3.96903e-06	PDX1/APPL2/MMP7/CDKN2B/KAT2A/RNF152/GDF15/FAM107A/CCND1/PDK4/STC2/CYP27B1/CAD/UCN2/PTN/HSD11B2/CPT1A/SORD/KANK2/FOSL1/ACACB/PMAIP1/PCSK9/SSTR2/PSPH/AHCY/BCHE/HMOX1/SPP1/DSC2/SESN2/SLC22A3/MYOCD/SFRP1/UCN/GSN/KRT20/EIF4EBP1/ITGA2/GPT/NCOA1/COL1A1/AMELX/AOC1/BMP7/DNMT3B/FOLR1/SLC6A19/ASNS/NPRL3/VDR/NUDT1/SST/ASGR1/ATP2B1/MTMR3/NIM1K/STC1/MYBBP1A/CASR/WNT2B/SLC8A1/CNR1/ALAD/GBA/FOXA2/ZFYVE1/PCK1/KCN…	241
GO:2000241	BP	GO:2000241	regulation of reproductive process	95/7255	159/18862	4.06008e-08	4.64332e-06	3.96903e-06	INHBA/TRIP13/MAPK15/CDC25B/CITED2/SOX9/MSX1/TIMP1/OXTR/AURKA/P2RY1/WDR77/GPR3/SHH/VEGFA/AMH/WT1/LIF/TACR2/INTS13/PRDX4/PTGDR2/SNAI1/SFRP1/CDC25C/OVGP1/APELA/BMP7/PRKACB/CDC25A/HYAL3/PAEP/DHX37/TTK/ZP3/VIP/HDAC2/CNR1/BMP4/CDC20/PHLDA2/RAD51AP1/EDNRB/FBXO5/CACNA1H/PDE3A/AGO2/NPM2/LHFPL2/METTL3/STK3/INHBB/WNT5A/B4GALT1/TCP11/SULF1/TACR1/RAD1/HDAC4/ADA/ACVR1C/DEFB1/STXBP1/AR/PLA2G10/TPPP2/DMRT1/IGF1/…	95
GO:0032649	BP	GO:0032649	regulation of interferon-gamma production	69/7255	107/18862	4.26875e-08	4.83988e-06	4.13704e-06	INHBA/SLC7A5/RIPK2/CD160/HSPD1/TLR3/VSIR/IL23A/FZD5/CD276/ZP3/SLC11A1/RIPK3/NR1H4/PDE4D/LGALS9C/ABL1/CCR2/TLR7/WNT5A/ZFPM1/FOXP3/NOD2/PGLYRP3/LGALS9/EBI3/SASH3/SCRIB/LGALS9B/CD96/LGALS7B/AXL/DDIT3/IL2/IL27RA/PRNP/TNFSF4/IL36RN/C1QBP/INHA/IL18/IL1R1/CR1/CD3E/IL10/CD14/CCR7/IL1B/PTPN22/ZC3H12A/CD226/IL23R/TLR9/TXK/IL18R1/CD244/IL1RL1/TLR8/SLAMF6/XCL1/LILRB1/IL33/LTA/CD2/HLA-DPB1/HLA-DPA1/IL27/IL20R…	69
GO:0046651	BP	GO:0046651	lymphocyte proliferation	153/7255	282/18862	4.48061e-08	5.03667e-06	4.30526e-06	SLC39A10/RIPK2/ZBTB7B/HSPD1/CTPS1/TNFSF9/VSIR/SOS2/IL23A/PLCL2/SHH/HHLA2/HELLS/LEF1/CEBPB/TNFRSF13B/CD209/CD276/IL6ST/ZP3/SLC11A1/MEF2C/CD1D/IL1A/BMP4/SLC7A1/RIPK3/IGF2/CD46/BCL2/SH3RF1/LGALS9C/ABL1/PRKCD/LGALS3/FLT3/CCR2/PIK3CG/CLEC4G/PURA/CD79A/MIF/CLECL1/CD180/NCK1/DNAJA3/CD22/FGF10/FOXP3/BTK/HPRT1/GAPT/FLT3LG/GLMN/CD19/INPP5D/BLK/LGALS9/CD320/TNFRSF13C/VTCN1/MZB1/SFTPD/CDKN1A/ADA/EBI3/TMIGD2/…	153
GO:0002685	BP	GO:0002685	regulation of leukocyte migration	117/7255	205/18862	4.53169e-08	5.05091e-06	4.31743e-06	IL6R/VEGFD/ELANE/PTN/WASL/CXCL12/PADI2/IL23A/JAM2/VEGFA/EDN3/HMOX1/F2RL1/P2RX4/ITGA2/EDN2/CXCL8/PTK2B/PTGER4/PRSS56/CXCL17/ZP3/ADTRP/P2RY12/MMP28/JAM3/RIPK3/PDGFD/GCSAML/BDKRB1/MADCAM1/CCL28/LGALS3/CCR2/SMPD3/STAP1/MAPK3/F7/BMP5/CCL8/CRK/MIF/MST1/SERPINE1/PGF/CD200R1/WNT5A/THY1/CX3CR1/CCL25/NOD2/CCL24/CMKLR1/KITLG/MMP14/LGALS9/MTUS1/SLIT2/CSF1/ADA/CCL21/MSTN/S100A7/NCKAP1L/RIPOR2/LBP/CCL20/CCL19/…	117
GO:0070098	BP	GO:0070098	chemokine-mediated signaling pathway	59/7255	88/18862	5.06122e-08	5.59372e-06	4.78141e-06	CXCL3/ACKR2/CXCL12/CCL23/PADI2/CXCL5/CXCL1/PPBP/CCL14/CXCL8/PTK2B/SLIT3/CXCL2/CCL15/CCR2/CCL8/CCR10/CCR8/CXCL6/CXCL11/CCL13/CCL26/CX3CR1/CCL25/CCL24/ACKR1/CMKLR1/CXCR5/SLIT2/CCL21/RNF113A/CCL20/CCL19/XCL2/CCR9/PF4/CXCL10/GPR17/GPR35/SH2B3/CCL5/TFF2/CCL16/CCL11/ACKR4/TREM2/FOXC1/CCR7/CXCL13/CCL3/XCR1/CCL3L3/CCR5/XCL1/CCL4/CXCR6/CCL18/CCL1/CCR3	59
GO:0097305	BP	GO:0097305	response to alcohol	130/7255	233/18862	5.28668e-08	5.7942e-06	4.95279e-06	CLDN1/INHBA/LRP8/SGK1/CCND1/GRIN2B/KLF4/GRAMD1A/CAD/CDK4/GNG2/SLC2A4/CPT1A/FOSL1/CALM1/SCNN1B/CRHBP/PSMD14/KCNMB1/HPGD/GRIN3A/SFRP1/BRCA1/ADCY5/KLF9/GSN/EIF4EBP1/PTK2B/PTGER4/CLDN18/P2RY4/HSD3B2/ATP2B1/SLIT3/CLDN7/HDAC2/CNR1/ALAD/SCNN1G/BLM/TH/FGFR2/CAT/NR0B2/ADCY3/POLB/BAD/ADCY2/GNAI1/NPAS4/ADCY6/TP53INP1/GSTP1/GRAMD1C/F7/RGS2/CD27/LARP1/MAOB/PRKCE/DRD2/ACACA/SPARC/PEMT/BAK1/GRIN2A/PTEN/GPLD1/PP…	130
GO:1901654	BP	GO:1901654	response to ketone	111/7255	193/18862	5.68638e-08	6.18077e-06	5.28321e-06	CLDN1/TFAP4/CA9/SGK1/CCND1/NME1/KLF4/CAD/CDK4/OXTR/PTN/GNG2/NCOA4/FOSL1/CALM1/SCNN1B/PSPH/SPP1/PLN/SFRP1/FBXO32/ADCY5/KLF9/NCOA1/CBX3/DNMT3B/PTGER4/ABCC2/P2RY4/HSD3B2/NR3C1/ATP2B1/CAV1/SLIT3/TXNIP/GBA/SCNN1G/PCK1/TH/PCNA/SMYD3/DDIT4/MTAP/ADCY3/BAD/ADCY2/GNAI1/NPAS4/ADCY6/DSG1/F7/KCNJ11/LARP1/MAOB/PRKCE/DCPS/FOXP2/ACACA/FOXO1/PCK2/EGFR/SLIT2/CATSPERG/CDKN1A/MAP4K1/KIF1B/CCL21/FECH/MSTN/HSF1/AKR1C2…	111
GO:0090596	BP	GO:0090596	sensory organ morphogenesis	135/7255	244/18862	5.84901e-08	6.30542e-06	5.38977e-06	WNT2/COL11A1/OTX1/STRA6/FJX1/CTHRC1/GRHL3/SOX9/RPGRIP1L/MSX1/PTN/NKD1/NTN1/BCAR3/PLS1/MFAP2/VEGFA/FOXF2/TFAP2A/PDZD7/TSHZ1/GBX2/SIX1/BMP7/AQP5/FZD5/SLC44A4/PTK7/RP1/WNT2B/HDAC2/BMP4/MEIS1/TH/THRB/SIX4/ATP8A2/BCL2/SLC1A1/FGFR2/SLC9A3R1/PROX1/CHD7/TDRD7/SOX1/FZD3/MAPK3/MFAP5/TWIST1/COL5A2/DLX6/NKX3-2/CDON/WNT5A/FGF10/THY1/COL5A1/OSR1/BAK1/SIX2/PTF1A/EPHB2/GLI3/CALB1/ATP6V1B1/GNGT1/DVL1/WNT9A/OLFM3/…	135
GO:0045666	BP	GO:0045666	positive regulation of neuron differentiation	62/7255	94/18862	5.92977e-08	6.34051e-06	5.41976e-06	FEZF1/TGIF2/ECT2/CXCL12/NAP1L2/CSNK1E/NCOA1/RNF112/BMP7/DNMT3B/BMP2/CPNE1/TCF3/MEF2C/BMP4/PRPF19/PHOX2B/FGF20/ZEB1/IRX3/PROX1/FEZ1/BMP6/VWC2/SOCS2/CDON/MAP1B/PTEN/TRPC6/ETV5/FGFR1/ADRA2C/BRINP3/FEZF2/HEYL/FOXG1/HOXD3/NGF/ASCL1/GDF7/LIN28A/BEND6/NRCAM/TCF4/NKX2-5/MMD2/NEUROD1/NKX2-2/ATOH1/GDF5/NKX6-1/TIMP2/SH3GL3/GATA2/EPO/BRINP2/PCP4/DUOXA1/FOXA1/DLX2/SOX11/DAB1	62
GO:0060537	BP	GO:0060537	muscle tissue development	193/7255	371/18862	6.06713e-08	6.43508e-06	5.50059e-06	WNT2/COL11A1/STRA6/NEBL/CSRP1/KAT2A/SOX9/MTM1/MYOM1/POPDC2/CFL2/MYLK/SVIL/TNNI3/SGCG/HOMER1/TCF21/CCNB1/BVES/HLF/MYH11/ASB2/TPM1/RUNX1/SHH/VEGFA/SLC9A1/WT1/AKAP6/PGM5/MYOCD/PLN/PI16/LEF1/SIX1/JPH2/PITX1/DMRTA2/KCNAB1/BMP7/BMP2/CENPF/NPRL3/P2RX2/CAV1/TP73/SMYD1/SLC8A1/CDK5/MEF2C/BMP4/MEIS1/CASQ1/PHOX2B/SIX4/MYH15/FGF20/ADRA1A/IGF2/EMD/MEF2D/BCL2/FGFR2/ARNTL/PROX1/CHD7/SORBS2/SMAD1/EYA2/NEB/PPARGC1…	193
GO:1902476	BP	GO:1902476	chloride transmembrane transport	63/7255	96/18862	6.1909e-08	6.51382e-06	5.5679e-06	BEST4/SLC26A2/GABRD/SLC12A8/TTYH3/CLIC5/FXYD1/ANO10/SLC26A3/CLCA4/GABRE/SLC12A2/SLC26A9/CASR/CLCNKB/ANO5/CLCN2/SLC1A1/BEST2/CLCN4/BEST3/GABRP/FXYD3/CLCN1/CLIC3/CLCN5/CLIC2/SLC1A4/SLC4A8/SLC12A6/NMUR2/SLC12A9/GABRG1/ANO9/SLC6A1/CLCN7/ANO8/ANO3/TTYH2/GABRG2/GABRB1/ANO1/CLCA1/ANO2/ANO4/CLIC4/SLC26A4/GLRB/SLC26A7/SLC4A1/CLIC6/GABRR1/CLCA2/GABRA4/ANO7/APOL1/GABRA1/SLC1A3/GABRA3/SLC26A10/CLCNKA/GABRB3/…	63
GO:0015844	BP	GO:0015844	monoamine transport	54/7255	79/18862	6.81136e-08	7.10976e-06	6.0773e-06	MAPK15/GPM6B/PINK1/OXTR/P2RY1/CXCL12/P2RX1/STX1A/SLC22A3/GDNF/CHGA/VIP/P2RY12/CNR1/KCNB1/FGF20/NPY2R/SYT9/SYT7/ITGB3/SYT10/MAOB/NOS1/DRD2/PRKN/SYT8/SLC18A2/SNCA/SYT5/SNCG/ADRA2A/SYT11/CHRM5/SYT12/SYT4/ADORA2A/ADRA2C/CHRNA4/SYT15/SYT2/CARTPT/SLC6A3/SLC22A2/SYT6/DRD4/OXT/RAB3B/LILRB1/CHRNB2/AGTR2/HTR2A/KCNA2/HTR1B/SLC6A2	54
GO:0007218	BP	GO:0007218	neuropeptide signaling pathway	68/7255	106/18862	7.23442e-08	7.49189e-06	6.40394e-06	NMB/NPFFR1/NXPH4/PYY/SSTR2/PTGDR2/UCN/TYRO3/SSTR5/SORCS1/NPSR1/GALR1/NMU/NPY2R/CYSLTR1/NPY/PPY/PROKR1/NPW/CALCA/LTB4R/KISS1R/SSTR3/GPR143/PNOC/HCRT/GRPR/GRP/NMUR2/PENK/NPY4R2/CYSLTR2/SSTR1/NPY1R/GPR84/PMCH/SORCS3/NMUR1/MCHR2/NXPH3/CARTPT/OPRD1/ECEL1/TENM1/RXFP3/LTB4R2/QRFP/NPY5R/GLRB/GAL/MC2R/OPRL1/ADCYAP1/OPRM1/NPBWR1/GALR2/POMC/TAC3/NTSR1/AGRP/NXPH2/PRLHR/GPR1/GPR37/PROK2/NTSR2/GLRA3/GALR3	68
GO:0051937	BP	GO:0051937	catecholamine transport	48/7255	68/18862	7.60541e-08	7.72295e-06	6.60144e-06	MAPK15/PINK1/OXTR/P2RY1/CXCL12/STX1A/SLC22A3/GDNF/CHGA/VIP/P2RY12/CNR1/KCNB1/FGF20/NPY2R/SYT9/SYT7/SYT10/DRD2/PRKN/SYT8/SLC18A2/SNCA/SYT5/SNCG/ADRA2A/SYT11/CHRM5/SYT12/SYT4/ADORA2A/ADRA2C/CHRNA4/SYT15/SYT2/CARTPT/SLC6A3/SLC22A2/SYT6/DRD4/OXT/RAB3B/CHRNB2/AGTR2/HTR2A/KCNA2/HTR1B/SLC6A2	48
GO:0061351	BP	GO:0061351	neural precursor cell proliferation	84/7255	138/18862	7.60785e-08	7.72295e-06	6.60144e-06	WNT2/APPL2/SHCBP1/PTN/MELK/KIF14/RACGAP1/SHH/DIXDC1/EML1/VEGFA/GBX2/ADGRG1/LEF1/PAFAH1B1/NUMB/DMRTA2/NAP1L1/LIMS2/CEND1/GPR37L1/KDM1A/FLNA/FGFR2/TRIM71/PROX1/PSMG1/IGF2BP1/TARBP2/HHIP/FZD3/RASSF10/DRD2/CDON/WNT5A/PTPRZ1/KCNA1/CX3CR1/SPINT1/PTBP2/RERE/GLI3/SOX5/POU3F2/LHX5/FZD6/LRP2/SIX3/FGF8/AKNA/SMARCD3/TOX/POU3F3/ID2/KIF1A/SLC39A5/LRRK2/LHX1/TRNP1/FGF13/RORA/FOXG1/ZNF503/ASCL1/OTP/WNT7A/FZD9/EP…	84
GO:0051209	BP	GO:0051209	release of sequestered calcium ion into cytosol	71/7255	112/18862	7.63369e-08	7.72295e-06	6.60144e-06	CEMIP/DHRS7C/RYR3/JPH1/ANK2/ATP1A2/CALM1/SRI/AKAP6/PLN/JPH2/PTK2B/PLCG2/JPH4/CASQ2/SLC8A1/NPSR1/CASQ1/DMD/BDKRB1/LETM1/PDE4D/CHD7/ITPR1/LIME1/CAMK2D/ABL1/GSTM2/GPER1/F2/PRKCE/NOL3/ERO1A/NOS1/TRPM2/DRD2/PLCG1/CXCL11/THY1/SNCA/CLIC2/MCOLN2/CD19/F2R/HRC/FGF2/CCL21/CCL19/FKBP1B/DDIT3/CXCL10/JPH3/TRPC1/JSRP1/CACNA1C/PTPRC/CCR7/TRPA1/TRDN/CCL3/XCR1/RYR1/HTR2C/IL13/CCR5/XCL1/FASLG/HTR2A/NTSR1/HTR2B/MCOL…	71
GO:0001659	BP	GO:0001659	temperature homeostasis	100/7255	171/18862	8.22715e-08	8.25981e-06	7.06035e-06	APPL2/CPT2/APLN/ZBTB7B/SCD/OXTR/GPR3/PLCL2/MFAP2/VEGFA/PPARGC1B/PLAC8/EPAS1/NOVA1/LGR4/EDN2/CEBPB/PGAM5/CAV1/KDM1A/CNR1/ABHD6/IL1A/PHOX2B/MFN2/IRF4/NMU/DIO2/ARNTL/ADRB2/EDNRB/CD36/CCR2/PPARGC1A/HADH/IL4R/APC/LEPR/NAPEPLD/TRPM2/DRD2/ELOVL6/PEMT/MAP2K6/LCN2/OGT/DECR1/CMKLR1/TNFSF11/FOXO1/PLCL1/HCRT/RHEB/GRB10/HSF1/SIRT6/ACADVL/ACOT11/GPX1/ACVR2B/DDIT3/ADRB3/IL18/TNFRSF11A/LEP/LPIN1/IL1B/SLN/NR1D1/F…	100
GO:1903532	BP	GO:1903532	positive regulation of secretion by cell	147/7255	271/18862	8.31597e-08	8.28573e-06	7.0825e-06	PDX1/INHBA/APLN/SOX4/MYOM1/NMB/RAB27A/PINK1/OXTR/CD177/P2RY1/VSNL1/PDCD6IP/TFR2/CXCL12/SRI/TACR2/EDN3/SPP1/F2RL1/STX1A/P2RX4/UCN/NNAT/VPS4B/BMP2/HYAL3/GDNF/SLC12A2/FGB/ZP3/VIP/FGA/CASR/CNR1/CDK5/IL1A/CAPN10/GALR1/C2CD2L/KCNB1/NMU/NR1H4/PPARD/NPY2R/SYT9/RAB15/GCG/PPIA/NR0B2/CAMK2N1/NLGN1/PLA2G3/SYT7/BMP6/BAD/TCF7L2/WLS/CACNA1H/GPER1/KCNN4/SMPD3/APBB1/CADPS/ITSN1/SYT10/CACNB2/IL4R/VAMP8/PRKCE/DRD2/…	147
GO:0031099	BP	GO:0031099	regeneration	110/7255	192/18862	8.60692e-08	8.51115e-06	7.27518e-06	CLDN1/PDX1/KLK6/CCND1/KLK8/PPAT/EZH2/KLF4/ATIC/RAP1A/CAD/CDK4/AURKA/PTN/CPT1A/CCNB1/CXCL12/RUNX1/CSNK2A2/HMOX1/SPP1/PNPT1/ANXA3/GSN/LARGE1/CEBPB/FOLR1/CHL1/JAM3/FPGS/CCNA2/FLNA/ANGPT2/PCNA/PPARD/GAP43/RTN4R/PTPRF/BCL2/NR0B2/RGMA/SPAAR/TARBP2/BAAT/FLT3/GSTP1/PKM/F7/SGCA/DUSP10/CPQ/RTN4RL2/PTPN12/FGF10/THY1/BAK1/IGFBP1/PRMT5/LGR6/MAP1B/PRPS2/GLI3/PTEN/SOX15/EGFR/GATA4/CDKN1A/UGT1A1/MSTN/PTPRU/GPX1/…	110
GO:0031667	BP	GO:0031667	response to nutrient levels	228/7255	451/18862	8.77794e-08	8.61549e-06	7.36437e-06	PDX1/APPL2/MMP7/CDKN2B/KAT2A/RNF152/GDF15/FAM107A/CCND1/PDK4/STC2/CYP27B1/CAD/UCN2/PTN/HSD11B2/CPT1A/SORD/KANK2/ACACB/PMAIP1/PCSK9/SSTR2/PSPH/AHCY/BCHE/HMOX1/SPP1/DSC2/SESN2/SLC22A3/SFRP1/UCN/GSN/KRT20/EIF4EBP1/ITGA2/GPT/NCOA1/COL1A1/AMELX/AOC1/BMP7/DNMT3B/FOLR1/SLC6A19/ASNS/NPRL3/VDR/SST/ATP2B1/MTMR3/NIM1K/STC1/MYBBP1A/CASR/WNT2B/SLC8A1/CNR1/ALAD/GBA/FOXA2/ZFYVE1/PCK1/KCNB1/TH/PRKCG/TBL2/HNRNPA1…	228
GO:0003002	BP	GO:0003002	regionalization	172/7255	326/18862	9.05574e-08	8.76281e-06	7.4903e-06	WNT2/MDFI/OTX1/XRCC2/KAT2A/CITED2/FEZF1/RPGRIP1L/MSX1/WNT7B/WNT3/PCSK5/AURKA/NKD1/WDR77/PALB2/NLE1/SHH/WT1/TDGF1/AXIN2/PSEN1/SNAI1/TSHZ1/SFRP1/SP8/GBX2/ADGRG1/LEF1/HES6/SIX1/DMRTA2/HOXB8/FZD5/PRKACB/BMP2/GDNF/DPCD/ACVRL1/PLXNA2/TULP3/WNT2B/MEF2C/BMP4/FOXA2/BHLHE40/FOXD1/PRKDC/FGFR2/IRX3/ZBTB16/HHIP/FOXF1/SOX1/WLS/RELN/HES4/PBX1/DMRT3/EXT1/WNT11/CDON/WNT5A/FGF10/NKX2-1/OSR1/ACVR2A/DKK1/SIX2/WNT8B/…	172
GO:0050433	BP	GO:0050433	regulation of catecholamine secretion	39/7255	52/18862	9.0613e-08	8.76281e-06	7.4903e-06	PINK1/OXTR/P2RY1/CXCL12/STX1A/GDNF/CHGA/VIP/P2RY12/CNR1/KCNB1/FGF20/NPY2R/SYT9/SYT7/SYT10/DRD2/PRKN/SYT8/SNCA/SYT5/SNCG/ADRA2A/SYT11/SYT12/SYT4/ADORA2A/ADRA2C/CHRNA4/SYT15/SYT2/CARTPT/SYT6/OXT/CHRNB2/AGTR2/HTR2A/KCNA2/HTR1B	39
GO:0007631	BP	GO:0007631	feeding behavior	61/7255	93/18862	1.02763e-07	9.86529e-06	8.43268e-06	STRA6/APLN/GDF15/NEGR1/OXTR/P2RY1/DMBX1/CPT1A/PYY/HAND2/UCN/CNR1/TH/NMU/NPY2R/ATP8A2/DACH1/CNTFR/GCG/INSL5/CFAP20/NPY/PPY/NPW/CALCA/LEPR/NAPEPLD/DRD2/HCRT/POU4F1/NMUR2/NPY1R/NR4A3/ADORA2A/REN/SGIP1/ASIP/PMCH/LEP/RETN/CARTPT/OPRD1/ADM2/EN1/QRFP/NPY5R/OXT/TACR3/HTR2C/GAL/MC3R/OPRM1/GALR2/FOS/AGRP/TBR1/HTR1B/PRLHR/TRH/GALR3/MC4R	61
GO:0030217	BP	GO:0030217	T cell differentiation	135/7255	246/18862	1.12054e-07	1.06793e-05	9.12845e-06	IL6R/PRR7/KAT2A/RIPK2/CBFB/ZBTB7B/NKX2-3/SOX4/TCF7/FANCA/FGL2/TNFSF9/VSIR/SOS2/IL23A/RUNX1/SHH/FANCD2/JAG2/LEF1/ZC3H8/FZD5/PTGER4/CD1D/IL1A/BMP4/GBA/ZMIZ1/PCK1/IRF4/RIPK3/PRKDC/CD46/BCL2/ZBTB16/CHD7/SH3RF1/BAD/ABL1/LY9/CCR2/ITPKB/SOX12/CD27/PATZ1/GPR89A/CAMK4/IL4R/METTL3/SMAD7/LEPR/DUSP10/B2M/DNAJA3/NHEJ1/ZFPM1/KIT/FOXP3/TESPA1/GLI3/LGALS9/ADA/THEMIS/RSAD2/NCKAP1L/VNN1/SASH3/HLX/IL36B/LFNG/CCL19/…	135
GO:0048608	BP	GO:0048608	reproductive structure development	207/7255	405/18862	1.19385e-07	1.12961e-05	9.6557e-06	WNT2/INHBA/MDFI/TEX11/TESC/STRA6/ASCL2/CCND1/HSP90AB1/CITED2/SOX9/STC2/IRX5/CYP27B1/WNT7B/BRCA2/CCNF/E2F7/PTN/FANCA/WDR77/TCF21/TLR3/NCOA4/FOSL1/EIF2S2/TNFSF10/SHH/SERPINB5/NUP107/VEGFA/FOXF2/AMH/STOX2/WT1/HSD17B2/LIF/KIF18A/BCL2L11/SPP1/PRDX4/SNAI1/MYOCD/SFRP1/EPAS1/ADGRG1/LEF1/APELA/PGR/NCOA1/LGR4/SMARCC1/TYRO3/BMP7/FZD5/CEBPB/GJB5/PLCD3/HYAL3/VDR/NUDT1/DMRTA1/DHX37/ARRB1/ZP3/ADAMTS1/SLIT3/FANC…	207
GO:0050731	BP	GO:0050731	positive regulation of peptidyl-tyrosine phosphorylation	110/7255	193/18862	1.24775e-07	1.17217e-05	1.00195e-05	LRP8/IL6R/RIPK2/IL11/NCAPG2/CD44/ALKAL1/IL23A/NOX4/VEGFA/LIF/TDGF1/PTK2B/IL6ST/EREG/HDAC2/CSF2/TNFRSF1A/DOK7/ADRA1A/IGF2/SRCIN1/AGT/BMP6/ABL1/CD36/FLT3/RELN/ITGB3/STAP1/GHR/ALKAL2/CNTN1/MIF/STAP2/AREG/FGF10/KIT/OSM/NEDD9/NOD2/KITLG/BTC/TGFA/ENPP2/ADRA2A/DOCK3/LRRK1/CSPG4/HCLS1/NCF1/ANGPT1/HSF1/FGF8/BANK1/UNC119/PTPRJ/CSF1R/NRG1/IL2/PIBF1/IGF1/TNK2/PRNP/TAL1/CLCF1/CD4/CCL5/IL18/TREM2/LEP/FGF7/ERBB…	110
GO:0009410	BP	GO:0009410	response to xenobiotic stimulus	80/7255	131/18862	1.26255e-07	1.17767e-05	1.00665e-05	SULT1A2/DPEP1/PTGS1/HSP90AB1/E2F1/UGT1A8/UGT1A10/MCM7/SULT1A1/SULT1B1/CES2/LPO/AOC3/AOC1/ABCC2/APOBEC3A/CYP2W1/CES3/PCNA/UGT2B15/NQO2/NAT1/CMBL/ACAA1/MGST3/GSTM2/GSTP1/CYP2C18/CYP2S1/NAT2/CYP2C8/AADAC/CYP3A4/UGT1A1/UGT1A9/EPHX1/GPX1/UGT1A5/GSTM4/CYP2F1/CYP26A1/AHRR/RHBDD3/CYP26B1/UGT1A7/CYB5B/GSTA1/CYP2J2/NQO1/UGT1A6/CYP2U1/FMO1/GUK1/RORA/CYP46A1/AOC2/FMO2/FMO3/UGT1A3/GSTO2/STAR/ACSM1/AKR7A3/AKR1…	80
GO:0051283	BP	GO:0051283	negative regulation of sequestering of calcium ion	71/7255	113/18862	1.28331e-07	1.17828e-05	1.00717e-05	CEMIP/DHRS7C/RYR3/JPH1/ANK2/ATP1A2/CALM1/SRI/AKAP6/PLN/JPH2/PTK2B/PLCG2/JPH4/CASQ2/SLC8A1/NPSR1/CASQ1/DMD/BDKRB1/LETM1/PDE4D/CHD7/ITPR1/LIME1/CAMK2D/ABL1/GSTM2/GPER1/F2/PRKCE/NOL3/ERO1A/NOS1/TRPM2/DRD2/PLCG1/CXCL11/THY1/SNCA/CLIC2/MCOLN2/CD19/F2R/HRC/FGF2/CCL21/CCL19/FKBP1B/DDIT3/CXCL10/JPH3/TRPC1/JSRP1/CACNA1C/PTPRC/CCR7/TRPA1/TRDN/CCL3/XCR1/RYR1/HTR2C/IL13/CCR5/XCL1/FASLG/HTR2A/NTSR1/HTR2B/MCOL…	71
GO:0071466	BP	GO:0071466	cellular response to xenobiotic stimulus	77/7255	125/18862	1.29088e-07	1.17828e-05	1.00717e-05	SULT1A2/DPEP1/PTGS1/HSP90AB1/E2F1/UGT1A8/UGT1A10/MCM7/SULT1A1/SULT1B1/CES2/LPO/AOC3/AOC1/ABCC2/APOBEC3A/CYP2W1/CES3/PCNA/UGT2B15/NQO2/NAT1/CMBL/ACAA1/MGST3/GSTM2/GSTP1/CYP2C18/CYP2S1/NAT2/CYP2C8/AADAC/CYP3A4/UGT1A1/UGT1A9/EPHX1/UGT1A5/GSTM4/CYP2F1/CYP26A1/AHRR/CYP26B1/UGT1A7/CYB5B/GSTA1/CYP2J2/NQO1/UGT1A6/CYP2U1/FMO1/GUK1/RORA/CYP46A1/AOC2/FMO2/FMO3/UGT1A3/GSTO2/STAR/ACSM1/AKR7A3/AKR1C1/RORC/CYP1…	77
GO:0051282	BP	GO:0051282	regulation of sequestering of calcium ion	72/7255	115/18862	1.29142e-07	1.17828e-05	1.00717e-05	CEMIP/DHRS7C/SLC25A23/RYR3/JPH1/ANK2/ATP1A2/CALM1/SRI/AKAP6/PLN/JPH2/PTK2B/PLCG2/JPH4/CASQ2/SLC8A1/NPSR1/CASQ1/DMD/BDKRB1/LETM1/PDE4D/CHD7/ITPR1/LIME1/CAMK2D/ABL1/GSTM2/GPER1/F2/PRKCE/NOL3/ERO1A/NOS1/TRPM2/DRD2/PLCG1/CXCL11/THY1/SNCA/CLIC2/MCOLN2/CD19/F2R/HRC/FGF2/CCL21/CCL19/FKBP1B/DDIT3/CXCL10/JPH3/TRPC1/JSRP1/CACNA1C/PTPRC/CCR7/TRPA1/TRDN/CCL3/XCR1/RYR1/HTR2C/IL13/CCR5/XCL1/FASLG/HTR2A/NTSR1/H…	72
GO:0051208	BP	GO:0051208	sequestering of calcium ion	74/7255	119/18862	1.29905e-07	1.17828e-05	1.00717e-05	CEMIP/DHRS7C/SLC25A23/RYR3/JPH1/ANK2/ATP1A2/CALM1/SRI/AKAP6/PSEN1/PLN/JPH2/PTK2B/PLCG2/JPH4/CASQ2/SLC8A1/NPSR1/CASQ1/DMD/BDKRB1/LETM1/PDE4D/CHD7/ITPR1/LIME1/CAMK2D/ABL1/GSTM2/GPER1/F2/PRKCE/NOL3/ERO1A/NOS1/TRPM2/DRD2/PLCG1/CXCL11/THY1/SNCA/CLIC2/MCOLN2/CD19/F2R/HRC/FGF2/CCL21/CCL19/FKBP1B/DDIT3/CXCL10/JPH3/TRPC1/JSRP1/CACNA1C/PTPRC/ATP7B/CCR7/TRPA1/TRDN/CCL3/XCR1/RYR1/HTR2C/IL13/CCR5/XCL1/FASLG/H…	74
GO:0043010	BP	GO:0043010	camera-type eye development	164/7255	310/18862	1.41884e-07	1.27813e-05	1.09252e-05	WNT2/INHBA/STRA6/FJX1/GRHL3/SOX9/SLC17A7/RPGRIP1L/TGIF2/MYOM1/KLF4/WNT7B/CDK4/PTN/SLC7A11/ATP2B4/BCAR3/SLC17A8/SHH/PDE6A/ANGPTL7/VEGFA/FOXF2/WT1/MAB21L2/TFAP2A/RCN1/PSEN1/BFSP1/MAB21L1/MAF/BMP7/AQP5/FZD5/PRSS56/TMOD1/HSF4/CRYAB/LAMA1/ACVRL1/ATP2B1/TULP3/RP1/WNT2B/HDAC2/ACTL6A/BMP4/MEIS1/TH/CASP2/THRB/MYH15/CLCN2/ATP8A2/GPM6A/SLC1A1/PROX1/CHD7/ARHGAP35/TDRD7/SOX1/PPP1R13L/TUB/TWIST1/NPHP4/LPCAT1/B…	164
GO:0051047	BP	GO:0051047	positive regulation of secretion	157/7255	295/18862	1.58089e-07	1.41441e-05	1.20901e-05	PDX1/INHBA/APLN/ABCB11/SOX4/MYOM1/NMB/RAB27A/PINK1/OXTR/CD177/P2RY1/VSNL1/PDCD6IP/TFR2/CXCL12/SRI/TACR2/EDN3/SPP1/F2RL1/STX1A/SCIN/P2RX4/UCN/NNAT/VPS4B/BMP2/HYAL3/GDNF/SLC12A2/FGB/ZP3/VIP/FGA/CASR/CNR1/CDK5/IL1A/CAPN10/GALR1/C2CD2L/KCNB1/AVPR1B/NMU/NR1H4/PPARD/NPY2R/SYT9/RAB15/GCG/PPIA/NR0B2/CAMK2N1/NLGN1/NPR1/PLA2G3/SYT7/BMP6/BAD/EDNRB/TCF7L2/WLS/CACNA1H/GPER1/KCNN4/SMPD3/APBB1/CADPS/ITSN1/SYT10…	157
GO:0060078	BP	GO:0060078	regulation of postsynaptic membrane potential	82/7255	136/18862	1.94107e-07	1.72087e-05	1.47097e-05	GRIN2D/GRIN2B/GRIK1/GRIK3/CUX2/P2RX1/GRIN3A/STX1A/P2RX4/NRXN1/PTK2B/MPP2/GRIK5/GABRE/P2RX2/TMEM108/CDK5/MEF2C/SLC8A3/NPY2R/SLC29A1/NLGN1/ADRB2/NLGN4X/IGSF11/NPAS4/RELN/DMPK/GRIA3/SLC8A2/DRD2/KCNA1/CHRNA1/CHRNA5/CELF4/NLGN3/GRIN2A/TMEM25/EIF4A3/PTEN/CHRNA3/HCRT/DVL1/GRIA1/CHRNB4/GABRG1/ADORA2A/SEZ6/CHRNA4/CHRNA6/LRRK2/GABRG2/CHRNG/GABRB1/GRID1/P2RX7/CHRND/WNT7A/GRIK2/DRD4/FGF14/GLRB/ADRB1/RGS7BP/C…	82
GO:0045664	BP	GO:0045664	regulation of neuron differentiation	108/7255	190/18862	1.94959e-07	1.72087e-05	1.47097e-05	FEZF1/SOX9/TGIF2/ECT2/CNTN4/CXCL12/NAP1L2/CSNK1E/SHH/DIXDC1/SFRP1/CDK5RAP1/SIX1/NCOA1/RNF112/BMP7/DNMT3B/BMP2/CPNE1/GPR37L1/ZNF536/EFNA3/TCF3/TP73/MEF2C/BMP4/PRPF19/MEIS1/PHOX2B/THRB/FGF20/BCL2/ZEB1/IRX3/PROX1/NLGN1/FEZ1/BMP6/EDNRB/CASZ1/PBX1/VWC2/B2M/SOCS2/CDON/DKK1/CDK5RAP3/MAP1B/S1PR5/RAC3/GLI3/PTEN/TRPC6/ETV5/SIX3/FGFR1/ALK/ADRA2C/TBX6/BRINP3/ID2/LRRK2/LTK/GDF11/TLX3/FEZF2/TIAM1/BDNF/HEYL/FOX…	108
GO:0018958	BP	GO:0018958	phenol-containing compound metabolic process	67/7255	106/18862	2.07271e-07	1.81134e-05	1.5483e-05	CDH3/SULT1A2/DAO/TG/MFSD12/OPN3/SLC7A11/PAH/SULT1A1/HAND2/EPAS1/TPH1/SULT1B1/MAOA/TH/CITED1/DIO2/BCL2/GCNT4/NPR1/SLCO1C1/BTBD9/MAOB/COMT/ZEB2/CPQ/DRD2/PRKN/WNT5A/HPRT1/GRIN2A/RNF180/SNCA/HPN/TPO/GIPC1/HDC/DUOXA2/TRPC1/ASIP/PDE1B/TYRP1/SNCB/SLC6A3/DDT/TYR/AOC2/STAR/OCA2/DRD4/SNCAIP/TACR3/PMEL/DUOX1/CHRNB2/AGTR2/CGA/PNMT/SULT2A1/DUOXA1/DCT/SULT1A3/TPH2/GPR37/DIO3/INSM1/DUOX2	67
GO:0007611	BP	GO:0007611	learning or memory	129/7255	235/18862	2.07962e-07	1.81134e-05	1.5483e-05	STRA6/KAT2A/SGK1/KLK8/CPEB3/GRIN2B/PJA2/OXTR/MUSK/PTN/SLC7A11/SLC2A4/ATP1A2/FOSL1/CUX2/YTHDF1/CRHBP/TACR2/BCHE/PSEN1/EIF4EBP2/UCN/ADGRB3/PAFAH1B1/NRXN1/CEBPB/S100B/NPTN/ASIC1/FEN1/VIP/CNR1/CDK5/MEF2C/TH/PRKCG/SLC8A3/LRRN4/NQO2/SLC1A1/SYNJ1/ADCY3/SLC11A2/NLGN4X/MME/NPAS4/GPR88/BTBD9/CLDN5/PRKAR2B/CAMK4/MAP1A/SLC8A2/ATP8A1/B2M/DRD2/PRKN/MEIS2/KRAS/PTPRZ1/CX3CR1/PTCHD1/GIT1/DKK1/KIT/NDRG4/NLGN3/GRIN…	129
GO:0050863	BP	GO:0050863	regulation of T cell activation	171/7255	327/18862	2.15172e-07	1.85222e-05	1.58325e-05	KAT2A/RIPK2/CBFB/CD160/ZBTB7B/SOX4/CEACAM1/HSPD1/TCF7/FANCA/PAG1/FGL2/TNFSF9/VSIR/SOS2/IL23A/RUNX1/SHH/HHLA2/FANCD2/LEF1/ZC3H8/CEBPB/CD209/CD276/IL6ST/CAV1/ZP3/HSPH1/CD1D/IL1A/BMP4/ZMIZ1/SLC7A1/PCK1/IRF4/RIPK3/IGF2/CD46/ZBTB16/SH3RF1/LGALS9C/SOCS6/BAD/ABL1/LGALS3/CCR2/ITPKB/SOX12/CLEC4G/CD27/BCL10/CAMK4/PAK3/IL4R/METTL3/SMAD7/CLECL1/BTLA/DUSP10/NCK1/DNAJA3/THY1/CDC42/FOXP3/TESPA1/NOD2/TNFSF11/GLM…	171
GO:0050432	BP	GO:0050432	catecholamine secretion	39/7255	53/18862	2.15473e-07	1.85222e-05	1.58325e-05	PINK1/OXTR/P2RY1/CXCL12/STX1A/GDNF/CHGA/VIP/P2RY12/CNR1/KCNB1/FGF20/NPY2R/SYT9/SYT7/SYT10/DRD2/PRKN/SYT8/SNCA/SYT5/SNCG/ADRA2A/SYT11/SYT12/SYT4/ADORA2A/ADRA2C/CHRNA4/SYT15/SYT2/CARTPT/SYT6/OXT/CHRNB2/AGTR2/HTR2A/KCNA2/HTR1B	39
GO:0071695	BP	GO:0071695	anatomical structure maturation	121/7255	218/18862	2.20856e-07	1.88616e-05	1.61226e-05	CDH3/TRIP13/CDC25B/CBFB/PABPC1L/BRCA2/AURKA/NOM1/WDR77/KIF14/CCNB1/VEGFA/SLC26A3/GLDN/BFSP1/EPAS1/ADGRB3/PGR/FZD5/CNTN2/PTK2B/BMP2/PAEP/CEND1/ACVRL1/KDM1A/EREG/GBA/FERMT1/BCL2/RECK/PLA2G3/EDNRB/LGI4/FBXO5/PDE3A/ACTL6B/FEV/FEM1B/AGRN/PTH1R/MBTPS2/MYOC/WNT5A/CX3CR1/TCP11/BTK/RERE/RAC3/ERCC2/TMEM79/ROPN1/CDKN1A/S1PR1/XYLT1/C1QA/DEFB1/PLD6/CCL21/NTN4/FLVCR1/SIX3/TFCP2L1/CCL19/SPINK5/PLXNB1/BFSP2/PCSK…	121
GO:0099509	BP	GO:0099509	regulation of presynaptic cytosolic calcium ion concentration	16/7255	16/18862	2.2718e-07	1.92766e-05	1.64773e-05	SCGN/P2RY1/P2RX1/P2RY4/ATP2B1/CNR1/CDK5/ATP2B3/CACNB2/NCS1/CALB1/ATP2B2/CALB2/TSPOAP1/ADORA1/HTR1B	16
GO:0006261	BP	GO:0006261	DNA-dependent DNA replication	92/7255	157/18862	2.34611e-07	1.97795e-05	1.69072e-05	TWNK/ORC6/RFC3/DSCC1/RECQL4/MCM10/EME1/RFWD3/BRCA2/E2F7/MCM3/CDC45/GINS1/RFC4/POLD2/CDC6/ZPR1/MCM7/CHTF18/CCNE1/HMGA1/TICRR/TRAIP/DDX21/MCM2/TIMELESS/MMS22L/MCM6/POLD4/MCM4/DBF4B/NOC3L/DNA2/DONSON/TONSL/CDT1/POLQ/FEN1/SSBP1/DBF4/CHEK2/DDX11/GINS3/LIG1/BLM/GINS4/ALYREF/POLA2/PRIM2/GINS2/PCNA/ATR/RFC2/POLA1/DACH1/NUGGC/POLB/POLG2/POLE2/FBXO5/WDHD1/ZGRF1/ZRANB3/ORC5/ORC1/PURA/RFC5/PRIM1/TOPBP1/TIPIN…	92
GO:0007389	BP	GO:0007389	pattern specification process	215/7255	426/18862	2.38963e-07	1.99465e-05	1.705e-05	WNT2/SIM2/MDFI/OTX1/XRCC2/KAT2A/GRHL3/CITED2/FEZF1/RPGRIP1L/MSX1/WNT7B/WNT3/PCSK5/AURKA/NKD1/WDR77/PALB2/NLE1/SHH/WT1/ANKS6/TDGF1/AXIN2/PSEN1/SNAI1/TSHZ1/HAND2/SFRP1/SP8/GBX2/ADGRG1/LEF1/HES6/SIX1/DMRTA2/HOXB8/STIL/BMP7/FZD5/PRKACB/RIPPLY3/FOLR1/BMP2/DAND5/GDNF/DPCD/DNAH5/ACVRL1/PLXNA2/TULP3/STC1/WNT2B/MEF2C/BMP4/SHROOM3/FOXA2/BHLHE40/MEIS1/CITED1/FOXD1/PRKDC/FGFR2/IRX3/ZBTB16/SMAD1/HHIP/FOXF1/SO…	215
GO:0007269	BP	GO:0007269	neurotransmitter secretion	91/7255	155/18862	2.41556e-07	1.99465e-05	1.705e-05	GAD1/NAAA/RAP1A/P2RY1/VAMP2/CALM1/TACR2/P2RX1/PSEN1/GRIN3A/STX1A/SNAP29/PRKCB/NRXN1/GRIK5/ASIC1/P2RY4/CNR1/CDK5/MEF2C/PRKCG/ADRA1A/CAMK2A/SYT9/SYNJ1/NLGN1/CHAT/TRIM9/SLC5A7/SYT7/GPER1/RPH3A/CADPS/CACNB2/CPLX1/APBA1/RIMS4/DRD2/SYP/PRKN/SYT8/SLC18A2/GIT1/MCTP2/CHRNA5/NCS1/SNCA/SNAP23/CHRNA3/HCRT/SYT5/SNCG/ADRA2A/DVL1/SNAP25/SYT11/SLC4A8/STXBP1/RIMS3/CHRNB4/GIPC1/SYT12/SYT4/ADORA2A/SYN2/STX19/STXBP5…	91
GO:0099643	BP	GO:0099643	signal release from synapse	91/7255	155/18862	2.41556e-07	1.99465e-05	1.705e-05	GAD1/NAAA/RAP1A/P2RY1/VAMP2/CALM1/TACR2/P2RX1/PSEN1/GRIN3A/STX1A/SNAP29/PRKCB/NRXN1/GRIK5/ASIC1/P2RY4/CNR1/CDK5/MEF2C/PRKCG/ADRA1A/CAMK2A/SYT9/SYNJ1/NLGN1/CHAT/TRIM9/SLC5A7/SYT7/GPER1/RPH3A/CADPS/CACNB2/CPLX1/APBA1/RIMS4/DRD2/SYP/PRKN/SYT8/SLC18A2/GIT1/MCTP2/CHRNA5/NCS1/SNCA/SNAP23/CHRNA3/HCRT/SYT5/SNCG/ADRA2A/DVL1/SNAP25/SYT11/SLC4A8/STXBP1/RIMS3/CHRNB4/GIPC1/SYT12/SYT4/ADORA2A/SYN2/STX19/STXBP5…	91
GO:0061458	BP	GO:0061458	reproductive system development	207/7255	408/18862	2.42659e-07	1.99465e-05	1.705e-05	WNT2/INHBA/MDFI/TEX11/TESC/STRA6/ASCL2/CCND1/HSP90AB1/CITED2/SOX9/STC2/IRX5/CYP27B1/WNT7B/BRCA2/CCNF/E2F7/PTN/FANCA/WDR77/TCF21/TLR3/NCOA4/FOSL1/EIF2S2/TNFSF10/SHH/SERPINB5/NUP107/VEGFA/FOXF2/AMH/STOX2/WT1/HSD17B2/LIF/KIF18A/BCL2L11/SPP1/PRDX4/SNAI1/MYOCD/SFRP1/EPAS1/ADGRG1/LEF1/APELA/PGR/NCOA1/LGR4/SMARCC1/TYRO3/BMP7/FZD5/CEBPB/GJB5/PLCD3/HYAL3/VDR/NUDT1/DMRTA1/DHX37/ARRB1/ZP3/ADAMTS1/SLIT3/FANC…	207
GO:0071805	BP	GO:0071805	potassium ion transmembrane transport	118/7255	212/18862	2.54104e-07	2.07576e-05	1.77433e-05	KCNIP4/ANK3/CAB39/FHL1/DPP6/SLC12A8/KCNN3/KCNJ14/ANK2/KCNE2/NEDD4L/ATP1A2/VAMP2/KCNA5/SLC9A1/SLC9A3/SLC9A9/AKAP6/EDN3/KCNMB1/KCNH8/KCNMA1/KCNAB1/ATP1B2/AKAP9/SLC12A2/CAV1/P2RY12/CASQ2/FLNA/KCNB1/SLC9A2/ATP1B3/KCNS2/KCNN4/KCNA3/SLC9A7/KCNK9/FXYD4/KCNJ11/KCNC1/KCNK3/LRRC55/KCNH4/KCNA1/KCNG3/SLC24A4/CACNA1D/KCNT2/SLC9A5/KCNK10/PTEN/SNAP25/KCNIP3/DNM2/KCNJ15/HPN/KCNE3/KCNK5/KCNH1/SLC12A6/KCNMB2/SLC12…	118
GO:1904064	BP	GO:1904064	positive regulation of cation transmembrane transport	84/7255	141/18862	2.8929e-07	2.3486e-05	2.00755e-05	CEMIP/TESC/ANK3/STIM1/CHP1/PLP1/PINK1/ANK2/KCNE2/FXYD1/CALM1/SRI/SLC9A1/AKAP6/EDN3/KCNMB1/RGS9/PIRT/JPH2/ATP1B2/AKAP9/CTSS/PLCG2/CDK5/NPSR1/FLNA/CASQ1/SLC6A9/DMD/BDKRB1/PDZK1/ATP1B3/ADRB2/ABL1/GSTM2/RELN/GPER1/CACNA2D1/CCR2/F2/KCNJ11/CACNB2/CACNG4/NOS1/LRRC55/PLCG1/CXCL11/THY1/KCNA1/NLGN3/SNCA/EPHB2/CD19/F2R/DNM2/KCNE3/ATP2A1/HSPA2/KCNQ1/G6PD/CXCL10/TRPC1/TREM2/STAC/KCNE5/TRDN/DRD4/KCNJ2/FGF14/RN…	84
GO:0071248	BP	GO:0071248	cellular response to metal ion	107/7255	189/18862	2.91731e-07	2.35389e-05	2.01207e-05	CLDN1/CPNE7/SLC25A23/DPEP1/ANK3/ADD1/ECT2/SMPD1/MT1F/SLC30A10/RYR3/MT1X/TFR2/CCNB1/MT1M/MT1G/SHH/CHP2/CRHBP/CPNE8/MT1H/TFAP2A/HMOX1/CPNE5/P2RX4/GSN/AOC1/CPNE1/MT2A/SLC12A2/MEF2C/ALAD/TH/EIF2AK3/SYT9/NLGN1/MTF1/SYT7/BMP6/CAMK2D/HVCN1/CACNA1H/SMPD3/PPARGC1A/ITPKB/MEF2A/MAPK3/DLG2/SYT10/EEF2K/RASGRP2/MT1E/KCNK3/B2M/TRPM2/PRKN/WNT5A/SYT8/KCNA1/SNCA/CACYBP/GPLD1/EGFR/SYT5/CPNE9/SLC25A24/ZNF658/SYT11/N…	107
GO:0002027	BP	GO:0002027	regulation of heart rate	62/7255	97/18862	3.26869e-07	2.62133e-05	2.24067e-05	GPD1L/POPDC2/ANK2/KCNE2/BVES/CALM1/SRI/KCNA5/TPM1/EDN3/DSC2/PLN/EPAS1/SCN4B/CTNNA3/SCN2B/EDN2/AKAP9/CAV1/CASQ2/SLC8A1/NMU/ADRA1A/DMD/SLC1A1/PDE4D/CAMK2D/CACNA2D1/CACNB2/DRD2/PKP2/CACNA1D/TRPM4/SCN3B/SPX/HRC/SCN1B/ADA/ADRA1B/KCNE3/FKBP1B/CAV3/KCNQ1/HCN4/CACNA1C/KCND3/KCNE5/KCNJ2/MYH6/TNNI3K/SPTBN4/OXT/TACR3/ADRB1/RNLS/KCNJ5/MC3R/AGTR2/ADRA1D/KCNE1B/KCNJ3/KCNH2	62
GO:0042440	BP	GO:0042440	pigment metabolic process	49/7255	72/18862	3.38168e-07	2.6955e-05	2.30407e-05	CDH3/PPAT/MFSD12/OPN3/UGT1A8/SLC7A11/PAICS/UGT1A10/GMPS/SHMT2/GART/HMOX1/CPOX/NFE2L1/ALAD/SLC6A9/CITED1/PRPS1/BCL2/SLC11A2/PPARGC1A/ZEB2/WNT5A/FXN/HPRT1/BDH2/HMBS/PPOX/GPR143/SLC25A39/ADA/UGT1A1/FECH/UGT1A9/AMBP/GIPC1/APRT/UGT1A7/TRPC1/ASIP/TYRP1/DDT/TYR/OCA2/ALAS2/PMEL/UGT1A4/DCT/RPE65	49
GO:1903779	BP	GO:1903779	regulation of cardiac conduction	42/7255	59/18862	3.40819e-07	2.70027e-05	2.30815e-05	STIM1/RYR3/CORIN/ANK2/FXYD1/ATP1A2/ATP2B4/FXYD6/ATP1B2/ATP2B1/CASQ2/SLC8A1/CASQ1/SLC8A3/AGT/ATP1B3/NPR1/ATP2B3/ITPR1/DMPK/FXYD4/KCNJ11/SLC8A2/FXYD3/ATP2A3/NOS1/TRPM4/ATP2B2/ATP2A1/FKBP1B/ASPH/TRPC1/NPR2/ABCC9/TRDN/NKX2-5/FXYD7/RYR1/TNNI3K/ATP1A4/GJA5/NPPC	42
GO:0018108	BP	GO:0018108	peptidyl-tyrosine phosphorylation	189/7255	369/18862	3.44915e-07	2.71386e-05	2.31976e-05	LRP8/IL6R/MET/RIPK2/IL11/NCAPG2/TESK2/MUSK/CD44/MELK/DYRK2/ALKAL1/EPHB4/IL23A/NOX4/VEGFA/LIF/TDGF1/PSEN1/SFRP1/TYRO3/PTK2B/IL6ST/TTK/CAV1/BMX/EREG/HDAC2/CSF2/EPHA6/TNFRSF1A/ZFYVE28/PDGFD/DOK7/EPHB3/ADRA1A/IGF2/SRCIN1/AGT/FGFR2/EPHA5/SRMS/EPHA7/BMP6/ABL1/PRKCD/CHMP6/CD36/MVP/FLT3/HIPK4/RELN/ITGB3/EPHA10/DDR2/EPHA1/STAP1/GHR/MAPK3/ALKAL2/CNTN1/MIF/PRKCE/STAP2/LMTK2/TEK/AREG/FGF10/PEAK1/THY1/MAP2K6/…	189
GO:0002526	BP	GO:0002526	acute inflammatory response	67/7255	107/18862	3.46661e-07	2.71386e-05	2.31976e-05	IL6R/C2CD4A/ELANE/TFR2/CREB3L3/CEBPB/IL6ST/ZP3/DNASE1L3/CNR1/IL1A/F12/AHSG/REG3A/TREM1/EDNRB/C2CD4B/GSTP1/F2/PIK3CG/EXT1/ORM2/B4GALT1/OSM/BTK/TNFSF11/ORM1/SERPINF2/UGT1A1/SAA2/VNN1/LBP/SAA4/DNASE1/F8/RHBDD3/TNFSF4/MYLK3/HAMP/ADAM8/TNFRSF11A/PPARG/CCR7/IL1B/CD163/PTGER3/PTGES/NPY5R/FCGR2B/SAA1/VCAM1/ICAM1/FUT7/KLKB1/PLA2G2D/REG3G/ADCYAP1/PTGS2/EPO/OPRM1/ADORA1/IL20RB/IL31RA/IL6/HPR/C3/CRP	67
GO:0048568	BP	GO:0048568	embryonic organ development	208/7255	412/18862	3.62325e-07	2.8197e-05	2.41023e-05	MTHFD1L/WNT2/COL11A1/MDFI/OTX1/TEAD4/STRA6/CTHRC1/GRHL3/ASCL2/CITED2/SOX9/MSX1/IRX5/WNT7B/PCSK5/E2F7/TCF21/RBPMS2/PALB2/PBX4/NTN1/PLS1/SHH/MFAP2/VEGFA/FOXF2/LIF/TFAP2A/EN2/PDZD7/PSEN1/SNAI1/TSHZ1/HAND2/EPAS1/GBX2/LEF1/APELA/SIX1/NCOA1/HOXB8/RNF112/STIL/BMP7/FZD5/CEBPB/CXCL8/FOLR1/GJB5/PLCD3/GDNF/SLC44A4/PTK7/TBX15/TULP3/CSF2/MEF2C/BMP4/TH/CITED1/SIX4/NSDHL/IGF2/ATP8A2/PHLDA2/FGFR2/PLK4/TRIM28/SLC…	208
GO:1905039	BP	GO:1905039	carboxylic acid transmembrane transport	90/7255	154/18862	3.73226e-07	2.88745e-05	2.46814e-05	SLC36A1/SLC7A5/STRA6/CPT2/SLC6A6/LRRC8E/SLC17A7/SLC25A20/SLC7A11/CPT1A/SLC5A6/ATP1A2/ACACB/SLC23A1/SLC17A8/ABCD3/PSEN1/SLC3A2/SLC13A3/SLC22A4/SLC6A20/FOLR1/SLC6A19/SLC7A6/MPC1/ABCC1/SLC25A32/SLC25A29/SLC7A1/SLC6A9/SFXN3/FOLR2/SLC2A1/SLC1A5/SLC25A14/SLC1A1/SLC38A7/SLC25A22/MID1IP1/PDPN/CD36/ABCD2/SLC46A1/RGS2/SLC43A1/SLC38A5/SLC25A15/SLC27A5/ACACA/SLC6A14/SLC7A14/SFXN1/SLC19A1/SLC3A1/SLC1A4/AQP9/A…	90
GO:0006631	BP	GO:0006631	fatty acid metabolic process	199/7255	392/18862	3.89929e-07	2.98549e-05	2.55195e-05	TRIB3/APPL2/ETFDH/CPT2/ACOX1/NAAA/HADHA/PTGS1/PDK4/ABCB11/SOX9/MLXIPL/ABHD3/HPGDS/ACADS/HADHB/CEL/ABHD5/PLP1/CEACAM1/SCD/UGT1A8/CPT1A/AKR1C4/ACAA2/ACACB/ACSL6/MGLL/SCP2/HACD3/DGAT2/ABCD3/ERFE/ACAT1/HPGD/SESN2/BRCA1/MORC2/CES2/EDN2/CROT/ZADH2/EHHADH/ACADM/CAV1/PNPLA3/ADTRP/PTGR1/CNR1/FASN/PCK1/TNFRSF1A/TH/ACSF2/PPARD/ACLY/ECI2/PLA2G3/ACAA1/PDP1/AUH/PLA2G5/EPHX2/LIPG/MID1IP1/HACD4/ALOXE3/GSTM2/CD36…	199
GO:0090276	BP	GO:0090276	regulation of peptide hormone secretion	116/7255	209/18862	3.90438e-07	2.98549e-05	2.55195e-05	PDX1/APLN/SOX4/RAP1A/VSNL1/CPT1A/TFR2/SRI/KCNA5/CRHBP/STX1A/SFRP1/ADCY5/UCN/NNAT/ENHO/SSTR5/FGB/CHGA/PASK/FGA/CASR/CNR1/FOXA2/CAPN10/C2CD2L/KCNB1/NMU/NR1H4/PPARD/SYT9/SLC2A1/ARNTL/EPHA5/GCG/NR0B2/CAMK2N1/CHD7/ITPR1/SYT7/BAD/ICA1/TCF7L2/BRSK2/GPER1/HADH/KCNJ11/ITSN1/PRKCE/EIPR1/DRD2/PRKN/RASL10B/INHBB/SLC30A8/CACNA1D/TRPM4/SLC25A4/FGG/ILDR1/TNFSF11/SLC9B2/PCK2/LRP5L/GPLD1/BLK/EGFR/KALRN/ADRA2A/ACV…	116
GO:0034764	BP	GO:0034764	positive regulation of transmembrane transport	115/7255	207/18862	4.0923e-07	3.09322e-05	2.64403e-05	CEMIP/TESC/CA2/ANK3/STIM1/CHP1/RAP1A/PLP1/PINK1/OPN3/ANK2/KCNE2/FGF19/FXYD1/CALM1/SRI/RNASEL/SLC9A1/AKAP6/EDN3/KCNMB1/ERFE/PSEN1/RGS9/PIRT/JPH2/ATP1B2/CLIP3/AKAP9/SORBS1/CTSS/PLCG2/CDK5/NPSR1/FLNA/CAPN10/CASQ1/SLC6A9/DMD/BDKRB1/PDZK1/ATP1B3/SLC9A3R1/ADRB2/ABL1/GSTM2/RELN/GPER1/CACNA2D1/CCR2/F2/MEF2A/KCNJ11/CACNB2/CACNG4/NOS1/LRRC55/PLCG1/CXCL11/THY1/KCNA1/NLGN3/SNCA/EPHB2/CD19/TRPC6/TERT/F2R/DNM2…	115
GO:0034767	BP	GO:0034767	positive regulation of ion transmembrane transport	115/7255	207/18862	4.0923e-07	3.09322e-05	2.64403e-05	CEMIP/TESC/CA2/ANK3/STIM1/CHP1/RAP1A/PLP1/PINK1/OPN3/ANK2/KCNE2/FGF19/FXYD1/CALM1/SRI/RNASEL/SLC9A1/AKAP6/EDN3/KCNMB1/ERFE/PSEN1/RGS9/PIRT/JPH2/ATP1B2/CLIP3/AKAP9/SORBS1/CTSS/PLCG2/CDK5/NPSR1/FLNA/CAPN10/CASQ1/SLC6A9/DMD/BDKRB1/PDZK1/ATP1B3/SLC9A3R1/ADRB2/ABL1/GSTM2/RELN/GPER1/CACNA2D1/CCR2/F2/MEF2A/KCNJ11/CACNB2/CACNG4/NOS1/LRRC55/PLCG1/CXCL11/THY1/KCNA1/NLGN3/SNCA/EPHB2/CD19/TRPC6/TERT/F2R/DNM2…	115
GO:0042573	BP	GO:0042573	retinoic acid metabolic process	27/7255	33/18862	4.23086e-07	3.17967e-05	2.71793e-05	UGT1A8/ADH1C/ADH1B/CYP2W1/DHRS9/CYP2C18/CYP2S1/ADH1A/CYP2C8/CYP3A4/UGT1A1/UGT1A9/RDH10/CYP26A1/CYP26B1/UGT1A7/ADH6/AKR1C3/CRABP2/RBP1/UGT1A3/CRABP1/CYP27C1/BCO2/CYP1A1/CYP26C1/ALDH1A2	27
GO:0044282	BP	GO:0044282	small molecule catabolic process	216/7255	431/18862	4.40539e-07	3.29203e-05	2.81397e-05	ETFDH/FUT1/TAT/CPT2/ACOX1/SULT1A2/GAD1/ENTPD5/DAO/ASPA/HADHA/ADHFE1/ABCB11/PPAT/ABHD3/ACADS/HADHB/CEL/CYP27B1/GLS2/HMGCLL1/LDHD/CPT1A/SORD/SHMT2/RBKS/GPT2/ACAA2/ACACB/PAH/ATP2B4/INPP5A/SCP2/SULT1A1/AHCY/ABCD3/TST/PGM1/ACAT1/SESN2/SULT1B1/ALDH4A1/GPT/CROT/ALDH3B2/EHHADH/NUDT1/APOBEC3A/GNPDA1/CYP2W1/ACADM/ADTRP/XDH/AFMID/CNR1/NUDT5/AKR1B10/PCK1/APOBEC3B/PPARD/HK2/GALK1/SYNJ1/ECI2/NUDT16/MAT1A/ACAA1…	216
GO:0072006	BP	GO:0072006	nephron development	82/7255	138/18862	4.64621e-07	3.45237e-05	2.95102e-05	IL6R/PLCE1/SOX9/MYC/TACSTD2/WNT7B/TCF21/KIF26B/SHH/NUP85/NUP107/VEGFA/WT1/LIF/SIX1/LGR4/BMP7/BMP2/GDNF/AQP11/WNT2B/MEF2C/BMP4/ANGPT2/CITED1/FOXD1/SIX4/PDGFD/SERPINB7/AGT/BCL2/IRX3/PBX1/MAGI2/ASXL1/EXT1/WNT11/MPV17/TEK/OSR1/SIX2/SULF1/ACTA2/KIRREL3/GLI3/GPR4/CALB1/PODXL/PDGFRA/FGF2/MYO1E/ANGPT1/FGF8/IRX2/POU3F3/FAT4/WWTR1/FMN1/LHX1/SALL1/CD34/PTPRO/PAX2/FOXC1/HEYL/CD24/HNF1B/PDGFRB/TFAP2B/KLF15/PE…	82
GO:0071241	BP	GO:0071241	cellular response to inorganic substance	119/7255	216/18862	4.70075e-07	3.47327e-05	2.96889e-05	CLDN1/CPNE7/SLC25A23/DPEP1/ANK3/MMP3/ADD1/ECT2/SMPD1/CDK2/MT1F/SLC30A10/RYR3/MT1X/TFR2/CCNB1/MT1M/MT1G/SHH/CHP2/CRHBP/CPNE8/MT1H/TFAP2A/HMOX1/TIMELESS/CPNE5/P2RX4/GSN/AOC1/CPNE1/MT2A/SLC12A2/DDX11/CCNA2/MEF2C/ALAD/BLM/TH/EIF2AK3/SYT9/NLGN1/MTF1/SYT7/BMP6/CAMK2D/BAD/HVCN1/CACNA1H/SMPD3/PPARGC1A/ITPKB/MEF2A/MAPK3/DLG2/SYT10/CRK/EEF2K/RASGRP2/MT1E/KCNK3/B2M/TRPM2/PRKN/WNT5A/SYT8/KCNA1/SNCA/CACYBP/EI…	119
GO:0007159	BP	GO:0007159	leukocyte cell-cell adhesion	187/7255	366/18862	4.93936e-07	3.62919e-05	3.10217e-05	RIPK2/CBFB/CD160/ZBTB7B/SOX4/KLF4/CEACAM1/CD177/ELANE/CD44/HSPD1/PAG1/FGL2/TNFSF9/CXCL12/VSIR/IL23A/JAM2/RUNX1/SHH/HHLA2/OLR1/LEF1/ZC3H8/BMP7/CEBPB/CD209/CD276/IL6ST/CAV1/ZP3/ADTRP/HSPH1/PODXL2/CD1D/IL1A/BMP4/ZMIZ1/SLC7A1/PCK1/IRAK1/IGF2/TNIP1/CD46/MADCAM1/ZBTB16/LGALS9C/CCL28/SOCS6/BAD/LGALS3/CCR2/ITPKB/SOX12/CLEC4G/EXT1/CD27/BCL10/PAK3/IL4R/SMAD7/CLECL1/BTLA/DUSP10/NCK1/DNAJA3/THY1/CX3CR1/CDC42…	187
GO:0098739	BP	GO:0098739	import across plasma membrane	93/7255	161/18862	5.01369e-07	3.66334e-05	3.13136e-05	SLC36A1/SLC7A5/SLC39A10/SLC6A6/SLC7A11/SLC12A8/KCNJ14/KCNE2/SLC5A6/ATP1A2/ATP2B4/SLC9A1/SLC9A3/SLC9A9/TRPV3/PSEN1/SLC3A2/SLC22A4/ATP1B2/SLC6A20/FOLR1/SLC12A2/SLC8A1/CNGA3/SLC7A1/SLC6A9/SLC8A3/FOLR2/SLC2A1/SLC1A5/SLC1A1/SLC9A2/ATP1B3/SLC9A3R1/CD36/CACNA2D1/SLC9A7/KCNK9/SLC46A1/KCNJ11/RGS2/SLC43A1/SLC15A2/SLC27A5/SLC8A2/SLC39A6/TRPM2/SLC6A14/TRPV4/SLC9A5/SLC15A1/TRPM4/SLC19A1/SLC2A5/SLC1A4/KCNJ15/L…	93
GO:0046683	BP	GO:0046683	response to organophosphorus	78/7255	130/18862	5.0633e-07	3.67914e-05	3.14487e-05	AQP8/RFC3/NME1/RAP1A/PDE2A/P2RY1/RYR3/FOSL1/NOX4/LPAR1/CRHBP/WT1/PPARGC1B/SLC26A3/AKAP6/P2RX1/PNPT1/P2RX4/COL1A1/PTK2B/AKAP9/P2RX2/P2RY4/P2RY12/BSG/STC1/KDM1A/SLC8A1/CNGA3/PCK1/CITED1/SLC8A3/PER1/PDE3A/PIK3CG/KCNJ11/EEF2K/TEK/VGF/SPARC/APEX1/TRIM16/TRPM4/PTEN/INPP5K/CRLS1/AQP9/PENK/CPS1/KCNQ1/HCN1/REN/HCN4/CDO1/P2RY2/DUSP1/AANAT/AQP1/PTPRN/ABCC9/SLC6A3/P2RX7/TYR/STAR/FOSB/THBD/AKR1C1/OXT/PDXP/DUO…	78
GO:0035150	BP	GO:0035150	regulation of tube size	77/7255	128/18862	5.15801e-07	3.72737e-05	3.18609e-05	HTR1D/APLN/COMP/OXTR/P2RY1/ATP1A2/SCNN1B/KCNA5/EDN3/P2RX1/F2RL1/KCNMA1/EDN2/HTR7/ECE1/FGB/ATP2B1/CAV1/PLOD3/ARHGAP42/FGA/CASR/SLC8A1/BDKRB2/AVPR1B/ADRA1A/AGT/AGTR1/NPR1/ADRB2/EDNRB/ADCY6/EDNRA/GPER1/EXT1/RGS2/CALCA/NOS1/PRKG1/ACTA2/TRPM4/FGG/EGFR/F2R/ADRA2A/SERPINF2/ADRA1B/UTS2B/GPX1/KCNMB2/SMTNL2/CPS1/ADORA2A/ADRA2C/ADRB3/P2RY2/ZDHHC21/NOS3/LEP/FOXC1/KNG1/CD38/DRD5/ICAM1/ADRB1/AGTR2/HTR2A/SMTNL1…	77
GO:0006805	BP	GO:0006805	xenobiotic metabolic process	73/7255	120/18862	5.47958e-07	3.91671e-05	3.34794e-05	SULT1A2/DPEP1/PTGS1/HSP90AB1/UGT1A8/UGT1A10/SULT1A1/SULT1B1/CES2/LPO/AOC3/AOC1/ABCC2/CYP2W1/CES3/UGT2B15/NQO2/NAT1/CMBL/ACAA1/MGST3/GSTM2/GSTP1/CYP2C18/CYP2S1/NAT2/CYP2C8/AADAC/CYP3A4/UGT1A1/UGT1A9/EPHX1/UGT1A5/GSTM4/CYP2F1/CYP26A1/AHRR/CYP26B1/UGT1A7/CYB5B/GSTA1/CYP2J2/NQO1/UGT1A6/CYP2U1/FMO1/GUK1/RORA/CYP46A1/AOC2/FMO2/FMO3/UGT1A3/GSTO2/STAR/ACSM1/AKR7A3/AKR1C1/RORC/CYP1A1/GSTM1/SULT1C3/UGT1A4/…	73
GO:0098661	BP	GO:0098661	inorganic anion transmembrane transport	73/7255	120/18862	5.47958e-07	3.91671e-05	3.34794e-05	BEST4/SLC20A1/SLC4A11/SLC26A2/GABRD/SLC12A8/TTYH3/CLIC5/FXYD1/ANO10/SLC26A3/CLCA4/GABRE/SLC12A2/SLC26A9/CASR/CLCNKB/ANO5/CLCN2/SLC25A14/SLC1A1/BEST2/CLCN4/BEST3/SLC17A1/GABRP/SLC20A2/FXYD3/CLCN1/CLIC3/ADAMTS8/CLCN5/SLC37A2/CLIC2/SLC1A4/SLC4A8/SLC12A6/NMUR2/SLC12A9/GABRG1/ANO9/PRNP/SLC6A1/CLCN7/ANO8/ANO3/TTYH2/SLC13A1/GABRG2/GABRB1/ANO1/CLCA1/ANO2/ANO4/CLIC4/SLC26A4/GLRB/SLC34A1/SLC26A7/SLC4A1/CLI…	73
GO:1903825	BP	GO:1903825	organic acid transmembrane transport	90/7255	155/18862	5.55538e-07	3.94943e-05	3.3759e-05	SLC36A1/SLC7A5/STRA6/CPT2/SLC6A6/LRRC8E/SLC17A7/SLC25A20/SLC7A11/CPT1A/SLC5A6/ATP1A2/ACACB/SLC23A1/SLC17A8/ABCD3/PSEN1/SLC3A2/SLC13A3/SLC22A4/SLC6A20/FOLR1/SLC6A19/SLC7A6/MPC1/ABCC1/SLC25A32/SLC25A29/SLC7A1/SLC6A9/SFXN3/FOLR2/SLC2A1/SLC1A5/SLC25A14/SLC1A1/SLC38A7/SLC25A22/MID1IP1/PDPN/CD36/ABCD2/SLC46A1/RGS2/SLC43A1/SLC38A5/SLC25A15/SLC27A5/ACACA/SLC6A14/SLC7A14/SFXN1/SLC19A1/SLC3A1/SLC1A4/AQP9/A…	90
GO:0015872	BP	GO:0015872	dopamine transport	35/7255	47/18862	5.61351e-07	3.96929e-05	3.39288e-05	MAPK15/PINK1/CXCL12/SLC22A3/GDNF/CNR1/FGF20/NPY2R/SYT9/SYT7/SYT10/DRD2/PRKN/SYT8/SLC18A2/SNCA/SYT5/SNCG/SYT11/CHRM5/SYT12/SYT4/CHRNA4/SYT15/SYT2/SLC6A3/SLC22A2/SYT6/DRD4/RAB3B/CHRNB2/HTR2A/KCNA2/HTR1B/SLC6A2	35
GO:0010975	BP	GO:0010975	regulation of neuron projection development	214/7255	428/18862	6.1785e-07	4.34544e-05	3.71441e-05	LRP8/KLK6/ENC1/KLK8/DDX56/SEMA6D/EZH2/NME1/TRAK2/KLF4/NEGR1/WNT3/RAP1A/PTN/NEDD4L/ALKAL1/ITM2C/CXCL12/NTN1/PLXNA1/ARHGAP44/CUX2/LPAR1/VEGFA/CAMK2G/LZTS3/LRRC7/STMN2/SPP1/PSEN1/SFRP1/ADGRB3/SEMA6A/P3H1/ATP1B2/BMP7/PTK2B/NPTN/PTK7/KIF13B/PLXNA2/KDM1A/HDAC2/CNR1/CDK5/FLNA/LIMK1/NEU4/EPHB3/CHODL/CDC20/MAP6/SEMA3G/ATP8A2/SRCIN1/RTN4R/PTPRF/EPHA7/NLGN1/RGMA/FEZ1/PLA2G3/LZTS1/ZDHHC15/ARHGAP35/RND2/ADCY6…	214
GO:0031100	BP	GO:0031100	animal organ regeneration	49/7255	73/18862	6.4485e-07	4.4943e-05	3.84165e-05	CLDN1/PDX1/CCND1/PPAT/EZH2/ATIC/RAP1A/CAD/CDK4/AURKA/CPT1A/CXCL12/CSNK2A2/HMOX1/PNPT1/ANXA3/CEBPB/FPGS/CCNA2/ANGPT2/PCNA/NR0B2/BAAT/FLT3/GSTP1/PKM/F7/BAK1/PRMT5/PRPS2/GLI3/EGFR/CDKN1A/UGT1A1/PTPRU/TGFBR3/AXL/NR4A3/WDR35/CPB2/HAMP/LPIN1/IL10/PPARG/REG1A/LCP1/NNMT/WNT1/IL6	49
GO:0061448	BP	GO:0061448	connective tissue development	131/7255	243/18862	6.47808e-07	4.4943e-05	3.84165e-05	COL11A1/IL6R/TGFBI/KAT2A/ADAMTS12/COMP/SOX9/MSX1/TIMP1/BMP3/WNT7B/CDK4/CD44/RUNX1/EPYC/DGAT2/WT1/AXIN2/SNAI1/SCIN/BGN/HAND2/MAF/COL1A1/PITX1/AMELX/BMP7/CHI3L1/BMP2/HYAL3/ACVRL1/STC1/CASR/WNT2B/LOXL2/MEF2C/BMP4/SERPINH1/MATN3/FOXD1/PDGFD/SERPINB7/NR1H4/PAXIP1/EIF2AK3/PPARD/TAPT1/MEF2D/ZBTB16/SMAD1/BMP6/RSPO2/COL27A1/FGF18/SMPD3/PPARGC1A/MAPK3/BMP5/EXT1/SMAD7/NKX3-2/PTH1R/WNT11/WNT5A/SPART/COL5A1/O…	131
GO:0001503	BP	GO:0001503	ossification	202/7255	401/18862	6.49268e-07	4.4943e-05	3.84165e-05	CLEC3B/COL11A1/MSX2/IL6R/GTPBP4/TP53INP2/CTHRC1/COMP/CBFB/SOX9/SLC26A2/BMP3/CYP27B1/WNT7B/WNT3/GPM6B/PTN/IBSP/RUNX1/SHH/CLEC5A/PPARGC1B/DDX21/SND1/TFAP2A/GDPD2/SPP1/AXIN2/SNAI1/HAND2/SFRP1/TPH1/LEF1/COL1A1/AMELX/FIGNL1/LGR4/BMP7/CEBPB/PTK2B/BMP2/PTGER4/RBMX/IL6ST/RSL1D1/ATP2B1/IFITM1/STC1/MYBBP1A/IGSF10/CASR/SLC8A1/MEF2C/BMP4/FASN/FBL/TXLNG/ALYREF/CITED1/KREMEN2/IGF2/EIF2AK3/TAPT1/MEF2D/BCL2/AHSG…	202
GO:0043583	BP	GO:0043583	ear development	112/7255	202/18862	6.58552e-07	4.5347e-05	3.87618e-05	COL11A1/OTX1/STRA6/CTHRC1/GRHL3/SOX9/RPGRIP1L/MSX1/ATP8B1/NTN1/PLS1/SLC17A8/SHH/TFAP2A/MCM2/BCL2L11/PDZD7/TSHZ1/JAG2/GBX2/LGR5/SIX1/MAF/BMP2/ECE1/SLC44A4/PTK7/CCNA2/BMP4/PHOX2B/SIX4/FGF20/ATP8A2/BCL2/FGFR2/SLC9A3R1/PROX1/CHD7/FZD3/MAPK3/TWIST1/DLX6/NKX3-2/KCNK3/MPV17/WNT5A/FGF10/SPARC/OSR1/SIX2/EPHB2/GLI3/CALB1/LRP10/CDH23/ATP6V1B1/DVL1/TIFAB/HPN/EYA1/FZD6/RIPOR2/SLC25A27/INSIG1/TMIE/ROR1/GSC/FGF…	112
GO:0060485	BP	GO:0060485	mesenchyme development	151/7255	287/18862	6.72076e-07	4.60372e-05	3.93518e-05	WNT2/PDCD4/GCNT2/CITED2/SOX9/MSX1/MYC/SEMA6D/EZH2/TMEM100/PBLD/TCF21/NOLC1/GLIPR2/ACTG2/SHH/FOXF2/AMH/WT1/EDN3/AXIN2/SNAI1/HAND2/SFRP1/MAD2L2/GBX2/LEF1/SEMA6A/SIX1/DACT3/COL1A1/AMELX/TCOF1/BMP7/FOLR1/BMP2/DAND5/GDNF/PTK7/ACVRL1/HDAC2/LOXL2/MEF2C/BMP4/FOXA2/FLNA/PHOX2B/FOXD1/SIX4/TAPT1/SEMA3G/BCL2/FGFR2/TRIM28/TGFB1I1/FERMT2/EDNRB/PDPN/FOXF1/EDNRA/TCF7L2/DAB2IP/SEMA4G/MAPK3/BMP5/EXT1/TWIST1/SMAD7/…	151
GO:0018212	BP	GO:0018212	peptidyl-tyrosine modification	189/7255	372/18862	7.05119e-07	4.80504e-05	4.10726e-05	LRP8/IL6R/MET/RIPK2/IL11/NCAPG2/TESK2/MUSK/CD44/MELK/DYRK2/ALKAL1/EPHB4/IL23A/NOX4/VEGFA/LIF/TDGF1/PSEN1/SFRP1/TYRO3/PTK2B/IL6ST/TTK/CAV1/BMX/EREG/HDAC2/CSF2/EPHA6/TNFRSF1A/ZFYVE28/PDGFD/DOK7/EPHB3/ADRA1A/IGF2/SRCIN1/AGT/FGFR2/EPHA5/SRMS/EPHA7/BMP6/ABL1/PRKCD/CHMP6/CD36/MVP/FLT3/HIPK4/RELN/ITGB3/EPHA10/DDR2/EPHA1/STAP1/GHR/MAPK3/ALKAL2/CNTN1/MIF/PRKCE/STAP2/LMTK2/TEK/AREG/FGF10/PEAK1/THY1/MAP2K6/…	189
GO:0060048	BP	GO:0060048	cardiac muscle contraction	80/7255	135/18862	7.45347e-07	5.05299e-05	4.31921e-05	GPD1L/TNNI3/ANK2/KCNE2/NEDD4L/ATP1A2/CALM1/SRI/KCNA5/TPM1/SLC9A1/DSC2/PLN/P2RX4/UCN/SCN4B/GSN/NUP155/CTNNA3/SCN2B/AKAP9/CAV1/CHGA/STC1/CASQ2/SLC8A1/FLNA/ADRA1A/DMD/PDE4D/CAMK2D/GSTM2/CACNA2D1/PPP1R13L/PIK3CG/RGS2/TNNT2/CACNB2/SMAD7/NOS1/MAP2K6/PKP2/CACNA1D/GJC1/TRPM4/CLIC2/SCN3B/GATA4/HDAC4/HRC/SCN1B/ADRA1B/KCNE3/ATP2A1/MYBPC3/FKBP1B/CAV3/KCNQ1/HCN4/TNNC1/CACNA1C/FGF13/KCND3/KCNE5/ZC3H12A/NKX2-5/…	80
GO:0001505	BP	GO:0001505	regulation of neurotransmitter levels	116/7255	211/18862	7.53126e-07	5.07955e-05	4.34191e-05	GAD1/NAAA/RAP1A/GPM6B/P2RY1/ATP1A2/PAH/VAMP2/CALM1/TACR2/P2RX1/PSEN1/GRIN3A/PRIMA1/STX1A/SLC22A3/MAOA/SNAP29/PRKCB/NRXN1/GRIK5/GDNF/ASIC1/P2RY4/SLC44A4/CNR1/CDK5/MEF2C/TH/PRKCG/ADRA1A/CAMK2A/SYT9/SLC29A1/SYNJ1/NLGN1/CHAT/TRIM9/SLC5A7/SYT7/GPER1/ITGB3/RPH3A/CADPS/CACNB2/CPLX1/MAOB/COMT/APBA1/RIMS4/NOS1/DRD2/SYP/PRKN/SYT8/SLC18A2/GIT1/MCTP2/CHRNA5/NCS1/SNCA/SNAP23/CHRNA3/HCRT/SYT5/SNCG/ADRA2A/DVL1/…	116
GO:0032835	BP	GO:0032835	glomerulus development	43/7255	62/18862	7.89347e-07	5.29668e-05	4.52751e-05	IL6R/PLCE1/TCF21/WT1/LGR4/BMP7/MEF2C/BMP4/ANGPT2/PDGFD/SERPINB7/BCL2/MAGI2/ASXL1/EXT1/MPV17/TEK/OSR1/SULF1/ACTA2/KIRREL3/GPR4/PODXL/PDGFRA/MYO1E/ANGPT1/WWTR1/LHX1/CD34/PTPRO/PAX2/FOXC1/HEYL/CD24/PDGFRB/KLF15/PECAM1/FOXJ1/FOXC2/RET/ADIPOQ/COL4A4/COL4A3	43
GO:0035296	BP	GO:0035296	regulation of tube diameter	76/7255	127/18862	8.16556e-07	5.42391e-05	4.63626e-05	HTR1D/APLN/COMP/OXTR/P2RY1/ATP1A2/SCNN1B/KCNA5/EDN3/P2RX1/F2RL1/KCNMA1/EDN2/HTR7/ECE1/FGB/ATP2B1/CAV1/PLOD3/ARHGAP42/FGA/CASR/SLC8A1/BDKRB2/AVPR1B/ADRA1A/AGT/AGTR1/NPR1/ADRB2/EDNRB/ADCY6/EDNRA/GPER1/EXT1/RGS2/CALCA/NOS1/PRKG1/ACTA2/TRPM4/FGG/EGFR/F2R/ADRA2A/SERPINF2/ADRA1B/UTS2B/GPX1/KCNMB2/SMTNL2/CPS1/ADORA2A/ADRA2C/ADRB3/P2RY2/ZDHHC21/NOS3/LEP/FOXC1/KNG1/CD38/DRD5/ICAM1/ADRB1/AGTR2/HTR2A/SMTNL1…	76
GO:0097746	BP	GO:0097746	blood vessel diameter maintenance	76/7255	127/18862	8.16556e-07	5.42391e-05	4.63626e-05	HTR1D/APLN/COMP/OXTR/P2RY1/ATP1A2/SCNN1B/KCNA5/EDN3/P2RX1/F2RL1/KCNMA1/EDN2/HTR7/ECE1/FGB/ATP2B1/CAV1/PLOD3/ARHGAP42/FGA/CASR/SLC8A1/BDKRB2/AVPR1B/ADRA1A/AGT/AGTR1/NPR1/ADRB2/EDNRB/ADCY6/EDNRA/GPER1/EXT1/RGS2/CALCA/NOS1/PRKG1/ACTA2/TRPM4/FGG/EGFR/F2R/ADRA2A/SERPINF2/ADRA1B/UTS2B/GPX1/KCNMB2/SMTNL2/CPS1/ADORA2A/ADRA2C/ADRB3/P2RY2/ZDHHC21/NOS3/LEP/FOXC1/KNG1/CD38/DRD5/ICAM1/ADRB1/AGTR2/HTR2A/SMTNL1…	76
GO:0002237	BP	GO:0002237	response to molecule of bacterial origin	177/7255	346/18862	8.9051e-07	5.85853e-05	5.00778e-05	CLDN1/PDCD4/RIPK2/LITAF/CYP27B1/CDK4/ELANE/CXCL3/PLSCR4/CXCL5/CXCL1/PPBP/TAB2/HPGD/GNG12/CAPN2/FZD5/CEBPB/CXCL8/PTGER4/ABCC2/SLC11A1/PLCG2/HDAC2/CNR1/CSF2/MEF2C/ALAD/IL1A/CXCL2/IRAK2/PCK1/TH/CITED1/IRAK1/NR1H4/PPARD/BDKRB1/PALM3/FGFR2/NUGGC/BMP6/ABL1/EDNRB/CTSG/CD36/ERBIN/DAB2IP/INAVA/GSTP1/PPARGC1A/STAP1/MAPK3/BCL10/MAOB/PRKCE/CD180/DUSP10/B2M/SERPINE1/NOS1/DCN/CXCL6/WNT5A/FGF10/CXCL11/SPARC/CX3…	177
GO:0097529	BP	GO:0097529	myeloid leukocyte migration	119/7255	218/18862	8.90896e-07	5.85853e-05	5.00778e-05	IL6R/DPEP1/VEGFD/CD177/CXCL3/CXCL12/CCL23/CXCL5/IL23A/CXCL1/NUP85/VEGFA/PPBP/EDN3/P2RX4/CCL14/EDN2/CXCL8/PTK2B/PTGER4/CXCL17/CHGA/P2RY12/MMP28/BSG/JAM3/CXCL2/PDGFD/PPIA/JAML/CCL15/EDNRB/LGALS3/CCR2/STAP1/MAPK3/PIK3CG/CCL8/SCG2/CALCA/MIF/MST1/SERPINE1/PGF/CXCL6/CD200R1/CXCL11/CCL13/CCL26/CX3CR1/RPS19/KIT/CCL25/NOD2/CCL24/CMKLR1/TNFSF11/MMP14/MCOLN2/MTUS1/SLIT2/CSF1/SFTPD/CCL21/MSTN/S100A7/NCKAP1L/…	119
GO:0060326	BP	GO:0060326	cell chemotaxis	159/7255	306/18862	9.40345e-07	6.15294e-05	5.25943e-05	IL6R/DPEP1/MET/VEGFD/GAB1/PTN/CXCL3/ACKR2/CXCL12/CCL23/PADI2/CXCL5/IL23A/CXCL1/LPAR1/NUP85/VEGFA/PPBP/EDN3/F2RL1/P2RX4/CCL14/LEF1/EDN2/CXCL8/PTK2B/PRSS56/SLC12A2/CXCL17/ABCC1/CHGA/MMP28/BSG/JAM3/CXCL2/PDGFD/IL16/AGTR1/PPIA/JAML/CCL15/CCL28/PARVA/BIN2/EDNRB/PRKCD/LGALS3/FGF18/CCR2/GSTP1/STAP1/MAPK3/F7/PIK3CG/CCL8/SCG2/CCR10/CRK/CALCA/MIF/CCR8/MST1/SERPINE1/TRPM2/PGF/CXCL6/WNT5A/CXCL11/CCL13/CCL26/…	159
GO:0014074	BP	GO:0014074	response to purine-containing compound	84/7255	144/18862	1.00324e-06	6.53201e-05	5.58345e-05	AQP8/NME1/RAP1A/CAD/PDE2A/P2RY1/RYR3/FOSL1/NOX4/CRHBP/WT1/PPARGC1B/SLC26A3/AKAP6/P2RX1/PNPT1/P2RX4/COL1A1/DNMT3B/PTK2B/AKAP9/P2RX2/P2RY4/P2RY12/BSG/STC1/KDM1A/CASQ2/HDAC2/SLC8A1/CNGA3/PCK1/CITED1/SLC8A3/PER1/GSTM2/PDE3A/DHODH/PPARGC1A/PIK3CG/KCNJ11/EEF2K/TRPM2/TEK/VGF/SPARC/APEX1/TRPM4/PTEN/INPP5K/AQP9/PENK/CPS1/KCNQ1/ADORA2A/HCN1/REN/HCN4/CDO1/P2RY2/DUSP1/AANAT/AQP1/PTPRN/ABCC9/PPARG/SLC6A3/P2RX…	84
GO:0003044	BP	GO:0003044	regulation of systemic arterial blood pressure mediated by a chemical signal	34/7255	46/18862	1.09694e-06	7.10688e-05	6.07484e-05	PCSK5/OXTR/HSD11B2/CORIN/TPM1/EDN3/F2RL1/EDN2/ECE1/AVPR1B/ADRA1A/AGT/AGTR1/PDE4D/ADRB2/MME/CTSG/CMA1/RASL10B/F2R/CPA3/SERPINF2/SLC2A5/ADRA1B/OR51E2/REN/ADRB3/NOS3/DRD5/ADRB1/NOX1/AGTR2/ADRA1D/AVPR2	34
GO:0030072	BP	GO:0030072	peptide hormone secretion	132/7255	247/18862	1.10579e-06	7.1291e-05	6.09383e-05	PDX1/APLN/SOX4/RAP1A/VSNL1/CPT1A/TFR2/SRI/KCNA5/CAMK2G/CRHBP/TACR2/EDN3/STX1A/SFRP1/ADCY5/UCN/NNAT/ENHO/SSTR5/FGB/CHGA/PASK/VIP/FGA/CASR/CNR1/FOXA2/CAPN10/C2CD2L/KCNB1/NMU/NR1H4/PPARD/SYT9/SLC2A1/ARNTL/EPHA5/GCG/NR0B2/CAMK2N1/CHD7/ITPR1/SYT7/BAD/ICA1/TCF7L2/BRSK2/GPER1/SMPD3/GPR119/HADH/KCNJ11/ITSN1/CPLX1/PRKCE/EIPR1/DRD2/PRKN/IL1RN/VGF/RASL10B/INHBB/LTBP4/SLC30A8/CACNA1D/TRPM4/SLC25A4/FGG/ILDR1/…	132
GO:0034754	BP	GO:0034754	cellular hormone metabolic process	80/7255	136/18862	1.13083e-06	7.25498e-05	6.20143e-05	RETSAT/RDH5/DHRS11/DHRS2/UGT1A8/AKR1C4/SHH/HSD17B11/SULT1A1/ADH1C/DGAT2/HSD17B2/SPP1/BMP2/ADH1B/ECE1/HSD3B2/CYP2W1/AKR1B10/DHRS9/UGT2B15/CLCN2/LRAT/BMP6/HSD17B7/RDH16/CACNA1H/UGT2B17/PPARGC1A/CYP2C18/CYP2S1/ADH1A/BMP5/CYP2C8/HSD17B6/SCARB1/HSD17B10/CYP3A4/CYP11A1/PDGFRA/UGT1A1/UGT1A9/AKR1C2/RDH10/CYP26A1/FDXR/CYP26B1/UGT1A7/ESR1/CYP19A1/RDH12/SRD5A3/LHB/AANAT/ADH6/AKR1C3/CRABP2/RBP1/CYP46A1/RBP4/…	80
GO:0086003	BP	GO:0086003	cardiac muscle cell contraction	48/7255	72/18862	1.13774e-06	7.26389e-05	6.20905e-05	GPD1L/ANK2/KCNE2/NEDD4L/ATP1A2/SRI/KCNA5/SLC9A1/DSC2/PLN/SCN4B/GSN/NUP155/CTNNA3/SCN2B/AKAP9/CAV1/STC1/FLNA/PDE4D/CAMK2D/CACNA2D1/CACNB2/PKP2/CACNA1D/GJC1/TRPM4/SCN3B/GATA4/SCN1B/KCNE3/ATP2A1/CAV3/KCNQ1/HCN4/CACNA1C/FGF13/KCND3/KCNE5/KCNJ2/FGF12/RNF207/KCNJ5/GJA5/KCNE1B/KCNJ3/ADORA1/KCNH2	48
GO:0000280	BP	GO:0000280	nuclear division	216/7255	436/18862	1.28774e-06	8.1818e-05	6.99366e-05	TRIP13/TEX11/MAPK15/ANLN/CDC25B/UBE2C/CDC14A/TPX2/DSCC1/KIF18B/CDCA5/MSX1/UBE2S/NCAPG2/KIF2C/EME1/ANAPC7/BUB1/MYBL2/NEK2/BRCA2/AURKA/RAD54B/KIF23/NUF2/FANCA/MTBP/PKMYT1/NCAPH/KIF14/CCNB1/RAD54L/KIF4A/RAN/PSRC1/GPR3/CDC6/RANBP1/RRS1/RACGAP1/NCAPD3/CHEK1/MAD2L1/CCNE1/PLK1/CDK1/CKS2/LIF/EDN3/KIF18A/BCL2L11/DSN1/KIFC1/PRC1/PTTG1/FANCD2/MND1/TOP2A/MAD2L2/CDCA8/TOM1L2/CDC25C/PCID2/CHMP1B/MSH5/CCNB1IP1/…	216
GO:0042063	BP	GO:0042063	gliogenesis	148/7255	283/18862	1.36365e-06	8.62247e-05	7.37034e-05	LRP8/SH3TC2/ASPA/ASCL2/SOX9/EZH2/SOX4/PLP1/E2F1/MOBP/P2RY1/PTN/SHH/LPAR1/CDK1/LIF/PSEN1/DAAM2/NSUN5/P2RX4/ADGRG1/GSN/LEF1/PAFAH1B1/RNF112/ATP1B2/PTK2B/BMP2/IL6ST/SUN2/GPR37L1/P2RY12/NDN/TP73/HDAC2/CDK5/GBA/ZMIZ1/PRPF19/PHOX2B/SLC8A3/GPR157/CLU/GAP43/ABL1/LGI4/BACE2/SOX1/RELN/DAB2IP/CCR2/GSTP1/F2/STAP1/MAPK3/NDRG1/METTL3/LEPR/DUSP10/MYOC/TSPAN2/KRAS/FGF10/PTPRZ1/SERPINE2/PRX/NKX2-1/CX3CR1/SPINT1/P…	148
GO:0072676	BP	GO:0072676	lymphocyte migration	71/7255	118/18862	1.39679e-06	8.78973e-05	7.51331e-05	WASL/CXCL12/CCL23/PADI2/JAM2/CCL14/PTK2B/SLC12A2/ADTRP/GBA/SPNS2/RIPK3/GCSAML/GPR15/MADCAM1/CCL15/CCR2/PIK3CG/CCL8/EXT1/CRK/CD200R1/WNT5A/CXCL11/CCL13/CCL26/CXCL16/CCL25/CCL24/S1PR1/CCL21/S100A7/RIPOR2/ITGB7/CCL20/CCL19/XCL2/GCSAM/LRCH1/AIF1/IL27RA/CXCL10/ITGA4/ITGAL/CCL5/CCL16/CCL11/PIK3CD/SPN/GPR183/ADAM8/CCR7/CXCL13/DOCK8/CCL3/ECM1/AIRE/SAA1/TBX21/ARTN/CCL3L3/ICAM1/FUT7/XCL1/KLRC4-KLRK1/CCL4/C…	71
GO:1903037	BP	GO:1903037	regulation of leukocyte cell-cell adhesion	169/7255	330/18862	1.42619e-06	8.93204e-05	7.63496e-05	RIPK2/CBFB/CD160/ZBTB7B/SOX4/KLF4/CEACAM1/ELANE/CD44/HSPD1/PAG1/FGL2/TNFSF9/CXCL12/VSIR/IL23A/RUNX1/SHH/HHLA2/LEF1/ZC3H8/CEBPB/CD209/CD276/IL6ST/CAV1/ZP3/ADTRP/HSPH1/CD1D/IL1A/BMP4/ZMIZ1/SLC7A1/PCK1/IRAK1/IGF2/CD46/ZBTB16/LGALS9C/CCL28/SOCS6/BAD/LGALS3/CCR2/ITPKB/SOX12/CLEC4G/CD27/BCL10/PAK3/IL4R/SMAD7/CLECL1/BTLA/DUSP10/NCK1/DNAJA3/THY1/CDC42/FOXP3/CCL25/TESPA1/NOD2/TNFSF11/GLMN/GLI3/LGALS9/PPAR…	169
GO:0042471	BP	GO:0042471	ear morphogenesis	67/7255	110/18862	1.48301e-06	9.24388e-05	7.90151e-05	COL11A1/OTX1/CTHRC1/GRHL3/SOX9/MSX1/NTN1/PLS1/TFAP2A/PDZD7/TSHZ1/GBX2/SIX1/SLC44A4/PTK7/SIX4/ATP8A2/FGFR2/SLC9A3R1/PROX1/CHD7/FZD3/MAPK3/TWIST1/DLX6/NKX3-2/WNT5A/FGF10/OSR1/SIX2/EPHB2/ATP6V1B1/DVL1/TIFAB/HPN/EYA1/FZD6/RIPOR2/INSIG1/TMIE/GSC/FGF8/MYO7A/RPL38/PRRX1/DLX5/GJB6/POU3F4/MYO3B/PAX2/SOBP/FOXG1/ROR2/WNT3A/TBX18/FRZB/HMX2/TBX1/KCNQ4/ATOH1/MYO3A/WHRN/TCAP/GATA2/FZD2/OSR2/WNT1	67
GO:0021700	BP	GO:0021700	developmental maturation	141/7255	268/18862	1.55337e-06	9.63676e-05	8.23734e-05	CDH3/TRIP13/CDC25B/CBFB/PABPC1L/BRCA2/AURKA/NOM1/WDR77/KIF14/CCNB1/VEGFA/SLC26A3/GLDN/BFSP1/EPAS1/ADGRB3/PGR/NRXN1/FZD5/CNTN2/PTK2B/BMP2/PAEP/CEND1/ACVRL1/KDM1A/EREG/GBA/FERMT1/CDC20/BCL2/RECK/PLA2G3/ZDHHC15/EDNRB/LGI4/FBXO5/RELN/DAB2IP/PDE3A/ACTL6B/FEV/FEM1B/AGRN/PTH1R/MBTPS2/MYOC/PALM/SYP/WNT5A/CX3CR1/TCP11/BTK/MAP1B/RERE/RAC3/PTEN/ERCC2/TMEM79/ROPN1/CDKN1A/S1PR1/XYLT1/C1QA/DEFB1/PLD6/CCL21/NTN…	141
GO:0071674	BP	GO:0071674	mononuclear cell migration	105/7255	190/18862	1.78554e-06	0.000110251	9.42406e-05	IL6R/WASL/CXCL12/CCL23/PADI2/JAM2/CCL14/PTK2B/SLC12A2/CXCL17/ADTRP/GBA/SPNS2/RIPK3/PDGFD/GCSAML/GPR15/MADCAM1/JAML/CCL15/LGALS3/CCR2/MAPK3/PIK3CG/BMP5/CCL8/EXT1/CRK/CALCA/SERPINE1/TRPM2/CD200R1/WNT5A/CXCL11/CCL13/CCL26/RPS19/CDC42/CXCL16/CCL25/TRPM4/CCL24/CMKLR1/TNFSF11/LGALS9/SLIT2/CSF1/S1PR1/CCL21/EPS8/MSTN/S100A7/RIPOR2/ITGB7/CCL20/CCL19/CSF1R/XCL2/GCSAM/LRCH1/AIF1/IL27RA/CXCL10/ITGA4/ITGAL/CC…	105
GO:0007548	BP	GO:0007548	sex differentiation	138/7255	262/18862	1.84066e-06	0.000113123	9.66956e-05	INHBA/CBX2/TEX11/TESC/STRA6/CCND1/CITED2/SOX9/IRX5/BRCA2/CENPI/FANCA/TCF21/TLR3/NCOA4/EIF2S2/CNOT9/TNFSF10/SHH/NUP107/VEGFA/FOXF2/AMH/WT1/KIF18A/BCL2L11/PRDX4/SFRP1/ADGRG1/PGR/NCOA1/DMRTA2/LGR4/TYRO3/CEBPB/HYAL3/NUDT1/DMRTA1/DHX37/ARRB1/ZP3/ADAMTS1/SLIT3/FANCG/EREG/WNT2B/FLNA/CASP2/SIX4/COL9A3/DACH1/CNTFR/BCL2/CHD7/BMP6/PBX1/GAS2/BRIP1/DMRT3/LHFPL2/NRIP1/PATZ1/PTX3/CDKL2/VGF/INHBB/WNT5A/FGF10/MSH…	138
GO:0072073	BP	GO:0072073	kidney epithelium development	77/7255	131/18862	1.85787e-06	0.00011365	9.71459e-05	SOX9/MYC/TACSTD2/WNT7B/TCF21/KIF26B/KANK2/SHH/VEGFA/WT1/LIF/SFRP1/SIX1/LGR4/BMP7/BMP2/GDNF/AQP11/WNT2B/MEF2C/BMP4/CITED1/FOXD1/SIX4/AGT/BCL2/FGFR2/EPHA7/CAT/IRX3/SMAD1/PBX1/MAGI2/ASXL1/EXT1/SMAD7/WNT11/OSR1/SIX2/ROBO2/GLI3/CALB1/PODXL/SLIT2/FGF2/MYO1E/SMAD6/FGF8/ARG2/IRX2/POU3F3/FAT4/WWTR1/FMN1/GDF11/LHX1/SALL1/CD34/PTPRO/PAX2/FOXC1/HEYL/CD24/HNF1B/TFAP2B/KLF15/PECAM1/EPHA4/CER1/AGTR2/FOXJ1/FOXC2…	77
GO:0051960	BP	GO:0051960	regulation of nervous system development	209/7255	422/18862	1.95325e-06	0.000118931	0.00010166	WNT2/LRP8/APPL2/XRCC2/ASPA/ASCL2/KLK8/FEZF1/SEMA6D/EZH2/TG/TRAK2/WNT3/E2F1/OXTR/PTN/KIF14/CXCL12/NTN1/PLXNA1/ZPR1/SRPX2/JAM2/SHH/CUX2/VEGFA/LIF/SPP1/PSEN1/DAAM2/NSUN5/GBX2/ADGRB3/CBLN2/HES6/SEMA6A/NUMB/DMRTA2/RNF112/BMP7/NRXN1/BMP2/NPTN/NAP1L1/IL6ST/GPR37L1/PLXNA2/KDM1A/TP73/HDAC2/CDK5/BHLHE40/PRPF19/LIMK1/EPHB3/EIF2AK3/CHODL/MAP6/SEMA3G/RTN4R/ARNTL/EPHA7/NLGN1/CHD7/MME/RND2/LGI4/RELN/GPER1/SEMA4…	209
GO:0042476	BP	GO:0042476	odontogenesis	73/7255	123/18862	2.06668e-06	0.000125258	0.000107068	INHBA/CNNM4/CA2/MSX1/STIM1/NKX2-3/GNAO1/SHH/TFAP2A/BCL2L11/AXIN2/HAND2/JAG2/LEF1/PAX9/COL1A1/AMELX/BMP7/AQP5/BMP2/PERP/BSG/HDAC2/BMP4/EDAR/FGFR2/TSPEAR/SP6/RSPO2/RELT/SMPD3/DMRT3/TWIST1/SERPINE1/ENAM/FGF10/SLC24A4/OSR1/TNFRSF11B/MMP20/TNFSF11/FOXO1/GLI3/PPARA/AQP6/COL1A2/CSF1/PDGFRA/DLX3/HAND1/FGF8/NGFR/ODAM/ACP4/KLK5/ROGDI/NECTIN1/AQP1/SNX10/CD34/DMP1/FOXC1/SOSTDC1/SLC34A1/TBX1/ID3/AQP3/BGLAP/FS…	73
GO:0070665	BP	GO:0070665	positive regulation of leukocyte proliferation	85/7255	148/18862	2.11134e-06	0.000127378	0.00010888	SLC39A10/RIPK2/TNFSF9/IL23A/SHH/HHLA2/CD209/CD276/IL6ST/ZP3/MEF2C/CD1D/IL1A/SLC7A1/IGF2/CD46/BCL2/CCR2/MAPK3/MIF/CLECL1/NCK1/DNAJA3/FGF10/FOXP3/FLT3LG/KITLG/LGALS9/CD320/TNFRSF13C/CSF1/CDKN1A/ADA/EBI3/TMIGD2/RPS3/NCKAP1L/SASH3/IL5RA/CCL19/CSF1R/FCRL3/AIF1/IL2/IL27RA/IGF1/BST1/TNFSF4/CD40LG/CLCF1/CD55/CD4/CCL5/GPR183/IL18/LEP/CCDC88B/CD3E/PTPRC/CD70/CD24/CD28/IL1B/TNFRSF4/PTPN22/CD38/IRS2/IL23R/WN…	85
GO:0042254	BP	GO:0042254	ribosome biogenesis	158/7255	307/18862	2.12882e-06	0.000127846	0.000109281	DDX31/DKC1/BYSL/GTPBP4/NOP2/RRP12/URB2/DDX56/WDR43/EXOSC2/UTP4/TEX10/RRP9/WDR75/RCL1/NOP56/NAT10/LYAR/NOB1/NOL6/WDR12/BOP1/RIOK3/NOM1/NOP58/NOLC1/WDR74/RRP1/RPP40/RAN/UTP14A/NOP14/NLE1/NOP16/RRS1/GTF3A/KAT2B/EXOSC5/DDX10/RNASEL/EXOSC7/DDX21/HEATR1/DCAF13/URB1/RPUSD4/EXOSC3/BUD23/MRM2/NPM3/WDR3/NSUN5/MRTO4/WDR46/NIFK/EXOSC8/RPL7L1/PA2G4/RRP1B/MTERF3/PDCD11/RPF2/SUV39H1/PWP1/TRMT112/BRIX1/RSL1D1/DH…	158
GO:0070374	BP	GO:0070374	positive regulation of ERK1 and ERK2 cascade	114/7255	210/18862	2.14644e-06	0.000128318	0.000109684	GCNT2/RIPK2/PDE8A/RAP1A/SLC30A10/P2RY1/CD44/FGF19/ALKAL1/GLIPR2/CCL23/F2RL1/HAND2/CCL14/APELA/CHI3L1/PTK2B/BMP2/NPTN/ARRB1/FGB/FGA/CASR/BMP4/PDGFD/FGF20/ADRA1A/NQO2/FGFR2/GCG/CCL15/PLA2G5/ABL1/FERMT2/GAREM1/CD36/FGF18/GPER1/MAPK3/ALKAL2/CCL8/MIF/TEK/DRD2/FGF10/CCL13/CCL26/FGFR4/CCL25/NDRG4/NOD2/TNFAIP8L3/CCL24/FGG/TNFSF11/PTEN/LGALS9/EGFR/GATA4/F2R/SLAMF1/SERPINF2/PDGFRA/FGF2/CCL21/ANGPT1/S100A7/…	114
GO:0030534	BP	GO:0030534	adult behavior	70/7255	117/18862	2.21246e-06	0.000131666	0.000112546	GRIN2D/SPTBN2/SLC7A11/DMBX1/HOMER1/CXCL12/ATP1A2/CRHBP/PAFAH1B1/HOXB8/NRXN1/TMOD1/GDNF/CEND1/HDAC2/CDK5/FOXA2/CHD7/NLGN4X/NPY/LGI4/BTBD9/DMRT3/DRD2/PRKN/PREX2/FXN/CHRNA5/NLGN3/RNF180/PTEN/CHRNA3/PPARA/SNCG/KALRN/ATP6V1B1/ALK/SEZ6/CHRNA4/KLHL1/ASIP/SLITRK1/PCDH17/LEP/SDK1/GABRG2/CARTPT/OPRD1/PAX5/TPGS1/EN1/NRXN2/DRD4/OTOG/NTF4/FGF12/GLRB/SPTBN4/EPHA4/CHRNB2/SLITRK5/HTR2A/OPRM1/NTSR1/AGRP/NRXN3/HOM…	70
GO:0071900	BP	GO:0071900	regulation of protein serine/threonine kinase activity	239/7255	492/18862	2.41151e-06	0.000142865	0.000122119	CEMIP/AJUBA/TRIB3/PDCD4/CCNO/CDKN2B/GTPBP4/PLCE1/CCNYL1/TFAP4/RIPK2/GDF15/PKIB/CCND1/HSP90AB1/DUSP14/IQGAP3/CAB39/EZH2/SMPD1/CDK4/CCNF/ELANE/GNG3/PKMYT1/CCNB1/PSRC1/CDC6/ATP2B4/CALM1/KAT2B/CCNE1/LPAR1/DUSP4/PLK1/HACD3/CDK1/VEGFA/CKS2/TAB2/EDN3/TDGF1/PSEN1/SESN2/MYOCD/SFRP1/CDK5RAP1/DBF4B/CDC25C/IPO5/MUL1/MAPK10/RIPK1/BMP7/FZD5/CDC25A/DUSP9/PTK2B/BMP2/CDKN2A/ARRB1/CXCL17/CDKN3/CAV1/DBF4/CCNJ/TP73/…	239
GO:0051899	BP	GO:0051899	membrane depolarization	55/7255	87/18862	2.47409e-06	0.000145916	0.000124726	ANK3/GPD1L/FHL1/SCN9A/ANK2/SLMAP/NEDD4L/ATP1A2/SCN11A/SCN7A/P2RX4/SCN4B/SCN2B/CAV1/SLC8A1/SCN3A/BCL2/BEST2/CAMK2D/ABL1/CACNA1H/CACNA2D1/CACNB2/SMAD7/MYOC/CACNG4/DCN/CACNA1D/GOT1/TRPM4/SCN3B/IFI6/SCN1B/MLLT11/CAV3/RACK1/ADORA2A/CACNA1A/SCN4A/HCN4/CHRNA4/LRRK2/CACNA1C/P2RX7/FZD9/KCNJ2/FGF12/BOK/CHRNB2/GJA5/CACNA1E/KCNH2/NTSR1/HCN2/CACNA1B	55
GO:0019233	BP	GO:0019233	sensory perception of pain	61/7255	99/18862	2.50518e-06	0.000146068	0.000124856	GRIN2D/TMEM100/P2RY1/SCN9A/CXCL12/PRDM12/MGLL/SCN11A/SLC9A1/P2RX4/ITGA2/HOXB8/VIP/NDN/CNR1/CDK5/NMU/NPY2R/BDKRB1/LXN/MME/EDNRB/ALOXE3/CCR2/MAPK3/TMEM120A/CALCA/PHF24/HOXD1/KCNA1/GRIN2A/RETREG1/CNR2/SCN3B/F2R/SPX/NMUR2/PENK/NPY1R/ADRA2C/CHRNA4/ASIC3/IL10/ANO1/TRPA1/OPRD1/P2RX7/CCL3/EPHB1/MRGPRX2/PTGES/OXT/OPRL1/CHRNB2/ADCYAP1/HTR2A/KCNA2/OPRM1/ADORA1/NTSR1/PROK2	61
GO:0051588	BP	GO:0051588	regulation of neurotransmitter transport	61/7255	99/18862	2.50518e-06	0.000146068	0.000124856	RAP1A/GPM6B/P2RY1/ATP1A2/CALM1/TACR2/P2RX1/GRIN3A/STX1A/PRKCB/GDNF/ASIC1/P2RY4/CNR1/CDK5/MEF2C/PRKCG/ADRA1A/CAMK2A/NLGN1/GPER1/ITGB3/CACNB2/CPLX1/APBA1/RIMS4/NOS1/DRD2/SYP/PRKN/GIT1/MCTP2/CHRNA5/NCS1/SNCA/CHRNA3/HCRT/SNCG/ADRA2A/DVL1/SYT11/SLC4A8/STXBP1/RIMS3/CHRNB4/GIPC1/SYT12/SYT4/ADORA2A/STXBP5/LRRK2/WNT7A/DRD4/STXBP5L/SNCAIP/RAB3B/KMO/HTR2A/RIMS1/HTR1B/RIMS2	61
GO:0006942	BP	GO:0006942	regulation of striated muscle contraction	57/7255	91/18862	2.51181e-06	0.000146068	0.000124856	TNNI3/ANK2/ATP1A2/CALM1/SRI/SLC9A1/DSC2/PLN/P2RX4/UCN/CTNNA3/AKAP9/CAV1/CHGA/STC1/CASQ2/SLC8A1/CASQ1/SLC8A3/ADRA1A/DMD/PDE4D/CAMK2D/GSTM2/DMPK/PIK3CG/RGS2/SMAD7/NOS1/PKP2/TRPM4/CLIC2/GATA4/HDAC4/HRC/ADRA1B/ATP2A1/MYBPC3/FKBP1B/CAV3/KCNQ1/SCN4A/HCN4/TNNT3/CACNA1C/FGF13/ZC3H12A/KBTBD13/NKX2-5/MYL2/KCNJ2/TNNI3K/MYBPH/RNF207/GJA5/ADORA1/ACTN3	57
GO:0051963	BP	GO:0051963	regulation of synapse assembly	59/7255	95/18862	2.52109e-06	0.000146068	0.000124856	OXTR/MUSK/NTN1/SRPX2/CUX2/ADGRB3/CBLN2/SIX1/NRXN1/MEF2C/SIX4/EPHB3/EPHA7/NLGN1/LRFN4/EEF2K/AGRN/LRFN5/WNT5A/SLITRK3/NLGN3/SNCA/ROBO2/EPHB2/IL1RAP/SLITRK2/CLSTN1/ADGRL2/LRRC4B/LRRN3/SLITRK1/FLRT2/NECTIN1/IL1RAPL1/BDNF/LRRTM2/MDGA1/WNT7A/GPC6/EPHB1/WNT3A/NTNG2/SYNDIG1/ADGRB1/LRRTM3/OXT/PTPRS/LRRN1/CBLN1/CHRNB2/SLITRK5/SLITRK4/LHFPL4/LRRTM1/AMIGO3/LRTM2/LRFN1/GRID2/LINGO2	59
GO:0032946	BP	GO:0032946	positive regulation of mononuclear cell proliferation	79/7255	136/18862	2.61133e-06	0.000150633	0.000128758	SLC39A10/RIPK2/TNFSF9/IL23A/SHH/HHLA2/CD209/CD276/IL6ST/ZP3/MEF2C/CD1D/IL1A/SLC7A1/IGF2/CD46/BCL2/CCR2/MIF/CLECL1/NCK1/DNAJA3/FGF10/FOXP3/FLT3LG/LGALS9/CD320/TNFRSF13C/CSF1/CDKN1A/ADA/EBI3/TMIGD2/RPS3/NCKAP1L/SASH3/CCL19/FCRL3/AIF1/IL2/IL27RA/IGF1/BST1/TNFSF4/CD40LG/CLCF1/CD55/CD4/CCL5/GPR183/IL18/LEP/CCDC88B/CD3E/PTPRC/CD70/CD24/CD28/IL1B/TNFRSF4/PTPN22/CD38/IRS2/IL23R/WNT3A/TLR9/VCAM1/IL15/HLA-…	79
GO:0014046	BP	GO:0014046	dopamine secretion	26/7255	33/18862	2.70214e-06	0.000153183	0.000130938	PINK1/CXCL12/GDNF/CNR1/FGF20/NPY2R/SYT9/SYT7/SYT10/DRD2/PRKN/SYT8/SNCA/SYT5/SNCG/SYT11/SYT12/SYT4/CHRNA4/SYT15/SYT2/SYT6/CHRNB2/HTR2A/KCNA2/HTR1B	26
GO:0014059	BP	GO:0014059	regulation of dopamine secretion	26/7255	33/18862	2.70214e-06	0.000153183	0.000130938	PINK1/CXCL12/GDNF/CNR1/FGF20/NPY2R/SYT9/SYT7/SYT10/DRD2/PRKN/SYT8/SNCA/SYT5/SNCG/SYT11/SYT12/SYT4/CHRNA4/SYT15/SYT2/SYT6/CHRNB2/HTR2A/KCNA2/HTR1B	26
GO:0015721	BP	GO:0015721	bile acid and bile salt transport	26/7255	33/18862	2.70214e-06	0.000153183	0.000130938	SLC51A/SLC51B/ABCB11/SLCO1B3/ATP8B1/CEACAM1/AKR1C4/NCOA1/ABCC2/RXRA/NR1H4/NR0B2/SLCO1C1/SLC27A5/SLCO1B1/SLCO1A2/SLC10A1/AQP9/ABCC3/SLC10A2/SLCO1B7/SLC10A4/STARD5/SLCO2B1/SLC10A5/AKR1C1	26
GO:0070050	BP	GO:0070050	neuron cellular homeostasis	26/7255	33/18862	2.70214e-06	0.000153183	0.000130938	SCGN/P2RY1/P2RX1/TYRO3/P2RY4/ATP2B1/CNR1/CDK5/ATP2B3/CACNB2/MAP1A/SLC8A2/PRKN/CHRNA1/NCS1/CALB1/CHMP2B/FGGY/ATP2B2/CALB2/TSPOAP1/NELL2/ADORA1/HTR1B/IL6/SLC6A2	26
GO:0006270	BP	GO:0006270	DNA replication initiation	30/7255	40/18862	2.85396e-06	0.000161096	0.000137702	ORC6/MCM10/MCM3/CDC45/CDC6/MCM7/CCNE1/TICRR/MCM2/MCM6/MCM4/NOC3L/CDT1/GINS3/POLA2/PRIM2/POLA1/POLE2/ORC5/ORC1/PURA/PRIM1/TOPBP1/LRWD1/WDR18/CDC34/MCM5/MCMDC2/CCNE2/RPA4	30
GO:0051216	BP	GO:0051216	cartilage development	102/7255	185/18862	2.86762e-06	0.000161175	0.00013777	COL11A1/TGFBI/KAT2A/ADAMTS12/COMP/SOX9/MSX1/TIMP1/BMP3/WNT7B/CD44/RUNX1/EPYC/AXIN2/SNAI1/SCIN/BGN/HAND2/MAF/COL1A1/PITX1/AMELX/BMP7/CHI3L1/BMP2/HYAL3/ACVRL1/STC1/WNT2B/LOXL2/MEF2C/BMP4/SERPINH1/MATN3/EIF2AK3/TAPT1/MEF2D/ZBTB16/SMAD1/BMP6/RSPO2/COL27A1/FGF18/SMPD3/MAPK3/BMP5/EXT1/SMAD7/NKX3-2/PTH1R/WNT11/WNT5A/OSR1/SIX2/HYAL2/TRPV4/SULF1/GLI3/GPLD1/BMP8B/SOX5/MGP/WNT9A/FGF2/HMGA2/SCX/HAND1/BARX2/R…	102
GO:0048562	BP	GO:0048562	embryonic organ morphogenesis	144/7255	277/18862	2.89883e-06	0.000162236	0.000138676	MTHFD1L/COL11A1/MDFI/OTX1/STRA6/CTHRC1/GRHL3/SOX9/MSX1/IRX5/TCF21/RBPMS2/NTN1/PLS1/SHH/MFAP2/FOXF2/TFAP2A/PDZD7/PSEN1/TSHZ1/HAND2/GBX2/SIX1/HOXB8/STIL/BMP7/FZD5/FOLR1/SLC44A4/PTK7/TBX15/TULP3/MEF2C/BMP4/TH/SIX4/ATP8A2/FGFR2/SLC9A3R1/PROX1/CHD7/NDST1/FOXF1/MTHFD1/FZD3/MAPK3/MICAL2/MFAP5/TWIST1/DLX6/NKX3-2/WNT11/WNT5A/FGF10/OSR1/SIX2/NDRG4/EPHB2/EIF4A3/GLI3/MMP14/GATA4/DSCAML1/ATP6V1B1/PDGFRA/TBX20…	144
GO:0044786	BP	GO:0044786	cell cycle DNA replication	43/7255	64/18862	2.98885e-06	0.000165914	0.00014182	RFC3/BRCA2/E2F7/MCM3/CDC45/GINS1/RFC4/POLD2/ZPR1/MCM7/MCM2/MCM6/POLD4/MCM4/DBF4B/DNA2/DONSON/CDT1/FEN1/DBF4/CHEK2/GINS3/LIG1/POLA2/PRIM2/PCNA/RFC2/POLA1/DACH1/NUGGC/POLE2/FBXO5/RFC5/PRIM1/TIPIN/CDC7/POLD1/RTEL1/RPA3/RAD51/MCM5/MCMDC2/AICDA	43
GO:0042129	BP	GO:0042129	regulation of T cell proliferation	94/7255	168/18862	2.98978e-06	0.000165914	0.00014182	RIPK2/ZBTB7B/TNFSF9/VSIR/SOS2/IL23A/SHH/HHLA2/CEBPB/CD209/CD276/IL6ST/ZP3/CD1D/IL1A/BMP4/SLC7A1/RIPK3/IGF2/CD46/SH3RF1/LGALS9C/LGALS3/CCR2/CLEC4G/CLECL1/NCK1/DNAJA3/FOXP3/GLMN/LGALS9/TNFRSF13C/VTCN1/SFTPD/EBI3/TMIGD2/RPS3/NCKAP1L/SASH3/SCRIB/LGALS9B/CCL19/LGALS7B/ARG2/AIF1/VSIG4/IL2/IL27RA/IGF1/PRNP/TNFSF4/CD40LG/CD55/CD4/CCL5/CTLA4/SPN/PLA2G2F/IL18/CR1/LEP/CCDC88B/CD3E/IL10/PTPRC/CD70/CD24/CD28/…	94
GO:0001676	BP	GO:0001676	long-chain fatty acid metabolic process	71/7255	120/18862	3.31663e-06	0.000183278	0.000156663	CPT2/ACOX1/PTGS1/HPGDS/PLP1/CPT1A/ACSL6/MGLL/SCP2/HPGD/PNPLA3/ADTRP/ACAA1/EPHX2/ALOXE3/GSTM2/ACSM5/GSTP1/CYP2C18/CYP2S1/MAPK3/SLC27A5/ELOVL6/CYP2C8/CYP3A4/FADS2/SLC27A6/FAAH2/FADS1/ACSBG1/CYP4F12/ACSL4/SLC27A2/EPHX1/GPX1/SLC27A4/ELOVL5/GSTM4/PLA2G10/CYP2F1/CBR1/GSTA1/CYP2J2/PLA2G4B/ACOT4/PTGDS/CYP4F3/PLA2G2F/PTGES2/TBXAS1/QKI/AKR1C3/CYP2U1/ACOT2/PTGIS/ACSM1/PTGES/ACOT1/ELOVL3/ACSM4/CYP1A1/ACSM3/G…	71
GO:0007189	BP	GO:0007189	adenylate cyclase-activating G protein-coupled receptor signaling pathway	82/7255	143/18862	3.44974e-06	0.000189837	0.000162269	UCN2/GNG2/GNA13/ADCY9/GPR3/ATP2B4/LPAR1/PLN/ADCY5/ADGRG1/ADGRB3/LGR5/ADGRL3/LGR4/PTGER4/CHGA/VIP/CNR1/GALR1/GNAQ/ADRA1A/GCG/PDE4D/SLC9A3R1/ADCY3/ADRB2/ADCY2/ADCY6/GPER1/GPR119/CALCA/PTH1R/DRD2/CXCL11/GNAL/MC1R/AKAP13/S1PR5/CNR2/APLP1/GPR4/S1PR1/ADRA2A/ADRA1B/LPAR2/ADGRD1/ADORA2A/ADRA2C/PF4/ADGRG4/ADRB3/CXCL10/ABCA1/ADGRL2/GPR78/UCN3/ADGRG7/GPR12/PTGFR/ADM2/PTGER3/TSHR/GPR26/ADGRD2/ADGRE1/DRD5/ADG…	82
GO:0030902	BP	GO:0030902	hindbrain development	80/7255	139/18862	3.71732e-06	0.000203709	0.000174127	OTX1/SPTBN2/KAT2A/RPGRIP1L/EZH2/ATIC/PTN/KIF14/SHH/LPAR1/SSTR2/GART/EN2/PSEN1/GBX2/LEF1/NCOA1/ATP1B2/BMP7/CEND1/GPR37L1/PLXNA2/CDK5/GBA/FLNA/PHOX2B/PHOX2A/BCL2/PROX1/SMAD1/NLGN4X/PSMG1/ABL1/PPARGC1A/BMP5/CRK/CNTN1/SERPINE2/SSTR3/PTBP2/PTF1A/RERE/POU4F1/LHX5/FZD4/SSTR1/HERC1/SEZ6/KLHL1/TTBK2/DLC1/LHX1/CD3E/TRNP1/FOXC1/RORA/CKB/ASCL1/EN1/WNT7A/HOXB3/TP53/LMX1A/FCGR2B/CDK5R2/KNDC1/NEUROD1/PTPRS/ZNF4…	80
GO:0031589	BP	GO:0031589	cell-substrate adhesion	180/7255	359/18862	3.75643e-06	0.000204998	0.000175229	AJUBA/FUT1/VWA2/GCNT2/EGFL6/ADAMTS12/LYVE1/FAM107A/TESK2/TACSTD2/GPM6B/CD44/PTN/KIF14/BVES/TMEFF2/RCC2/ITGA8/WASHC2C/VEGFA/SLC9A1/EDIL3/BCL2L11/PLAU/SFRP1/ILK/ITGA2/COL1A1/TYRO3/ATP1B2/PTK2B/RELL2/LIMS2/SORBS1/CDKN2A/ITGA7/ACVRL1/FGB/FGA/NEXMIF/JAM3/CDK5/FLNA/MSLNL/ANGPT2/ATRNL1/SPRY4/FERMT1/EPHB3/PPARD/VCL/NPY2R/SRCIN1/ONECUT2/BCL2/MADCAM1/VIT/SGCE/CCL28/PARVA/ABL1/FERMT2/PDPN/MELTF/FOXF1/MSLN/C…	180
GO:0050890	BP	GO:0050890	cognition	143/7255	276/18862	3.97225e-06	0.00021588	0.000184531	STRA6/KAT2A/SGK1/FAM107A/KLK8/CPEB3/GRIN2B/PJA2/OXTR/MUSK/PTN/SLC7A11/SLC2A4/ATP1A2/FOSL1/CUX2/YTHDF1/CRHBP/TACR2/BCHE/PSEN1/EIF4EBP2/NSUN5/UCN/ADGRB3/PAFAH1B1/RP9/NRXN1/CEBPB/S100B/NPTN/SHROOM4/ASIC1/FEN1/VIP/CNR1/CDK5/MEF2C/TH/PRKCG/SLC8A3/LRRN4/NQO2/SLC1A1/SYNJ1/CHD7/ADCY3/SLC11A2/NLGN4X/MME/NPAS4/GPR88/BTBD9/CLDN5/PRKAR2B/CAMK4/MAP1A/SLC8A2/ATP8A1/B2M/DRD2/PRKN/MEIS2/KRAS/PTPRZ1/CX3CR1/PTCHD1…	143
GO:0050671	BP	GO:0050671	positive regulation of lymphocyte proliferation	78/7255	135/18862	3.99533e-06	0.000216241	0.000184839	SLC39A10/RIPK2/TNFSF9/IL23A/SHH/HHLA2/CD209/CD276/IL6ST/ZP3/MEF2C/CD1D/IL1A/SLC7A1/IGF2/CD46/BCL2/CCR2/MIF/CLECL1/NCK1/DNAJA3/FGF10/FOXP3/FLT3LG/LGALS9/CD320/TNFRSF13C/CDKN1A/ADA/EBI3/TMIGD2/RPS3/NCKAP1L/SASH3/CCL19/FCRL3/AIF1/IL2/IL27RA/IGF1/BST1/TNFSF4/CD40LG/CLCF1/CD55/CD4/CCL5/GPR183/IL18/LEP/CCDC88B/CD3E/PTPRC/CD70/CD24/CD28/IL1B/TNFRSF4/PTPN22/CD38/IRS2/IL23R/WNT3A/TLR9/VCAM1/IL15/HLA-DMB/I…	78
GO:0006865	BP	GO:0006865	amino acid transport	86/7255	152/18862	4.24494e-06	0.00022854	0.000195352	SLC36A1/SLC7A5/SLC6A6/LRRC8E/SLC17A7/GLS2/SLC7A11/ATP1A2/VAMP2/SLC17A8/PSEN1/STX1A/SLC3A2/SLC22A4/SLC6A20/SLC6A19/SLC12A2/SLC7A6/SLC11A1/SLC25A29/SLC7A1/SLC6A9/SFXN3/SLC1A5/SLC1A1/SLC9A3R1/SLC38A7/SLC25A22/PDPN/RGS2/SLC43A1/CPLX1/SLC38A5/SLC25A15/APBA1/SLC17A5/SLC6A14/SLC7A14/SFXN1/SLC3A1/GRM2/SNAP25/SLC1A4/SLC38A3/STXBP1/XK/GIPC1/SLC38A4/SLC25A18/ADORA2A/SLC6A1/SV2A/SLC47A1/LEP/PPFIA4/SLC1A2/TSP…	86
GO:0046395	BP	GO:0046395	carboxylic acid catabolic process	128/7255	243/18862	4.25733e-06	0.00022854	0.000195352	ETFDH/TAT/CPT2/ACOX1/GAD1/DAO/ASPA/HADHA/ADHFE1/ABCB11/PPAT/ABHD3/ACADS/HADHB/CEL/GLS2/HMGCLL1/LDHD/CPT1A/SORD/SHMT2/GPT2/ACAA2/ACACB/PAH/ATP2B4/SCP2/AHCY/ABCD3/ACAT1/SESN2/ALDH4A1/GPT/CROT/EHHADH/GNPDA1/CYP2W1/ACADM/ADTRP/AFMID/CNR1/PCK1/PPARD/ECI2/MAT1A/ACAA1/AUH/HOGA1/KYAT1/PHYKPL/HMGCL/HADH/PCBD1/ABCD2/PHYH/TWIST1/ETFBKMT/FABP1/NOS1/ALDH6A1/AADAT/HIBCH/GOT1/BDH2/PECR/HSD17B10/DECR1/PCK2/OGDH/…	128
GO:0042098	BP	GO:0042098	T cell proliferation	106/7255	195/18862	4.4282e-06	0.000236747	0.000202367	RIPK2/ZBTB7B/CTPS1/TNFSF9/VSIR/SOS2/IL23A/SHH/HHLA2/CEBPB/CD209/CD276/IL6ST/ZP3/SLC11A1/CD1D/IL1A/BMP4/SLC7A1/RIPK3/IGF2/CD46/SH3RF1/LGALS9C/ABL1/LGALS3/CCR2/PIK3CG/CLEC4G/CLECL1/NCK1/DNAJA3/FOXP3/GLMN/LGALS9/TNFRSF13C/VTCN1/SFTPD/EBI3/TMIGD2/ELF4/RPS3/NCKAP1L/SASH3/SCRIB/LGALS9B/CCL19/FKBP1B/LGALS7B/DOCK2/ARG2/AIF1/VSIG4/IL2/IL27RA/IGF1/PRNP/TNFSF4/CD40LG/CD55/CD4/CCL5/CTLA4/SPN/PLA2G2F/IL18/CR1…	106
GO:0071542	BP	GO:0071542	dopaminergic neuron differentiation	28/7255	37/18862	4.56948e-06	0.000243311	0.000207978	WNT2/VEGFD/WNT3/CSNK1E/SHH/VEGFA/SFRP1/DMRTA2/FOXA2/PHOX2B/PHOX2A/FGF20/RSPO2/WNT5A/FZD1/DKK1/MANF/FGF8/TIAM1/EN1/WNT3A/LMX1A/PITX3/SFRP2/OTX2/FOXA1/WNT1/WNT9B	28
GO:0033260	BP	GO:0033260	nuclear DNA replication	40/7255	59/18862	4.67722e-06	0.000248043	0.000212023	RFC3/BRCA2/MCM3/CDC45/GINS1/RFC4/POLD2/MCM7/MCM2/MCM6/POLD4/MCM4/DBF4B/DNA2/DONSON/CDT1/FEN1/DBF4/CHEK2/GINS3/LIG1/POLA2/PRIM2/PCNA/RFC2/POLA1/DACH1/NUGGC/POLE2/RFC5/PRIM1/TIPIN/CDC7/POLD1/RTEL1/RPA3/RAD51/MCM5/MCMDC2/AICDA	40
GO:0002673	BP	GO:0002673	regulation of acute inflammatory response	34/7255	48/18862	5.39551e-06	0.000284987	0.000243602	C2CD4A/CREB3L3/IL6ST/ZP3/DNASE1L3/CNR1/F12/EDNRB/C2CD4B/GSTP1/PIK3CG/OSM/BTK/TNFSF11/DNASE1/RHBDD3/ADAM8/TNFRSF11A/PPARG/CCR7/IL1B/PTGER3/PTGES/NPY5R/FCGR2B/FUT7/KLKB1/PLA2G2D/ADCYAP1/PTGS2/ADORA1/IL20RB/IL6/C3	34
GO:0007088	BP	GO:0007088	regulation of mitotic nuclear division	65/7255	109/18862	5.878e-06	0.00030923	0.000264324	TRIP13/ANAPC7/BUB1/NEK2/AURKA/MTBP/PKMYT1/CCNB1/CHEK1/MAD2L1/PLK1/EDN3/MAD2L2/TOM1L2/CDC25C/PCID2/RCC1/BMP7/CDT1/BUB3/CENPF/KNTC1/BUB1B/TTK/SPDL1/EREG/IL1A/BMP4/AURKB/DLGAP5/NUSAP1/IGF2/CDC20/ESPL1/FBXO5/SMPD3/CDC16/SPHK1/ZWINT/APC/MKI67/BORA/CDC42/KIF20B/PRMT5/BTC/TGFA/NDC80/XRCC3/FGF8/DMRT1/IGF1/ANAPC11/INSR/L3MBTL1/DUSP1/FBXO43/NSMCE2/USP44/CD28/IL1B/RGCC/PDGFRB/EPGN/PDXP	65
GO:0006260	BP	GO:0006260	DNA replication	144/7255	280/18862	6.19459e-06	0.000324587	0.000277451	TWNK/ORC6/S100A11/GTPBP4/MCIDAS/RFC3/DSCC1/RECQL4/MCM10/EME1/RFWD3/CDK2/TOP1MT/BRCA2/E2F7/MCM3/RNASEH2A/CDC45/EXO1/GINS1/CHAF1B/RFC4/POLD2/CDC6/RRM2/ZPR1/MCM7/CHTF18/BCAR3/CHEK1/CCNE1/HMGA1/CDK1/TICRR/TRAIP/DDX21/MCM2/PIF1/TIMELESS/MMS22L/BRPF3/MCM6/BRCA1/POLD4/MCM4/UCN/DTL/DBF4B/NOC3L/DNA2/SET/DONSON/TONSL/CDT1/POLQ/NAP1L1/FEN1/DNAJC2/SSBP1/ACVRL1/DBF4/CHEK2/DDX11/EREG/CCNA2/GINS3/LIG1/BLM/GINS4…	144
GO:0032526	BP	GO:0032526	response to retinoic acid	62/7255	103/18862	6.25083e-06	0.000326234	0.000278859	WNT2/TESC/SOX9/RXRG/KLF4/WNT7B/WNT3/HSD17B2/TMEM161A/NCOA1/COL1A1/PTK2B/RXRA/PTK7/HDAC2/PCK1/FGFR2/LRAT/BMP6/ASXL1/CTSH/WNT11/GJB3/WNT5A/OSR1/WNT8B/TRIM16/FZD10/WNT9A/FZD4/RARG/CYP26A1/CYP26B1/BRINP3/LTK/DUSP1/LEP/AQP1/RORB/PAX2/EPHA3/PPARG/CD38/PDGFRB/ASCL1/RBP4/PTK6/PTGES/WNT3A/MICB/WNT5B/IGFBP7/OXT/FZD7/TBX1/AQP3/BRINP2/IGFBP2/RET/TRIML2/WNT9B/ALDH1A2	62
GO:0051591	BP	GO:0051591	response to cAMP	57/7255	93/18862	6.69656e-06	0.000348116	0.000297563	AQP8/NME1/RAP1A/PDE2A/FOSL1/NOX4/CRHBP/WT1/PPARGC1B/SLC26A3/AKAP6/PNPT1/COL1A1/PTK2B/AKAP9/BSG/STC1/KDM1A/SLC8A1/CNGA3/PCK1/CITED1/SLC8A3/PER1/PIK3CG/EEF2K/TEK/VGF/SPARC/APEX1/INPP5K/AQP9/PENK/CPS1/KCNQ1/HCN1/REN/HCN4/CDO1/DUSP1/AANAT/AQP1/PTPRN/SLC6A3/TYR/STAR/FOSB/THBD/OXT/DUOX1/FOS/GPD1/ADIPOQ/HCN2/AGXT/PKLR/DUOX2	57
GO:0099601	BP	GO:0099601	regulation of neurotransmitter receptor activity	51/7255	81/18862	6.74667e-06	0.00034934	0.000298609	GRIN2B/PINK1/HOMER1/NPTX1/CRHBP/LRRC7/CACNG8/RGS9/PTK2B/AKAP9/LYNX1/CDK5/MEF2C/SLC6A9/GRIA4/NLGN1/ADRB2/RELN/CCR2/PPARGC1A/CNIH3/GRIA3/DLG2/DLGAP4/CACNG4/GSG1L/NLGN3/GRIN2A/EPHB2/DLGAP2/PRRT1/GRIA1/NPTX2/LYPD6B/MINK1/GRIA2/CACNG7/NEFL/LYPD6/SHISA7/RASGRF1/NPTXR/SLURP1/RASGRF2/OPRM1/DAPK1/DLGAP1/IFNG/ARC/SHISA8/ACTN2	51
GO:0007193	BP	GO:0007193	adenylate cyclase-inhibiting G protein-coupled receptor signaling pathway	53/7255	85/18862	6.80507e-06	0.000349611	0.000298841	HTR1D/PDE2A/P2RY1/GRIK3/ADCY9/LPAR1/SSTR2/PTGDR2/ADCY5/GPR37L1/P2RY12/CASR/FLNA/NPY2R/ADCY3/ADCY2/GNAI1/ADCY6/EDNRA/RGS2/HTR4/PALM/DRD2/AKAP5/GNAL/PRMT5/GRM2/GRM8/S1PR1/ADRA2A/CHRM5/CHRM2/CHRM4/NPY1R/AKAP12/GNAZ/OPRD1/PSAPL1/DRD4/GRM4/NPR3/MTNR1A/GPR176/OPRL1/OPRM1/GRM7/ADORA1/GNAT1/FPR2/HTR1F/GRM6/HTR1B/GPR37	53
GO:0046928	BP	GO:0046928	regulation of neurotransmitter secretion	53/7255	85/18862	6.80507e-06	0.000349611	0.000298841	RAP1A/P2RY1/CALM1/TACR2/P2RX1/GRIN3A/STX1A/PRKCB/ASIC1/P2RY4/CNR1/CDK5/MEF2C/PRKCG/ADRA1A/CAMK2A/NLGN1/GPER1/CACNB2/CPLX1/APBA1/RIMS4/DRD2/SYP/PRKN/GIT1/MCTP2/CHRNA5/NCS1/CHRNA3/HCRT/SNCG/ADRA2A/DVL1/SYT11/SLC4A8/STXBP1/RIMS3/CHRNB4/GIPC1/SYT12/SYT4/ADORA2A/STXBP5/LRRK2/WNT7A/STXBP5L/SNCAIP/KMO/HTR2A/RIMS1/HTR1B/RIMS2	53
GO:0001764	BP	GO:0001764	neuron migration	82/7255	145/18862	7.20238e-06	0.000367154	0.000313837	FEZF1/CELSR1/SOX14/CXCL12/NTN1/VEGFA/PSEN1/ADGRG1/SEMA6A/ADGRL3/PAFAH1B1/DCLK1/NDN/NEXMIF/IGSF10/CDK5/MEF2C/ZMIZ1/FLNA/PHOX2B/EVX1/DDIT4/CAMK2A/GPM6A/SH3RF1/SOX1/GFRA3/RELN/DAB2IP/FZD3/TWIST1/CRK/MARK2/DRD2/NRG3/PRKG1/NKX2-1/KIF20B/ASTN1/MAP1B/KIRREL3/NTNG1/DNAAF4/NSMF/ULK4/DNER/TBX20/CELSR2/FGFR1/AXL/TUBB2A/COL3A1/ACAP3/TLX3/SATB2/FLRT2/LHX1/FEZF2/ERBB4/DCDC2/NRP2/MDGA1/FGF13/FOXG1/ASCL1/NRCAM/N…	82
GO:0051592	BP	GO:0051592	response to calcium ion	82/7255	145/18862	7.20238e-06	0.000367154	0.000313837	CPNE7/SLC25A23/DPEP1/CCND1/STIM1/ADD1/ECT2/SMPD1/RYR3/HOMER1/CALM1/CHP2/CRHBP/CPNE8/KCNMB1/CPNE5/KCNMA1/AMELX/PTK2B/CPNE1/FGB/CAV1/TXNIP/FGA/CASQ2/CASR/MEF2C/SYT9/NLGN1/SYT7/CAMK2D/BAD/ITPKB/MEF2A/SYT10/TNNT2/EEF2K/RASGRP2/TRPM2/WNT5A/SYT8/SPARC/MNAT1/CACYBP/FGG/GPLD1/EGFR/SYT5/CPNE9/SLC25A24/SYT11/KCNH1/KCNMB2/PENK/SYT12/SYT4/TRPC1/SYT15/PRKAA2/SYT2/DUSP1/CPNE2/AANAT/AKR1C3/MTTP/HPCA/CLIC4/TSHB/…	82
GO:0046887	BP	GO:0046887	positive regulation of hormone secretion	72/7255	124/18862	7.26721e-06	0.000369028	0.000315439	PDX1/INHBA/APLN/SOX4/NMB/P2RY1/VSNL1/TFR2/SRI/EDN3/SPP1/UCN/NNAT/FGB/FGA/CASR/CAPN10/GALR1/C2CD2L/NMU/NR1H4/PPARD/GCG/NR0B2/CAMK2N1/PLA2G3/BMP6/BAD/TCF7L2/GPER1/ITSN1/VAMP8/PRKCE/DRD2/RASL10B/INHBB/SLC30A8/TRPM4/FGG/ILDR1/TNFSF11/PCK2/GPLD1/BLK/EGFR/GRP/ACSL4/C1QTNF3/CYP19A1/C1QTNF1/C1QTNF12/HCAR2/INHA/GCK/LEP/GPR27/UCN3/RETN/ANO1/FFAR1/CD38/RBP4/IRS2/PFKFB2/GAL/NKX6-1/FFAR4/ADCYAP1/SOX11/GHRHR/T…	72
GO:0032496	BP	GO:0032496	response to lipopolysaccharide	164/7255	326/18862	7.78961e-06	0.000394034	0.000336814	CLDN1/PDCD4/RIPK2/LITAF/CYP27B1/CDK4/ELANE/CXCL3/PLSCR4/CXCL5/CXCL1/PPBP/TAB2/HPGD/GNG12/CAPN2/CEBPB/CXCL8/PTGER4/ABCC2/SLC11A1/PLCG2/HDAC2/CNR1/CSF2/MEF2C/ALAD/IL1A/CXCL2/IRAK2/PCK1/TH/CITED1/IRAK1/NR1H4/PPARD/BDKRB1/PALM3/FGFR2/NUGGC/BMP6/ABL1/EDNRB/CTSG/CD36/ERBIN/DAB2IP/GSTP1/PPARGC1A/STAP1/MAPK3/BCL10/MAOB/PRKCE/CD180/DUSP10/SERPINE1/NOS1/DCN/CXCL6/WNT5A/FGF10/CXCL11/SPARC/CX3CR1/GIT1/FOXP3/…	164
GO:0003014	BP	GO:0003014	renal system process	69/7255	118/18862	8.00975e-06	0.000402077	0.000343689	SGK1/PCSK5/HSD11B2/ADCY9/CORIN/XPNPEP3/F2RL1/ADCY5/GSN/KCNMA1/PRKACB/JCHAIN/STC1/BMP4/ADRA1A/AGT/AGTR1/BCL2/SLC9A3R1/ADCY3/NPR1/ADCY2/EDNRB/ADCY6/CORO2B/HBB/SLC15A2/PRKAR2B/DRD2/HYAL2/SULF1/BTC/CHRNA3/MYO5B/F2R/SPX/ATP6V1B1/INPP5K/SERPINF2/OR51E2/CYP4F12/MYO1E/AQP2/CHRNB4/KCNQ1/ADORA2A/REN/WFS1/AQP1/PRKAR1B/CD34/AKR1C3/PTPRO/TMEM63C/PKN1/MCAM/TFAP2B/NPR3/AQP4/OXT/SLC4A1/AQP3/CHRNB2/AGTR2/GJA5/ADO…	69
GO:0051928	BP	GO:0051928	positive regulation of calcium ion transport	69/7255	118/18862	8.00975e-06	0.000402077	0.000343689	CEMIP/STIM1/MYLK/PLP1/HOMER1/ANK2/KCNE2/CXCL12/CALM1/SRI/SLC9A1/AKAP6/TRPV3/P2RX4/UCN/JPH2/P2RX2/ATP2B1/CAV1/PLCG2/STC1/CASR/CDK5/NPSR1/CASQ1/CAMK2A/BDKRB1/GCG/ABL1/GSTM2/LGALS3/GPER1/CACNA2D1/F2/CACNB2/PLCG1/CXCL11/THY1/BAK1/CACNA1D/SNCA/CD19/HCRT/TRPC6/F2R/KCNE3/ATP2A1/HSPA2/G6PD/CXCL10/TRPC1/CD4/CCL5/WFS1/FFAR1/P2RX7/STAC/PDGFRB/TRDN/CCL3/FGF14/IL13/STAC2/XCL1/WNK3/CCL4/GJC2/NTSR1/GRM6	69
GO:0021543	BP	GO:0021543	pallium development	87/7255	156/18862	8.18388e-06	0.000409256	0.000349825	LRP8/EZH2/NME1/ATIC/WDR62/KIF14/ATP2B4/DIXDC1/GART/CSNK2A2/BTBD3/PSEN1/NSUN5/ANXA3/ADGRG1/LEF1/PAFAH1B1/GNG12/NCOA1/DMRTA2/TACC3/SUN2/HSD3B2/NDE1/P2RY12/KDM1A/TMEM108/CDK5/ZMIZ1/FLNA/TH/SLC2A1/EPHA5/CCDC85C/PROX1/ATAT1/FEZ1/IGF2BP1/NPY/BAD/RELN/DAB2IP/PLXNA3/CRK/FOXP2/CDON/KCNA1/NKX2-1/KIRREL3/GLI3/PTEN/EIF2B3/SLIT2/POU3F2/LHX5/ARHGAP11B/XRN2/FGF8/ALK/NEFL/CDK6/POU3F3/FAT4/COL3A1/FEZF2/FGF13/FOXG…	87
GO:0007588	BP	GO:0007588	excretion	40/7255	60/18862	8.82535e-06	0.000439287	0.000375495	ABCG2/GUCA2B/CORIN/NEDD4L/SCNN1B/SLC26A3/TACR2/HMOX1/CLDN16/KCNMA1/STC1/SCNN1G/CLCNKB/ADRA1A/AGT/AGTR1/SLC9A3R1/NPR1/EDNRB/ATP6V0A4/DRD2/CLCN5/CHRNA3/AMN/AQP6/SPX/ATP6V1B1/AQP9/KCNK5/CHRNB4/UGT1A7/ADORA2A/POU3F3/ABCG5/OXT/CHRNB2/AGTR2/ADORA1/CLCNKA/AVPR2	40
GO:0051783	BP	GO:0051783	regulation of nuclear division	77/7255	135/18862	8.8512e-06	0.000439287	0.000375495	TRIP13/MSX1/ANAPC7/BUB1/NEK2/AURKA/MTBP/PKMYT1/CCNB1/GPR3/CHEK1/MAD2L1/PLK1/LIF/EDN3/MAD2L2/TOM1L2/CDC25C/PCID2/RCC1/BMP7/CDT1/BUB3/CENPF/KNTC1/BUB1B/TTK/SPDL1/EREG/IL1A/BMP4/AURKB/DLGAP5/NUSAP1/IGF2/CDC20/RAD51AP1/ESPL1/FBXO5/PDE3A/SMPD3/NPM2/CDC16/SPHK1/ZWINT/APC/MKI67/WNT5A/BORA/CDC42/KIF20B/PRMT5/BTC/RAD1/TGFA/NDC80/XRCC3/FGF8/DMRT1/IGF1/ANAPC11/INSR/L3MBTL1/DUSP1/FBXO43/NSMCE2/PSMA8/USP44/CD…	77
GO:0002687	BP	GO:0002687	positive regulation of leukocyte migration	76/7255	133/18862	9.2089e-06	0.000455321	0.000389201	IL6R/VEGFD/PTN/CXCL12/IL23A/JAM2/VEGFA/EDN3/F2RL1/P2RX4/ITGA2/EDN2/CXCL8/PTK2B/PRSS56/CXCL17/ZP3/P2RY12/JAM3/PDGFD/BDKRB1/MADCAM1/LGALS3/CCR2/MAPK3/F7/CCL8/SERPINE1/PGF/WNT5A/THY1/CX3CR1/CCL24/CMKLR1/KITLG/MMP14/LGALS9/CSF1/CCL21/MSTN/S100A7/NCKAP1L/RIPOR2/LBP/CCL20/CCL19/CSF1R/XCL2/AIF1/CXCL10/ITGA4/CAMK1D/CCL5/C1QBP/SPN/ADAM8/IL1R1/TREM2/RARRES2/THBS4/CCR7/CXCL13/DOCK8/CCL3/ICAM1/XCL1/CCL4/S100…	76
GO:0050807	BP	GO:0050807	regulation of synapse organization	109/7255	204/18862	9.27068e-06	0.000456659	0.000390345	LRP8/KLK8/GRIN2B/OXTR/MUSK/PTN/SLC7A11/HOMER1/NTN1/ARHGAP44/SRPX2/CUX2/LZTS3/ADGRB3/CBLN2/SIX1/IGSF9/NRXN1/CDK5/MEF2C/CAMKV/SIX4/EPHB3/CDC20/SRCIN1/GPM6A/FRMPD4/EPHA7/NLGN1/ZDHHC15/ABL1/RELN/DAB2IP/LRFN4/DMPK/ITSN1/PAK3/EEF2K/AGRN/LRFN5/DRD2/WNT5A/SPARC/CDC42/SLITRK3/NLGN3/SNCA/ROBO2/EPHB2/IL1RAP/PTEN/IL10RA/SEMA3F/SLITRK2/KALRN/ITPKA/ARHGAP33/PTPRT/CLSTN1/TUBA1A/PRNP/ADGRL2/LRRC4B/KIF1A/LRRN3/SL…	109
GO:0015908	BP	GO:0015908	fatty acid transport	84/7255	150/18862	9.38865e-06	0.000460745	0.000393837	CPT2/SLC17A7/NMB/SLC25A20/GLS2/SLC7A11/CPT1A/ATP1A2/ACACB/VAMP2/SLC17A8/ABCD3/ERFE/PSEN1/STX1A/P2RX4/CROT/PLA2G2C/BDKRB2/AVPR1B/PPARD/SLC2A1/SLC1A1/SLC38A7/LCN12/PLA2G3/SLC25A22/PLA2G5/MID1IP1/CD36/ABCD2/CPLX1/SLC27A5/APBA1/FABP1/DRD2/ACACA/MAP2K6/TNFSF11/PPARA/SLC27A6/SPX/GRM2/SNAP25/ACSL4/SLC27A2/STXBP1/SLC27A4/NMUR2/GIPC1/PLA2G10/SLC25A18/ADORA2A/PLA2G2F/PRKAA2/TNFRSF11A/PPFIA4/PROCA1/SLC1A2/P…	84
GO:0060562	BP	GO:0060562	epithelial tube morphogenesis	156/7255	309/18862	9.9953e-06	0.000488692	0.000417726	MTHFD1L/WNT2/SALL4/CTHRC1/KAT2A/MET/ADAMTS12/GRHL3/SOX9/MYC/SOX4/CELSR1/TACSTD2/TCF21/KIF26B/NTN1/SHH/VEGFA/WT1/TIMELESS/PSEN1/HAND2/SFRP1/GBX2/LEF1/LGR5/SIX1/PGR/STIL/LGR4/BMP7/PRKACB/FOLR1/BMP2/GDNF/LAMA1/PTK7/ACVRL1/TULP3/CASR/WNT2B/MEF2C/BMP4/SHROOM3/CITED1/FOXD1/SIX4/AGT/BCL2/FGFR2/EPHA7/IRX3/TRIM71/PROX1/ARHGAP35/RSPO2/ABL1/HHIP/FOXF1/EDNRA/LUZP1/PBX1/MTHFD1/FZD3/BMP5/EXT1/MICAL2/BCL10/TWIS…	156
GO:0060079	BP	GO:0060079	excitatory postsynaptic potential	60/7255	100/18862	1.01199e-05	0.000489921	0.000418776	GRIN2D/GRIN2B/CUX2/P2RX1/STX1A/P2RX4/NRXN1/PTK2B/MPP2/GRIK5/P2RX2/TMEM108/CDK5/MEF2C/SLC8A3/NPY2R/SLC29A1/NLGN1/ADRB2/NLGN4X/IGSF11/NPAS4/RELN/DMPK/SLC8A2/DRD2/CHRNA1/CHRNA5/CELF4/NLGN3/GRIN2A/TMEM25/EIF4A3/PTEN/CHRNA3/HCRT/DVL1/CHRNB4/ADORA2A/SEZ6/CHRNA4/CHRNA6/LRRK2/CHRNG/P2RX7/CHRND/WNT7A/GRIK2/GLRB/CBLN1/CHRNB2/OPRM1/ADORA1/RIMS1/P2RX6/CHRNB3/CHRNA7/GRID2/RIMS2/GLRA3	60
GO:0048167	BP	GO:0048167	regulation of synaptic plasticity	96/7255	176/18862	1.01322e-05	0.000489921	0.000418776	GRIN2D/KAT2A/FAM107A/CPEB3/GRIN2B/SCGN/PTN/CNTN4/VAMP2/YTHDF1/PSEN1/EIF4EBP2/PTK2B/MPP2/NPTN/JPH4/CDK5/ABHD6/MEF2C/KCNB1/SLC8A3/CDC20/CAMK2A/SLC1A1/NLGN1/LZTS1/SYT7/MME/ABL1/IGSF11/NPAS4/RELN/SYNGR1/MAP1A/SLC8A2/DRD2/SYP/VGF/KRAS/AKAP5/SERPINE2/SLC4A10/CX3CR1/KIT/SCTR/GRIN2A/MAPT/TSHZ3/MAP1B/EPHB2/PTEN/NSMF/CALB1/SNAP25/PRRT1/GRIA1/ITPKA/STXBP1/RIMS3/GIPC1/SYT12/ADORA2A/JPH3/ACP4/SORCS3/RGS14/CAL…	96
GO:0048839	BP	GO:0048839	inner ear development	96/7255	176/18862	1.01322e-05	0.000489921	0.000418776	COL11A1/OTX1/CTHRC1/GRHL3/SOX9/RPGRIP1L/ATP8B1/NTN1/PLS1/SLC17A8/SHH/TFAP2A/MCM2/PDZD7/JAG2/GBX2/LGR5/SIX1/MAF/BMP2/SLC44A4/PTK7/CCNA2/BMP4/PHOX2B/SIX4/FGF20/ATP8A2/FGFR2/SLC9A3R1/PROX1/CHD7/FZD3/DLX6/KCNK3/MPV17/WNT5A/FGF10/SPARC/EPHB2/GLI3/CALB1/LRP10/CDH23/ATP6V1B1/DVL1/TIFAB/HPN/FZD6/RIPOR2/SLC25A27/INSIG1/TMIE/ROR1/FGF8/MYO7A/KCNQ1/PRRX1/FAT4/KCNK2/DLX5/GJB6/POU3F4/MYO3B/PAX2/SOBP/FOXG1/CECR…	96
GO:0048285	BP	GO:0048285	organelle fission	233/7255	486/18862	1.03326e-05	0.00049778	0.000425494	TRIP13/TEX11/MAPK15/ANLN/CDC25B/UBE2C/CDC14A/TPX2/DSCC1/KIF18B/CDCA5/MSX1/UBE2S/NCAPG2/KIF2C/EME1/ANAPC7/BUB1/PINK1/MYBL2/NEK2/BRCA2/AURKA/RAD54B/KIF23/NUF2/FANCA/MTBP/PKMYT1/NCAPH/KIF14/CCNB1/RAD54L/KIF4A/PEX11A/RAN/PSRC1/GPR3/CDC6/MTFR2/RANBP1/RRS1/RACGAP1/NCAPD3/CHEK1/MAD2L1/CCNE1/PLK1/CDK1/CKS2/LIF/EDN3/KIF18A/BCL2L11/DSN1/KIFC1/PRC1/PTTG1/FANCD2/MND1/TOP2A/MAD2L2/CDCA8/TOM1L2/CDC25C/PCID2/CH…	233
GO:0007626	BP	GO:0007626	locomotory behavior	89/7255	161/18862	1.04155e-05	0.000499945	0.000427344	GRIN2D/USP2/GAD1/HPGDS/NEGR1/DMBX1/CXCL12/ATP1A2/GNAO1/ADCY5/PAFAH1B1/NOVA1/HOXB8/TMOD1/GDNF/CEND1/FOXA2/MEIS1/TH/NPY2R/CHD7/LGI4/GPR88/RASD2/BTBD9/DMRT3/PRKCE/APBA1/NCOR1/DRD2/PRKN/PREX2/FXN/SLC18A2/SLC4A10/NKX2-1/GIT1/HPRT1/ASTN1/MTA1/PTEN/CHRNA3/CALB1/CDH23/SNCG/KALRN/SNAP25/FZD4/ZDHHC8/PENK/ALK/NPY1R/ADORA2A/TAL1/SEZ6/KLHL1/ID2/LRRK2/PDE1B/FEZF2/CIART/SOBP/TNR/OPRD1/SLC6A3/EN1/QRFP/DRD4/LMX1A…	89
GO:0032355	BP	GO:0032355	response to estradiol	72/7255	125/18862	1.0723e-05	0.000512834	0.000438361	CCND1/EZH2/OXTR/PTN/SSTR2/CRHBP/KIF18A/BCL2L11/HPGD/SFRP1/UCN/RGS9/ITGA2/NCOA1/COL1A1/BMP7/DNMT3B/ABCC2/CRYAB/TXNIP/CCNA2/TH/PCNA/CAT/BAD/GPER1/RUVBL2/GSTP1/PPARGC1A/F7/NRIP1/WFDC1/KCNJ11/DDX18/ESR2/SOCS2/FGF10/WNT8B/SSTR3/ZNF703/MAP1B/PTEN/EGFR/POU4F1/UGT1A1/HSF1/STXBP1/PENK/SSTR1/ESR1/CYP19A1/CD4/DUSP1/LEP/NQO1/IL10/POSTN/PTGFR/CD38/ETS1/PDGFRB/DHH/WNT7A/GH1/SLC34A1/OXT/TACR3/CSN1S1/IGFBP2/ARNT…	72
GO:0048762	BP	GO:0048762	mesenchymal cell differentiation	121/7255	231/18862	1.08925e-05	0.000513804	0.000439191	WNT2/PDCD4/GCNT2/SOX9/MSX1/SEMA6D/EZH2/TMEM100/PBLD/TCF21/NOLC1/GLIPR2/SHH/FOXF2/EDN3/AXIN2/SNAI1/HAND2/SFRP1/MAD2L2/GBX2/LEF1/SEMA6A/DACT3/COL1A1/AMELX/TCOF1/BMP7/FOLR1/BMP2/GDNF/HDAC2/LOXL2/MEF2C/BMP4/FOXA2/FLNA/PHOX2B/TAPT1/SEMA3G/BCL2/FGFR2/TRIM28/TGFB1I1/FERMT2/EDNRB/PDPN/EDNRA/TCF7L2/DAB2IP/SEMA4G/MAPK3/BMP5/EXT1/TWIST1/SMAD7/WNT11/USF3/WNT5A/FGF10/NKX2-1/OSR1/SEMA3E/SIX2/STRAP/ZNF703/BAMBI…	121
GO:0006575	BP	GO:0006575	cellular modified amino acid metabolic process	106/7255	198/18862	1.09229e-05	0.000513804	0.000439191	MTHFD1L/CPT2/DPEP1/GSTM5/HPGDS/TG/ATIC/MTHFD2/SLC7A11/CPT1A/CLIC5/SHMT2/SLC5A6/LPCAT3/GART/AHCY/SULT1B1/SLC22A4/ALDH4A1/SERINC1/ETHE1/CROT/FOLR1/ACADM/PLOD3/FPGS/SLC25A32/GGCT/DIO2/CHAC1/FOLR2/SLC1A1/GCNT4/PLA2G3/HOGA1/PLA2G5/SLCO1C1/GSTM2/KYAT1/PTDSS1/GSTP1/MTHFD1/CKMT2/MBOAT1/OSBPL10/SLC46A1/GGT6/BHMT2/CPQ/MTHFR/CLIC3/PEMT/CKMT1B/LPCAT4/CLIC2/GLO1/PLA2G4E/SLC19A1/PLOD2/CKMT1A/GGH/HPN/VNN1/GPX1/…	106
GO:0003073	BP	GO:0003073	regulation of systemic arterial blood pressure	55/7255	90/18862	1.09386e-05	0.000513804	0.000439191	PCSK5/TNNI3/OXTR/HSD11B2/CORIN/TPM1/EDN3/F2RL1/EDN2/ECE1/P2RX2/GPR37L1/ARHGAP42/AVPR1B/NMU/ADRA1A/AGT/AGTR1/PDE4D/CAMK2N1/ADRB2/MME/CTSG/CORO2B/CMA1/CALCA/DRD2/RASL10B/F2R/SPX/CPA3/SERPINF2/SLC2A5/ADRA1B/OR51E2/CYP4F12/AR/REN/ADRB3/NOS3/RARRES2/PTPRO/POSTN/KLK1/DRD5/ADRB1/NOX1/AGTR2/GJA5/ADRA1D/ADORA1/NTSR1/AVPR2/KLK2/KLK3	55
GO:0035249	BP	GO:0035249	synaptic transmission, glutamatergic	55/7255	90/18862	1.09386e-05	0.000513804	0.000439191	SLC17A7/OXTR/GRIK1/GRIK3/HOMER1/ATP1A2/SLC17A8/P2RX1/PSEN1/CACNG8/UCN/NRXN1/PTK2B/GRIK5/CNR1/CDK5/MEF2C/NPY2R/NLGN1/RELN/CCR2/CNIH3/TPRG1L/EXT1/CACNG4/DRD2/PRKN/SERPINE2/NLGN3/TSHZ3/EGFR/GRM2/GRM8/SLC1A4/STXBP1/DGKZ/GRIA2/CACNG7/ADORA2A/LRRK2/TNR/GRID1/ROR2/GRIK2/GRM4/UNC13C/KMO/ADCYAP1/HTR2A/GRM7/ADORA1/GRM6/GRID2/HTR1B/GRIK4	55
GO:0042472	BP	GO:0042472	inner ear morphogenesis	55/7255	90/18862	1.09386e-05	0.000513804	0.000439191	COL11A1/OTX1/CTHRC1/GRHL3/SOX9/NTN1/PLS1/TFAP2A/PDZD7/GBX2/SIX1/SLC44A4/PTK7/SIX4/ATP8A2/FGFR2/SLC9A3R1/PROX1/CHD7/FZD3/DLX6/WNT5A/FGF10/EPHB2/ATP6V1B1/DVL1/TIFAB/HPN/FZD6/RIPOR2/INSIG1/TMIE/FGF8/MYO7A/PRRX1/DLX5/POU3F4/MYO3B/PAX2/SOBP/FOXG1/ROR2/WNT3A/TBX18/FRZB/HMX2/TBX1/KCNQ4/ATOH1/MYO3A/WHRN/TCAP/GATA2/FZD2/WNT1	55
GO:0001894	BP	GO:0001894	tissue homeostasis	134/7255	260/18862	1.11313e-05	0.000520993	0.000445336	CDH3/CLDN1/SLC22A5/CA2/TP53INP2/GCNT2/PDK4/SOX9/ADD1/AZGP1/PBLD/CNGB1/CST4/HOMER1/JAM2/VEGFA/PPARGC1B/SPP1/EPAS1/P2RX4/ATP1B2/PTK2B/JCHAIN/MUC6/CLDN18/SLC12A2/RP1/JAM3/IL20RA/DMD/VCL/SLC2A1/BCL2/SLC1A1/ABCA12/MTF1/ADRB2/TJP3/SIGLEC15/ITGB3/INAVA/TUB/CLDN5/NPHP4/CALCA/CTSH/DCSTAMP/LPCAT1/PTH1R/B2M/KRAS/ACACA/TNFRSF11B/STRAP/RAB3D/NOD2/RP1L1/CLDN12/IQCB1/RAC3/TNFSF11/INPP5D/EGFR/CDH23/F2R/BARD1/CSF…	134
GO:2000177	BP	GO:2000177	regulation of neural precursor cell proliferation	51/7255	82/18862	1.11972e-05	0.000522218	0.000446383	APPL2/SHCBP1/PTN/SHH/VEGFA/ADGRG1/DMRTA2/NAP1L1/LIMS2/CEND1/GPR37L1/KDM1A/FLNA/TRIM71/PROX1/FZD3/RASSF10/DRD2/CDON/WNT5A/PTPRZ1/CX3CR1/SPINT1/PTBP2/GLI3/LHX5/LRP2/SIX3/SMARCD3/TOX/ID2/LRRK2/LHX1/FOXG1/ASCL1/OTP/FZD9/TP53/WNT3A/VAX1/PITX3/ZNF423/ADCYAP1/GATA2/MDK/GJC2/DCT/NR2E1/EMX1/DISP3/INSM1	51
GO:0099003	BP	GO:0099003	vesicle-mediated transport in synapse	104/7255	194/18862	1.21793e-05	0.000566016	0.000483821	SLC17A7/CEL/RAP1A/P2RY1/SLC2A4/VAMP2/CALM1/SLC17A8/P2RX1/PSEN1/GRIN3A/STX1A/SNAP29/NUMB/PRKCB/PLD1/GRIK5/P2RY4/CNR1/CDK5/TH/PRKCG/ADRA1A/SYT9/SYNJ1/NLGN1/TRIM9/NLGN4X/SYT7/BRSK2/ITGB3/BTBD9/STON1/CADPS/ITSN1/CACNB2/CPLX1/APBA1/RIMS4/DRD2/SYP/SYT8/GSG1L/SLC18A2/GIT1/CHRNA5/NCS1/PACSIN1/NLGN3/SNAP91/CALY/SNCA/SNAP23/KIAA1109/PTEN/SYT5/SNCG/ADRA2A/DVL1/SNAP25/DNM2/SYT11/SLC4A8/STXBP1/CLSTN1/RIMS3/GI…	104
GO:0070372	BP	GO:0070372	regulation of ERK1 and ERK2 cascade	152/7255	301/18862	1.26785e-05	0.000587137	0.000501875	GCNT2/RIPK2/PDE8A/KLF4/RAP1A/CEACAM1/SLC30A10/P2RY1/CD44/FGF19/ALKAL1/GLIPR2/CCL23/DUSP4/LIF/F2RL1/HAND2/CCL14/LMO3/APELA/SEMA6A/NDRG2/CHI3L1/DUSP9/PTK2B/BMP2/NPTN/ARRB1/FGB/FGA/SYNJ2BP/CASR/BMP4/SPRY4/DUSP26/PDGFD/FGF20/ADRA1A/TNIP1/NQO2/FGFR2/EPHA7/GCG/SLC9A3R1/CAMK2N1/CCL15/PLA2G5/ABL1/FERMT2/GAREM1/CD36/FGF18/GPER1/DAB2IP/GSTP1/MAPK3/ALKAL2/CCL8/MIF/DUSP10/TEK/DRD2/CNKSR3/FGF10/CCL13/CCL26/FG…	152
GO:0009952	BP	GO:0009952	anterior/posterior pattern specification	108/7255	203/18862	1.30602e-05	0.000598878	0.000511911	WNT2/OTX1/XRCC2/KAT2A/FEZF1/MSX1/WNT3/PCSK5/AURKA/NKD1/WDR77/PALB2/NLE1/SHH/WT1/TDGF1/AXIN2/PSEN1/TSHZ1/SFRP1/GBX2/LEF1/HES6/HOXB8/FZD5/BMP2/PLXNA2/TULP3/WNT2B/BMP4/FOXA2/BHLHE40/PRKDC/ZBTB16/FOXF1/WLS/HES4/PBX1/CDON/WNT5A/OSR1/ACVR2A/SIX2/DLL3/GLI3/HES7/LRP5L/GATA4/RIPPLY1/PLD6/TIFAB/CELSR2/LFNG/RARG/ACVR2B/FGF8/DDIT3/COBL/MEOX1/SOX17/PBX3/TBX6/NODAL/MESP2/GDF11/LHX1/FEZF2/BHLHE41/HOXA9/POFUT1/F…	108
GO:0048469	BP	GO:0048469	cell maturation	91/7255	166/18862	1.30645e-05	0.000598878	0.000511911	TRIP13/CDC25B/CBFB/PABPC1L/BRCA2/AURKA/WDR77/KIF14/CCNB1/VEGFA/SLC26A3/GLDN/BFSP1/EPAS1/ADGRB3/PGR/FZD5/CNTN2/PTK2B/PAEP/KDM1A/EREG/GBA/BCL2/PLA2G3/EDNRB/LGI4/FBXO5/PDE3A/ACTL6B/FEV/FEM1B/AGRN/PTH1R/MYOC/TCP11/BTK/RAC3/ERCC2/TMEM79/ROPN1/CDKN1A/C1QA/DEFB1/PLD6/CCL21/NTN4/FLVCR1/SIX3/TFCP2L1/CCL19/BFSP2/PCSK4/AXL/EPHA8/TAL1/REN/TBX6/G6PD/SEMG1/CABYR/HOXB13/NPR2/LRRK2/GDF11/ABHD2/BHLHA15/SEMG2/PPAR…	91
GO:0060284	BP	GO:0060284	regulation of cell development	232/7255	485/18862	1.30686e-05	0.000598878	0.000511911	WNT2/LRP8/APPL2/XRCC2/ASPA/ASCL2/FEZF1/ADD1/SEMA6D/EZH2/TRAK2/TACSTD2/WNT3/E2F1/AURKA/PTN/KIF14/CXCL12/NTN1/PLXNA1/RCC2/SHH/CUX2/VEGFA/LIF/SPP1/AXIN2/PSEN1/DAAM2/HES6/SEMA6A/ILK/NUMB/DMRTA2/RNF112/BMP7/BMP2/NPTN/NAP1L1/IL6ST/LIMS2/CLDN18/PAEP/GPR37L1/FGB/PLXNA2/FGA/KDM1A/TP73/HDAC2/CDK5/BMP4/FLNA/BHLHE40/PRPF19/TNFRSF1A/LIMK1/THRB/SPRY4/VCL/PRKDC/CHODL/MAP6/SEMA3G/RTN4R/BCL2/ARNTL/EPHA7/RECK/CHD7…	232
GO:0001906	BP	GO:0001906	cell killing	97/7255	179/18862	1.31207e-05	0.000599177	0.000512166	HSP90AB1/CD160/ULBP2/ULBP1/AZGP1/RAB27A/CEACAM1/ULBP3/ELANE/IL23A/BCL2L11/F2RL1/KRT6A/PVR/CHGA/DNASE1L3/CD1D/RIPK3/BAD/CTSG/F2/STAP1/BCL2L1/CRK/CTSH/B2M/CXCL6/GZMB/CCL13/RPS19/HPRT1/SLAMF7/PGLYRP3/CD1C/LGALS9/FCER2/KIR2DL4/GZMM/DNASE1/GAPDH/CFH/DEFA6/PF4/SEMG1/CD55/PGLYRP4/RAET1G/HAMP/NCR3/IL18/LEP/SERPINB4/VAV1/LYST/PTPRC/ROMO1/P2RX7/DEFB4A/LYZ/KLRC1/CAMP/CD226/IL23R/PIK3R6/FCGR2B/CD1A/RAET1E/IC…	97
GO:0002791	BP	GO:0002791	regulation of peptide secretion	155/7255	308/18862	1.33078e-05	0.00060562	0.000517673	PDX1/APLN/SOX4/MYOM1/RAP1A/VSNL1/RHBDF2/CPT1A/TFR2/SRI/KCNA5/CRHBP/F2RL1/STX1A/SFRP1/ADCY5/UCN/KRT20/P3H1/NNAT/ENHO/SLC12A2/SSTR5/FGB/CHGA/PASK/ADTRP/FGA/CASR/CNR1/IL1A/FOXA2/CAPN10/C2CD2L/KCNB1/NMU/NR1H4/PPARD/NPY2R/SYT9/SLC2A1/ARNTL/EPHA5/GCG/PPIA/NR0B2/CAMK2N1/CHD7/ITPR1/SYT7/BMP6/BAD/ICA1/TCF7L2/BRSK2/WLS/GPER1/KCNN4/APBB1/HADH/KCNJ11/ITSN1/PRKCE/EIPR1/DRD2/PRKN/RASL10B/INHBB/SLC30A8/CACNA1D/…	155
GO:0046660	BP	GO:0046660	female sex differentiation	65/7255	111/18862	1.3592e-05	0.00061642	0.000526905	INHBA/STRA6/BRCA2/FANCA/NUP107/VEGFA/AMH/WT1/SFRP1/PGR/TYRO3/CEBPB/HYAL3/DMRTA1/ARRB1/ZP3/ADAMTS1/SLIT3/FANCG/EREG/CASP2/COL9A3/DACH1/BCL2/CHD7/GAS2/LHFPL2/NRIP1/PTX3/VGF/INHBB/WNT5A/FGF10/BAK1/KIT/ROBO2/KITLG/MMP14/SLIT2/PDGFRA/TAF4/IMMP2L/FZD4/LRP2/AXL/ZFPM2/ESR1/CYP19A1/INHA/LHX1/LEP/PTPRN/FOXC1/RETN/FOXL2/AMHR2/RBP4/NR5A1/TBX3/MSH4/DACH2/ICAM1/ADCYAP1/FST/PCYT1B	65
GO:0033189	BP	GO:0033189	response to vitamin A	16/7255	18/18862	1.4185e-05	0.000641104	0.000548005	DNMT3B/PPARD/CAT/LRAT/MAP1B/GATA4/CYP26A1/CYP26B1/HAMP/PPARG/TSHB/SLC34A1/CYP1A1/ARG1/EPO/ALDH1A2	16
GO:1902105	BP	GO:1902105	regulation of leukocyte differentiation	142/7255	279/18862	1.44128e-05	0.000647316	0.000553314	INHBA/TESC/CA2/KAT2A/RIPK2/CBFB/MYC/ZBTB7B/SOX4/NME1/CEACAM1/TCF7/FANCA/FGL2/TNFSF9/TLR3/VSIR/SOS2/IL23A/RUNX1/SHH/PPARGC1B/LIF/FANCD2/SFRP1/LEF1/PCID2/ZC3H8/RIPK1/CEBPB/CLDN18/CD101/BMP4/ZMIZ1/PCK1/IRF4/CUL4A/PRKDC/CD46/ZBTB16/SH3RF1/PLA2G3/BAD/ABL1/CCR2/ITPKB/SOX12/CD27/CAMK4/IL4R/METTL3/SMAD7/DCSTAMP/DUSP10/ZFPM1/FOXP3/EVI2B/TESPA1/BTK/PGLYRP3/KITLG/TNFSF11/SLC9B2/GLI3/MMP14/INPP5D/LGALS9/KLF1…	142
GO:0007613	BP	GO:0007613	memory	63/7255	107/18862	1.44209e-05	0.000647316	0.000553314	KAT2A/SGK1/KLK8/CPEB3/PJA2/OXTR/MUSK/PTN/SLC2A4/CUX2/YTHDF1/PSEN1/EIF4EBP2/CEBPB/ASIC1/FEN1/CNR1/TH/SLC8A3/LRRN4/NQO2/NPAS4/BTBD9/CAMK4/MAP1A/SLC8A2/DRD2/CX3CR1/PTCHD1/GRIN2A/MAPT/KCNK10/PTEN/CALB1/KALRN/GRIA1/SYT11/PRNP/SLC6A1/JPH3/INSR/KCNK2/VLDLR/SORCS3/RGS14/BDNF/FOXO6/FGF13/NGF/SLC24A2/SHISA7/LMX1A/PAK6/ITGA5/NTF4/PLK2/RASGRF1/OXT/CHRNB2/HTR2A/NTF3/CHRNA7/ARC	63
GO:0046148	BP	GO:0046148	pigment biosynthetic process	38/7255	57/18862	1.47606e-05	0.000656665	0.000561306	CDH3/PPAT/MFSD12/OPN3/SLC7A11/PAICS/GMPS/SHMT2/GART/CPOX/NFE2L1/ALAD/SLC6A9/CITED1/PRPS1/SLC11A2/ZEB2/WNT5A/FXN/HPRT1/HMBS/PPOX/GPR143/SLC25A39/ADA/FECH/GIPC1/APRT/TRPC1/ASIP/TYRP1/DDT/TYR/OCA2/ALAS2/PMEL/DCT/RPE65	38
GO:2000242	BP	GO:2000242	negative regulation of reproductive process	38/7255	57/18862	1.47606e-05	0.000656665	0.000561306	TRIP13/TIMP1/WDR77/AMH/WT1/LIF/PRDX4/PTGDR2/SNAI1/OVGP1/BMP7/PRKACB/HYAL3/PAEP/TTK/ZP3/BMP4/FBXO5/WNT5A/SULF1/RAD1/ADA/ACVR1C/DMRT1/IGF1/ZFPM2/NODAL/SEMG1/NPR2/DUSP1/FBXO43/SEMG2/NR5A1/CHFR/NPPC/EPPIN/ZP2/HORMAD1	38
GO:0009812	BP	GO:0009812	flavonoid metabolic process	14/7255	15/18862	1.4811e-05	0.000656665	0.000561306	UGT1A8/UGT1A10/SULT1A1/SULT1B1/PPARGC1A/UGT1A1/UGT1A9/UGT1A5/UGT1A7/UGT1A6/UGT1A3/CYP1A1/UGT1A4/SULT1A3	14
GO:0099565	BP	GO:0099565	chemical synaptic transmission, postsynaptic	62/7255	105/18862	1.48289e-05	0.000656665	0.000561306	GRIN2D/GRIN2B/CUX2/P2RX1/STX1A/P2RX4/NRXN1/PTK2B/MPP2/GRIK5/P2RX2/TMEM108/CDK5/MEF2C/SLC8A3/NPY2R/SLC29A1/NLGN1/ADRB2/NLGN4X/IGSF11/NPAS4/RELN/DMPK/SLC8A2/DRD2/CHRNA1/CHRNA5/CELF4/NLGN3/GRIN2A/TMEM25/EIF4A3/PTEN/CHRNA3/HCRT/DVL1/CHRNB4/ADORA2A/SEZ6/CHRNA4/CHRNA6/LRRK2/CHRNG/P2RX7/CHRND/WNT7A/GRIK2/DRD4/GLRB/CBLN1/CHRNB2/OPRM1/ADORA1/RIMS1/NTSR1/P2RX6/CHRNB3/CHRNA7/GRID2/RIMS2/GLRA3	62
GO:0044242	BP	GO:0044242	cellular lipid catabolic process	120/7255	230/18862	1.50453e-05	0.000664011	0.000567585	ETFDH/PRDX6/FUCA1/CPT2/ACOX1/HADHA/ENPP6/ABCB11/FABP6/ABHD3/ACADS/HADHB/CEL/ABHD5/SMPD1/CPT1A/ACAA2/ACACB/MGLL/SCP2/ABCD3/ACAT1/SESN2/CROT/GDPD3/EHHADH/CYP2W1/ACADM/PNPLA3/ADTRP/PLCG2/GLA/CNR1/ABHD6/GBA/AKR1B10/FABP2/PCK1/NEU4/PPARD/GDE1/ECI2/ACAA1/NEU3/AUH/PLA2G5/LIPG/APOA2/PRKCD/SMPD3/HADH/LIPH/ABCD2/PIK3CG/SPHK1/PHYH/TWIST1/ETFBKMT/NAPEPLD/FABP1/GBA2/PLCG1/GPCPD1/SCARB1/BDH2/PECR/HSD17B10/DECR…	120
GO:1903169	BP	GO:1903169	regulation of calcium ion transmembrane transport	81/7255	145/18862	1.52062e-05	0.000668867	0.000571737	CEMIP/DHRS7C/STIM1/PLP1/JPH1/ANK2/KCNE2/ATP1A2/CALM1/SRI/SLC9A1/AKAP6/PLN/RGS9/JPH2/PTK2B/CBARP/PLCG2/AHNAK/JPH4/CASQ2/SLC8A1/CDK5/CACNB1/NPSR1/CASQ1/DMD/BDKRB1/PDE4D/CHD7/LIME1/CAMK2D/ABL1/GSTM2/GPER1/CACNA2D1/F2/PIK3CG/CACNB2/PRKCE/NOS1/DRD2/PLCG1/CXCL11/THY1/SNCA/CLIC2/CD19/F2R/HRC/ADRA2A/KCNE3/ATP2A1/FKBP1B/CAV3/HSPA2/PRNP/G6PD/CXCL10/JPH3/TRPC1/GPR35/JSRP1/CACNA1C/REM1/SLN/STAC/HPCA/TRDN/GEM…	81
GO:0070371	BP	GO:0070371	ERK1 and ERK2 cascade	160/7255	320/18862	1.53987e-05	0.000675081	0.000577047	GCNT2/RIPK2/IQGAP3/SOX9/PDE8A/MYC/KLF4/RAP1A/CEACAM1/OXTR/SLC30A10/P2RY1/CD44/FGF19/ALKAL1/GLIPR2/CCL23/DUSP4/LIF/F2RL1/HAND2/CCL14/LMO3/APELA/SEMA6A/NDRG2/CHI3L1/DUSP9/PTK2B/BMP2/PTGER4/NPTN/ARRB1/FGB/FGA/SYNJ2BP/CASR/BMP4/SPRY4/DUSP26/PDGFD/FGF20/ADRA1A/TNIP1/NQO2/FGFR2/EPHA7/GCG/SLC9A3R1/CAMK2N1/CCL15/PLA2G5/ABL1/FERMT2/GAREM1/CD36/FGF18/GPER1/DAB2IP/GSTP1/MAPK3/ALKAL2/CCL8/MIF/CTSH/DUSP10/TEK…	160
GO:0022037	BP	GO:0022037	metencephalon development	60/7255	101/18862	1.56213e-05	0.000682563	0.000583443	OTX1/SPTBN2/KAT2A/RPGRIP1L/EZH2/ATIC/PTN/KIF14/LPAR1/SSTR2/GART/PSEN1/GBX2/NCOA1/CEND1/CDK5/GBA/PHOX2A/BCL2/PROX1/NLGN4X/ABL1/PPARGC1A/CRK/CNTN1/SERPINE2/SSTR3/PTBP2/PTF1A/RERE/LHX5/FZD4/SSTR1/HERC1/SEZ6/KLHL1/TTBK2/LHX1/CD3E/TRNP1/FOXC1/RORA/CKB/ASCL1/EN1/WNT7A/TP53/LMX1A/FCGR2B/CDK5R2/KNDC1/NEUROD1/PTPRS/CBLN1/WHRN/AGTR2/WNT1/GRID2/ZNF365/DAB1	60
GO:0006364	BP	GO:0006364	rRNA processing	119/7255	228/18862	1.5938e-05	0.000694095	0.000593301	DKC1/BYSL/GTPBP4/NOP2/RRP12/DDX56/WDR43/EXOSC2/UTP4/TEX10/RRP9/WDR75/RCL1/NOP56/NAT10/LYAR/NOB1/NOL6/WDR12/BOP1/RIOK3/NOP58/NOLC1/WDR74/RRP1/RPP40/UTP14A/NOP14/RRS1/KAT2B/EXOSC5/DDX10/RNASEL/EXOSC7/DDX21/HEATR1/DCAF13/URB1/RPUSD4/EXOSC3/BUD23/MRM2/NPM3/WDR3/NSUN5/MRTO4/WDR46/NIFK/EXOSC8/RPL7L1/PA2G4/RRP1B/PDCD11/RPF2/SUV39H1/TRMT112/RSL1D1/DHX37/UTP18/PES1/LAS1L/RIOK1/FBL/NOC4L/EXOSC4/UTP6/PRKDC/…	119
GO:0030595	BP	GO:0030595	leukocyte chemotaxis	118/7255	226/18862	1.68833e-05	0.000732836	0.000626416	IL6R/DPEP1/VEGFD/PTN/CXCL3/CXCL12/CCL23/PADI2/CXCL5/IL23A/CXCL1/NUP85/VEGFA/PPBP/EDN3/F2RL1/CCL14/EDN2/CXCL8/PTK2B/PRSS56/SLC12A2/CXCL17/CHGA/MMP28/BSG/JAM3/CXCL2/IL16/PPIA/JAML/CCL15/EDNRB/LGALS3/CCR2/STAP1/MAPK3/F7/PIK3CG/CCL8/SCG2/CALCA/MIF/MST1/SERPINE1/TRPM2/PGF/CXCL6/WNT5A/CXCL11/CCL13/CCL26/RPS19/KIT/CXCL16/CCL25/NOD2/CNR2/TRPM4/CCL24/CMKLR1/TNFSF11/CXCR5/LGALS9/MTUS1/SLIT2/CSF1/SFTPD/S1PR…	118
GO:0032729	BP	GO:0032729	positive regulation of interferon-gamma production	42/7255	65/18862	1.7166e-05	0.000742657	0.000634811	SLC7A5/RIPK2/CD160/HSPD1/TLR3/IL23A/FZD5/CD276/ZP3/SLC11A1/PDE4D/ABL1/CCR2/TLR7/WNT5A/ZFPM1/LGALS9/EBI3/SASH3/SCRIB/IL2/IL27RA/TNFSF4/IL18/IL1R1/CD3E/CD14/IL1B/PTPN22/CD226/IL23R/TLR9/TXK/IL18R1/CD244/TLR8/SLAMF6/LTA/CD2/HLA-DPB1/HLA-DPA1/IL27	42
GO:0001823	BP	GO:0001823	mesonephros development	55/7255	91/18862	1.73404e-05	0.000747741	0.000639156	SOX9/MYC/TACSTD2/TCF21/KIF26B/SHH/VEGFA/WT1/SFRP1/SIX1/LGR4/BMP7/BMP2/GDNF/WNT2B/BMP4/CITED1/FOXD1/SIX4/AGT/BCL2/FGFR2/CAT/ZBTB16/SMAD1/PBX1/SMAD7/WNT11/FGF10/OSR1/SIX2/ROBO2/GLI3/CALB1/SLIT2/FGF2/SMAD6/FGF8/ARG2/REN/FAT4/FMN1/GDF11/LHX1/SALL1/PAX2/FOXC1/CER1/AGTR2/FOXJ1/FOXC2/OSR2/WNT1/RET/WNT9B	55
GO:0002028	BP	GO:0002028	regulation of sodium ion transport	53/7255	87/18862	1.78557e-05	0.000765907	0.000654684	TESC/ANK3/GPD1L/FXYD5/CHP1/SLMAP/NEDD4L/FXYD1/ATP1A2/ATP2B4/PCSK9/SLC9A1/P2RX4/SCN4B/FXYD6/SCN2B/ATP1B2/SLC8A1/DMD/ATP1B3/SLC9A3R1/ADRB2/CAMK2D/PER1/DMPK/FXYD4/CNTN1/PRKCE/FXYD3/NOS1/DRD2/CNKSR3/SERPINE2/HECW2/OSR1/PKP2/STOM/SCN3B/SCN1B/DNM2/PRSS8/CAV3/HECW1/FGF13/P2RX7/NKX2-5/DRD4/FGF14/FXYD7/FGF12/SPTBN4/WNK3/NKAIN4	53
GO:0048736	BP	GO:0048736	appendage development	91/7255	167/18862	1.79364e-05	0.000765907	0.000654684	SALL4/KAT2A/COMP/SOX9/RPGRIP1L/MSX1/SOX4/WNT3/PCSK5/SLC7A11/KAT2B/AFF3/SHH/MBNL1/TFAP2A/BCL2L11/PSEN1/HAND2/SP8/LEF1/PITX1/BMP7/ECE1/PLXNA2/TULP3/HDAC2/BMP4/KREMEN2/FGFR2/ZNRF3/ZBTB16/RECK/CHD7/RSPO2/FERMT2/PBX1/EXT1/TWIST1/DLX6/WNT5A/FGF10/OSR1/BAK1/DKK1/GLI3/TMEM231/SCX/FZD6/FLVCR1/TBX4/RARG/FGF8/RDH10/ITGA6/CYP26B1/PRRX1/SHOX2/FMN1/DLX5/SP9/SALL1/TBX5/CRABP2/CACNA1C/HOXA9/EVX2/HOXC13/ZNF219/RO…	91
GO:0060173	BP	GO:0060173	limb development	91/7255	167/18862	1.79364e-05	0.000765907	0.000654684	SALL4/KAT2A/COMP/SOX9/RPGRIP1L/MSX1/SOX4/WNT3/PCSK5/SLC7A11/KAT2B/AFF3/SHH/MBNL1/TFAP2A/BCL2L11/PSEN1/HAND2/SP8/LEF1/PITX1/BMP7/ECE1/PLXNA2/TULP3/HDAC2/BMP4/KREMEN2/FGFR2/ZNRF3/ZBTB16/RECK/CHD7/RSPO2/FERMT2/PBX1/EXT1/TWIST1/DLX6/WNT5A/FGF10/OSR1/BAK1/DKK1/GLI3/TMEM231/SCX/FZD6/FLVCR1/TBX4/RARG/FGF8/RDH10/ITGA6/CYP26B1/PRRX1/SHOX2/FMN1/DLX5/SP9/SALL1/TBX5/CRABP2/CACNA1C/HOXA9/EVX2/HOXC13/ZNF219/RO…	91
GO:0043627	BP	GO:0043627	response to estrogen	45/7255	71/18862	1.8122e-05	0.000771329	0.000659319	CA2/CCND1/CITED2/CYP27B1/NCOA4/CRHBP/HMOX1/SFRP1/BRCA1/DTYMK/ABCC2/CAV1/GBA/CITED1/F7/IL4R/TEK/TNFRSF11B/GLI3/MMP14/TRIM24/MSTN/SMAD6/AR/CITED4/ESR1/ZNF366/PTPRN/CD24/PPARG/PDGFRB/DHH/STAR/WNT7A/TSHB/KRT19/GAL/BGLAP/SLC34A2/EPO/IGFBP2/GSTM3/TPH2/GHRHR/OCSTAMP	45
GO:0050730	BP	GO:0050730	regulation of peptidyl-tyrosine phosphorylation	134/7255	262/18862	1.82076e-05	0.000771496	0.000659462	LRP8/IL6R/RIPK2/IL11/NCAPG2/CD44/ALKAL1/IL23A/NOX4/VEGFA/LIF/TDGF1/PSEN1/SFRP1/PTK2B/IL6ST/CAV1/EREG/HDAC2/CSF2/TNFRSF1A/ZFYVE28/PDGFD/DOK7/ADRA1A/IGF2/SRCIN1/AGT/EPHA7/BMP6/ABL1/PRKCD/CHMP6/CD36/MVP/FLT3/RELN/ITGB3/STAP1/GHR/ALKAL2/CNTN1/MIF/PRKCE/STAP2/AREG/FGF10/THY1/KIT/OSM/HYAL2/NEDD9/NOD2/KITLG/BTC/TGFA/EGFR/ENPP2/ADRA2A/DOCK3/LRRK1/CSPG4/HCLS1/NCF1/ANGPT1/HSF1/SNX6/FGF8/BANK1/UNC119/PTPRJ/…	134
GO:0009612	BP	GO:0009612	response to mechanical stimulus	107/7255	202/18862	1.83229e-05	0.000771496	0.000659462	COL11A1/MMP7/STRA6/SOX9/CNN2/PDE2A/P2RY1/PTN/CCNB1/TLR3/CXCL12/ATP1A2/FOSL1/CHEK1/KCNA5/PSPH/CRADD/SLC9A1/PDZD7/TNFRSF10B/UCN/GSN/ITGA2/COL1A1/NRXN1/CHI3L1/PTK2B/PTGER4/ASNS/TXNIP/SLC8A1/TNFRSF1A/ANGPT2/CASP2/DMD/CASP5/ATP8A2/BDKRB1/SLC2A1/BMP6/BAD/MAPK3/TLR7/TMEM120A/BCL10/PHF24/WNT11/DRD2/DCN/MEIS2/TNFRSF10A/KCNA1/SERPINE2/BAK1/KIT/TRPV4/FAS/MAP2K4/GOT1/PIEZO1/MAP1B/USP53/MMP14/EGFR/GATA4/HDAC4…	107
GO:0140353	BP	GO:0140353	lipid export from cell	50/7255	81/18862	1.83477e-05	0.000771496	0.000659462	INHBA/SLC17A7/GLS2/VAMP2/SPP1/STX1A/P2RX4/SLC12A2/GALR1/AGT/AGTR1/SLC1A1/PLA2G3/BMP6/CPLX1/APBA1/MAP2K6/TNFSF11/GRM2/SNAP25/FZD4/STXBP1/GIPC1/PLA2G10/ADORA2A/REN/CYP19A1/C1QTNF1/TNFRSF11A/LEP/PPFIA4/RETN/SLC1A2/IL1B/TSPOAP1/PTGES/NPY5R/SELENOM/OXT/GAL/KMO/AGTR2/POMC/SLC1A7/GRM7/ADORA1/RIMS1/NTSR1/SLC1A3/TRH	50
GO:0055117	BP	GO:0055117	regulation of cardiac muscle contraction	47/7255	75/18862	1.83964e-05	0.000771496	0.000659462	TNNI3/ANK2/ATP1A2/CALM1/SRI/SLC9A1/DSC2/PLN/P2RX4/UCN/CTNNA3/AKAP9/CAV1/CHGA/STC1/CASQ2/SLC8A1/ADRA1A/DMD/PDE4D/CAMK2D/GSTM2/PIK3CG/RGS2/SMAD7/NOS1/PKP2/TRPM4/CLIC2/GATA4/HDAC4/HRC/ADRA1B/ATP2A1/FKBP1B/CAV3/KCNQ1/HCN4/CACNA1C/FGF13/ZC3H12A/NKX2-5/KCNJ2/TNNI3K/RNF207/GJA5/ADORA1	47
GO:0042310	BP	GO:0042310	vasoconstriction	49/7255	79/18862	1.84192e-05	0.000771496	0.000659462	HTR1D/APLN/COMP/OXTR/ATP1A2/SCNN1B/KCNA5/EDN3/P2RX1/EDN2/HTR7/ECE1/FGB/ATP2B1/CAV1/ARHGAP42/FGA/CASR/SLC8A1/BDKRB2/AVPR1B/ADRA1A/AGT/AGTR1/EDNRB/EDNRA/ACTA2/TRPM4/FGG/EGFR/F2R/ADRA2A/ADRA1B/KCNMB2/SMTNL2/ADRA2C/ZDHHC21/LEP/CD38/DRD5/ICAM1/HTR2A/SMTNL1/GJA5/ADRA1D/HTR2B/HTR1B/AVPR2/CRP	49
GO:0050866	BP	GO:0050866	negative regulation of cell activation	106/7255	200/18862	1.9379e-05	0.00080912	0.000691622	INHBA/CBFB/ZBTB7B/CEACAM1/PAG1/FGL2/VSIR/RUNX1/SHH/HMOX1/SFRP1/ZC3H8/TYRO3/CEBPB/TNFRSF13B/CNR1/BMP4/LGALS9C/SOCS6/PRKCD/FOXF1/LGALS3/GPER1/CCR2/F2/CLEC4G/IL4R/SMAD7/LRFN5/SERPINE2/PRKG1/FOXP3/BTK/CNR2/PGLYRP3/GLMN/GLI3/INPP5D/BLK/LGALS9/VTCN1/SFTPD/PDGFRA/HMGB3/SYT11/RIPOR2/SCRIB/LGALS9B/HLX/LGALS7B/BANK1/AXL/ARG2/VSIG4/IL2/RHBDD3/PIBF1/PRNP/TNFSF4/TNFAIP8L2/C1QTNF1/LAX1/SH2B3/INHA/CTLA4/SPN/PLA…	106
GO:0048511	BP	GO:0048511	rhythmic process	148/7255	294/18862	2.01883e-05	0.000840244	0.000718226	INHBA/MMP7/CIPC/USP2/GNA11/TEF/ARNTL2/EZH2/FBXL22/CDK4/OXTR/OPN3/PTN/SOX14/CPT1A/NONO/HLF/CSNK1E/KAT2B/CDK1/AMH/AHCY/SUV39H2/TIMELESS/TPH1/TOP2A/KLF9/DTL/PGR/NCOA1/CBX3/MAPK10/LGR4/TYRO3/SUV39H1/HTR7/ARRB1/ZP3/ADAMTS1/SLIT3/MYBBP1A/EREG/HDAC2/CRY2/CSF2/CDK5/BHLHE40/TH/CASP2/PRKCG/GNAQ/NMU/GPR157/PCNA/CUL4A/PRKDC/NPY2R/ARNTL/IMPDH2/NR0B2/PROX1/NLGN1/PER3/PER1/PPP1CB/PPARGC1A/GAS2/BTBD9/F7/NRIP1/TW…	148
GO:0050806	BP	GO:0050806	positive regulation of synaptic transmission	80/7255	144/18862	2.23991e-05	0.000929317	0.000794364	GRIN2D/CA7/FAM107A/GRIN2B/SCGN/PINK1/OXTR/PTN/VAMP2/YTHDF1/TACR2/STX1A/CACNG8/LGI1/NRXN1/PTK2B/MPP2/NPTN/CNR1/CDK5/SLC8A3/NMU/ADRA1A/SLC1A1/NLGN1/MME/ABL1/IGSF11/RELN/GPER1/CCR2/CACNB2/PRKCE/SLC8A2/CACNG4/DRD2/AKAP5/SERPINE2/CX3CR1/NLGN3/GRIN2A/TSHZ3/EPHB2/PTEN/CALB1/EGFR/KCTD13/SNAP25/PRRT1/SLC4A8/STXBP1/CLSTN1/RIMS3/SYT12/CACNG7/ADORA2A/RGS14/CALB2/LRRTM2/RETN/TNR/ROR2/CYP46A1/LAMA2/SLC24A2/GRI…	80
GO:0099068	BP	GO:0099068	postsynapse assembly	23/7255	30/18862	2.32593e-05	0.000961968	0.000822274	CEL/NRXN1/GAP43/NLGN1/NLGN4X/LRFN4/WNT5A/NLGN3/EPHB2/IL1RAP/PTEN/LRRC4B/LRRTM2/WNT7A/NRXN2/NTNG2/PTPRS/CBLN1/LRRTM1/LRP4/LRFN1/GRID2/NLGN4Y	23
GO:1903039	BP	GO:1903039	positive regulation of leukocyte cell-cell adhesion	121/7255	234/18862	2.38152e-05	0.000979928	0.000837626	RIPK2/CBFB/CD160/ZBTB7B/SOX4/ELANE/CD44/HSPD1/TNFSF9/VSIR/IL23A/RUNX1/SHH/HHLA2/LEF1/CD209/CD276/IL6ST/CAV1/ZP3/HSPH1/CD1D/IL1A/ZMIZ1/SLC7A1/PCK1/IRAK1/IGF2/CD46/ZBTB16/BAD/CCR2/ITPKB/SOX12/CD27/BCL10/PAK3/IL4R/CLECL1/BTLA/DUSP10/NCK1/DNAJA3/THY1/CDC42/FOXP3/TESPA1/NOD2/TNFSF11/GLI3/LGALS9/TNFRSF13C/SKAP1/ADA/EBI3/TMIGD2/CCL21/RPS3/NCKAP1L/VNN1/SASH3/HLX/IL36B/CCL19/AIF1/IL2/IL27RA/IGF1/NR4A3/TNF…	121
GO:0050803	BP	GO:0050803	regulation of synapse structure or activity	112/7255	214/18862	2.38425e-05	0.000979928	0.000837626	LRP8/KLK8/SLC17A7/GRIN2B/OXTR/MUSK/PTN/SLC7A11/HOMER1/NTN1/ARHGAP44/SRPX2/SLC17A8/CUX2/LZTS3/ADGRB3/CBLN2/SIX1/IGSF9/NRXN1/CDK5/MEF2C/CAMKV/SIX4/EPHB3/CDC20/SRCIN1/GPM6A/FRMPD4/EPHA7/NLGN1/ZDHHC15/ABL1/RELN/DAB2IP/LRFN4/DMPK/ITSN1/PAK3/EEF2K/AGRN/LRFN5/DRD2/WNT5A/SPARC/CDC42/SLITRK3/NLGN3/SNCA/ROBO2/EPHB2/IL1RAP/PTEN/IL10RA/SEMA3F/SLITRK2/KALRN/DNM2/ITPKA/ARHGAP33/PTPRT/CLSTN1/TUBA1A/PRNP/ADGRL2/…	112
GO:0086091	BP	GO:0086091	regulation of heart rate by cardiac conduction	28/7255	39/18862	2.46079e-05	0.00100824	0.000861822	ANK2/KCNE2/KCNA5/DSC2/SCN4B/CTNNA3/SCN2B/AKAP9/CAV1/CAMK2D/CACNA2D1/CACNB2/PKP2/CACNA1D/TRPM4/SCN3B/SCN1B/KCNE3/KCNQ1/HCN4/CACNA1C/KCND3/KCNE5/KCNJ2/KCNJ5/KCNE1B/KCNJ3/KCNH2	28
GO:0007586	BP	GO:0007586	digestion	77/7255	138/18862	2.57885e-05	0.00105038	0.000897847	SLC22A5/SGK1/SOX9/GUCA2A/CEL/PBLD/OXTR/ALPI/UCN2/GUCA2B/LPCAT3/PLS1/PGC/UCN/AQP5/LIMA1/MUC6/SST/MOGAT2/PRSS2/FABP2/NPC1L1/NMU/CD36/PRSS1/KCNN4/INAVA/PPARGC1A/SLC46A1/FABP1/FGF10/SI/GCNT3/STRAP/SCARB1/NOD2/MGAM/CYP39A1/CLPSL2/CYP8B1/MUC13/ADRA2A/SLC2A5/UGCG/TIFAB/CHRM5/AKR1C2/KCNQ1/IL17A/TFF2/HAMP/VSIG1/LEP/AQP1/SNX10/UCN3/CAPN9/TFF1/ADM2/PTGER3/RBP4/MUC4/ABCG5/SLC5A1/TLR9/NPR3/AKR1C1/NEUROD1/SOAT…	77
GO:1901890	BP	GO:1901890	positive regulation of cell junction assembly	57/7255	96/18862	2.57963e-05	0.00105038	0.000897847	CLDN1/OXTR/SRPX2/CUX2/VEGFA/SFRP1/ADGRB3/CBLN2/NRXN1/CAV1/EPHB3/AGT/NLGN1/ABL1/FERMT2/CLDN5/NPHP4/EEF2K/AGRN/MYOC/TEK/THY1/SLITRK3/NLGN3/EPHB2/IL1RAP/MAP4K4/SLITRK2/CLSTN1/PTPRJ/IL17A/ADGRL2/LRRC4B/FMN1/LRRN3/SLITRK1/FLRT2/EPHA2/IL1RAPL1/BDNF/LRRTM2/WNT7A/EPHB1/SYNDIG1/ADGRB1/LRRTM3/OXT/COL16A1/LRRN1/HRG/CBLN1/CLDN19/SLITRK5/AMIGO3/LRTM2/GRID2/LINGO2	57
GO:0021872	BP	GO:0021872	forebrain generation of neurons	37/7255	56/18862	2.59102e-05	0.00105176	0.000899027	INHBA/ZSWIM6/GBX2/LEF1/ZMIZ1/FGFR2/PROX1/SOX1/PLXNA3/METTL3/B2M/WNT5A/SLC4A10/NKX2-1/ROBO2/GLI3/SLIT2/LHX5/FGF8/CSF1R/DLX5/SATB2/SALL1/FEZF2/ERBB4/NRP2/FOXG1/ASCL1/OTP/NDNF/WNT3A/GATA2/DCT/NR2E1/HES5/TBR1/DLX2	37
GO:0099504	BP	GO:0099504	synaptic vesicle cycle	95/7255	177/18862	2.66695e-05	0.00107925	0.000922528	SLC17A7/CEL/RAP1A/P2RY1/SLC2A4/VAMP2/CALM1/SLC17A8/P2RX1/PSEN1/GRIN3A/STX1A/SNAP29/PRKCB/PLD1/GRIK5/P2RY4/CNR1/CDK5/TH/PRKCG/ADRA1A/SYT9/SYNJ1/NLGN1/TRIM9/NLGN4X/SYT7/BRSK2/BTBD9/STON1/CADPS/ITSN1/CACNB2/CPLX1/APBA1/RIMS4/DRD2/SYP/SYT8/SLC18A2/GIT1/CHRNA5/NCS1/PACSIN1/NLGN3/SNAP91/SNCA/SNAP23/KIAA1109/PTEN/SYT5/SNCG/ADRA2A/DVL1/SNAP25/DNM2/SYT11/SLC4A8/STXBP1/RIMS3/GIPC1/SYT12/ADORA2A/SYN2/FCHO2/…	95
GO:1903305	BP	GO:1903305	regulation of regulated secretory pathway	76/7255	136/18862	2.70094e-05	0.00108965	0.000931418	RAP1A/RAB27A/CEACAM1/CD177/P2RY1/CALM1/HMOX1/P2RX1/F2RL1/GRIN3A/STX1A/PRKCB/HYAL3/P2RY4/CBARP/ZP3/CNR1/CDK5/KCNB1/PRKCG/ADRA1A/SYT9/RAB15/NLGN1/TRIM9/PLA2G3/SYT7/FOXF1/CACNA1H/CCR2/SYT10/CACNB2/IL4R/VAMP8/APBA1/RIMS4/DRD2/SYP/SYT8/GIT1/CHRNA5/NCS1/RAB3D/BLK/LGALS9/SYT5/ADRA2A/DVL1/SYT11/SLC4A8/STXBP1/RIMS3/GIPC1/SYT12/SYT4/ADORA2A/STXBP5/LRRK2/SYT15/SYT2/IL13RA2/SCAMP5/WNT7A/SYT6/FES/STXBP5L/FCGR…	76
GO:0002790	BP	GO:0002790	peptide secretion	194/7255	401/18862	2.81417e-05	0.00112961	0.000965572	PDX1/APLN/COMP/SOX4/MYOM1/RAP1A/PCSK5/VSNL1/RHBDF2/CPT1A/TFR2/SRI/KCNA5/CAMK2G/CRHBP/TACR2/EDN3/ARL4D/F2RL1/STX1A/SFRP1/ADCY5/UCN/KRT20/P3H1/NNAT/ENHO/GNPTAB/SLC12A2/SSTR5/FGB/PREB/CHGA/PASK/ADTRP/VIP/FGA/CASR/CNR1/IL1A/FOXA2/CAPN10/C2CD2L/KCNB1/NMU/NR1H4/PPARD/NPY2R/SYT9/SLC2A1/ARNTL/EPHA5/RAB15/GCG/PPIA/NR0B2/CAMK2N1/CHD7/ITPR1/SYT7/BMP6/BAD/PPY/PDIA4/ICA1/TCF7L2/BRSK2/WLS/GPER1/KCNN4/SMPD3/GPR…	194
GO:0001708	BP	GO:0001708	cell fate specification	53/7255	88/18862	2.81715e-05	0.00112961	0.000965572	SOX9/SHH/PSEN1/SIX1/DMRTA2/TBX15/FOXA2/EYA2/SOX1/DMRT3/FEV/APC/WNT11/CDON/WNT5A/DKK1/SIX2/GLI3/POU4F1/TBX20/POU3F2/FGF2/TBX4/AR/GSC/MYT1L/MNX1/SOX17/TBX6/NODAL/TLX3/TBX10/TBX5/PAX2/ASCL1/DHH/TBX3/WNT3A/TBX21/TENM4/APC2/TBX18/LHX3/FZD7/TBX1/NKX2-2/ATOH1/DBX1/SFRP2/FOXA1/TBR1/SOX2/HOXC10	53
GO:0048738	BP	GO:0048738	cardiac muscle tissue development	109/7255	208/18862	2.83222e-05	0.0011322	0.000967783	WNT2/COL11A1/NEBL/KAT2A/TNNI3/SGCG/CCNB1/BVES/MYH11/TPM1/RUNX1/VEGFA/SLC9A1/WT1/AKAP6/MYOCD/PLN/PI16/JPH2/BMP7/BMP2/NPRL3/TP73/SLC8A1/MEF2C/BMP4/MEIS1/FGF20/ADRA1A/FGFR2/PROX1/CHD7/SORBS2/SMAD1/NEB/PPP1R13L/MEF2A/BMP5/RGS2/TNNT2/SMAD7/WNT5A/ZFPM1/CDC42/DKK1/PKP2/NDRG4/MAP2K4/AKAP13/GJC1/CACYBP/PTEN/PPARA/GATA4/POU4F1/S1PR1/PDGFRA/TBX20/FGF2/LRP2/SIRT6/MYO18B/FGF3/HAND1/MYBPC3/TGFBR3/FGF8/CAV3/NRG…	109
GO:0051385	BP	GO:0051385	response to mineralocorticoid	24/7255	32/18862	2.90272e-05	0.00115377	0.000986222	SGK1/CCND1/FOSL1/CALM1/SCNN1B/HSD3B2/ATP2B1/SCNN1G/TH/NPAS4/GPER1/MAOB/KRAS/CDKN1A/NEFL/AANAT/UCN3/STAR/FOSB/CSN1S1/CYBB/FOS/HTR1B/TRH	24
GO:0043405	BP	GO:0043405	regulation of MAP kinase activity	153/7255	307/18862	2.90432e-05	0.00115377	0.000986222	AJUBA/TRIB3/PDCD4/PLCE1/RIPK2/GDF15/DUSP14/IQGAP3/EZH2/SMPD1/ELANE/GNG3/LPAR1/DUSP4/HACD3/CDK1/VEGFA/TAB2/EDN3/TDGF1/PSEN1/SFRP1/MUL1/MAPK10/RIPK1/BMP7/FZD5/DUSP9/PTK2B/BMP2/ARRB1/CXCL17/CAV1/TP73/BMP4/GBA/IRAK2/SPRY4/IRAK1/PDGFD/AGT/PPIA/TAOK3/LIME1/DUSP2/PRKCD/FLT3/FGF18/DAB2IP/INAVA/GSTP1/GHR/MAPK3/PIK3CG/RGS2/PAK3/MLKL/BIRC7/DUSP10/IGFBP6/KRAS/WNT5A/FGF10/MAP2K6/DKK1/KIT/HYAL2/CDK5RAP3/MAP2K4…	153
GO:0042475	BP	GO:0042475	odontogenesis of dentin-containing tooth	51/7255	84/18862	2.9125e-05	0.00115377	0.000986222	CNNM4/CA2/MSX1/STIM1/NKX2-3/GNAO1/SHH/BCL2L11/HAND2/JAG2/LEF1/AMELX/BMP7/BMP2/PERP/BSG/HDAC2/BMP4/EDAR/RSPO2/RELT/SMPD3/DMRT3/SERPINE1/ENAM/FGF10/SLC24A4/TNFRSF11B/MMP20/FOXO1/GLI3/PPARA/CSF1/PDGFRA/DLX3/HAND1/FGF8/NGFR/ODAM/KLK5/ROGDI/NECTIN1/DMP1/FOXC1/SOSTDC1/SLC34A1/TBX1/FST/FGF4/LRP4/DLX2	51
GO:0045137	BP	GO:0045137	development of primary sexual characteristics	113/7255	217/18862	2.93176e-05	0.00115791	0.000989763	INHBA/CBX2/TEX11/TESC/CCND1/CITED2/SOX9/IRX5/BRCA2/FANCA/TCF21/TLR3/NCOA4/EIF2S2/TNFSF10/NUP107/VEGFA/AMH/WT1/KIF18A/BCL2L11/PRDX4/SFRP1/ADGRG1/PGR/NCOA1/CEBPB/HYAL3/NUDT1/DMRTA1/DHX37/ARRB1/ZP3/ADAMTS1/SLIT3/FANCG/EREG/WNT2B/FLNA/CASP2/SIX4/COL9A3/DACH1/BCL2/GAS2/BRIP1/LHFPL2/NRIP1/PATZ1/PTX3/VGF/INHBB/WNT5A/MSH2/NKX2-1/OSR1/ACVR2A/KIT/ROBO2/KITLG/MMP14/SOX15/TEX19/GATA4/SLIT2/PDGFRA/TAF4/KLHL10…	113
GO:0001656	BP	GO:0001656	metanephros development	50/7255	82/18862	2.95203e-05	0.00115834	0.000990128	SOX9/MYC/WNT7B/TCF21/KIF26B/SHH/WT1/LIF/SIX1/LGR4/BMP7/GDNF/BMP4/CITED1/FOXD1/SIX4/BCL2/IRX3/CTSH/FGF10/OSR1/SIX2/ROBO2/GLI3/CALB1/PDGFRA/AQP2/FGF8/RDH10/SOX17/IRX2/POU3F3/FAT4/WWTR1/FMN1/GDF11/LHX1/SALL1/CD34/PAX2/PDGFRB/TFAP2B/ID3/FOXJ1/FOXC2/OSR2/HES5/RET/ADIPOQ/WNT9B	50
GO:0071277	BP	GO:0071277	cellular response to calcium ion	50/7255	82/18862	2.95203e-05	0.00115834	0.000990128	CPNE7/SLC25A23/DPEP1/ADD1/ECT2/SMPD1/RYR3/CHP2/CRHBP/CPNE8/CPNE5/CPNE1/MEF2C/SYT9/NLGN1/SYT7/CAMK2D/ITPKB/MEF2A/SYT10/EEF2K/RASGRP2/TRPM2/WNT5A/SYT8/CACYBP/GPLD1/SYT5/CPNE9/SLC25A24/SYT11/KCNH1/SYT12/SYT4/SYT15/PRKAA2/SYT2/CPNE2/AKR1C3/HPCA/CLIC4/RASAL1/SYT6/GUCA1A/FOSB/RYR1/CPNE4/ADGRV1/FOS/CPNE6	50
GO:0030879	BP	GO:0030879	mammary gland development	74/7255	132/18862	2.95926e-05	0.00115834	0.000990128	WNT2/APLN/CCND1/IQGAP3/PPAT/SOX9/MSX1/ZBTB7B/NME1/WNT7B/WNT3/CAD/BRCA2/OXTR/NTN1/VEGFA/BCL2L11/TDGF1/TPH1/LEF1/PGR/ITGA2/NCOA1/CEBPB/CAV1/UMPS/XDH/BMP4/FASN/HK2/FGFR2/SLC29A1/ARHGAP35/FOXF1/DHODH/MST1/NRG3/SOCS2/WNT5A/FGF10/ZNF703/TNFSF11/GLI3/LRP5L/CSF1/KALRN/SCRIB/GPX1/AR/CSF1R/CAV3/NRG1/APRT/ESR1/ID2/CDO1/CCL11/TNFRSF11A/PML/ERBB4/EPHA2/HOXA9/SLC6A3/TBX3/IRS2/NEURL1/WNT3A/SOSTDC1/PRL/OAS2/HOXB…	74
GO:0050805	BP	GO:0050805	negative regulation of synaptic transmission	42/7255	66/18862	2.96954e-05	0.00115891	0.000990619	RAP1A/GRIK3/BCHE/PTK2B/ASIC1/ABHD6/KCNB1/NPY2R/NLGN4X/GNAI1/DRD2/PRKN/CELF4/MAPT/CNR2/TMEM25/EIF4A3/PTEN/PRRT1/GRIA1/SYT11/STXBP1/SYT4/LRRK2/PCDH17/SORCS3/TNR/IL1B/CD38/SLC24A2/GRIK2/NPY5R/PLK2/DRD5/ACHE/CBLN1/HTR2A/ADORA1/GRID2/ADIPOQ/HTR1B/ARC	42
GO:0050886	BP	GO:0050886	endocrine process	48/7255	78/18862	3.0111e-05	0.00116815	0.000998517	INHBA/APLN/PCSK5/OXTR/HSD11B2/CORIN/CRHBP/TACR2/EDN3/F2RL1/UCN/EDN2/ECE1/GALR1/FOXD1/AVPR1B/AGT/AGTR1/BMP6/MME/CTSG/CMA1/RASL10B/INHBB/KRAS/F2R/CPA3/SERPINF2/OR51E2/FZD4/C1QTNF3/REN/C1QTNF1/HCAR2/INHA/NOS3/LEP/RETN/IL1B/TBX3/DRD5/SELENOM/GAL/TRPV6/NOX1/AGTR2/POMC/AVPR2	48
GO:0048545	BP	GO:0048545	response to steroid hormone	163/7255	330/18862	3.01492e-05	0.00116815	0.000998517	CLDN1/PDX1/PLPP1/TAT/CA2/TFAP4/SGK1/FAM107A/CCND1/CBFB/NR3C2/RXRG/CAD/OXTR/PTN/HSD11B2/TCF21/ATP1A2/NCOA4/KANK2/FOSL1/PADI2/CALM1/SCNN1B/CNOT9/RUNX1/SSTR2/PPARGC1B/BCHE/BCL2L11/SPP1/SFRP1/BRCA1/FBXO32/ANXA3/KLF9/UCN/LMO3/LEF1/PGR/NCOA1/COL1A1/CBX3/BMP7/DNMT3B/ABCC2/RXRA/HSD3B2/SSTR5/SST/NR3C1/ATP2B1/CAV1/SLIT3/ADTRP/TXNIP/PAQR8/STC1/CRY2/ALAD/BMP4/GBA/ZMIZ1/CNGA3/SCNN1G/PCK1/TH/TRIP4/PCNA/PPARD/S…	163
GO:0045123	BP	GO:0045123	cellular extravasation	44/7255	70/18862	3.02656e-05	0.00116815	0.000998517	CD177/ELANE/CXCL12/JAM2/PTGER4/PODXL2/JAM3/RIPK3/PDGFD/MADCAM1/JAML/CCL28/CCR2/PIK3CG/EXT1/CRK/THY1/CX3CR1/CCL25/CCL21/RIPOR2/ITGB7/TRIM55/IL27RA/BST1/ITGA4/ITGAL/PIK3CD/SPN/ADAM8/IL1R1/LEP/VCAM1/SELL/ADD2/PECAM1/ICAM1/FUT9/FUT7/ST3GAL4/SELE/SELP/MDK/XG	44
GO:0086001	BP	GO:0086001	cardiac muscle cell action potential	47/7255	76/18862	3.02905e-05	0.00116815	0.000998517	ANK3/GPD1L/ANK2/KCNE2/SLMAP/NEDD4L/ATP1A2/CALM1/KCNA5/DSC2/SCN4B/NUP155/CTNNA3/SCN2B/AKAP9/CAV1/SLC8A1/FLNA/DMD/CAMK2D/CACNA2D1/CACNB2/PKP2/CACNA1D/GJC1/TRPM4/SCN3B/SCN1B/KCNE3/CAV3/KCNQ1/HCN4/CACNA1C/FGF13/KCND3/KCNE5/KCNJ2/FGF12/TBX18/RNF207/KCNJ5/GJA5/KCNE1B/KCNIP2/KCNJ3/KCNH2/HCN2	47
GO:0032413	BP	GO:0032413	negative regulation of ion transmembrane transporter activity	45/7255	72/18862	3.03762e-05	0.00116815	0.000998517	ANK3/CAB39/KCNE2/NEDD4L/ATP1A2/CALM1/SRI/PCSK9/PLN/KCNAB1/CBARP/CAV1/CASQ2/SLC6A9/SLC9A3R1/CAMK2D/GSTM2/PRKCE/DRD2/HECW2/OSR1/CLIC2/EPHB2/PTEN/ADRA2A/KCNE3/FKBP1B/CAV3/ANO9/HECW1/GPR35/MMP9/REM1/SLN/KCNE5/TRDN/GEM/KCNRG/DRD4/TLR9/FGF12/MRLN/EPO/KCNE1B/ACTN2	45
GO:0006766	BP	GO:0006766	vitamin metabolic process	73/7255	130/18862	3.09562e-05	0.00118589	0.00101368	MTHFD1L/TCN1/PSAT1/CYP27B1/MTHFD2/SHMT2/SLC5A6/SLC23A1/SNAI1/TCN2/BTD/FOLR1/VDR/CYP2W1/ABCC1/FPGS/SLC25A32/SLC52A1/PPARD/FOLR2/SLC2A1/LRAT/SLC52A2/PRSS1/MTHFD1/SLC46A1/RFK/LMBRD1/SLC19A2/ENPP1/AOX1/FLAD1/MTHFR/PC/PNPO/AMN/CYP3A4/SLC25A19/SLC19A1/CD320/CYP11A1/CYP4F12/VNN1/LRP2/RDH10/CYP26A1/CYP26B1/CBR1/VNN3/RBP2/CYP4F3/TPK1/CLYBL/CYP24A1/AKR1C3/RBP1/FGF23/CYP27A1/UGT1A3/GSTO2/CRABP1/CUBN/PDXP/CY…	73
GO:0042220	BP	GO:0042220	response to cocaine	30/7255	43/18862	3.10178e-05	0.00118589	0.00101368	HSP90AB1/SMPD1/OXTR/HOMER1/CRHBP/DNMT3B/PTK2B/EFTUD2/HDAC2/CNR1/CDK5/CCNA2/CACNG4/DRD2/DNM2/HTR3A/SDK1/TIAM1/SLC6A3/EN1/DRD4/DRD5/OXT/TACR3/PITX3/CHRNB2/HTR2A/OPRM1/HOMER2/HTR1B	30
GO:0140014	BP	GO:0140014	mitotic nuclear division	148/7255	296/18862	3.14922e-05	0.00120054	0.0010262	TRIP13/ANLN/UBE2C/CDC14A/TPX2/DSCC1/KIF18B/CDCA5/UBE2S/NCAPG2/KIF2C/ANAPC7/BUB1/MYBL2/NEK2/AURKA/KIF23/NUF2/MTBP/PKMYT1/NCAPH/KIF14/CCNB1/KIF4A/RAN/PSRC1/CDC6/RANBP1/RRS1/RACGAP1/NCAPD3/CHEK1/MAD2L1/PLK1/CDK1/EDN3/KIF18A/DSN1/KIFC1/PRC1/PTTG1/MAD2L2/CDCA8/TOM1L2/CDC25C/PCID2/CHMP1B/PRKCB/RCC1/BMP7/CDT1/NCAPG/VPS4B/BUB3/CENPF/KNTC1/TACC3/BUB1B/HASPIN/KNSTRN/TTK/NDE1/SPDL1/CHEK2/NAA10/EREG/SGO1/MZT…	148
GO:0045471	BP	GO:0045471	response to ethanol	71/7255	126/18862	3.38293e-05	0.0012859	0.00109917	CLDN1/CCND1/GRIN2B/SLC2A4/CPT1A/CRHBP/PSMD14/KCNMB1/HPGD/GRIN3A/GSN/EIF4EBP1/PTK2B/CLDN18/CLDN7/HDAC2/CNR1/ALAD/TH/FGFR2/CAT/NR0B2/POLB/BAD/TP53INP1/GSTP1/RGS2/CD27/MAOB/PRKCE/DRD2/SPARC/PEMT/BAK1/GRIN2A/PTEN/PPARA/RPS4X/SLC10A1/UGT1A1/GGH/FECH/MSTN/HTR3A/PENK/IL2/G6PD/CDO1/HAMP/LEP/NQO1/ADH6/CD14/CSF3/SLC6A3/RBP4/STAR/DRD4/VCAM1/ICAM1/IL13/CHRNB2/BGLAP/ADCYAP1/OPRM1/CYBB/NPPC/ADIPOQ/HTR1B/TRH/AC…	71
GO:0002691	BP	GO:0002691	regulation of cellular extravasation	25/7255	34/18862	3.49211e-05	0.00131299	0.00112232	ELANE/CXCL12/PTGER4/JAM3/RIPK3/PDGFD/CCL28/CCR2/THY1/CCL25/CCL21/RIPOR2/IL27RA/BST1/ITGA4/ADAM8/IL1R1/ICAM1/FUT9/FUT7/ST3GAL4/SELE/SELP/MDK/XG	25
GO:0010092	BP	GO:0010092	specification of animal organ identity	25/7255	34/18862	3.49211e-05	0.00131299	0.00112232	WNT2/AXIN2/SIX1/BMP2/GDNF/WNT2B/MEF2C/BMP4/FGFR2/EXT1/WNT11/WNT5A/FGF10/DKK1/ROBO2/GLI3/LRP2/AR/FGF8/SMARCD3/PAX2/WNT3A/TBR1/GATA5/FOXH1	25
GO:1903514	BP	GO:1903514	release of sequestered calcium ion into cytosol by endoplasmic reticulum	25/7255	34/18862	3.49211e-05	0.00131299	0.00112232	DHRS7C/ANK2/ATP1A2/CALM1/SRI/AKAP6/PLN/CASQ2/SLC8A1/CASQ1/DMD/PDE4D/CHD7/CAMK2D/GSTM2/NOL3/CLIC2/HRC/FKBP1B/CACNA1C/TRDN/CCL3/RYR1/CCR5/FASLG	25
GO:0050954	BP	GO:0050954	sensory perception of mechanical stimulus	90/7255	167/18862	3.49411e-05	0.00131299	0.00112232	CEMIP/COL11A1/CDC14A/ATP8B1/CLIC5/BIRC5/PKHD1L1/CXCL12/SLC17A8/EPYC/TFAP2A/PDZD7/TMPRSS3/P2RX4/UCN/SIX1/ITGA2/COL1A1/MYO1A/P2RX2/TH/THRB/TSPEAR/SLC9A3R1/CHD7/TUB/TMTC4/TMEM120A/ATP6V0A4/PHF24/KCNA1/OTOA/SERPINE2/KIT/CACNA1D/USP53/CDH23/ATP6V1B1/TIMM9/HPN/EYA1/FZD4/LRP2/RIPOR2/ATP2B2/GPX1/TMIE/ROR1/MYO7A/TIMM10/KCNQ1/DDIT3/RPL38/MYO7B/WFS1/TECTA/GJB6/POU3F4/ASIC3/COCH/DCDC2/MYO3B/ESPN/SOBP/TRPA1/P…	90
GO:0016054	BP	GO:0016054	organic acid catabolic process	131/7255	258/18862	3.50414e-05	0.001313	0.00112233	ETFDH/TAT/CPT2/ACOX1/GAD1/DAO/ASPA/HADHA/ADHFE1/ABCB11/PPAT/ABHD3/ACADS/HADHB/CEL/GLS2/HMGCLL1/LDHD/CPT1A/SORD/SHMT2/GPT2/ACAA2/ACACB/PAH/ATP2B4/SCP2/AHCY/ABCD3/TST/ACAT1/SESN2/ALDH4A1/GPT/CROT/EHHADH/GNPDA1/CYP2W1/ACADM/ADTRP/AFMID/CNR1/PCK1/PPARD/ECI2/MAT1A/ACAA1/AUH/HOGA1/KYAT1/PHYKPL/HMGCL/HADH/PCBD1/ABCD2/PHYH/TWIST1/ETFBKMT/FABP1/NOS1/ALDH6A1/AADAT/ACADSB/HIBCH/GOT1/BDH2/PECR/HSD17B10/DECR1…	131
GO:0006576	BP	GO:0006576	cellular biogenic amine metabolic process	60/7255	103/18862	3.57038e-05	0.00133142	0.00113808	SULT1A2/NAAA/DAO/SMOX/PAH/SULT1A1/SLC22A3/HAND2/EPAS1/TPH1/SULT1B1/SRM/MAOA/AOC1/GDPD3/SLC44A1/ODC1/AFMID/TH/GDE1/NPR1/KYAT1/MAOB/SMS/COMT/NAPEPLD/DRD2/PRKN/AADAT/HPRT1/GRIN2A/RNF180/SNCA/TDO2/HDAC10/HDC/PDE1B/PAOX/AANAT/DMGDH/SNCB/AZIN2/SLC6A3/AOC2/DRD4/SNCAIP/KYNU/TACR3/KMO/CHRNB2/AGTR2/PNMT/IDO1/SULT1A3/IDO2/TPH2/GPR37/ACMSD/TRH/INSM1	60
GO:0050796	BP	GO:0050796	regulation of insulin secretion	95/7255	178/18862	3.57355e-05	0.00133142	0.00113808	PDX1/SOX4/RAP1A/VSNL1/CPT1A/SRI/KCNA5/STX1A/SFRP1/ADCY5/NNAT/ENHO/SSTR5/CHGA/CASR/CNR1/FOXA2/CAPN10/C2CD2L/KCNB1/NR1H4/PPARD/SYT9/SLC2A1/ARNTL/EPHA5/GCG/NR0B2/CAMK2N1/ITPR1/SYT7/BAD/ICA1/TCF7L2/BRSK2/GPER1/HADH/KCNJ11/PRKCE/EIPR1/DRD2/PRKN/INHBB/SLC30A8/CACNA1D/TRPM4/SLC25A4/SLC9B2/PCK2/LRP5L/GPLD1/BLK/ADRA2A/ACVR1C/UQCC2/SNAP25/ACSL4/SLC16A1/FKBP1B/SIRT4/ABCC8/CACNA1A/ADRA2C/SYTL4/C1QTNF12/CCL5/…	95
GO:0035235	BP	GO:0035235	ionotropic glutamate receptor signaling pathway	21/7255	27/18862	3.67027e-05	0.001356	0.00115909	GRIN2D/GRIN2B/PLP1/GRIK1/GRIK3/GRIN3A/PTK2B/GRIK5/GRIA4/GRIA3/GRIN2A/CPEB4/GRIA1/GRIA2/GRIN3B/TIAM1/GRID1/GRIK2/SULT1A3/GRID2/GRIK4	21
GO:0031279	BP	GO:0031279	regulation of cyclase activity	32/7255	47/18862	3.67044e-05	0.001356	0.00115909	GUCA2A/STIM1/GUCA2B/CAP2/GALR1/EDNRB/CCR2/MAPK3/NOS1/PALM/DRD2/AKAP5/CACNA1D/GRM2/PDZD3/P2RY13/NOS3/CACNA1C/LTB4R2/HPCA/GPR87/GUCA1A/DRD5/NPR3/TIMP2/RCVRN/ADGRV1/GALR2/RD3/GRM7/GABBR2/GALR3	32
GO:0099054	BP	GO:0099054	presynapse assembly	32/7255	47/18862	3.67044e-05	0.001356	0.00115909	CEL/CBLN2/NLGN1/NLGN4X/LRFN4/LRFN5/WNT5A/FZD1/SLITRK3/NLGN3/SNCA/IL1RAP/PTEN/SLITRK2/DVL1/LRRC4B/SLITRK1/PCDH17/IL1RAPL1/MDGA1/WNT7A/GPC6/WNT3A/NTNG2/LRRTM3/CBLN1/SLITRK5/SLITRK4/LRRTM1/LRP4/PCLO/NLGN4Y	32
GO:0042102	BP	GO:0042102	positive regulation of T cell proliferation	58/7255	99/18862	3.80638e-05	0.00140228	0.00119865	RIPK2/TNFSF9/IL23A/SHH/HHLA2/CD209/CD276/IL6ST/ZP3/CD1D/IL1A/SLC7A1/IGF2/CD46/CCR2/CLECL1/NCK1/DNAJA3/FOXP3/LGALS9/TNFRSF13C/EBI3/TMIGD2/RPS3/NCKAP1L/SASH3/CCL19/AIF1/IL2/IL27RA/IGF1/TNFSF4/CD40LG/CD55/CD4/CCL5/IL18/LEP/CCDC88B/CD3E/PTPRC/CD70/CD24/CD28/IL1B/PTPN22/IL23R/VCAM1/IL15/HLA-DMB/XCL1/RASAL3/EPO/HLA-DPB1/IGFBP2/HLA-DPA1/CARD11/IL6	58
GO:1900047	BP	GO:1900047	negative regulation of hemostasis	33/7255	49/18862	3.91966e-05	0.00143738	0.00122865	COMP/CEACAM1/FAP/PLAU/FGB/ADTRP/FGA/F12/PRKCD/F2/SERPINE1/SERPINE2/PRKG1/SERPINB2/FGG/SERPINF2/PDGFRA/GP1BA/KRT1/C1QTNF1/CPB2/SH2B3/NOS3/CD34/KNG1/PLAT/TSPAN8/PLAUR/ADAMTS18/THBD/KLKB1/HRG/PLG	33
GO:0120162	BP	GO:0120162	positive regulation of cold-induced thermogenesis	57/7255	97/18862	3.92351e-05	0.00143738	0.00122865	APPL2/CPT2/ZBTB7B/SCD/OXTR/GPR3/MFAP2/VEGFA/PPARGC1B/PLAC8/EPAS1/CEBPB/CAV1/KDM1A/PHOX2B/MFN2/IRF4/DIO2/ADRB2/CD36/CCR2/PPARGC1A/HADH/IL4R/APC/LEPR/ELOVL6/PEMT/LCN2/OGT/DECR1/CMKLR1/HCRT/GRB10/HSF1/SIRT6/ADRB3/IL18/LEP/LPIN1/SLN/FGF21/TSHR/FABP4/ELOVL3/OXT/ADRB1/IL13/ACHE/GADD45G/FFAR4/ADCYAP1/UCP1/TRPM8/ACADL/G0S2/ADIPOQ	57
GO:0031280	BP	GO:0031280	negative regulation of cyclase activity	18/7255	22/18862	4.03755e-05	0.00146753	0.00125442	GALR1/EDNRB/CCR2/PALM/DRD2/AKAP5/GRM2/PDZD3/P2RY13/LTB4R2/HPCA/GPR87/NPR3/ADGRV1/GALR2/RD3/GABBR2/GALR3	18
GO:0086012	BP	GO:0086012	membrane depolarization during cardiac muscle cell action potential	18/7255	22/18862	4.03755e-05	0.00146753	0.00125442	ANK3/ANK2/SLMAP/ATP1A2/SCN4B/SCN2B/SLC8A1/CACNA2D1/CACNB2/CACNA1D/TRPM4/SCN3B/SCN1B/CAV3/HCN4/CACNA1C/KCNJ2/HCN2	18
GO:0010522	BP	GO:0010522	regulation of calcium ion transport into cytosol	56/7255	95/18862	4.03928e-05	0.00146753	0.00125442	CEMIP/DHRS7C/JPH1/ANK2/ATP1A2/CALM1/SRI/AKAP6/PLN/P2RX4/JPH2/PTK2B/P2RX2/CAV1/JPH4/CASQ2/SLC8A1/NPSR1/CASQ1/DMD/BDKRB1/BCL2/PDE4D/CHD7/LIME1/CAMK2D/ABL1/GSTM2/GPER1/F2/PRKCE/NOS1/PLCG1/CXCL11/THY1/BAK1/SNCA/CLIC2/CD19/F2R/HRC/FKBP1B/PRNP/CXCL10/JPH3/TRPC1/CD4/JSRP1/PML/CACNA1C/P2RX7/TRDN/IL13/XCL1/EPO/NTSR1	56
GO:0007568	BP	GO:0007568	aging	151/7255	304/18862	4.05351e-05	0.00146864	0.00125537	CLDN1/PDX1/MMP7/PDCD4/CDKN2B/COMP/LITAF/TIMP1/BRCA2/SLC30A10/RAD54B/P2RY1/KCNE2/RAD54L/GNAO1/CHEK1/NOX4/HMGA1/AMH/BCL2L12/KCNMB1/PSEN1/PNPT1/KRT16/RPN2/GSN/FOXM1/CRYAB/NUDT1/RSL1D1/SLC12A2/CDKN2A/RBL1/ATP2B1/EEF1E1/CHEK2/CNR1/LOXL2/GBA/AURKB/ZMIZ1/PCK1/TH/CASP2/IRAK1/ADRA1A/ATR/PRKDC/NPY2R/ATP8A2/BCL2/ARNTL/NPM1/CAT/POLB/MME/ABL1/EDNRB/KRT83/PRKCD/FBXO5/PPARGC1A/MAPK3/TWIST1/MSH6/CALCA/MIF/NAPEPL…	151
GO:2000310	BP	GO:2000310	regulation of NMDA receptor activity	26/7255	36/18862	4.07829e-05	0.00147356	0.00125957	GRIN2B/PINK1/CRHBP/LRRC7/RGS9/PTK2B/MEF2C/SLC6A9/GRIA4/NLGN1/RELN/CCR2/PPARGC1A/GRIA3/DLG2/GRIN2A/EPHB2/GRIA1/GRIA2/NEFL/RASGRF1/RASGRF2/OPRM1/DAPK1/IFNG/ACTN2	26
GO:0006066	BP	GO:0006066	alcohol metabolic process	181/7255	373/18862	4.14727e-05	0.00149288	0.00127609	RETSAT/PLPP1/PLCD1/SULT1A2/NAAA/PLCE1/SULT2B1/DHDDS/SEC14L2/RDH5/CEL/PLPP3/CYP27B1/SMPD1/SCD/P2RY1/AKR1C4/SORD/LPCAT3/RAN/ACAA2/ACACB/CALM1/INPP5A/PLCD4/PCSK9/SULT1A1/ADH1C/DGAT2/FMO5/SULT1B1/DHCR7/SQLE/GDPD3/ALDH3B2/PTK2B/BMP2/PLCD3/LIMA1/NFE2L1/ADH1B/IDH3A/RXRA/PLCG2/MOGAT2/GBA/FASN/AKR1B10/PCK1/DPM2/NPC1L1/OSBPL1A/AVPR1B/NSDHL/DHRS9/NR1H4/PPARD/GDE1/CLCN2/GALK1/ACLY/CAT/NR0B2/SYNJ1/LRAT/BMP6/H…	181
GO:0007162	BP	GO:0007162	negative regulation of cell adhesion	147/7255	295/18862	4.15447e-05	0.00149288	0.00127609	TGFBI/GTPBP4/GCNT2/ADAMDEC1/FAM107A/FXYD5/CBFB/ZBTB7B/KLF4/TACSTD2/CEACAM1/PAG1/FGL2/CXCL12/VSIR/PLXNA1/RCC2/RUNX1/SHH/VEGFA/MAD2L2/SEMA6A/ZC3H8/COL1A1/CEBPB/BMP2/CDKN2A/ACVRL1/PLXNA2/ADTRP/NEXMIF/CLDN7/JAM3/BMP4/ANGPT2/SPRY4/B4GALNT2/LGALS9C/CCL28/SOCS6/BMP6/ABL1/MELTF/PRKCD/CORO2B/LGALS3/PLXNA3/CLEC4G/IL4R/METTL3/SMAD7/MYOC/SERPINE1/MAPK7/TBCD/IL1RN/SERPINE2/PRKG1/SEMA3E/FOXP3/CCL25/TRPV4/ZNF70…	147
GO:0007215	BP	GO:0007215	glutamate receptor signaling pathway	35/7255	53/18862	4.34e-05	0.00155108	0.00132583	GRIN2D/GRIN2B/PLP1/GRIK1/GRIK3/HOMER1/GRIN3A/PTK2B/GRIK5/FRRS1L/KCNB1/GNAQ/GRIA4/GRIA3/GRIN2A/CPEB4/GRM2/GRM8/GRIA1/GRIA2/SSTR1/PRNP/GRIN3B/TIAM1/NECAB2/GRID1/GRIK2/GRM4/TRPM1/GRM7/SULT1A3/HOMER2/GRM6/GRID2/GRIK4	35
GO:1905517	BP	GO:1905517	macrophage migration	35/7255	53/18862	4.34e-05	0.00155108	0.00132583	NUP85/P2RX4/EDN2/PTK2B/CXCL17/P2RY12/MMP28/EDNRB/LGALS3/CCR2/STAP1/MAPK3/MIF/MST1/CD200R1/CX3CR1/CMKLR1/MMP14/MCOLN2/MTUS1/CSF1/SFTPD/MSTN/CSF1R/TRIM55/CCL5/TREM2/RARRES2/DDT/ROR2/CCL3/EMILIN1/SAA1/MDK/C3AR1	35
GO:0072329	BP	GO:0072329	monocarboxylic acid catabolic process	73/7255	131/18862	4.37659e-05	0.00155991	0.00133339	ETFDH/CPT2/ACOX1/HADHA/ABCB11/ABHD3/ACADS/HADHB/CEL/LDHD/CPT1A/SORD/ACAA2/ACACB/SCP2/ABCD3/ACAT1/SESN2/CROT/EHHADH/CYP2W1/ACADM/ADTRP/CNR1/PCK1/PPARD/ECI2/ACAA1/AUH/HOGA1/HADH/ABCD2/PHYH/TWIST1/ETFBKMT/FABP1/BDH2/PECR/HSD17B10/DECR1/PCK2/PPARA/NUDT19/CYP4F12/SLC27A2/ACADVL/SLC27A4/NUDT7/ETFA/PGD/CYP26A1/ECH1/CYP26B1/ALDH3A2/LPIN2/ABHD1/TYSND1/CYP4F3/CRAT/IDNK/LEP/LPIN1/ABHD2/IRS2/CRABP1/CPT1B/GLY…	73
GO:0086065	BP	GO:0086065	cell communication involved in cardiac conduction	37/7255	57/18862	4.65368e-05	0.00165419	0.00141398	ANK2/ATP1A2/CALM1/SRI/KCNA5/DSC2/SCN4B/NUP155/CTNNA3/ATP1B2/CAV1/CASQ2/SLC8A1/FLNA/PDE4D/CAMK2D/CACNA2D1/CACNB2/PKP2/CACNA1D/GJC1/TRPM4/SCN3B/HRC/SCN1B/FKBP1B/KCNQ1/HCN4/CACNA1C/KCNE5/TRDN/TNNI3K/TBX18/RNF207/KCNJ5/GJA5/KCNJ3	37
GO:0072337	BP	GO:0072337	modified amino acid transport	22/7255	29/18862	4.68436e-05	0.00166061	0.00141946	SLC22A5/SLC25A20/SLC7A11/SLC5A6/SLC16A12/SLC13A3/SLC22A4/SLC6A20/FOLR1/ABCC1/SLC25A32/FOLR2/PDZK1/SLC9A3R1/SLC46A1/SLC19A2/SLC19A1/SLC3A1/SLC1A4/LRP2/SLC6A8/SLC7A9	22
GO:0022617	BP	GO:0022617	extracellular matrix disassembly	49/7255	81/18862	4.74668e-05	0.00167818	0.00143448	MMP7/MMP11/KLK7/MMP3/TIMP1/MMP1/ELANE/CD44/MMP13/FAP/MMP10/CAPN2/KIF9/CTSS/BSG/PRSS2/SCUBE1/MMP8/PDPN/MELTF/CTSG/PRSS1/CMA1/DDR2/A2M/TLL1/CTSV/FGFR4/MMP20/MMP14/FSCN1/TPSAB1/HPN/MMP12/SH3PXD2B/KLK5/ADAM8/MMP9/SCUBE3/ADAMTS4/ETS1/LCP1/KLKB1/NOXO1/TIMP2/CAPNS2/IL6/PLG/KLK2	49
GO:0006940	BP	GO:0006940	regulation of smooth muscle contraction	38/7255	59/18862	4.77149e-05	0.00168243	0.00143811	PLCE1/OXTR/CNN1/ATP1A2/TACR2/P2RX1/MYOCD/ITGA2/KCNMA1/EDN2/ATP2B1/CAV1/ARHGAP42/NMU/ADRA1A/NPY2R/ADRB2/GPER1/SPHK1/RGS2/CALCA/PRKG1/KIT/TACR1/CHRNA3/F2R/SPX/ADRA2A/ADA/CHRM2/NMUR2/ADRA2C/ZDHHC21/KCNB2/OXT/TACR3/ADORA1/PROK2	38
GO:0010001	BP	GO:0010001	glial cell differentiation	109/7255	210/18862	4.79782e-05	0.00168719	0.00144218	SH3TC2/ASPA/SOX9/SOX4/PLP1/MOBP/PTN/SHH/LPAR1/CDK1/LIF/PSEN1/DAAM2/NSUN5/GSN/LEF1/RNF112/BMP2/IL6ST/GPR37L1/TP73/HDAC2/CDK5/GBA/PRPF19/PHOX2B/SLC8A3/GPR157/CLU/GAP43/ABL1/LGI4/BACE2/SOX1/RELN/GSTP1/F2/MAPK3/NDRG1/METTL3/DUSP10/MYOC/TSPAN2/KRAS/FGF10/PTPRZ1/SERPINE2/PRX/NKX2-1/SPINT1/PRMT5/MAPT/GLI3/PTEN/EIF2B3/EGFR/ERCC2/RHEB/PHGDH/DNER/C1QA/POU3F2/CRB1/ROR1/HDAC10/ADORA2A/TAL1/NRROS/CLCF1/CDK6/G…	109
GO:1905330	BP	GO:1905330	regulation of morphogenesis of an epithelium	39/7255	61/18862	4.86451e-05	0.00170608	0.00145833	WNT2/ADAMTS12/SOX9/TACSTD2/NKD1/SHH/VEGFA/LIF/SFRP1/SIX1/LGR4/BMP7/LBX2/GDNF/WNT2B/BMP4/SIX4/AGT/ABL1/WNT5A/FGF10/SIX2/SULF1/FGF2/NTN4/SIRT6/AR/CAV3/ESR1/CXCL10/PIK3CD/LHX1/FGF7/PAX2/ITGAX/WNT5B/RNF207/AGTR2/MDK	39
GO:0002699	BP	GO:0002699	positive regulation of immune effector process	113/7255	219/18862	4.90063e-05	0.00171418	0.00146525	APPL2/SLC7A5/KLK7/RIPK2/CD160/RAP1A/AZGP1/CD177/HSPD1/IL23A/DDX21/HMOX1/F2RL1/PGC/EXOSC3/MAD2L2/FZD5/PVR/ZP3/CD1D/PCK1/PAXIP1/CD46/PLA2G3/PLA2G5/FOXF1/CD36/DDX60/CCR2/STAP1/BCL10/KMT5C/IL4R/VAMP8/B2M/WNT5A/MSH2/RPS19/FOXP3/BTK/NOD2/GPI/SH2D1B/CD1C/BLK/LGALS9/FCER2/MZB1/RSAD2/SASH3/TNFSF13/STXBP1/HLX/LBP/KIR2DL4/CCL19/PTPRJ/IL2/SCIMP/NR4A3/TNFSF4/CLCF1/IL17A/KLK5/RAET1G/NCR3/IL18/IL1R1/CR1/VAV1/IL…	113
GO:1903317	BP	GO:1903317	regulation of protein maturation	40/7255	63/18862	4.93398e-05	0.00172126	0.00147131	CLEC3B/NKD2/SOX4/TFR2/LPCAT3/RUNX1/LDLRAD3/BCL2L12/TMEM59/GSN/CCBE1/PRKACB/MAGEA3/F12/CHAC1/MELTF/CAST/NOL3/SERPINE1/ENO1/SERPINE2/MMP14/IL1R2/SERPINF2/NLRP7/HPN/SIRT4/PRNP/PLGRKT/ACP4/CPB2/LRRK2/TMEM98/ADAM8/CARD16/SPON1/KLKB1/BAG2/RFX4/GAS1	40
GO:0050795	BP	GO:0050795	regulation of behavior	41/7255	65/18862	4.98128e-05	0.00173317	0.00148148	STRA6/HTR1D/UCN/HDAC2/CNR1/CSF2/MEF2C/NMU/NPY2R/INSL5/NLGN1/PER3/CFAP20/RELN/LEPR/NAPEPLD/DRD2/HDAC4/ADA/PENK/NR4A3/ADORA2A/SGIP1/PTGDS/NPAS2/RETN/NR1D1/CCL3/QRFP/TACR3/ADRB1/MC3R/CHRNB2/CNTNAP4/ADORA1/AGRP/HTR2B/HTR1B/GHRHR/TRH/MC4R	41
GO:1900046	BP	GO:1900046	regulation of hemostasis	42/7255	67/18862	5.00793e-05	0.00173614	0.00148402	COMP/CEACAM1/FAP/F2RL1/PLAU/FGB/CAV1/ADTRP/FGA/FOXA2/F12/PRKCD/CD36/F2/F7/SERPINE1/SERPINE2/PRKG1/SERPINB2/FGG/EPHB2/F2R/SERPINF2/PDGFRA/GP1BA/KRT1/HPSE/C1QTNF1/CPB2/SH2B3/NOS3/CD34/KNG1/PLAT/TSPAN8/PLAUR/ADAMTS18/THBD/KLKB1/ST3GAL4/HRG/PLG	42
GO:0060541	BP	GO:0060541	respiratory system development	99/7255	188/18862	5.01622e-05	0.00173614	0.00148402	WNT2/SIM2/STRA6/SOX9/RPGRIP1L/CELSR1/WNT7B/PTN/SLC7A11/TCF21/SLC23A1/SHH/VEGFA/WT1/LIF/TIMELESS/MYOCD/EPAS1/LEF1/CCBE1/SIX1/PGR/EIF4EBP1/KCNAB1/EDN2/CHI3L1/ADAMTS2/LAMA1/PTK7/PLOD3/TULP3/WNT2B/BMP4/PHOX2B/THRB/SIX4/FGFR2/PROX1/ABCA12/CHD7/RSPO2/MME/PDPN/HHIP/FOXF1/FGF18/SMCHD1/SMPD3/ASXL1/GNG8/MAPK3/AARD/EXT1/CTSH/WNT11/KRAS/WNT5A/FGF10/SPARC/NKX2-1/CDC42/GLI3/MMP14/EGFR/SFTPD/ADA/PDGFRA/FGF2/CCD…	99
GO:0016331	BP	GO:0016331	morphogenesis of embryonic epithelium	77/7255	140/18862	5.03012e-05	0.00173638	0.00148423	MTHFD1L/WNT2/PDX1/SALL4/CTHRC1/KAT2A/GRHL3/SOX9/SOX4/CELSR1/WNT7B/SHH/TFAP2A/SFRP1/JAG2/SIX1/STIL/BMP7/PRKACB/FOLR1/GDNF/PTK7/TULP3/WNT2B/BMP4/SHROOM3/SIX4/FGFR2/IRX3/TRIM71/TGFB1I1/ARHGAP35/ABL1/LUZP1/MTHFD1/FZD3/BMP5/BCL10/TWIST1/STK3/WNT5A/MTHFR/FGF10/OSR1/KIF20B/SPINT1/SULF1/GLMN/TCTN1/DVL1/FZD6/LRP2/SCRIB/HAND1/RARG/AR/FGF8/RDH10/COBL/NODAL/IRX2/DLC1/RPS7/PAX2/CECR2/GDF7/TBX18/PRICKLE1/FZD2/…	77
GO:0072009	BP	GO:0072009	nephron epithelium development	61/7255	106/18862	5.09845e-05	0.00175536	0.00150045	SOX9/MYC/TACSTD2/WNT7B/TCF21/KIF26B/SHH/VEGFA/WT1/LIF/SIX1/LGR4/BMP2/GDNF/AQP11/WNT2B/MEF2C/BMP4/CITED1/FOXD1/SIX4/AGT/BCL2/IRX3/PBX1/MAGI2/ASXL1/EXT1/WNT11/OSR1/SIX2/GLI3/CALB1/PODXL/FGF2/MYO1E/FGF8/IRX2/POU3F3/FAT4/WWTR1/FMN1/LHX1/SALL1/CD34/PTPRO/PAX2/FOXC1/HEYL/CD24/HNF1B/TFAP2B/KLF15/PECAM1/AGTR2/FOXJ1/FOXC2/WNT1/HES5/ADIPOQ/WNT9B	61
GO:0070296	BP	GO:0070296	sarcoplasmic reticulum calcium ion transport	28/7255	40/18862	5.19033e-05	0.00178233	0.0015235	DHRS7C/ANK2/ATP1A2/CALM1/SRI/AKAP6/PLN/CASQ2/SLC8A1/CASQ1/DMD/PDE4D/CHD7/CAMK2D/GSTM2/NOL3/CLIC2/HRC/ATP2A1/FKBP1B/CACNA1C/SLN/TRDN/CCL3/RYR1/MRLN/CCR5/CACNG1	28
GO:0000070	BP	GO:0000070	mitotic sister chromatid segregation	88/7255	164/18862	5.24734e-05	0.00179721	0.00153623	TRIP13/UBE2C/DSCC1/KIF18B/CDCA5/NCAPG2/KIF2C/ANAPC7/BUB1/NEK2/KIF23/NUF2/NCAPH/KIF14/CCNB1/KIF4A/RAN/PSRC1/CDC6/RRS1/RACGAP1/NCAPD3/MAD2L1/PLK1/KIF18A/DSN1/KIFC1/PRC1/PTTG1/MAD2L2/CDCA8/PCID2/CHMP1B/CDT1/NCAPG/VPS4B/BUB3/CENPF/KNTC1/TACC3/BUB1B/HASPIN/KNSTRN/TTK/SPDL1/NAA10/SGO1/AURKB/DLGAP5/SPAG5/NUSAP1/CDC20/CENPE/ESPL1/BOD1/WRAP73/CHMP6/FBXO5/CDC16/NCAPD2/ZWINT/APC/ANKRD53/AKAP8L/TUBG1/NEK6/IN…	88
GO:0016079	BP	GO:0016079	synaptic vesicle exocytosis	60/7255	104/18862	5.29146e-05	0.00180762	0.00154512	RAP1A/P2RY1/VAMP2/CALM1/P2RX1/PSEN1/GRIN3A/STX1A/SNAP29/PRKCB/GRIK5/P2RY4/CNR1/CDK5/PRKCG/ADRA1A/SYT9/SYNJ1/NLGN1/TRIM9/SYT7/CADPS/CACNB2/CPLX1/APBA1/RIMS4/DRD2/SYP/SYT8/GIT1/CHRNA5/NCS1/SNCA/SNAP23/SYT5/ADRA2A/DVL1/SNAP25/SLC4A8/STXBP1/RIMS3/GIPC1/SYT12/ADORA2A/STX19/STXBP5/SV2A/LRRK2/SYT2/PRRT2/WNT7A/SYT6/STXBP5L/UNC13C/STX11/HTR2A/RIMS1/HTR1B/PCLO/RIMS2	60
GO:0045619	BP	GO:0045619	regulation of lymphocyte differentiation	93/7255	175/18862	5.32196e-05	0.00180864	0.001546	INHBA/KAT2A/RIPK2/CBFB/ZBTB7B/SOX4/TCF7/FANCA/FGL2/TNFSF9/VSIR/SOS2/IL23A/RUNX1/SHH/FANCD2/SFRP1/LEF1/PCID2/ZC3H8/BMP4/ZMIZ1/PCK1/IRF4/PRKDC/CD46/ZBTB16/SH3RF1/BAD/ABL1/CCR2/ITPKB/SOX12/CD27/CAMK4/IL4R/METTL3/SMAD7/DUSP10/FOXP3/TESPA1/BTK/PGLYRP3/GLI3/MMP14/INPP5D/LGALS9/ADA/HMGB3/NCKAP1L/VNN1/SASH3/HLX/IL36B/CCL19/SPINK5/AXL/FCRL3/IL2/CYP26B1/TNFSF4/TOX/RHOH/INHA/CTLA4/ADAM8/IL18/CR1/IKZF3/PRDM1…	93
GO:0048771	BP	GO:0048771	tissue remodeling	93/7255	175/18862	5.32196e-05	0.00180864	0.001546	CA2/CTHRC1/PDK4/TIMP1/CEACAM1/PTN/IL23A/RUNX1/PPARGC1B/LIF/SPP1/BGN/HAND2/SFRP1/EPAS1/TPH1/LGR4/PTK2B/CLDN18/ACVRL1/CAV1/MEF2C/IL1A/IL20RA/FLNA/AGT/CHD7/ADRB2/SYT7/SIGLEC15/ITGB3/CCR2/DDR2/EXT1/CALCA/LEPR/DCSTAMP/NOL3/PTH1R/FGF10/BAK1/TNFRSF11B/RAB3D/TNFSF11/MMP14/LRP5L/INPP5D/P3H4/EGFR/F2R/S1PR1/LRRK1/CSPG4/RASSF2/CRB1/ACVR2B/FGF8/TMBIM1/CSF1R/AXL/IL2/MITF/HAMP/ADAM8/IL18/TNFRSF11A/NOS3/LEP/SNX1…	93
GO:1901888	BP	GO:1901888	regulation of cell junction assembly	102/7255	195/18862	5.53696e-05	0.00187686	0.00160431	CLDN1/FAM107A/CBFB/RAP1A/GPM6B/OXTR/MUSK/NTN1/RCC2/SRPX2/RUNX1/CUX2/VEGFA/SLC9A1/SNAI1/SFRP1/ADGRB3/CBLN2/SIX1/NRXN1/FZD5/ACVRL1/CAV1/MEF2C/SIX4/EPHB3/VCL/AGT/EPHA7/NLGN1/ABL1/FERMT2/MYO1C/LRFN4/CLDN5/NPHP4/EEF2K/AGRN/MYOC/LRFN5/TEK/WNT5A/PEAK1/THY1/SLITRK3/NLGN3/SNCA/ROBO2/EPHB2/MMP14/IL1RAP/PTEN/MAP4K4/SLITRK2/CLSTN1/PTPRJ/IL17A/ADGRL2/LRRC4B/DLC1/FMN1/LRRN3/SLITRK1/FLRT2/NECTIN1/EPHA2/IL1RAPL1…	102
GO:0016485	BP	GO:0016485	protein processing	115/7255	224/18862	5.59026e-05	0.00188521	0.00161144	CLEC3B/KLK6/NKD2/RIPK2/COMP/PCSK5/CPM/CORIN/LPCAT3/VSIR/XPNPEP3/RUNX1/SHH/PCSK9/LDLRAD3/BCL2L12/PLAU/PSEN1/TMEM59/HM13/GSN/CCBE1/TMPRSS2/PRKACB/ECE2/ADAMTS2/PERP/ECE1/MAGEA3/FGB/CTSS/FGA/PCSK7/ATP23/CASP2/F12/CHAC1/PCSK2/TBC1D10A/BAD/MME/MELTF/BACE2/CTSG/CPXM2/AFG3L2/CMA1/F7/CAST/CTSH/NOL3/MIPEP/SERPINE1/ENO1/FXN/SERPINE2/CPXM1/BAK1/PMPCA/OGT/GRIN2A/PCSK6/FGG/GLI3/MMP14/PGK1/FAM111A/IL1R2/CPA3/SE…	115
GO:0072330	BP	GO:0072330	monocarboxylic acid biosynthetic process	115/7255	224/18862	5.59026e-05	0.00188521	0.00161144	TRIB3/OSBPL3/PTGS1/PDK4/ABCB11/MLXIPL/ABHD3/HPGDS/PLP1/CEACAM1/SCD/AKR1C4/FGF19/ACACB/MGLL/SCP2/HACD3/ABCD3/HPGD/BRCA1/EDN2/FASN/OSBPL1A/DHRS9/NR1H4/ACLY/PROX1/PLA2G3/HOGA1/EPHX2/LIPG/MID1IP1/HACD4/ALOXE3/GSTM2/ACSM5/BAAT/ACSS2/GSTP1/PKM/LIPH/ABCD2/ELOVL4/MIF/SLC27A5/ELOVL6/ACACA/CYP2C8/FGFR4/PECR/HSD17B10/CYP39A1/CYP3A4/FADS2/CYP8B1/FADS3/FADS1/ACSBG1/MALRD1/SLC27A2/ACADVL/EIF6/INSIG1/WDTC1/LIPC…	115
GO:0030431	BP	GO:0030431	sleep	23/7255	31/18862	5.72278e-05	0.00192496	0.00164543	OXTR/CSF2/NMU/NPY2R/SLC29A1/PER3/BTBD9/DRD2/GRIN2A/HCRT/ADA/ADORA2A/PTGDS/IL18/STAR/MRGPRX2/OXT/ADRB1/CHRNB2/HTR2A/FOS/ADORA1/GHRHR	23
GO:0035107	BP	GO:0035107	appendage morphogenesis	74/7255	134/18862	5.83701e-05	0.00195339	0.00166973	SALL4/SOX9/RPGRIP1L/MSX1/SOX4/WNT3/PCSK5/AFF3/SHH/MBNL1/TFAP2A/BCL2L11/PSEN1/HAND2/SP8/LEF1/PITX1/BMP7/ECE1/PLXNA2/TULP3/HDAC2/BMP4/FGFR2/ZBTB16/RECK/CHD7/RSPO2/PBX1/EXT1/TWIST1/DLX6/WNT5A/FGF10/OSR1/BAK1/GLI3/TMEM231/FZD6/FLVCR1/TBX4/RARG/FGF8/RDH10/CYP26B1/PRRX1/SHOX2/FMN1/DLX5/SP9/SALL1/TBX5/CRABP2/CACNA1C/HOXA9/EVX2/ZNF219/ROR2/MYH3/EN1/TBX3/WNT7A/DYNC2H1/TFAP2B/GDF5/FGF4/SFRP2/LRP4/RNF165/OS…	74
GO:0035108	BP	GO:0035108	limb morphogenesis	74/7255	134/18862	5.83701e-05	0.00195339	0.00166973	SALL4/SOX9/RPGRIP1L/MSX1/SOX4/WNT3/PCSK5/AFF3/SHH/MBNL1/TFAP2A/BCL2L11/PSEN1/HAND2/SP8/LEF1/PITX1/BMP7/ECE1/PLXNA2/TULP3/HDAC2/BMP4/FGFR2/ZBTB16/RECK/CHD7/RSPO2/PBX1/EXT1/TWIST1/DLX6/WNT5A/FGF10/OSR1/BAK1/GLI3/TMEM231/FZD6/FLVCR1/TBX4/RARG/FGF8/RDH10/CYP26B1/PRRX1/SHOX2/FMN1/DLX5/SP9/SALL1/TBX5/CRABP2/CACNA1C/HOXA9/EVX2/ZNF219/ROR2/MYH3/EN1/TBX3/WNT7A/DYNC2H1/TFAP2B/GDF5/FGF4/SFRP2/LRP4/RNF165/OS…	74
GO:0031341	BP	GO:0031341	regulation of cell killing	57/7255	98/18862	5.88334e-05	0.0019639	0.00167871	HSP90AB1/CD160/AZGP1/CEACAM1/IL23A/BCL2L11/F2RL1/KRT6A/PVR/DNASE1L3/CD1D/RIPK3/BAD/STAP1/BCL2L1/CRK/B2M/CXCL6/CD1C/LGALS9/FCER2/KIR2DL4/DNASE1/CFH/CD55/NCR3/LEP/SERPINB4/VAV1/PTPRC/P2RX7/KLRC1/CD226/IL23R/PIK3R6/FCGR2B/CD1A/RAET1E/ICAM1/IL18RAP/CADM1/IL13/SLAMF6/XCL1/KLRC4-KLRK1/LILRB1/CD1B/LAG3/ARG1/HLA-G/NCR1/SLC22A13/CD5L/CR1L/SH2D1A/IFNG/KLRD1	57
GO:0002683	BP	GO:0002683	negative regulation of immune system process	193/7255	403/18862	6.18009e-05	0.00205774	0.00175892	INHBA/CBFB/SOX9/CD160/MYC/ZBTB7B/NME1/CEACAM1/LYAR/RIOK3/TRIM27/WASL/PAG1/FGL2/TLR3/CXCL12/VSIR/PADI2/PLCL2/RUNX1/SHH/HMOX1/SFRP1/ZC3H8/MUL1/TYRO3/CEBPB/PTGER4/TNFRSF13B/CLDN18/ADTRP/MMP28/CNR1/BMP4/CUL4A/PRKDC/LGALS9C/CCL28/SOCS6/TARBP2/APOA2/FOXF1/LGALS3/GPER1/CCR2/STAP1/A2M/CLEC4G/BMP5/IL4R/CRK/MIF/METTL3/SMAD7/TSC22D3/DUSP10/LRFN5/DRD2/CD200R1/CD22/ZFPM1/THY1/RPS19/FOXP3/CCL25/BTK/RNF125/NOD2…	193
GO:0021549	BP	GO:0021549	cerebellum development	55/7255	94/18862	6.28199e-05	0.00208638	0.0017834	SPTBN2/RPGRIP1L/EZH2/ATIC/PTN/KIF14/LPAR1/SSTR2/GART/PSEN1/GBX2/NCOA1/CEND1/CDK5/GBA/PROX1/NLGN4X/ABL1/PPARGC1A/CRK/CNTN1/SERPINE2/SSTR3/PTBP2/PTF1A/RERE/LHX5/FZD4/SSTR1/HERC1/SEZ6/KLHL1/TTBK2/LHX1/CD3E/TRNP1/FOXC1/RORA/CKB/EN1/WNT7A/TP53/LMX1A/FCGR2B/CDK5R2/KNDC1/NEUROD1/PTPRS/CBLN1/WHRN/AGTR2/WNT1/GRID2/ZNF365/DAB1	55
GO:0030282	BP	GO:0030282	bone mineralization	64/7255	113/18862	6.56052e-05	0.00216985	0.00185476	CLEC3B/COMP/SOX9/CYP27B1/GPM6B/PTN/IBSP/TFAP2A/AXIN2/LGR4/BMP7/PTK2B/BMP2/ATP2B1/SLC8A1/MEF2C/BMP4/TXLNG/EIF2AK3/AHSG/FGFR2/ADRB2/BMP6/NBR1/RSPO2/SMPD3/DDR2/BMP2K/TWIST1/PTH1R/WNT11/ENPP1/OSR1/ACVR2A/IFITM5/TRPM4/ERCC2/KLF10/COL1A2/S1PR1/MGP/OMD/ACVR2B/IGF1/SBNO2/LEP/SNX10/LOX/FGF23/KL/P2RX7/ROR2/CCL3/ECM1/FZD9/SGMS2/GATA1/LTF/CER1/SLC24A3/BGLAP/ADGRV1/RFLNA/OSR2	64
GO:0051651	BP	GO:0051651	maintenance of location in cell	108/7255	209/18862	6.57224e-05	0.00216985	0.00185476	CEMIP/DHRS7C/SLC25A23/ANK3/SLC30A4/PINK1/RYR3/JPH1/ANK2/ATP1A2/CALM1/SRI/AKAP6/PSEN1/SCIN/PLN/GSN/RANGAP1/JPH2/PTK2B/AKAP9/GRIK5/SUN2/CAV1/PLCG2/JPH4/CASQ2/SLC8A1/CDK5/NPSR1/GPSM2/CASQ1/DMD/TAPT1/HK2/BDKRB1/LETM1/PDE4D/CHD7/VPS13D/ITPR1/LIME1/CAMK2D/ABL1/GSTM2/GPER1/F2/SPOUT1/PRKCE/NOL3/ERO1A/NOS1/TRPM2/DRD2/PLCG1/CXCL11/THY1/SYNE1/LCN2/SLC30A8/SNCA/CLIC2/MCOLN2/CD19/FTH1/F2R/BARD1/HRC/KDELR3/FGF…	108
GO:1900274	BP	GO:1900274	regulation of phospholipase C activity	31/7255	46/18862	6.58282e-05	0.00216985	0.00185476	LPAR1/BICD1/P2RY12/GNAQ/AVPR1B/ADRA1A/ABL1/EDNRA/PLCG1/KIT/RASGRP4/EGFR/PDGFRA/FGF2/LPAR2/FGFR1/ESR1/GNA15/NTRK3/NMUR1/BDNF/PDGFRB/GPR55/NTF4/TXK/ITK/SELE/HTR2A/ARHGAP6/NTF3/HTR2B	31
GO:0014808	BP	GO:0014808	release of sequestered calcium ion into cytosol by sarcoplasmic reticulum	24/7255	33/18862	6.75373e-05	0.00222063	0.00189815	DHRS7C/ANK2/ATP1A2/CALM1/SRI/AKAP6/PLN/CASQ2/SLC8A1/CASQ1/DMD/PDE4D/CHD7/CAMK2D/GSTM2/NOL3/CLIC2/HRC/FKBP1B/CACNA1C/TRDN/CCL3/RYR1/CCR5	24
GO:0030195	BP	GO:0030195	negative regulation of blood coagulation	32/7255	48/18862	6.95517e-05	0.00226886	0.00193938	CEACAM1/FAP/PLAU/FGB/ADTRP/FGA/F12/PRKCD/F2/SERPINE1/SERPINE2/PRKG1/SERPINB2/FGG/SERPINF2/PDGFRA/GP1BA/KRT1/C1QTNF1/CPB2/SH2B3/NOS3/CD34/KNG1/PLAT/TSPAN8/PLAUR/ADAMTS18/THBD/KLKB1/HRG/PLG	32
GO:0045058	BP	GO:0045058	T cell selection	32/7255	48/18862	6.95517e-05	0.00226886	0.00193938	IL6R/IL23A/SHH/JAG2/CD1D/IRF4/BCL2/LY9/ITPKB/ZFPM1/FOXP3/GLI3/THEMIS/DOCK2/TOX/CD4/SPN/CD3G/CD3E/PTPRC/CD28/CCR7/BATF/IL23R/AIRE/TBX21/IL15/CD3D/SLAMF6/CARD11/IL6/FOXN1	32
GO:0060688	BP	GO:0060688	regulation of morphogenesis of a branching structure	32/7255	48/18862	6.95517e-05	0.00226886	0.00193938	WNT2/SOX9/TACSTD2/SHH/VEGFA/SFRP1/SIX1/LGR4/BMP7/GDNF/WNT2B/BMP4/SIX4/AGT/FGFR2/ABL1/WNT5A/FGF10/SIX2/SULF1/NTN4/SIRT6/AR/CAV3/ESR1/SHOX2/LRRK2/LHX1/FGF7/PAX2/AGTR2/MDK	32
GO:0030073	BP	GO:0030073	insulin secretion	107/7255	207/18862	6.96943e-05	0.00226886	0.00193938	PDX1/SOX4/RAP1A/VSNL1/CPT1A/SRI/KCNA5/CAMK2G/STX1A/SFRP1/ADCY5/NNAT/ENHO/SSTR5/CHGA/CASR/CNR1/FOXA2/CAPN10/C2CD2L/KCNB1/NR1H4/PPARD/SYT9/SLC2A1/ARNTL/EPHA5/GCG/NR0B2/CAMK2N1/ITPR1/SYT7/BAD/ICA1/TCF7L2/BRSK2/GPER1/GPR119/HADH/KCNJ11/CPLX1/PRKCE/EIPR1/DRD2/PRKN/IL1RN/VGF/INHBB/SLC30A8/CACNA1D/TRPM4/SLC25A4/SLC9B2/PCK2/LRP5L/GPLD1/BLK/ADRA2A/ACVR1C/UQCC2/SNAP25/ACSL4/SLC16A1/FKBP1B/SIRT4/ABCC8/MAFA/…	107
GO:0001657	BP	GO:0001657	ureteric bud development	51/7255	86/18862	7.05604e-05	0.00228574	0.00195381	SOX9/MYC/TACSTD2/TCF21/KIF26B/SHH/VEGFA/WT1/SFRP1/SIX1/LGR4/BMP7/BMP2/GDNF/WNT2B/BMP4/CITED1/FOXD1/SIX4/AGT/BCL2/FGFR2/CAT/SMAD1/PBX1/SMAD7/WNT11/OSR1/SIX2/ROBO2/GLI3/CALB1/SLIT2/FGF2/SMAD6/FGF8/ARG2/FAT4/FMN1/GDF11/LHX1/SALL1/PAX2/FOXC1/CER1/AGTR2/FOXJ1/FOXC2/WNT1/RET/WNT9B	51
GO:0051781	BP	GO:0051781	positive regulation of cell division	51/7255	86/18862	7.05604e-05	0.00228574	0.00195381	CDC25B/CDC14A/ECT2/VEGFD/MACC1/SVIL/PTN/KIF23/KIF14/CDC6/RACGAP1/SHH/VEGFA/PPBP/SSTR5/EREG/IL1A/AURKB/PKP4/PDGFD/IGF2/CIT/FGFR2/CAT/GAREM1/PRKCE/CSPP1/PGF/DRD2/CDC42/KIF20B/OSM/BTC/CXCR5/TGFA/FGF2/FGF3/GIPC1/FGF8/TAL1/FGF7/THBS4/IL1B/RXFP3/FGF9/MRGPRX2/FGF4/MDK/MAP10/HTR2B/TAS2R13	51
GO:0032963	BP	GO:0032963	collagen metabolic process	62/7255	109/18862	7.13681e-05	0.00230622	0.00197132	KLK6/MMP7/MMP11/CBX8/MMP3/TNXB/MMP1/RAP1A/MMP13/VSIR/FAP/RUNX1/MMP10/UCN/ITGA2/P3H1/COL1A1/AMELX/ADAMTS2/CTSS/PLOD3/MMP28/PRSS2/HDAC2/BMP4/SERPINH1/SERPINB7/PPARD/MFAP4/MMP8/PHYKPL/SMPD3/F2/TNS2/COL19A1/COL5A1/P3H2/MMP27/MMP20/GOT1/ADAMTS14/MMP14/P3H4/COL1A2/F2R/SERPINF2/CTSD/SCX/MMP12/RCN3/MMP9/MMP25/PPARG/RGCC/PDGFRB/VIM/EMILIN1/P3H3/ARG1/MMP17/NPPC/IL6	62
GO:0048017	BP	GO:0048017	inositol lipid-mediated signaling	102/7255	196/18862	7.21254e-05	0.00232498	0.00198736	PLCD1/ENTPD5/PLCE1/SOX9/CD160/KLF4/CEACAM1/GAB1/CEP55/PLCD4/PLCL2/F2RL1/GSN/PIRT/TYRO3/PLD1/PLCD3/PRR5L/ZP3/MUC5AC/PIP5K1B/PDGFD/PPARD/AGT/CAT/SLC9A3R1/LIME1/PPP1R16B/FLT3/GPER1/DAB2IP/F2/MAPK3/PIK3CG/TWIST1/RGL2/MYOC/TEK/DCN/PREX2/SERPINE2/KIT/OSM/NCS1/OGT/TNFAIP8L3/GPR143/INPP5E/IER3/PTEN/PLCL1/EGFR/F2R/PDGFRA/HCLS1/FGF2/NCF1/ANGPT1/KCNH1/ROR1/PLXNB1/FGFR1/CSF1R/ADAP2/PIK3C2G/UNC5B/IGF1/MYDGF/I…	102
GO:2000179	BP	GO:2000179	positive regulation of neural precursor cell proliferation	33/7255	50/18862	7.27887e-05	0.00234063	0.00200073	SHH/VEGFA/ADGRG1/DMRTA2/NAP1L1/GPR37L1/KDM1A/FLNA/PROX1/FZD3/RASSF10/DRD2/CDON/CX3CR1/GLI3/LHX5/LRP2/SMARCD3/TOX/LHX1/FOXG1/ASCL1/OTP/FZD9/WNT3A/PITX3/ZNF423/MDK/GJC2/DCT/NR2E1/DISP3/INSM1	33
GO:0140013	BP	GO:0140013	meiotic nuclear division	92/7255	174/18862	7.46497e-05	0.00239462	0.00204688	TRIP13/TEX11/MAPK15/CDC25B/MSX1/EME1/BUB1/BRCA2/AURKA/RAD54B/NUF2/FANCA/RAD54L/GPR3/CCNE1/PLK1/CKS2/LIF/KIF18A/BCL2L11/PTTG1/FANCD2/MND1/TOP2A/MSH5/CCNB1IP1/FIGNL1/BUB1B/TTK/EREG/SGO1/CDC20/CCNB2/RAD51AP1/ESPL1/FBXO5/PSMC3IP/PDE3A/NPM2/BRIP1/RAD51D/FMN2/INCENP/WNT5A/MARF1/MRE11/MEI1/SGO2/HSF2BP/RAD1/P3H4/TEX19/EME2/CCNA1/NDC1/SLC2A8/SMC2/TDRKH/RAD51/HSPA2/CYP26B1/DMRT1/SYCE2/SPDYA/SYCE3/SMC4/CCNE…	92
GO:0003156	BP	GO:0003156	regulation of animal organ formation	20/7255	26/18862	7.49849e-05	0.00239952	0.00205106	WNT2/CITED2/SHH/WT1/SIX1/BMP7/BMP2/GDNF/WNT2B/BMP4/WNT11/WNT5A/FGF10/DKK1/SULF1/ROBO2/AR/FGF8/WNT3A/GATA5	20
GO:2000243	BP	GO:2000243	positive regulation of reproductive process	48/7255	80/18862	7.57584e-05	0.00241838	0.00206719	INHBA/MAPK15/CDC25B/CITED2/SOX9/MSX1/OXTR/AURKA/P2RY1/SHH/VEGFA/WT1/TACR2/CDC25C/APELA/CDC25A/HYAL3/DHX37/ZP3/VIP/HDAC2/RAD51AP1/EDNRB/CACNA1H/PDE3A/AGO2/NPM2/LHFPL2/INHBB/WNT5A/TACR1/HDAC4/DEFB1/AR/PLA2G10/DMRT1/ZFPM2/C1QBP/RETN/ANKRD31/NR5A1/IQCF1/CCDC87/OXT/TACR3/PRDM7/RNASE10/OOEP	48
GO:0070507	BP	GO:0070507	regulation of microtubule cytoskeleton organization	75/7255	137/18862	7.68576e-05	0.00244753	0.00209211	MAPK15/TPX2/MET/SKA3/FAM107A/RAE1/PSRC1/DIXDC1/PLK1/STMN2/KIF18A/STMN4/TUBB4A/CHMP1B/BICD1/RCC1/CLIP3/VPS4B/TACC3/AKAP9/CKAP5/GPSM2/SPAG5/MAP6/CCSAP/SKA1/ATAT1/CAMSAP1/TRIM36/ABL1/MID1IP1/GNAI1/MARK2/APC/MAP1A/ANKRD53/GBA2/STMN1/TBCD/CYLD/BORA/TRPV4/MAPT/SNCA/MAP1B/RASSF1/CHMP2B/RPS3/INPP5J/TRIM54/CAV3/PHLDB1/MAP6D1/FKBP4/SLC39A12/TTBK2/MAP2/PRKAA2/CEP70/SPEF1/STMN3/CHMP4C/PHLDB2/FGF13/EPHA3/EFNA…	75
GO:0030199	BP	GO:0030199	collagen fibril organization	35/7255	54/18862	7.78207e-05	0.00247222	0.00211321	COL11A1/MMP11/COMP/TNXB/DPT/COL1A1/COLGALT1/ADAMTS2/PLOD3/LOXL2/SERPINH1/FKBP10/DDR2/COL12A1/LOXL4/EXT1/COL5A2/COL5A1/ADAMTS14/P3H4/COL1A2/SERPINF2/SCX/COL5A3/COL14A1/COL3A1/LOX/FOXC1/EMILIN1/LOXL1/FOXC2/COL11A2/SFRP2/AEBP1/OPTC	35
GO:0051279	BP	GO:0051279	regulation of release of sequestered calcium ion into cytosol	46/7255	76/18862	7.86832e-05	0.00249359	0.00213148	CEMIP/DHRS7C/JPH1/ANK2/ATP1A2/CALM1/SRI/AKAP6/PLN/JPH2/PTK2B/JPH4/CASQ2/SLC8A1/NPSR1/CASQ1/DMD/BDKRB1/PDE4D/CHD7/LIME1/CAMK2D/ABL1/GSTM2/GPER1/F2/PRKCE/NOS1/PLCG1/CXCL11/THY1/SNCA/CLIC2/CD19/F2R/HRC/FKBP1B/CXCL10/JPH3/TRPC1/JSRP1/CACNA1C/TRDN/IL13/XCL1/NTSR1	46
GO:0019748	BP	GO:0019748	secondary metabolic process	36/7255	56/18862	7.9644e-05	0.00250661	0.0021426	CDH3/MFSD12/OPN3/UGT1A8/SLC7A11/AKR1C4/ABCC2/CYP2W1/AKR1B10/TH/CITED1/BCL2/ZEB2/WNT5A/BDH2/AKR1C2/GIPC1/UGT1A7/TRPC1/ASIP/TYRP1/AKR1C3/FMO1/DDT/TYR/FMO2/STAR/OCA2/AKR7A3/AKR1C1/CYP1A1/PMEL/DCT/CYP2A6/AS3MT/ACMSD	36
GO:0008406	BP	GO:0008406	gonad development	109/7255	212/18862	7.96656e-05	0.00250661	0.0021426	INHBA/TEX11/TESC/CCND1/CITED2/SOX9/IRX5/BRCA2/FANCA/TCF21/TLR3/NCOA4/EIF2S2/TNFSF10/NUP107/VEGFA/AMH/WT1/KIF18A/BCL2L11/PRDX4/SFRP1/ADGRG1/PGR/NCOA1/CEBPB/HYAL3/NUDT1/DMRTA1/DHX37/ARRB1/ZP3/ADAMTS1/SLIT3/FANCG/EREG/WNT2B/FLNA/CASP2/SIX4/COL9A3/BCL2/GAS2/BRIP1/NRIP1/PATZ1/PTX3/VGF/INHBB/WNT5A/MSH2/NKX2-1/OSR1/ACVR2A/KIT/ROBO2/KITLG/MMP14/SOX15/TEX19/GATA4/SLIT2/PDGFRA/TAF4/KLHL10/IMMP2L/FZD4/SCX/L…	109
GO:0050870	BP	GO:0050870	positive regulation of T cell activation	109/7255	212/18862	7.96656e-05	0.00250661	0.0021426	RIPK2/CBFB/CD160/ZBTB7B/SOX4/HSPD1/TNFSF9/VSIR/IL23A/RUNX1/SHH/HHLA2/LEF1/CD209/CD276/IL6ST/CAV1/ZP3/HSPH1/CD1D/IL1A/ZMIZ1/SLC7A1/PCK1/IGF2/CD46/ZBTB16/BAD/CCR2/ITPKB/SOX12/CD27/BCL10/PAK3/IL4R/CLECL1/BTLA/DUSP10/NCK1/DNAJA3/THY1/CDC42/FOXP3/TESPA1/NOD2/TNFSF11/GLI3/LGALS9/TNFRSF13C/ADA/EBI3/TMIGD2/CCL21/RPS3/NCKAP1L/VNN1/SASH3/HLX/IL36B/CCL19/AIF1/IL2/IL27RA/IGF1/TNFSF4/CD40LG/GRAP2/CD55/CD4/CCL…	109
GO:0009636	BP	GO:0009636	response to toxic substance	121/7255	239/18862	8.02797e-05	0.0025199	0.00215397	CLDN1/SLC22A5/ABCG2/PRDX6/PTGS1/TRPM6/SLC30A4/DHRS2/PINK1/MT1F/CDK4/SLC30A10/SCN9A/SLC7A11/TXNRD3/MT1X/CCNB1/MT1M/MT1G/SLC23A1/MT1H/PRDX4/SESN2/LPO/SCN2B/BMP7/DNMT3B/ASNS/ABCC2/MT2A/GPX3/KDM1A/ALAD/AKR1B10/TH/BCL2/PDZK1/CAT/MGST3/EPHX2/GSTM2/CD36/TP53INP1/GSTP1/HBB/BRIP1/MAPK3/SLC15A2/MAOB/MT1E/FABP1/DRD2/PRKN/FBLN5/SLC18A2/BAK1/SLC6A14/MAP1B/CLIC2/HBA2/CDKN1A/SCN1B/HBE1/FECH/GPX2/ARHGAP33/NNT/EP…	121
GO:0097530	BP	GO:0097530	granulocyte migration	80/7255	148/18862	8.08446e-05	0.00253149	0.00216387	DPEP1/CD177/CXCL3/CCL23/CXCL5/IL23A/CXCL1/PPBP/EDN3/CCL14/EDN2/CXCL8/PTGER4/CXCL17/BSG/JAM3/CXCL2/PPIA/JAML/CCL15/LGALS3/MAPK3/PIK3CG/CCL8/SCG2/CXCL6/CXCL11/CCL13/CCL26/CCL25/NOD2/CCL24/CMKLR1/MCOLN2/SLIT2/CSF1/CCL21/MSTN/S100A7/NCKAP1L/RIPOR2/LBP/CCL20/CCL19/CSF1R/XCL2/BST1/PF4/CXCL10/IL17A/CAMK1D/CCL5/C1QBP/CCL16/RHOH/CCL11/PIK3CD/ADAM8/IL1R1/RARRES2/VAV1/THBS4/CCR7/CXCL13/UMODL1/CCL3/SAA1/PECA…	80
GO:0051965	BP	GO:0051965	positive regulation of synapse assembly	37/7255	58/18862	8.10338e-05	0.00253149	0.00216387	OXTR/SRPX2/CUX2/ADGRB3/CBLN2/NRXN1/EPHB3/NLGN1/EEF2K/AGRN/SLITRK3/NLGN3/EPHB2/IL1RAP/SLITRK2/CLSTN1/ADGRL2/LRRC4B/LRRN3/SLITRK1/FLRT2/IL1RAPL1/BDNF/LRRTM2/WNT7A/EPHB1/SYNDIG1/ADGRB1/LRRTM3/OXT/LRRN1/CBLN1/SLITRK5/AMIGO3/LRTM2/GRID2/LINGO2	37
GO:0010517	BP	GO:0010517	regulation of phospholipase activity	43/7255	70/18862	8.18302e-05	0.00255031	0.00217996	GNA13/LPAR1/BICD1/P2RY12/GNAQ/AVPR1B/ADRA1A/AGTR1/FGFR2/PLA2G5/ABL1/EDNRA/ANXA8L1/RGS2/PLCG1/KIT/SNCA/RASGRP4/EGFR/PDGFRA/FGF2/LPAR2/NMUR2/FGFR1/ESR1/GNA15/NTRK3/CCL5/NMUR1/BDNF/HPCA/PDGFRB/GPR55/APOC2/NTF4/TXK/ITK/SELE/HTR2A/ARHGAP6/NTF3/ANGPTL3/HTR2B	43
GO:0030193	BP	GO:0030193	regulation of blood coagulation	41/7255	66/18862	8.28055e-05	0.0025746	0.00220073	CEACAM1/FAP/F2RL1/PLAU/FGB/CAV1/ADTRP/FGA/FOXA2/F12/PRKCD/CD36/F2/F7/SERPINE1/SERPINE2/PRKG1/SERPINB2/FGG/EPHB2/F2R/SERPINF2/PDGFRA/GP1BA/KRT1/HPSE/C1QTNF1/CPB2/SH2B3/NOS3/CD34/KNG1/PLAT/TSPAN8/PLAUR/ADAMTS18/THBD/KLKB1/ST3GAL4/HRG/PLG	41
GO:1903046	BP	GO:1903046	meiotic cell cycle process	99/7255	190/18862	8.58723e-05	0.00266366	0.00227685	TRIP13/TEX11/MAPK15/CDC25B/MSX1/EME1/BUB1/BRCA2/AURKA/RAD54B/NUF2/FANCA/RAD54L/GPR3/NCAPD3/CCNE1/PLK1/CKS2/LIF/KIF18A/BCL2L11/PTTG1/FANCD2/MND1/TOP2A/CDC25C/MSH5/CCNB1IP1/FIGNL1/CDC25A/BUB1B/TTK/EREG/SGO1/CDC20/CCNB2/RAD51AP1/ESPL1/FBXO5/PSMC3IP/PDE3A/NPM2/BRIP1/MSH6/NCAPD2/TUBG1/RAD51D/FMN2/INCENP/WNT5A/MARF1/MRE11/MEI1/SGO2/HSF2BP/RAD1/P3H4/TEX19/EME2/CCNA1/NDC1/SLC2A8/SMC2/TDRKH/RAD51/HSPA2/CY…	99
GO:1903115	BP	GO:1903115	regulation of actin filament-based movement	26/7255	37/18862	8.69452e-05	0.00268661	0.00229647	ANK2/ATP1A2/SRI/DSC2/PLN/CTNNA3/AKAP9/CAV1/STC1/PDE4D/CAMK2D/PDPN/PKP2/TRPM4/GATA4/ATP2A1/MYBPC3/CAV3/HCN4/TNNC1/CACNA1C/FGF13/KCNJ2/MYLK2/GJA5/ADORA1	26
GO:0043279	BP	GO:0043279	response to alkaloid	57/7255	99/18862	8.70207e-05	0.00268661	0.00229647	PDX1/CASP7/HSP90AB1/SMPD1/CAD/OXTR/RYR3/CPT1A/HOMER1/GNAO1/CRHBP/BCHE/DNMT3B/PTK2B/EFTUD2/CASQ2/HDAC2/SLC8A1/CNR1/CDK5/CCNA2/BLM/TH/PRKCG/GSTM2/DHODH/PPARGC1A/PRKCE/CACNG4/DRD2/ADA/DNM2/HTR3A/PENK/RAD51/ADORA2A/SDK1/TIAM1/NQO1/PPARG/SLC6A3/EN1/STAR/DRD4/FOSB/RYR1/DRD5/ICAM1/SLC34A1/OXT/TACR3/PITX3/CHRNB2/HTR2A/OPRM1/HOMER2/HTR1B	57
GO:0015812	BP	GO:0015812	gamma-aminobutyric acid transport	12/7255	13/18862	8.74736e-05	0.00269427	0.00230302	SLC6A6/SLC9A3R1/APBA1/SLC6A1/SV2A/TRPC4/SLC6A12/NTSR1/HTR1B/SLC32A1/SLC6A11/TRH	12
GO:0106106	BP	GO:0106106	cold-induced thermogenesis	78/7255	144/18862	8.99424e-05	0.0027574	0.00235698	APPL2/CPT2/ZBTB7B/SCD/OXTR/GPR3/PLCL2/MFAP2/VEGFA/PPARGC1B/PLAC8/EPAS1/NOVA1/LGR4/CEBPB/PGAM5/CAV1/KDM1A/ABHD6/PHOX2B/MFN2/IRF4/DIO2/ARNTL/ADRB2/CD36/CCR2/PPARGC1A/HADH/IL4R/APC/LEPR/ELOVL6/PEMT/MAP2K6/LCN2/OGT/DECR1/CMKLR1/PLCL1/HCRT/RHEB/GRB10/HSF1/SIRT6/ACOT11/ACVR2B/DDIT3/ADRB3/IL18/LEP/LPIN1/SLN/NR1D1/FGF21/TSHR/FABP4/IL18R1/NPR3/IL15/ELOVL3/OXT/ADRB1/IL13/ACHE/ZNF423/GADD45G/ALDH1A1/FFAR4/A…	78
GO:0120161	BP	GO:0120161	regulation of cold-induced thermogenesis	78/7255	144/18862	8.99424e-05	0.0027574	0.00235698	APPL2/CPT2/ZBTB7B/SCD/OXTR/GPR3/PLCL2/MFAP2/VEGFA/PPARGC1B/PLAC8/EPAS1/NOVA1/LGR4/CEBPB/PGAM5/CAV1/KDM1A/ABHD6/PHOX2B/MFN2/IRF4/DIO2/ARNTL/ADRB2/CD36/CCR2/PPARGC1A/HADH/IL4R/APC/LEPR/ELOVL6/PEMT/MAP2K6/LCN2/OGT/DECR1/CMKLR1/PLCL1/HCRT/RHEB/GRB10/HSF1/SIRT6/ACOT11/ACVR2B/DDIT3/ADRB3/IL18/LEP/LPIN1/SLN/NR1D1/FGF21/TSHR/FABP4/IL18R1/NPR3/IL15/ELOVL3/OXT/ADRB1/IL13/ACHE/ZNF423/GADD45G/ALDH1A1/FFAR4/A…	78
GO:0010469	BP	GO:0010469	regulation of signaling receptor activity	98/7255	188/18862	9.10105e-05	0.00278365	0.00237942	DKK4/GRIN2B/NCAPG2/PINK1/P2RY1/HOMER1/NPTX1/PCSK9/CRHBP/GREM2/LRRC7/PLAU/PSEN1/LY6G6D/CACNG8/RGS9/BICD1/PTK2B/AKAP9/LYNX1/EREG/HDAC2/CDK5/MEF2C/SLC6A9/ZFYVE28/GRIA4/PHLDA2/LY6E/PDE4D/NLGN1/CNRIP1/ADRB2/PRKCD/CHMP6/RELN/CCR2/PPARGC1A/CNIH3/GRIA3/DLG2/ESR2/DLGAP4/CACNG4/SERPINE1/AREG/GSG1L/DKK1/NLGN3/GRIN2A/BTC/EPHB2/PTEN/TGFA/DLGAP2/PPARA/ADRA2A/PRRT1/GRIA1/NPTX2/NCF1/LYPD6B/LY6H/SNX6/MINK1/GRIA2/…	98
GO:0010039	BP	GO:0010039	response to iron ion	21/7255	28/18862	9.34226e-05	0.0028508	0.00243681	PDX1/CCND1/TFR2/CCNB1/TFAP2A/HMOX1/CYBRD1/ALAD/BCL2/SLC11A2/BMP6/B2M/DRD2/FXN/SNCA/C1QA/G6PD/HAMP/SLC6A3/TFF1/CYP1A1	21
GO:0016101	BP	GO:0016101	diterpenoid metabolic process	64/7255	114/18862	9.37685e-05	0.00285473	0.00244018	LRP8/RETSAT/STRA6/RDH5/UGT1A8/AKR1C4/ADH1C/DGAT2/ADH1B/CYP2W1/AKR1B10/DHRS9/PPARD/LRAT/APOA2/RDH16/CYP2C18/CYP2S1/ADH1A/GPC2/AGRN/CYP4V2/NAPEPLD/CYP2C8/PECR/CYP3A4/EGFR/GPIHBP1/UGT1A1/LRP2/UGT1A9/RDH10/CYP26A1/CYP26B1/UGT1A7/ALDH3A2/RDH12/RBP2/RARRES2/ADH6/AKR1C3/CRABP2/RBP3/RBP1/GPC1/RBP4/UGT1A3/STAR/GPC6/APOC2/CRABP1/CYP27C1/AKR1C1/BCO2/CYP1A1/SDC2/GPC5/SDR16C5/ALDH1A1/AKR1B15/RDH8/CYP26C1/ALDH…	64
GO:0030049	BP	GO:0030049	muscle filament sliding	27/7255	39/18862	9.56899e-05	0.0028998	0.0024787	TNNI3/TPM1/TPM2/TNNT1/TMOD1/DMD/DES/NEB/MYL6/TNNT2/MYL6B/MYH4/MYBPC3/MYH2/TNNT3/MYBPC2/TNNC1/MYH3/VIM/MYL2/TNNC2/MYH6/MYLK2/TCAP/ACTN3/ACTC1/ACTN2	27
GO:0033275	BP	GO:0033275	actin-myosin filament sliding	27/7255	39/18862	9.56899e-05	0.0028998	0.0024787	TNNI3/TPM1/TPM2/TNNT1/TMOD1/DMD/DES/NEB/MYL6/TNNT2/MYL6B/MYH4/MYBPC3/MYH2/TNNT3/MYBPC2/TNNC1/MYH3/VIM/MYL2/TNNC2/MYH6/MYLK2/TCAP/ACTN3/ACTC1/ACTN2	27
GO:0050920	BP	GO:0050920	regulation of chemotaxis	114/7255	224/18862	9.63188e-05	0.00291215	0.00248926	IL6R/MET/SEMA6D/VEGFD/WNT3/ELANE/PTN/ZSWIM6/CXCL12/ZSWIM4/PADI2/IL23A/LPAR1/YTHDF1/VEGFA/EDN3/F2RL1/P2RX4/SEMA6A/ITGA2/EDN2/CXCL8/PTK2B/PRSS56/CXCL17/P2RY12/MMP28/CASR/JAM3/ANGPT2/PDGFD/IL16/SEMA3G/FGF18/SEMA4G/CCR2/GSTP1/STAP1/MAPK3/F7/PLXNA3/SCG2/MIF/MST1/SERPINE1/PGF/WNT5A/FGF10/CCL26/SEMA3E/NOD2/CMKLR1/ROBO2/LGALS9/MTUS1/SEMA3F/SLIT2/CSF1/S1PR1/PDGFRA/FGF2/CCL21/MSTN/S100A7/NCKAP1L/RIPOR2/LBP…	114
GO:0006835	BP	GO:0006835	dicarboxylic acid transport	54/7255	93/18862	9.70206e-05	0.00292664	0.00250164	LRRC8E/SLC17A7/SLC26A2/GLS2/SLC7A11/ATP1A2/VAMP2/SLC17A8/SLC26A3/PSEN1/STX1A/SLC13A3/FOLR1/ABCC2/SLC12A2/SLC26A9/SLC25A32/FOLR2/SLC1A5/SLC25A14/SLC1A1/SLC38A7/SLC25A22/SLC46A1/CPLX1/SLC19A2/APBA1/SLC19A1/GRM2/SNAP25/SLC1A4/LRP2/STXBP1/GIPC1/SLC25A18/ADORA2A/SLC13A2/PPFIA4/SLC1A2/LRRC8C/TSPOAP1/NPY5R/SLC26A4/SLC13A5/SLC26A7/KMO/SLC1A7/GRM7/ADORA1/RIMS1/NTSR1/SLC1A3/SLC26A10/TRH	54
GO:0008202	BP	GO:0008202	steroid metabolic process	160/7255	329/18862	9.76894e-05	0.00294007	0.00251312	OSBPL3/SULT1A2/SULT2B1/SEC14L2/ABCB11/RDH5/DHRS11/NR5A2/CEL/ATP8B1/CYP27B1/SMPD1/DHRS2/SCD/UGT1A8/HSD11B2/AKR1C4/FGF19/LPCAT3/RAN/ACAA2/ACACB/SCP2/SHH/HSD17B11/PCSK9/SULT1A1/DGAT2/HSD17B2/SPP1/ACAT1/FMO5/SNAI1/SULT1B1/DHCR7/SQLE/EBPL/BMP2/LIMA1/NFE2L1/VDR/RXRA/HSD3B2/GBA/FASN/NPC1L1/OSBPL1A/NSDHL/DHRS9/NR1H4/PPARD/UGT2B15/CLCN2/AGT/AGTR1/ACLY/CAT/NR0B2/PROX1/ACAA1/BMP6/HSD17B7/EPHX2/APOBR/APOA2/R…	160
GO:0051897	BP	GO:0051897	positive regulation of protein kinase B signaling	92/7255	175/18862	9.84036e-05	0.0029548	0.00252572	GCNT2/MET/GDF15/HSP90AB1/PINK1/GAB1/FGF19/KLB/P2RX4/NRG2/CHI3L1/CPNE1/P2RY12/EREG/FGF20/IGF2/FGFR2/FERMT2/TCF7L2/FGF18/RASD2/F7/PIK3CG/TSPYL5/MYOC/TEK/AREG/STK3/FGF10/MC1R/CX3CR1/KIT/FGFR4/OSM/TNFAIP8L3/KITLG/BTC/TNFSF11/CD19/TGFA/EGFR/HSP90AA1/PDGFRA/NRG4/HCLS1/FGF2/CCL21/ANGPT1/LRP2/AKR1C2/FGF3/GPX1/CCL19/FGF8/FGFR1/PTPRJ/AXL/NRG1/ESR1/MYDGF/HPSE/INSR/C1QTNF1/C1QTNF12/C1QBP/FGF17/PIK3CD/ADAM8/I…	92
GO:0070482	BP	GO:0070482	response to oxygen levels	184/7255	385/18862	0.000104148	0.00312017	0.00266707	AJUBA/PLEKHN1/HILPDA/ASCL2/CA9/CITED2/MYC/STC2/VEGFD/HIGD1A/E2F1/PINK1/CDK4/OXTR/PTN/HSD11B2/SLC2A4/CCNB1/CXCL12/ACAA2/EGLN1/KCNA5/PMAIP1/NOX4/LPAR1/VEGFA/SLC9A1/AHCY/SUV39H2/CPEB1/PSMD14/HMOX1/KCNMB1/PLAU/MYOCD/SFRP1/EPAS1/EIF4EBP1/ITGA2/COL1A1/KCNMA1/CAPN2/BMP7/DNMT3B/PTK2B/BMP2/SUV39H1/CRYAB/FAM162A/P2RX2/CAV1/STC1/PSMA7/CASR/HDAC2/SLC8A1/CCNA2/LOXL2/ALAD/AGTRAP/PCK1/TH/ANGPT2/SLC8A3/TBL2/IRAK…	184
GO:0110148	BP	GO:0110148	biomineralization	86/7255	162/18862	0.000104727	0.00313039	0.00267581	CLEC3B/CNNM4/SLC20A1/COMP/SOX9/STIM1/CYP27B1/GPM6B/PTN/IBSP/TFAP2A/SPP1/AXIN2/COL1A1/AMELX/LGR4/BMP7/CEBPB/PTK2B/BMP2/ATP2B1/SLC8A1/MEF2C/BMP4/TXLNG/EIF2AK3/WDR72/AHSG/FGFR2/TSPEAR/ADRB2/BMP6/NBR1/RSPO2/FBXO5/SMPD3/DDR2/BMP2K/FAM83H/TWIST1/PTH1R/WNT11/ENPP1/ENAM/OSR1/ACVR2A/MMP20/IFITM5/TRPM4/FOXO1/PPARA/ERCC2/KLF10/COL1A2/S1PR1/MGP/OMD/ACVR2B/IGF1/ODAM/SBNO2/NECTIN1/NOS3/LEP/SNX10/DMP1/LOX/FGF23…	86
GO:0072163	BP	GO:0072163	mesonephric epithelium development	51/7255	87/18862	0.000107133	0.0031855	0.00272291	SOX9/MYC/TACSTD2/TCF21/KIF26B/SHH/VEGFA/WT1/SFRP1/SIX1/LGR4/BMP7/BMP2/GDNF/WNT2B/BMP4/CITED1/FOXD1/SIX4/AGT/BCL2/FGFR2/CAT/SMAD1/PBX1/SMAD7/WNT11/OSR1/SIX2/ROBO2/GLI3/CALB1/SLIT2/FGF2/SMAD6/FGF8/ARG2/FAT4/FMN1/GDF11/LHX1/SALL1/PAX2/FOXC1/CER1/AGTR2/FOXJ1/FOXC2/WNT1/RET/WNT9B	51
GO:0072164	BP	GO:0072164	mesonephric tubule development	51/7255	87/18862	0.000107133	0.0031855	0.00272291	SOX9/MYC/TACSTD2/TCF21/KIF26B/SHH/VEGFA/WT1/SFRP1/SIX1/LGR4/BMP7/BMP2/GDNF/WNT2B/BMP4/CITED1/FOXD1/SIX4/AGT/BCL2/FGFR2/CAT/SMAD1/PBX1/SMAD7/WNT11/OSR1/SIX2/ROBO2/GLI3/CALB1/SLIT2/FGF2/SMAD6/FGF8/ARG2/FAT4/FMN1/GDF11/LHX1/SALL1/PAX2/FOXC1/CER1/AGTR2/FOXJ1/FOXC2/WNT1/RET/WNT9B	51
GO:0016072	BP	GO:0016072	rRNA metabolic process	120/7255	238/18862	0.000107297	0.0031855	0.00272291	DKC1/BYSL/GTPBP4/NOP2/RRP12/DDX56/WDR43/EXOSC2/UTP4/TEX10/RRP9/WDR75/RCL1/NOP56/NAT10/LYAR/NOB1/NOL6/WDR12/BOP1/RIOK3/NOP58/NOLC1/WDR74/RRP1/RPP40/UTP14A/NOP14/RRS1/KAT2B/EXOSC5/DDX10/RNASEL/EXOSC7/DDX21/HEATR1/DCAF13/URB1/RPUSD4/EXOSC3/BUD23/MRM2/NPM3/WDR3/NSUN5/MRTO4/WDR46/NIFK/EXOSC8/RPL7L1/PA2G4/RRP1B/PDCD11/RPF2/SUV39H1/TRMT112/RSL1D1/DHX37/UTP18/PES1/LAS1L/RIOK1/FBL/NOC4L/EXOSC4/UTP6/PRKDC/…	120
GO:0002695	BP	GO:0002695	negative regulation of leukocyte activation	95/7255	182/18862	0.000108331	0.00320894	0.00274295	INHBA/CBFB/ZBTB7B/CEACAM1/PAG1/FGL2/VSIR/RUNX1/SHH/HMOX1/SFRP1/ZC3H8/TYRO3/CEBPB/TNFRSF13B/CNR1/BMP4/LGALS9C/SOCS6/FOXF1/LGALS3/GPER1/CCR2/CLEC4G/IL4R/SMAD7/LRFN5/FOXP3/BTK/CNR2/PGLYRP3/GLMN/GLI3/INPP5D/BLK/LGALS9/VTCN1/SFTPD/HMGB3/SYT11/RIPOR2/SCRIB/LGALS9B/HLX/LGALS7B/BANK1/AXL/ARG2/VSIG4/IL2/RHBDD3/PIBF1/PRNP/TNFSF4/TNFAIP8L2/LAX1/INHA/CTLA4/SPN/PLA2G2F/CR1/IL10/PTPRC/IL13RA2/PKN1/PTPN22/DTX1/…	95
GO:0046189	BP	GO:0046189	phenol-containing compound biosynthetic process	29/7255	43/18862	0.000110736	0.00326678	0.00279239	CDH3/DAO/MFSD12/OPN3/SLC7A11/PAH/HAND2/TPH1/TH/CITED1/ZEB2/WNT5A/SNCA/GIPC1/HDC/TRPC1/ASIP/TYRP1/SLC6A3/DDT/TYR/OCA2/PMEL/AGTR2/PNMT/DCT/TPH2/GPR37/INSM1	29
GO:0031214	BP	GO:0031214	biomineral tissue development	85/7255	160/18862	0.000110781	0.00326678	0.00279239	CLEC3B/CNNM4/SLC20A1/COMP/SOX9/STIM1/CYP27B1/GPM6B/PTN/IBSP/TFAP2A/SPP1/AXIN2/COL1A1/AMELX/LGR4/BMP7/CEBPB/PTK2B/BMP2/ATP2B1/SLC8A1/MEF2C/BMP4/TXLNG/EIF2AK3/WDR72/AHSG/FGFR2/TSPEAR/ADRB2/BMP6/NBR1/RSPO2/FBXO5/SMPD3/DDR2/BMP2K/FAM83H/TWIST1/PTH1R/WNT11/ENPP1/ENAM/OSR1/ACVR2A/MMP20/IFITM5/TRPM4/FOXO1/PPARA/ERCC2/KLF10/COL1A2/S1PR1/MGP/OMD/ACVR2B/IGF1/ODAM/SBNO2/NECTIN1/NOS3/LEP/SNX10/DMP1/LOX/FGF23…	85
GO:0050901	BP	GO:0050901	leukocyte tethering or rolling	22/7255	30/18862	0.000111701	0.00328655	0.00280928	ELANE/CXCL12/JAM2/PODXL2/MADCAM1/CCL28/EXT1/CX3CR1/CCL25/CCL21/ITGB7/ITGA4/SPN/LEP/VCAM1/SELL/ADD2/FUT9/FUT7/ST3GAL4/SELE/SELP	22
GO:1901019	BP	GO:1901019	regulation of calcium ion transmembrane transporter activity	49/7255	83/18862	0.000113723	0.00333858	0.00285376	STIM1/JPH1/ANK2/KCNE2/ATP1A2/CALM1/SRI/SLC9A1/AKAP6/PLN/JPH2/CBARP/PLCG2/AHNAK/JPH4/CASQ2/CDK5/CACNB1/CASQ1/DMD/PDE4D/CAMK2D/GSTM2/CACNA2D1/CACNB2/NOS1/DRD2/CLIC2/HRC/ADRA2A/KCNE3/ATP2A1/FKBP1B/CAV3/HSPA2/JPH3/GPR35/JSRP1/REM1/SLN/STAC/HPCA/TRDN/GEM/DRD4/TLR9/FGF14/MRLN/STAC2	49
GO:0002703	BP	GO:0002703	regulation of leukocyte mediated immunity	107/7255	209/18862	0.000114751	0.00335378	0.00286675	CD160/AZGP1/CEACAM1/CD177/HSPD1/TLR3/IL23A/DDX21/HMOX1/F2RL1/EXOSC3/MAD2L2/FZD5/PVR/ZP3/DNASE1L3/CD1D/RIPK3/PAXIP1/PLA2G3/FOXF1/CCR2/STAP1/CLEC4G/KMT5C/IL4R/CRK/SMAD7/VAMP8/B2M/CXCL6/MSH2/FOXP3/BTK/NOD2/SH2D1B/TRPM4/CD1C/BLK/LGALS9/FCER2/RSAD2/SASH3/TNFSF13/CD96/STXBP1/KIR2DL4/DNASE1/IL2/SCIMP/IL27RA/TNFSF4/CLCF1/WAS/RAET1G/NCR3/IL18/IL1R1/CR1/LEP/SERPINB4/VAV1/IL10/PTPRC/C4BPB/CD28/IL1B/IL13RA2/…	107
GO:0045216	BP	GO:0045216	cell-cell junction organization	107/7255	209/18862	0.000114751	0.00335378	0.00286675	CDH3/CLDN1/CLDN2/CLDN23/CBFB/ADD1/ECT2/MARVELD3/CD177/GRHL1/PDCD6IP/PKP1/CADM3/RUNX1/CTNND1/VEGFA/EPB41L3/F2RL1/SNAI1/CTNND2/NECTIN4/CLDN16/PLEKHA7/NUMB/FZD5/PERP/LIMS2/CLDN18/PVR/CLDN14/CAV1/CDH10/CLDN7/JAM3/PKP4/FLNA/CDH19/NR1H4/VCL/AGT/CADM2/NLGN4X/BMP6/CLDN8/FERMT2/RHOC/FBF1/TJP3/INAVA/MYO1C/DSG1/TLN1/CLDN9/EXT1/CLDN5/NPHP4/APC/ARVCF/CLDN11/SMAD7/WNT11/CDH24/TBCD/CDH11/CDC42/PKP2/TRPV4/ZNF703…	107
GO:0007605	BP	GO:0007605	sensory perception of sound	79/7255	147/18862	0.000115389	0.00336495	0.0028763	CEMIP/COL11A1/CDC14A/ATP8B1/CLIC5/BIRC5/PKHD1L1/SLC17A8/EPYC/TFAP2A/PDZD7/TMPRSS3/UCN/SIX1/COL1A1/MYO1A/P2RX2/TH/THRB/TSPEAR/SLC9A3R1/CHD7/TUB/TMTC4/ATP6V0A4/OTOA/KIT/CACNA1D/USP53/CDH23/ATP6V1B1/TIMM9/HPN/EYA1/FZD4/LRP2/RIPOR2/ATP2B2/GPX1/TMIE/ROR1/MYO7A/TIMM10/KCNQ1/DDIT3/RPL38/MYO7B/WFS1/TECTA/GJB6/POU3F4/COCH/DCDC2/MYO3B/ESPN/SOBP/PCDH15/TIMM13/PAX3/USH2A/SRRM4/OTOG/SLC26A4/ICAM1/SPTBN4/TBX1/…	79
GO:0022408	BP	GO:0022408	negative regulation of cell-cell adhesion	98/7255	189/18862	0.000118141	0.0034376	0.0029384	GTPBP4/FXYD5/CBFB/ZBTB7B/KLF4/CEACAM1/PAG1/FGL2/CXCL12/VSIR/RUNX1/SHH/VEGFA/MAD2L2/ZC3H8/CEBPB/BMP2/ADTRP/NEXMIF/BMP4/B4GALNT2/LGALS9C/CCL28/SOCS6/BMP6/ABL1/PRKCD/LGALS3/CLEC4G/IL4R/METTL3/SMAD7/MAPK7/IL1RN/SERPINE2/PRKG1/FOXP3/CCL25/TRPV4/ZNF703/GLMN/GLI3/PODXL/LGALS9/PPARA/VTCN1/SFTPD/CCL21/RIPOR2/SCRIB/LGALS9B/HLX/LGALS7B/ARG2/VSIG4/IL2/AKNA/PRNP/TNFSF4/TNFAIP8L2/C1QTNF1/LAX1/SH2B3/CTLA4/SPN/P…	98
GO:0031639	BP	GO:0031639	plasminogen activation	18/7255	23/18862	0.000118603	0.00344341	0.00294337	CLEC3B/RUNX1/PLAU/FGB/FGA/F12/MELTF/SERPINE1/ENO1/SERPINE2/FGG/PGK1/SERPINF2/HPN/PLGRKT/CPB2/PLAT/KLKB1	18
GO:0071887	BP	GO:0071887	leukocyte apoptotic process	58/7255	102/18862	0.000121861	0.0035302	0.00301756	SLC39A10/SLC7A11/CXCL12/BCL2L11/ZC3H8/RIPK1/TRAF3IP2/CDKN2A/MEF2C/BMP4/AURKB/RIPK3/GIMAP8/NOC2L/LGALS3/ITPKB/CD27/BCL10/TSC22D3/BIRC7/DNAJA3/WNT5A/BAK1/BTK/FAS/NOD2/KITLG/GLI3/PTEN/BLK/LGALS9/ADA/HCLS1/CCL21/CCL19/AXL/ARG2/IL2/CCL5/HCAR2/PIK3CD/ADAM8/CD3G/RPS6/IL10/CCR7/PKN1/DOCK8/PTCRA/IRS2/TP53/LILRB1/FASLG/CLC/ST3GAL1/IDO1/IL6/LGALS14	58
GO:0007157	BP	GO:0007157	heterophilic cell-cell adhesion via plasma membrane cell adhesion molecules	31/7255	47/18862	0.000122256	0.00353386	0.00302068	CADM3/NECTIN4/CD209/PVR/REG3A/NLGN1/JAML/CRB1/CD164/LGALS7B/NECTIN3/FAT4/ALCAM/ITGAL/NECTIN1/IL1RAPL1/SCARF2/TENM1/CDH4/ITGA5/VCAM1/TENM4/ICAM1/CADM1/CEACAM6/TENM2/CBLN1/SELE/SELP/AMIGO3/GRID2	31
GO:0048706	BP	GO:0048706	embryonic skeletal system development	65/7255	117/18862	0.000126374	0.00363961	0.00311108	MTHFD1L/COL11A1/MDFI/IRX5/PCSK5/SHH/TFAP2A/SIX1/COL1A1/HOXB8/BMP7/TBX15/TULP3/BMP4/SIX4/TAPT1/FGFR2/NDST1/PBX1/MTHFD1/EXT1/TWIST1/NKX3-2/WNT11/HOXD1/WNT5A/OSR1/ACVR2A/SIX2/SULF1/EIF4A3/GLI3/MMP14/DSCAML1/PDGFRA/XYLT1/WNT9A/SCX/FLVCR1/GSC/FGF8/RDH10/PRRX1/NODAL/SHOX2/SATB2/LHX1/HOXA9/HOXD3/PAX5/HOXD4/HOXC6/HOXB6/RBP4/HOXB3/ALX1/TBX1/HOXB9/FOXC2/HOXC9/OSR2/DLX2/HOXA6/SOX11/WNT9B	65
GO:0016053	BP	GO:0016053	organic acid biosynthetic process	162/7255	335/18862	0.000126867	0.00363961	0.00311108	MTHFD1L/TRIB3/UGP2/OSBPL3/GAD1/PSAT1/ASPA/PTGS1/PYCR1/PDK4/ABCB11/UGDH/MLXIPL/ABHD3/HPGDS/PLP1/CAD/CEACAM1/SCD/GLS2/ENOPH1/AKR1C4/SHMT2/FGF19/GPT2/ACACB/PAH/ATP2B4/MGLL/SCP2/SLC35D1/HACD3/PSPH/ABCD3/HPGD/NANP/BRCA1/PYCR3/GPT/EDN2/ASNS/ASPG/PLOD3/RIMKLA/FASN/OSBPL1A/DHRS9/NR1H4/ACLY/PROX1/MTAP/PLA2G3/MGST3/HOGA1/PLA2G5/EPHX2/LIPG/MID1IP1/HACD4/ALOXE3/GSTM2/ACSM5/BAAT/KYAT1/ACSS2/GSTP1/PKM/MTHFD1/L…	162
GO:0046112	BP	GO:0046112	nucleobase biosynthetic process	15/7255	18/18862	0.000126893	0.00363961	0.00311108	PPAT/CAD/PAICS/CTPS1/GMPS/SHMT2/GART/UMPS/PRPS1/DHODH/CTPS2/HPRT1/ADA/CPS1/APRT	15
GO:0043266	BP	GO:0043266	regulation of potassium ion transport	57/7255	100/18862	0.000127021	0.00363961	0.00311108	KCNIP4/ANK3/CAB39/FHL1/DPP6/ANK2/KCNE2/NEDD4L/VAMP2/KCNA5/AKAP6/EDN3/KCNMB1/KCNAB1/ATP1B2/PTK2B/AKAP9/CAV1/VIP/CASQ2/FLNA/ATP1B3/KCNS2/NOS1/DRD2/LRRC55/KCNA1/CACNA1D/PTEN/HCRT/ADRA2A/KCNIP3/DNM2/KCNE3/CAV3/KCNIP1/KCNQ1/TREM2/KCNAB2/KCNG1/KCNE5/KCNRG/KCNJ2/DPP10/RNF207/GAL/WNK3/ADCYAP1/HTR2A/KCNS1/KCNE1B/GALR2/KCNIP2/ADORA1/KCNH2/LRRC38/ACTN2	57
GO:0050818	BP	GO:0050818	regulation of coagulation	43/7255	71/18862	0.000130628	0.00373482	0.00319246	CEACAM1/FAP/F2RL1/PLAU/PSEN1/FGB/CAV1/ADTRP/FGA/FOXA2/F12/PRKCD/CD36/F2/F7/SERPINE1/SERPINE2/PRKG1/SERPINB2/FGG/EPHB2/F2R/SERPINF2/PDGFRA/PROCR/GP1BA/KRT1/HPSE/C1QTNF1/CPB2/SH2B3/NOS3/CD34/KNG1/PLAT/TSPAN8/PLAUR/ADAMTS18/THBD/KLKB1/ST3GAL4/HRG/PLG	43
GO:0021761	BP	GO:0021761	limbic system development	56/7255	98/18862	0.000132303	0.00377451	0.00322638	LRP8/EZH2/NME1/KIF14/ATP1A2/ATP2B4/ANXA3/LEF1/PAFAH1B1/NCOA1/HSD3B2/TMEM108/CDK5/FGFR2/EPHA5/PROX1/ATAT1/FEZ1/RELN/PLXNA3/CRK/DRD2/KCNA1/NKX2-1/KIRREL3/GLI3/PTEN/EIF2B3/POU3F2/LHX5/XRN2/ALK/NEFL/CDK6/FEZF2/NRP2/FGF13/ETS1/TBX3/OTP/NDNF/WNT3A/LMX1A/GSX1/CDK5R2/NEUROD1/MAS1/PTPRS/RAX/FOXB1/NR2E1/TBR1/DLX2/CNTNAP2/SLC32A1/DAB1	56
GO:0051966	BP	GO:0051966	regulation of synaptic transmission, glutamatergic	42/7255	69/18862	0.000132683	0.00377716	0.00322865	OXTR/GRIK1/GRIK3/HOMER1/ATP1A2/PSEN1/CACNG8/UCN/NRXN1/PTK2B/CNR1/CDK5/MEF2C/NPY2R/NLGN1/RELN/CCR2/TPRG1L/CACNG4/DRD2/SERPINE2/NLGN3/TSHZ3/EGFR/GRM2/GRM8/STXBP1/DGKZ/CACNG7/ADORA2A/LRRK2/TNR/ROR2/GRIK2/GRM4/KMO/ADCYAP1/HTR2A/GRM7/ADORA1/GRM6/HTR1B	42
GO:0001836	BP	GO:0001836	release of cytochrome c from mitochondria	35/7255	55/18862	0.000135081	0.0038371	0.00327989	PINK1/PMAIP1/TNFSF10/BCL2L11/PDCD5/FAM162A/TIMM50/GGCT/CLU/BCL2/GHITM/BID/BMF/BAD/GPER1/BCL2L1/NOL3/PRKN/FXN/BAK1/BBC3/IFI6/PLSCR3/GPX1/MLLT11/IGF1/CIDEB/WDR35/HRK/MMP9/BIK/FZD9/TP53/PLAUR/BOK	35
GO:0009880	BP	GO:0009880	embryonic pattern specification	40/7255	65/18862	0.000135767	0.00383789	0.00328056	SIM2/WDR77/SHH/WT1/TDGF1/STIL/BMP7/FZD5/RIPPLY3/MEIS1/CITED1/FGFR2/ZBTB16/SMAD1/MEIS2/WNT5A/FGF10/SEMA3F/RIPPLY1/PLD6/TIFAB/SMAD6/COBL/MEOX1/TBX6/NODAL/MESP2/SATB2/LHX1/ERBB4/NRP2/NOTO/NRARP/TBX3/WNT7A/TDRD5/MEOX2/HOXD8/WNT1/OOEP	40
GO:2000573	BP	GO:2000573	positive regulation of DNA biosynthetic process	40/7255	65/18862	0.000135767	0.00383789	0.00328056	DKC1/MAPK15/PKIB/CCT6A/HSP90AB1/RFC3/DSCC1/MYC/KLF4/CCT3/NEK2/RFC4/CCT2/CHTF18/CCT7/CCT4/CCT5/ACD/PTK2B/AURKB/PARM1/HNRNPA1/PCNA/ATR/RFC2/POLG2/CCT8/MAPK3/RFC5/PAK3/FGFR4/HSP90AA1/PNKP/POT1/FGF2/NEK7/DDX39B/RGCC/PDGFRB/SMOC2	40
GO:0010721	BP	GO:0010721	negative regulation of cell development	91/7255	174/18862	0.000136614	0.00383789	0.00328056	APPL2/ASCL2/SEMA6D/TRAK2/TACSTD2/WNT3/PTN/NTN1/RCC2/VEGFA/SPP1/PSEN1/DAAM2/SEMA6A/BMP7/CLDN18/PAEP/GPR37L1/CDK5/THRB/SPRY4/SEMA3G/RTN4R/EPHA7/EDNRB/MELTF/SEMA4G/F2/PLXNA3/DUSP10/B2M/WNT5A/SPART/THY1/SEMA3E/DLL3/FBLN1/EPHB2/PTEN/TRPC6/SEMA3F/CAV3/SEMA3D/IGF1/NGFR/SEMA4F/TBX6/NODAL/CDKL3/NPR2/MAP2/CCL11/OMG/TMEM98/TLX2/FGF13/TNR/IL1B/SEMA5B/POSTN/EFNA5/SEMA3B/NR1D1/LIN28A/WNT7A/TP53/LINGO1/WNT3A/TR…	91
GO:0030239	BP	GO:0030239	myofibril assembly	37/7255	59/18862	0.00013707	0.00383789	0.00328056	NEBL/CSRP1/CFL2/LDB3/MYH11/LMOD1/TPM1/PGM5/TNNT1/TMOD1/CASQ1/SIX4/PROX1/MYPN/NEB/MEF2A/TNNT2/AKAP13/PDGFRA/TMOD2/CAV3/TNNT3/MYLK3/ANKRD1/NRAP/MYOZ2/MYH3/PDGFRB/OBSCN/MYL2/KRT19/MYH6/MYOZ1/LMOD3/TCAP/ACTC1/ACTN2	37
GO:0048663	BP	GO:0048663	neuron fate commitment	37/7255	59/18862	0.00013707	0.00383789	0.00328056	EPOP/SHH/JAG2/SIX1/DMRTA2/BMP4/SOX1/DMRT3/FEV/NKX2-1/CDC42/PTF1A/GLI3/POU4F1/POU3F2/MYT1L/MNX1/PRRX1/ID2/TLX3/SATB2/FEZF2/FOXG1/ASCL1/GSX1/LHX3/NKX2-2/ATOH1/ZNF521/GATA2/DBX1/FOXA1/WNT1/TBR1/DLX2/GBX1/HOXC10	37
GO:0048645	BP	GO:0048645	animal organ formation	38/7255	61/18862	0.000137151	0.00383789	0.00328056	WNT2/CITED2/SHH/WT1/AXIN2/HAND2/SIX1/BMP7/FOLR1/BMP2/GDNF/WNT2B/MEF2C/BMP4/FGFR2/MAPK3/EXT1/NKX3-2/WNT11/WNT5A/FGF10/DKK1/SULF1/ROBO2/GLI3/LRP2/AR/FGF8/RDH10/SMARCD3/SOX17/TBX5/PAX2/WNT3A/NTF4/TBR1/GATA5/FOXH1	38
GO:0070613	BP	GO:0070613	regulation of protein processing	38/7255	61/18862	0.000137151	0.00383789	0.00328056	CLEC3B/NKD2/LPCAT3/RUNX1/LDLRAD3/BCL2L12/TMEM59/GSN/CCBE1/PRKACB/MAGEA3/F12/CHAC1/MELTF/CAST/NOL3/SERPINE1/ENO1/SERPINE2/MMP14/IL1R2/SERPINF2/NLRP7/HPN/SIRT4/PRNP/PLGRKT/ACP4/CPB2/LRRK2/TMEM98/ADAM8/CARD16/SPON1/KLKB1/BAG2/RFX4/GAS1	38
GO:0048015	BP	GO:0048015	phosphatidylinositol-mediated signaling	99/7255	192/18862	0.000143771	0.0040146	0.00343161	PLCD1/ENTPD5/PLCE1/SOX9/CD160/KLF4/CEACAM1/GAB1/CEP55/PLCD4/PLCL2/F2RL1/GSN/PIRT/TYRO3/PLCD3/PRR5L/ZP3/MUC5AC/PIP5K1B/PDGFD/PPARD/AGT/CAT/SLC9A3R1/LIME1/PPP1R16B/FLT3/GPER1/DAB2IP/F2/MAPK3/PIK3CG/TWIST1/RGL2/MYOC/TEK/DCN/PREX2/SERPINE2/KIT/OSM/NCS1/OGT/GPR143/INPP5E/IER3/PTEN/PLCL1/EGFR/F2R/PDGFRA/HCLS1/FGF2/NCF1/ANGPT1/KCNH1/ROR1/PLXNB1/FGFR1/CSF1R/PIK3C2G/UNC5B/IGF1/MYDGF/INSR/NTRK3/CCL5/C1QBP/…	99
GO:1901655	BP	GO:1901655	cellular response to ketone	53/7255	92/18862	0.000148773	0.00414548	0.00354348	TFAP4/SGK1/KLF4/CDK4/GNG2/NCOA4/SCNN1B/SPP1/SFRP1/FBXO32/ADCY5/KLF9/CBX3/DNMT3B/PTGER4/ABCC2/P2RY4/NR3C1/ATP2B1/SCNN1G/PCK1/SMYD3/DDIT4/ADCY3/ADCY2/GNAI1/NPAS4/ADCY6/LARP1/PRKCE/DCPS/ACACA/FOXO1/PCK2/EGFR/MAP4K1/FECH/MSTN/AKR1C2/AR/TNFSF4/PRKAA2/AQP1/AKR1C3/PPARG/PTGFR/STAR/ICAM1/UGT3A2/ACOD1/AGTR2/ARG1/PTGER2	53
GO:0071621	BP	GO:0071621	granulocyte chemotaxis	68/7255	124/18862	0.000151566	0.00419868	0.00358896	DPEP1/CXCL3/CCL23/CXCL5/IL23A/CXCL1/PPBP/EDN3/CCL14/EDN2/CXCL8/CXCL17/BSG/JAM3/CXCL2/PPIA/JAML/CCL15/LGALS3/MAPK3/PIK3CG/CCL8/SCG2/CXCL6/CXCL11/CCL13/CCL26/CCL25/NOD2/CCL24/CMKLR1/SLIT2/CSF1/CCL21/MSTN/S100A7/NCKAP1L/RIPOR2/LBP/CCL20/CCL19/CSF1R/XCL2/BST1/PF4/CXCL10/CAMK1D/CCL5/C1QBP/CCL16/CCL11/PIK3CD/RARRES2/VAV1/THBS4/CCR7/CXCL13/CCL3/SAA1/CCL3L3/XCL1/S100A9/CCL4/S100A14/MDK/C3AR1/CCL18/CCL1	68
GO:0042730	BP	GO:0042730	fibrinolysis	19/7255	25/18862	0.00015164	0.00419868	0.00358896	FAP/PLAU/FGB/FGA/F12/F2/SERPINE1/SERPINB2/FGG/SERPINF2/GP1BA/KRT1/CPB2/PLAT/PLAUR/THBD/KLKB1/HRG/PLG	19
GO:0099560	BP	GO:0099560	synaptic membrane adhesion	19/7255	25/18862	0.00015164	0.00419868	0.00358896	SPARCL1/PTPRF/NLGN1/LRFN4/LRFN5/SLITRK3/NTNG1/IL1RAP/SLITRK2/LRRC4B/SLITRK1/PCDH17/LRRC4C/MDGA1/GPC6/NTNG2/PTPRS/LRRC4/PCDH8	19
GO:0060993	BP	GO:0060993	kidney morphogenesis	51/7255	88/18862	0.000160132	0.00442017	0.00377828	SOX9/MYC/SOX4/TACSTD2/WNT7B/TCF21/KIF26B/SHH/VEGFA/WT1/LIF/SIX1/LGR4/BMP7/BMP2/GDNF/WNT2B/BMP4/CITED1/FOXD1/SIX4/AGT/BCL2/GCNT4/IRX3/PBX1/ASXL1/WNT11/FGF10/GCNT3/OSR1/SIX2/GLI3/CALB1/FGF2/FGF8/IRX2/FAT4/WWTR1/FMN1/LRRK2/LHX1/SALL1/PAX2/HNF1B/PDGFRB/AGTR2/FOXJ1/WNT1/HES5/WNT9B	51
GO:0001990	BP	GO:0001990	regulation of systemic arterial blood pressure by hormone	25/7255	36/18862	0.000160984	0.00442017	0.00377828	PCSK5/OXTR/HSD11B2/CORIN/EDN3/F2RL1/EDN2/ECE1/AVPR1B/AGT/AGTR1/MME/CTSG/CMA1/RASL10B/F2R/CPA3/SERPINF2/OR51E2/REN/NOS3/DRD5/NOX1/AGTR2/AVPR2	25
GO:0035136	BP	GO:0035136	forelimb morphogenesis	25/7255	36/18862	0.000160984	0.00442017	0.00377828	RPGRIP1L/MSX1/WNT3/SHH/TFAP2A/ZBTB16/RECK/RSPO2/TWIST1/OSR1/RDH10/SHOX2/FMN1/TBX5/CRABP2/CACNA1C/HOXA9/EN1/TBX3/WNT7A/TFAP2B/GDF5/RNF165/OSR2/ALDH1A2	25
GO:0086010	BP	GO:0086010	membrane depolarization during action potential	25/7255	36/18862	0.000160984	0.00442017	0.00377828	ANK3/SCN9A/ANK2/SLMAP/ATP1A2/SCN11A/SCN7A/SCN4B/SCN2B/SLC8A1/SCN3A/CACNA1H/CACNA2D1/CACNB2/CACNA1D/TRPM4/SCN3B/SCN1B/CAV3/SCN4A/HCN4/CACNA1C/KCNJ2/KCNH2/HCN2	25
GO:0002700	BP	GO:0002700	regulation of production of molecular mediator of immune response	78/7255	146/18862	0.000163798	0.00448807	0.00383632	SLC7A5/KLK7/CD160/TLR3/DDX21/HMOX1/F2RL1/PGC/EXOSC3/MAD2L2/FZD5/PAXIP1/PRKDC/APOA2/CD36/CCR2/BCL10/KMT5C/IL4R/SMAD7/B2M/CD22/WNT5A/MSH2/FOXP3/BTK/NOD2/GPI/TRPM4/MZB1/RSAD2/ANGPT1/SASH3/TNFSF13/CD96/KIR2DL4/SPINK5/FCRL3/IL2/SCIMP/IL27RA/NR4A3/TNFSF4/CD40LG/CLCF1/IL17A/KLK5/RAET1G/IL18/IL1R1/CR1/IL10/PTPRC/CD28/IL1B/TNFRSF4/IL13RA2/PKN1/PTPN22/IL17F/RBP4/DDX58/CD226/TLR9/FCGR2B/TBX21/IL18R1/CD244/T…	78
GO:0002706	BP	GO:0002706	regulation of lymphocyte mediated immunity	83/7255	157/18862	0.000164545	0.00448983	0.00383783	CD160/AZGP1/CEACAM1/HSPD1/IL23A/EXOSC3/MAD2L2/FZD5/PVR/ZP3/CD1D/RIPK3/PAXIP1/CCR2/CLEC4G/KMT5C/CRK/SMAD7/B2M/MSH2/FOXP3/BTK/NOD2/SH2D1B/TRPM4/CD1C/LGALS9/FCER2/RSAD2/SASH3/TNFSF13/CD96/KIR2DL4/IL2/IL27RA/TNFSF4/CLCF1/WAS/RAET1G/NCR3/IL18/IL1R1/CR1/LEP/SERPINB4/VAV1/IL10/PTPRC/C4BPB/CD28/IL1B/KLRC1/CD226/IL23R/PIK3R6/FCGR2B/TBX21/CD1A/RAET1E/IL18R1/IL18RAP/CADM1/FUT7/SLAMF6/XCL1/KLRC4-KLRK1/LILRB1…	83
GO:0060538	BP	GO:0060538	skeletal muscle organ development	83/7255	157/18862	0.000164545	0.00448983	0.00383783	STRA6/MTM1/MYOM1/POPDC2/CFL2/SVIL/HOMER1/TCF21/BVES/HLF/ASB2/SHH/WT1/MYOCD/SIX1/PITX1/DMRTA2/LARGE1/KCNAB1/P2RX2/CAV1/SMYD1/CDK5/MEF2C/CASQ1/PHOX2B/SIX4/MYH15/IGF2/EMD/MEF2D/CNTFR/BCL2/ARNTL/MYL6/TWIST1/HDAC9/DCN/CDON/ZBTB18/COL19A1/CHRNA1/GPCPD1/RBM24/MYL6B/HDAC4/DNER/UQCC2/MSTN/SCX/RIPOR2/HLX/GPX1/MEGF10/CYP26B1/SAP30/ANKRD33/SHOX2/ANKRD1/HEYL/MYLPF/DISP1/MYOZ2/PAX5/MSC/FOXL2/CHRND/GPC1/EPHB1/N…	83
GO:0071902	BP	GO:0071902	positive regulation of protein serine/threonine kinase activity	151/7255	311/18862	0.000166292	0.0045281	0.00387055	CEMIP/AJUBA/PLCE1/CCNYL1/RIPK2/GDF15/CCND1/HSP90AB1/IQGAP3/CAB39/EZH2/ELANE/GNG3/CCNB1/PSRC1/CDC6/ATP2B4/CALM1/LPAR1/HACD3/CDK1/VEGFA/CKS2/TAB2/EDN3/TDGF1/PSEN1/DBF4B/MUL1/MAPK10/RIPK1/FZD5/DUSP9/PTK2B/BMP2/ARRB1/CXCL17/DBF4/TP73/IRAK2/CKS1B/IRAK1/PDGFD/IGF2/AGT/PPIA/PROX1/TAOK3/ADRB2/TELO2/FERMT2/FLT3/FGF18/DAB2IP/INAVA/GHR/MAPK3/PIK3CG/PAK3/MLKL/SLC8A2/BIRC7/IGFBP6/INCENP/STK3/KRAS/WNT5A/FGF10/…	151
GO:0050729	BP	GO:0050729	positive regulation of inflammatory response	72/7255	133/18862	0.00016846	0.00457767	0.00391291	PDCD4/C2CD4A/PDE2A/TLR3/CREB3L3/IL23A/ITGA2/RIPK1/CEBPB/PTGER4/IL6ST/ABCC1/ZP3/CNR1/TNFRSF1A/IL16/AGT/TNIP1/AGTR1/MMP8/PLA2G3/C2CD4B/CCR2/STAP1/TLR7/PIK3CG/TLR10/VAMP8/NAPEPLD/SERPINE1/WNT5A/RPS19/OSM/BTK/HYAL2/SNCA/CCL24/TNFSF11/GPR4/EGFR/LBP/IL2/TNFSF4/LRRK2/ADAM8/IL18/TNFRSF11A/TREM2/TSLP/CD28/CCR7/IL1B/DDT/ETS1/PTGER3/CCL3/FABP4/TLR9/NPY5R/IL15/IL1RL1/S100A9/IL33/LTA/PTGS2/MDK/IDO1/CCL1/PLA2G…	72
GO:0001763	BP	GO:0001763	morphogenesis of a branching structure	96/7255	186/18862	0.000171629	0.00465416	0.0039783	WNT2/MET/SOX9/MYC/CELSR1/TACSTD2/TCF21/PLXNA1/SHH/VEGFA/WT1/TDGF1/TIMELESS/SFRP1/GBX2/LEF1/SIX1/PGR/LGR4/BMP7/FZD5/BMP2/GDNF/LAMA1/CASR/WNT2B/BMP4/CITED1/FOXD1/SIX4/AGT/BCL2/FGFR2/EPHA7/PROX1/RSPO2/ABL1/HHIP/FOXF1/EDNRA/PBX1/EXT1/FEM1B/CTSH/DRD2/KRAS/WNT5A/FGF10/NKX2-1/SEMA3E/SIX2/SPINT1/SULF1/RERE/GLI3/MMP14/LRP5L/SLIT2/CSF1/TBX20/FGF2/COL4A1/NTN4/SIRT6/AR/FGF8/RDH10/CAV3/ESR1/FAT4/HOXB13/SHOX2/…	96
GO:0008277	BP	GO:0008277	regulation of G protein-coupled receptor signaling pathway	77/7255	144/18862	0.000173146	0.00467069	0.00399243	KLK6/APLN/PLCE1/MET/RPGRIP1L/RGS16/CNGB1/GNG7/ATP2B4/CALM1/MGLL/PDE6A/PTGDR2/PPEF1/RGS9/APELA/ZDHHC7/BICD1/CXCL8/ARRB1/CHGA/TULP3/ABHD6/GPRASP1/CAMK2A/ADRB2/GPER1/F2/GRK1/NMT2/TUB/RGS2/CAMKMT/PHF24/STMN1/DRD2/SYP/CNGA1/GIT1/GNG4/PRMT5/SNCA/APLP1/RASGRP4/ADA/DNM2/GRP/RGS10/RGS5/RGS13/TMOD2/RGS18/FGF8/PDE6G/RGS20/KLK5/CCL5/RGS14/GPR27/NECAB2/KCTD8/PDE6B/KCTD16/SAG/GUCA1A/GUCY2D/BECN2/ADCYAP1/OPRM1/…	77
GO:0050708	BP	GO:0050708	regulation of protein secretion	137/7255	279/18862	0.000174112	0.00467069	0.00399243	PDX1/SOX4/MYOM1/RAP1A/VSNL1/RHBDF2/CPT1A/SRI/KCNA5/F2RL1/STX1A/SFRP1/ADCY5/KRT20/P3H1/NNAT/ENHO/SLC12A2/SSTR5/FGB/CHGA/ADTRP/FGA/CASR/CNR1/IL1A/FOXA2/CAPN10/C2CD2L/KCNB1/NMU/NR1H4/PPARD/SYT9/SLC2A1/ARNTL/EPHA5/GCG/PPIA/NR0B2/CAMK2N1/ITPR1/SYT7/BMP6/BAD/ICA1/TCF7L2/BRSK2/WLS/GPER1/KCNN4/APBB1/HADH/KCNJ11/PRKCE/EIPR1/DRD2/PRKN/INHBB/SLC30A8/CACNA1D/TRPM4/SLC25A4/FGG/SLC9B2/PCK2/CD2AP/PARD6A/LRP5L/G…	137
GO:0042481	BP	GO:0042481	regulation of odontogenesis	13/7255	15/18862	0.000174329	0.00467069	0.00399243	MSX1/SHH/PAX9/BMP2/BMP4/SP6/RSPO2/DMRT3/TNFRSF11B/CSF1/FGF8/NGFR/CD34	13
GO:0070207	BP	GO:0070207	protein homotrimerization	13/7255	15/18862	0.000174329	0.00467069	0.00399243	SCARA5/PNPT1/SIGMAR1/ASIC1/SLC1A5/MIF/MLKL/CLYBL/DISP1/SLC1A2/ITLN1/STEAP4/HLA-G	13
GO:0010463	BP	GO:0010463	mesenchymal cell proliferation	26/7255	38/18862	0.000174621	0.00467069	0.00399243	WNT2/SOX9/MSX1/MYC/PTN/SHH/VEGFA/HAND2/SIX1/BMP7/BMP2/BMP4/FGFR2/FOXF1/WNT11/WNT5A/OSR1/SIX2/PRRX1/FAT4/SHOX2/FGF7/IRS2/TBX1/FGF4/DCHS2	26
GO:0030593	BP	GO:0030593	neutrophil chemotaxis	58/7255	103/18862	0.00017508	0.00467069	0.00399243	DPEP1/CXCL3/CCL23/CXCL5/IL23A/CXCL1/PPBP/EDN3/CCL14/EDN2/CXCL8/BSG/JAM3/CXCL2/PPIA/JAML/CCL15/LGALS3/PIK3CG/CCL8/CXCL6/CXCL11/CCL13/CCL26/CCL25/NOD2/CCL24/SLIT2/CCL21/NCKAP1L/RIPOR2/LBP/CCL20/CCL19/XCL2/BST1/PF4/CXCL10/CAMK1D/CCL5/C1QBP/CCL16/CCL11/PIK3CD/VAV1/THBS4/CCR7/CXCL13/CCL3/SAA1/CCL3L3/XCL1/S100A9/CCL4/MDK/C3AR1/CCL18/CCL1	58
GO:0032414	BP	GO:0032414	positive regulation of ion transmembrane transporter activity	58/7255	103/18862	0.00017508	0.00467069	0.00399243	TESC/ANK3/STIM1/CHP1/PINK1/ANK2/KCNE2/CALM1/SLC9A1/AKAP6/RGS9/PIRT/JPH2/ATP1B2/AKAP9/CTSS/PLCG2/CDK5/CASQ1/SLC6A9/DMD/PDZK1/ATP1B3/ADRB2/GSTM2/RELN/CACNA2D1/CCR2/KCNJ11/CACNB2/CACNG4/LRRC55/KCNA1/NLGN3/EPHB2/TRPC6/DNM2/ABCB1/KCNE3/ATP2A1/HTR3A/HSPA2/TREM2/STAC/TRDN/DRD4/FGF14/RNF207/GAL/STAC2/WNK3/GALR2/KCNIP2/NTSR1/IFNG/LRRC38/ARC/ACTN2	58
GO:0055002	BP	GO:0055002	striated muscle cell development	58/7255	103/18862	0.00017508	0.00467069	0.00399243	NEBL/CSRP1/COMP/CFL2/LDB3/HOMER1/MYH11/FLNC/LMOD1/TPM1/VEGFA/PGM5/SIX1/TNNT1/TMOD1/P2RX2/BMP4/CASQ1/SIX4/DMD/BCL2/PROX1/MYPN/NEB/AFG3L2/MEF2A/TNNT2/HDAC9/AKAP13/HDAC4/PDGFRA/DNER/TMOD2/RIPOR2/MYO18B/GPX1/CAV3/SGCB/TNNT3/MYLK3/SHOX2/ANKRD1/NRAP/LOX/MYOZ2/MYH3/PDGFRB/OBSCN/MYL2/KRT19/RYR1/MYH6/MYOZ1/LMOD3/WFIKKN2/TCAP/ACTC1/ACTN2	58
GO:0002065	BP	GO:0002065	columnar/cuboidal epithelial cell differentiation	48/7255	82/18862	0.000177326	0.0047115	0.00402731	PDX1/SOX4/WDR77/PYY/CEBPB/BMP2/IL6ST/BMP4/FASN/FGFR2/ARNTL/PROX1/BMP6/NPY/BAD/ABL1/BMP5/EXT1/NKX3-2/WNT11/SERPINE1/ENAM/WNT5A/GATA4/RHEB/CDKN1A/TMEM231/DLX3/RARG/FGF8/NODAL/CDK6/ASCL1/PTK6/NEUROD1/NKX6-3/IL13/NKX2-2/NKX6-1/SPDEF/FOXA1/ROS1/GATA5/SOX11/IL31RA/EMX1/RFX6/INSM1	48
GO:0032410	BP	GO:0032410	negative regulation of transporter activity	48/7255	82/18862	0.000177326	0.0047115	0.00402731	ANK3/CAB39/KCNE2/NEDD4L/ATP1A2/CALM1/SRI/PCSK9/PLN/KCNAB1/CBARP/CAV1/CASQ2/SLC6A9/SLC9A3R1/CAMK2D/APOA2/GSTM2/TWIST1/PRKCE/DRD2/HECW2/OSR1/SNCA/CLIC2/EPHB2/PTEN/ADRA2A/KCNE3/FKBP1B/CAV3/ANO9/HECW1/GPR35/MMP9/REM1/SLN/KCNE5/TRDN/GEM/KCNRG/DRD4/TLR9/FGF12/MRLN/EPO/KCNE1B/ACTN2	48
GO:0051259	BP	GO:0051259	protein complex oligomerization	115/7255	229/18862	0.000181567	0.00479197	0.00409609	CLDN1/APPL2/TWNK/SCARA5/UGDH/TRPM6/GRIN2B/ECT2/CHP1/RYR3/PDCD6IP/HOMER1/SHMT2/ACACB/KCNA5/SLC9A1/PNPT1/TRIM72/SIGMAR1/RNF112/AQP5/POLQ/MPP2/RBMX/KCTD9/ASIC1/KCTD14/AQP11/TP73/ALAD/BLM/KCNB1/ATL1/KCTD4/PRMT1/SLC1A5/LETM1/TMEM120B/MAT1A/KCNS2/BEND3/FARSA/KCNA3/TMEM120A/MIF/MLKL/FARSB/KCNC1/NOL3/B2M/TRPM2/FUS/ACACA/KCNA1/KCNG3/HPRT1/SNCA/HSD17B10/TK1/TRPM4/COL1A2/KCTD13/KCTD12/TDO2/NACC2/RIPOR2/ZDHH…	115
GO:0019730	BP	GO:0019730	antimicrobial humoral response	76/7255	142/18862	0.000183009	0.00479197	0.00409609	KLK7/ELANE/CXCL3/CXCL5/CXCL1/PPBP/PGC/KRT6A/CXCL8/JCHAIN/FGB/CHGA/SLC11A1/FGA/LEAP2/PRSS2/CXCL2/CLU/REG3A/CTSG/F2/WFDC10A/CXCL6/CXCL11/CCL13/RPS19/LCN2/WFDC10B/NOD2/PGLYRP3/SFTPD/DEFB1/S100A7/SPINK5/GAPDH/BPIFB2/IL36RN/DEFA6/PF4/SEMG1/CXCL10/IL17A/PGLYRP4/RNASE6/KLK5/WFDC3/RARRES2/COLEC11/SEMG2/ROMO1/CXCL13/REG1A/ITLN1/DEFB4A/LYZ/IL17F/CAMP/REG1B/RNASE7/ACOD1/LTF/S100A9/HRG/REG3G/WFDC13/BPIFB1/WF…	76
GO:0001993	BP	GO:0001993	regulation of systemic arterial blood pressure by norepinephrine-epinephrine	9/7255	9/18862	0.000183705	0.00479197	0.00409609	TPM1/ADRA1A/PDE4D/ADRB2/ADRA1B/ADRB3/DRD5/ADRB1/ADRA1D	9
GO:0002775	BP	GO:0002775	antimicrobial peptide production	9/7255	9/18862	0.000183705	0.00479197	0.00409609	KLK7/ELANE/PGC/NOD2/SPINK5/IL17A/KLK5/IL17F/KLK3	9
GO:0052696	BP	GO:0052696	flavonoid glucuronidation	9/7255	9/18862	0.000183705	0.00479197	0.00409609	UGT1A8/UGT1A10/UGT1A1/UGT1A9/UGT1A5/UGT1A7/UGT1A6/UGT1A3/UGT1A4	9
GO:0009074	BP	GO:0009074	aromatic amino acid family catabolic process	16/7255	20/18862	0.000184157	0.00479197	0.00409609	TAT/PAH/AFMID/KYAT1/PCBD1/AADAT/TDO2/HPD/HGD/GSTZ1/IL4I1/KYNU/KMO/IDO1/IDO2/ACMSD	16
GO:0021871	BP	GO:0021871	forebrain regionalization	16/7255	20/18862	0.000184157	0.00479197	0.00409609	FEZF1/WNT7B/SHH/ADGRG1/DMRTA2/BMP2/WNT2B/BMP4/NKX2-1/GLI3/SIX3/FGF8/LHX1/FEZF2/WNT1/EMX1	16
GO:0051412	BP	GO:0051412	response to corticosterone	16/7255	20/18862	0.000184157	0.00479197	0.00409609	CCND1/FOSL1/CALM1/HSD3B2/ATP2B1/TH/NPAS4/MAOB/CDKN1A/NEFL/AANAT/UCN3/STAR/FOSB/FOS/TRH	16
GO:0046661	BP	GO:0046661	male sex differentiation	81/7255	153/18862	0.000184354	0.00479197	0.00409609	INHBA/TEX11/TESC/CCND1/CITED2/SOX9/FANCA/TCF21/TLR3/NCOA4/EIF2S2/TNFSF10/SHH/AMH/WT1/KIF18A/BCL2L11/PRDX4/SFRP1/ADGRG1/NCOA1/LGR4/NUDT1/DHX37/WNT2B/FLNA/SIX4/COL9A3/BCL2/BMP6/BRIP1/DMRT3/LHFPL2/PATZ1/WNT5A/FGF10/MSH2/NKX2-1/ACVR2A/KIT/KITLG/MMP14/SOX15/TEX19/GATA4/PDGFRA/KLHL10/SCX/LRP2/FSTL3/AR/FGF8/DMRT1/ZFPM2/ESR1/REN/INHA/LHB/AKR1C3/BIK/HOXA9/ROR2/PDGFRB/AMHR2/DHH/NR5A1/TBX3/STAR/FGF9/SYCP2/G…	81
GO:1990845	BP	GO:1990845	adaptive thermogenesis	81/7255	153/18862	0.000184354	0.00479197	0.00409609	APPL2/CPT2/ZBTB7B/SCD/OXTR/GPR3/PLCL2/MFAP2/VEGFA/PPARGC1B/PLAC8/EPAS1/NOVA1/LGR4/CEBPB/PGAM5/CAV1/KDM1A/ABHD6/PHOX2B/MFN2/IRF4/DIO2/ARNTL/ADRB2/CD36/CCR2/PPARGC1A/HADH/IL4R/APC/LEPR/ELOVL6/PEMT/MAP2K6/LCN2/OGT/SCTR/DECR1/CMKLR1/PLCL1/HCRT/RHEB/GRB10/HSF1/SIRT6/ACOT11/ACVR2B/DDIT3/ADRB3/IL18/LEP/LPIN1/PM20D1/SLN/NR1D1/FGF21/TSHR/FABP4/IL18R1/NPR3/IL15/ELOVL3/OXT/ADRB1/IL13/ACHE/ZNF423/GADD45G/ALD…	81
GO:0090200	BP	GO:0090200	positive regulation of release of cytochrome c from mitochondria	20/7255	27/18862	0.000184363	0.00479197	0.00409609	PINK1/PMAIP1/TNFSF10/BCL2L11/PDCD5/FAM162A/BID/BMF/BAD/GPER1/BAK1/BBC3/MLLT11/CIDEB/WDR35/HRK/MMP9/BIK/TP53/PLAUR	20
GO:0061844	BP	GO:0061844	antimicrobial humoral immune response mediated by antimicrobial peptide	46/7255	78/18862	0.000188554	0.00489125	0.00418096	KLK7/ELANE/CXCL3/CXCL5/CXCL1/PPBP/PGC/KRT6A/CXCL8/CXCL2/REG3A/F2/CXCL6/CXCL11/CCL13/RPS19/NOD2/PGLYRP3/DEFB1/S100A7/SPINK5/GAPDH/DEFA6/PF4/SEMG1/CXCL10/IL17A/PGLYRP4/RNASE6/KLK5/ROMO1/CXCL13/REG1A/DEFB4A/IL17F/CAMP/REG1B/RNASE7/LTF/S100A9/HRG/REG3G/DEFA5/MUC7/KLK3/RNASE3	46
GO:0022600	BP	GO:0022600	digestive system process	56/7255	99/18862	0.000191275	0.00495206	0.00423294	SLC22A5/SGK1/SOX9/CEL/PBLD/OXTR/LPCAT3/PLS1/UCN/AQP5/LIMA1/MUC6/MOGAT2/FABP2/NPC1L1/NMU/CD36/KCNN4/INAVA/SLC46A1/FABP1/FGF10/GCNT3/STRAP/SCARB1/NOD2/CYP8B1/MUC13/ADRA2A/SLC2A5/UGCG/TIFAB/CHRM5/KCNQ1/IL17A/TFF2/HAMP/VSIG1/LEP/AQP1/SNX10/TFF1/PTGER3/RBP4/MUC4/ABCG5/SLC5A1/TLR9/NPR3/AKR1C1/NEUROD1/SOAT2/OXT/SLC26A7/APOA5/SLC2A2	56
GO:0032886	BP	GO:0032886	regulation of microtubule-based process	114/7255	227/18862	0.000192795	0.00498161	0.0042582	MAPK15/KAT2A/TPX2/MET/SKA3/FAM107A/NAT10/AURKA/CCNF/RAE1/PDCD6IP/PSRC1/KAT2B/DIXDC1/PLK1/TACR2/STMN2/KIF18A/STMN4/TUBB4A/BRCA1/CHMP1B/TTLL6/STIL/BICD1/RCC1/CLIP3/VPS4B/TACC3/AKAP9/CKAP5/GPSM2/SPAG5/MAP6/CCSAP/SKA1/PLK4/NPM1/ATAT1/FEZ1/CAMSAP1/TRIM36/CFAP20/ABL1/MID1IP1/GNAI1/SPICE1/NEFH/TMEM67/CENPJ/MARK2/APC/MAP1A/ANKRD53/GBA2/STMN1/TBCD/CYLD/CEP131/BORA/TRPV4/CALY/MAPT/SNCA/TACR1/MAP1B/XRCC3/RA…	114
GO:1901653	BP	GO:1901653	cellular response to peptide	185/7255	391/18862	0.000195125	0.00503193	0.00430121	TRIB3/APPL2/VWA2/CA2/GLP2R/RIPK2/GDF15/PDK4/PPAT/ZBTB7B/KLF4/ATP6V1G2/CEACAM1/GAB1/CDK4/SLC30A10/SLC2A4/ADCY9/CDC6/VAMP2/BCAR3/KAT2B/PCSK9/SLC9A1/CRHBP/CPEB1/ATP6V1C2/BCL2L11/TIMELESS/ERFE/PSEN1/EIF4EBP2/TRIM72/ATP6V1E2/ADCY5/RANGAP1/GPT/PRKCB/ZDHHC7/SMARCC1/PRKACB/ENHO/SORBS1/ATP2B1/ABCC1/CAV1/PNPLA3/ATP6V0D2/KLF3/DDX11/CASR/CDK5/CCNA2/CACNB1/ATP6V1F/CAPN10/AGTRAP/PCK1/CPEB2/NR1H4/IGF2/PRKDC/CAM…	185
GO:0051051	BP	GO:0051051	negative regulation of transport	205/7255	438/18862	0.000195616	0.00503472	0.0043036	INHBA/APPL2/PRKG2/ANK3/ANKRD13B/CAB39/PACSIN2/IL11/CHP1/NMB/ANKRD13A/RAP1A/GPM6B/CEACAM1/OXTR/P2RY1/VSNL1/RHBDF2/TRIM27/KCNE2/NEDD4L/ATP1A2/GNAO1/CALM1/SRI/SHH/PCSK9/CRHBP/LIF/TACR2/HMOX1/PLN/SFRP1/UCN/RANGAP1/KCNAB1/PRKCB/VPS4B/PTK2B/CRYAB/ENHO/ASIC1/GABRE/CBARP/CAV1/CHGA/ADTRP/VIP/P2RY12/STC1/CASQ2/CNR1/CDK5/KCNB1/TNFRSF1A/SLC6A9/NMU/FERMT1/SFRP4/NPY2R/BCL2/SLC9A3R1/ANKRD13D/TRIM9/NEU3/CAMK2D/W…	205
GO:0098659	BP	GO:0098659	inorganic cation import across plasma membrane	55/7255	97/18862	0.000199737	0.00512075	0.00437713	SLC39A10/SLC12A8/KCNJ14/KCNE2/ATP1A2/ATP2B4/SLC9A1/SLC9A3/SLC9A9/TRPV3/ATP1B2/SLC12A2/SLC8A1/CNGA3/SLC6A9/SLC8A3/SLC9A2/ATP1B3/CACNA2D1/SLC9A7/KCNK9/KCNJ11/SLC8A2/SLC39A6/TRPM2/TRPV4/SLC9A5/TRPM4/KCNJ15/SLC12A6/SLC12A9/PRNP/SLC5A2/HCN4/SLC6A1/SLC39A12/SLC39A5/KCNJ16/ABCC9/SLC24A2/SLC5A1/KCNJ9/KCNJ2/SLC34A1/SLC39A4/FAM155B/TRPV6/WNK3/KCNJ5/ATP1A4/KCNJ3/KCNH2/HCN2/IFNG/TRPV5	55
GO:0099587	BP	GO:0099587	inorganic ion import across plasma membrane	55/7255	97/18862	0.000199737	0.00512075	0.00437713	SLC39A10/SLC12A8/KCNJ14/KCNE2/ATP1A2/ATP2B4/SLC9A1/SLC9A3/SLC9A9/TRPV3/ATP1B2/SLC12A2/SLC8A1/CNGA3/SLC6A9/SLC8A3/SLC9A2/ATP1B3/CACNA2D1/SLC9A7/KCNK9/KCNJ11/SLC8A2/SLC39A6/TRPM2/TRPV4/SLC9A5/TRPM4/KCNJ15/SLC12A6/SLC12A9/PRNP/SLC5A2/HCN4/SLC6A1/SLC39A12/SLC39A5/KCNJ16/ABCC9/SLC24A2/SLC5A1/KCNJ9/KCNJ2/SLC34A1/SLC39A4/FAM155B/TRPV6/WNK3/KCNJ5/ATP1A4/KCNJ3/KCNH2/HCN2/IFNG/TRPV5	55
GO:0051235	BP	GO:0051235	maintenance of location	154/7255	319/18862	0.000203086	0.00519649	0.00444187	CEMIP/MDFI/DHRS7C/HILPDA/SLC25A23/ANK3/SLC30A4/ABHD5/PINK1/RYR3/JPH1/CPT1A/ANK2/ATP1A2/ACACB/CALM1/SRI/VSTM2A/DGAT2/AKAP6/PSEN1/SCIN/PLN/GSN/RANGAP1/JPH2/SQLE/PTK2B/DAND5/AKAP9/GRIK5/SUN2/OSBPL11/CAV1/PLCG2/JPH4/CASQ2/SLC8A1/CDK5/GBA/NPSR1/ZFYVE1/FLNA/GPSM2/CASQ1/MEST/DMD/PPARD/TAPT1/HK2/BDKRB1/LETM1/PDE4D/CHD7/VPS13D/ITPR1/LIME1/CAMK2D/ABL1/IGSF11/GSTM2/CD36/GPER1/ITGB3/F2/ASXL1/NRIP1/SPOUT1/PRK…	154
GO:0030278	BP	GO:0030278	regulation of ossification	62/7255	112/18862	0.000204792	0.00521981	0.00446181	COMP/SOX9/CYP27B1/GPM6B/PTN/TFAP2A/SFRP1/TPH1/BMP7/PTK2B/BMP2/PTGER4/ATP2B1/SLC8A1/MEF2C/BMP4/TXLNG/KREMEN2/BCL2/AHSG/ZBTB16/ADRB2/BMP6/NBR1/PBX1/DDR2/BMP2K/MAPK3/TWIST1/CALCA/SMAD7/ENPP1/WNT5A/OSR1/ACVR2A/DKK1/SIX2/IFITM5/TRPM4/CSF1/S1PR1/MGP/OMD/SMAD6/ACVR2B/FGF23/KL/P2RX7/CCL3/ECM1/FZD9/SGMS2/GATA1/OXT/LTF/BGLAP/ADGRV1/RFLNA/MDK/LRP4/OSR2/SOX11	62
GO:0032411	BP	GO:0032411	positive regulation of transporter activity	62/7255	112/18862	0.000204792	0.00521981	0.00446181	TESC/ANK3/SGK1/STIM1/CHP1/PINK1/ANK2/KCNE2/CALM1/SLC9A1/AKAP6/RGS9/PIRT/JPH2/ATP1B2/AKAP9/CTSS/PLCG2/CDK5/CASQ1/SLC6A9/DMD/PDZK1/ATP1B3/ADRB2/PRKCD/GSTM2/RELN/CACNA2D1/CCR2/SGK2/KCNJ11/CACNB2/CACNG4/LRRC55/KCNA1/NLGN3/EPHB2/TRPC6/DNM2/ABCB1/KCNE3/ATP2A1/HTR3A/HSPA2/TREM2/STAC/TRDN/DRD4/FGF14/RNF207/GAL/STAC2/WNK3/GALR2/KCNIP2/NTSR1/ADIPOQ/IFNG/LRRC38/ARC/ACTN2	62
GO:0010863	BP	GO:0010863	positive regulation of phospholipase C activity	29/7255	44/18862	0.000205679	0.00522218	0.00446383	LPAR1/P2RY12/GNAQ/AVPR1B/ADRA1A/EDNRA/PLCG1/KIT/RASGRP4/EGFR/PDGFRA/FGF2/LPAR2/FGFR1/ESR1/GNA15/NTRK3/NMUR1/BDNF/PDGFRB/GPR55/NTF4/TXK/ITK/SELE/HTR2A/ARHGAP6/NTF3/HTR2B	29
GO:0090199	BP	GO:0090199	regulation of release of cytochrome c from mitochondria	29/7255	44/18862	0.000205679	0.00522218	0.00446383	PINK1/PMAIP1/TNFSF10/BCL2L11/PDCD5/FAM162A/CLU/GHITM/BID/BMF/BAD/GPER1/BCL2L1/NOL3/PRKN/FXN/BAK1/BBC3/PLSCR3/GPX1/MLLT11/IGF1/CIDEB/WDR35/HRK/MMP9/BIK/TP53/PLAUR	29
GO:0043491	BP	GO:0043491	protein kinase B signaling	134/7255	273/18862	0.000208237	0.00527695	0.00451064	PHLPP2/TRIB3/GCNT2/MET/GDF15/HSP90AB1/SOX9/MTM1/TMEM100/KLF4/PINK1/GAB1/FGF19/KLB/SESN2/P2RX4/MUL1/TYRO3/NRG2/CHI3L1/CPNE1/ADTRP/XDH/P2RY12/EREG/FGF20/IGF2/FGFR2/SLC9A3R1/FERMT2/TCF7L2/FGF18/GPER1/SMPD3/MAGI2/RASD2/F7/PIK3CG/TSPYL5/MYOC/TEK/DRD2/AREG/STK3/FGF10/MC1R/CX3CR1/PLK3/KIT/SFRP5/FGFR4/OSM/HYAL2/TNFAIP8L3/KITLG/BTC/TNFSF11/PTEN/CD19/TGFA/PPARA/EGFR/GATA4/HSP90AA1/GRM2/INPP5K/PDGFRA/NRG4/H…	134
GO:0000727	BP	GO:0000727	double-strand break repair via break-induced replication	11/7255	12/18862	0.000210914	0.0053345	0.00455984	MCM3/CDC45/MCM7/MCM2/MCM6/MCM4/GINS4/GINS2/CDC7/MCM5/MCMDC2	11
GO:0006953	BP	GO:0006953	acute-phase response	30/7255	46/18862	0.000212781	0.00536111	0.00458259	IL6R/TFR2/CEBPB/CNR1/IL1A/AHSG/REG3A/EDNRB/F2/ORM2/TNFSF11/ORM1/SERPINF2/UGT1A1/SAA2/LBP/SAA4/F8/HAMP/TNFRSF11A/IL1B/CD163/PTGER3/PTGES/SAA1/REG3G/PTGS2/EPO/IL6/CRP	30
GO:0048146	BP	GO:0048146	positive regulation of fibroblast proliferation	30/7255	46/18862	0.000212781	0.00536111	0.00458259	WNT2/MYC/E2F1/CDK4/CCNB1/CDC6/EREG/CCNA2/ZMIZ1/PDGFD/PRKDC/AGT/DDR2/FOSL2/SPHK1/MIF/WNT5A/FGF10/BTC/CDKN1A/PDGFRA/IGF1/NGFR/ESR1/CDK6/PML/AQP1/PDGFRB/IL13/WNT1	30
GO:0002548	BP	GO:0002548	monocyte chemotaxis	41/7255	68/18862	0.00021332	0.00536441	0.0045854	IL6R/CXCL12/CCL23/CCL14/CXCL17/CCL15/LGALS3/CCR2/CCL8/CALCA/SERPINE1/CCL13/CCL26/RPS19/CCL25/CCL24/TNFSF11/SLIT2/CCL21/S100A7/CCL20/CCL19/XCL2/AIF1/CXCL10/CCL5/CCL16/CCL11/TNFRSF11A/DUSP1/PTPRO/CCL3/CCL3L3/XCL1/CCL4/S100A14/CCL18/FPR2/CCL1/IL6/DEFB124	41
GO:0090066	BP	GO:0090066	regulation of anatomical structure size	228/7255	493/18862	0.00021528	0.00540337	0.00461871	SPTBN2/IQANK1/HTR1D/APLN/HSP90AB1/COMP/IQGAP3/ADD1/SEMA6D/CFL2/WNT3/SVIL/CDK4/OXTR/P2RY1/TRIM27/SLC12A8/WASL/PEX11A/CXCL12/ATP1A2/NTN1/SPTBN5/PLS1/SCNN1B/KCNA5/LMOD1/WASHC2C/VEGFA/CDHR5/EDN3/SPP1/P2RX1/F2RL1/SCIN/ARPIN/UCN/GSN/SEMA6A/KCNMA1/EDN2/PTK2B/LIMA1/TMOD1/HTR7/ECE1/SLC12A2/FGB/ATP2B1/CAV1/PLOD3/ARHGAP42/FGA/KDM1A/CASR/AQP11/SLC8A1/CDK5/LIMK1/BDKRB2/AVPR1B/RILP/ADRA1A/SEMA3G/RTN4R/AGT/AGTR…	228
GO:0050771	BP	GO:0050771	negative regulation of axonogenesis	40/7255	66/18862	0.000217247	0.00544236	0.00465204	SEMA6D/TRAK2/WNT3/NTN1/SPP1/PSEN1/SEMA6A/CDK5/SEMA3G/RTN4R/EPHA7/SEMA4G/PLXNA3/WNT5A/SPART/THY1/SEMA3E/EPHB2/PTEN/SEMA3F/SEMA3D/NGFR/SEMA4F/CDKL3/MAP2/OMG/FGF13/TNR/SEMA5B/SEMA3B/LINGO1/WNT3A/TRIM46/PTPRS/ARHGAP4/DRAXIN/KIAA0319/FSTL4/LRP4/DAB1	40
GO:0006692	BP	GO:0006692	prostanoid metabolic process	31/7255	48/18862	0.000218363	0.00544318	0.00465274	ACOX1/PTGS1/HPGDS/AKR1C4/HPGD/CES2/EDN2/ZADH2/PTGR1/TNFRSF1A/PLA2G3/GSTP1/CYP2S1/MIF/ATP6V1B1/AKR1C2/CYP4F8/PIBF1/CBR1/GSTA1/PTGDS/PTGES2/TBXAS1/AKR1C3/PTGIS/IL1B/PTGES/AKR1C1/PLA2G4F/GSTM1/PTGS2	31
GO:0006693	BP	GO:0006693	prostaglandin metabolic process	31/7255	48/18862	0.000218363	0.00544318	0.00465274	ACOX1/PTGS1/HPGDS/AKR1C4/HPGD/CES2/EDN2/ZADH2/PTGR1/TNFRSF1A/PLA2G3/GSTP1/CYP2S1/MIF/ATP6V1B1/AKR1C2/CYP4F8/PIBF1/CBR1/GSTA1/PTGDS/PTGES2/TBXAS1/AKR1C3/PTGIS/IL1B/PTGES/AKR1C1/PLA2G4F/GSTM1/PTGS2	31
GO:0007519	BP	GO:0007519	skeletal muscle tissue development	78/7255	147/18862	0.000218522	0.00544318	0.00465274	MTM1/MYOM1/POPDC2/CFL2/SVIL/HOMER1/TCF21/BVES/HLF/ASB2/SHH/MYOCD/SIX1/PITX1/DMRTA2/KCNAB1/P2RX2/CAV1/SMYD1/CDK5/MEF2C/CASQ1/PHOX2B/SIX4/MYH15/IGF2/EMD/MEF2D/BCL2/ARNTL/MYL6/TWIST1/HDAC9/DCN/CDON/ZBTB18/COL19A1/CHRNA1/GPCPD1/RBM24/MYL6B/HDAC4/DNER/UQCC2/MSTN/SCX/RIPOR2/HLX/GPX1/MEGF10/CYP26B1/SAP30/ANKRD33/SHOX2/ANKRD1/HEYL/MYLPF/MYOZ2/PAX5/MSC/FOXL2/CHRND/GPC1/EPHB1/NEURL1/WNT3A/POPDC3/RYR1/MYLK2…	78
GO:1990266	BP	GO:1990266	neutrophil migration	67/7255	123/18862	0.000219626	0.00546034	0.00466741	DPEP1/CD177/CXCL3/CCL23/CXCL5/IL23A/CXCL1/PPBP/EDN3/CCL14/EDN2/CXCL8/BSG/JAM3/CXCL2/PPIA/JAML/CCL15/LGALS3/PIK3CG/CCL8/CXCL6/CXCL11/CCL13/CCL26/CCL25/NOD2/CCL24/MCOLN2/SLIT2/CCL21/NCKAP1L/RIPOR2/LBP/CCL20/CCL19/XCL2/BST1/PF4/CXCL10/CAMK1D/CCL5/C1QBP/CCL16/RHOH/CCL11/PIK3CD/ADAM8/IL1R1/VAV1/THBS4/CCR7/CXCL13/UMODL1/CCL3/SAA1/PECAM1/CCL3L3/FUT7/XCL1/S100A9/CCL4/MDK/C3AR1/CCL18/CCL1/XG	67
GO:0071300	BP	GO:0071300	cellular response to retinoic acid	39/7255	64/18862	0.000220667	0.00547586	0.00468067	WNT2/TESC/SOX9/KLF4/WNT7B/WNT3/COL1A1/PTK2B/PTK7/HDAC2/PCK1/FGFR2/WNT11/GJB3/WNT5A/OSR1/WNT8B/FZD10/WNT9A/FZD4/RARG/CYP26B1/BRINP3/LTK/LEP/AQP1/RORB/PAX2/EPHA3/PPARG/PTK6/WNT3A/WNT5B/FZD7/TBX1/BRINP2/RET/WNT9B/ALDH1A2	39
GO:0099172	BP	GO:0099172	presynapse organization	32/7255	50/18862	0.000222516	0.00551135	0.00471101	CEL/CBLN2/NLGN1/NLGN4X/LRFN4/LRFN5/WNT5A/FZD1/SLITRK3/NLGN3/SNCA/IL1RAP/PTEN/SLITRK2/DVL1/LRRC4B/SLITRK1/PCDH17/IL1RAPL1/MDGA1/WNT7A/GPC6/WNT3A/NTNG2/LRRTM3/CBLN1/SLITRK5/SLITRK4/LRRTM1/LRP4/PCLO/NLGN4Y	32
GO:0050819	BP	GO:0050819	negative regulation of coagulation	33/7255	52/18862	0.000225345	0.00552864	0.00472579	CEACAM1/FAP/PLAU/FGB/ADTRP/FGA/F12/PRKCD/F2/SERPINE1/SERPINE2/PRKG1/SERPINB2/FGG/SERPINF2/PDGFRA/PROCR/GP1BA/KRT1/C1QTNF1/CPB2/SH2B3/NOS3/CD34/KNG1/PLAT/TSPAN8/PLAUR/ADAMTS18/THBD/KLKB1/HRG/PLG	33
GO:0010518	BP	GO:0010518	positive regulation of phospholipase activity	37/7255	60/18862	0.000225635	0.00552864	0.00472579	GNA13/LPAR1/P2RY12/GNAQ/AVPR1B/ADRA1A/AGTR1/FGFR2/PLA2G5/EDNRA/PLCG1/KIT/RASGRP4/EGFR/PDGFRA/FGF2/LPAR2/NMUR2/FGFR1/ESR1/GNA15/NTRK3/CCL5/NMUR1/BDNF/HPCA/PDGFRB/GPR55/APOC2/NTF4/TXK/ITK/SELE/HTR2A/ARHGAP6/NTF3/HTR2B	37
GO:0034113	BP	GO:0034113	heterotypic cell-cell adhesion	37/7255	60/18862	0.000225635	0.00552864	0.00472579	GCNT2/KLF4/CD44/GLDN/DSC2/CTNNA3/BMP7/PERP/ITGA7/FGB/FGA/JAM3/CD1D/MADCAM1/PARVA/ITGB3/MAPK7/IL1RN/CD200R1/THY1/PKP2/IZUMO1/FGG/SKAP1/ITGB7/ITGA4/IL10/PTPRC/ITGAX/MYADM/IL1B/ITGA5/VCAM1/CEACAM6/CD2/ADIPOQ/RNASE10	37
GO:0071384	BP	GO:0071384	cellular response to corticosteroid stimulus	37/7255	60/18862	0.000225635	0.00552864	0.00472579	TFAP4/SGK1/FAM107A/SCNN1B/SSTR2/BCL2L11/FBXO32/KLF9/CBX3/DNMT3B/ABCC2/SSTR5/NR3C1/ATP2B1/STC1/SCNN1G/PCK1/SMYD3/DDIT4/NPAS4/FLT3/GPER1/GSTP1/SSTR3/FOXO1/PCK2/EGFR/UGT1A1/FECH/MSTN/AQP1/AKR1C3/STAR/ICAM1/ADCYAP1/AGTR2/ARG1	37
GO:0001523	BP	GO:0001523	retinoid metabolic process	60/7255	108/18862	0.000225787	0.00552864	0.00472579	LRP8/RETSAT/STRA6/RDH5/UGT1A8/AKR1C4/ADH1C/DGAT2/ADH1B/CYP2W1/AKR1B10/DHRS9/PPARD/LRAT/APOA2/RDH16/CYP2C18/CYP2S1/ADH1A/GPC2/AGRN/CYP4V2/NAPEPLD/CYP2C8/CYP3A4/GPIHBP1/UGT1A1/LRP2/UGT1A9/RDH10/CYP26A1/CYP26B1/UGT1A7/RDH12/RBP2/RARRES2/ADH6/AKR1C3/CRABP2/RBP3/RBP1/GPC1/RBP4/UGT1A3/GPC6/APOC2/CRABP1/CYP27C1/AKR1C1/BCO2/CYP1A1/SDC2/GPC5/SDR16C5/ALDH1A1/AKR1B15/RDH8/CYP26C1/ALDH1A2/RPE65	60
GO:0043406	BP	GO:0043406	positive regulation of MAP kinase activity	115/7255	230/18862	0.000226824	0.00552864	0.00472579	AJUBA/PLCE1/RIPK2/GDF15/IQGAP3/EZH2/ELANE/GNG3/LPAR1/HACD3/CDK1/VEGFA/TAB2/EDN3/TDGF1/PSEN1/MUL1/MAPK10/RIPK1/FZD5/DUSP9/PTK2B/BMP2/ARRB1/CXCL17/TP73/IRAK2/IRAK1/PDGFD/AGT/PPIA/TAOK3/FLT3/FGF18/DAB2IP/INAVA/GHR/MAPK3/PIK3CG/PAK3/MLKL/BIRC7/IGFBP6/KRAS/WNT5A/FGF10/MAP2K6/DKK1/KIT/MAP2K4/AKAP13/NOD2/AVPI1/SASH1/FZD10/KITLG/TNFSF11/TGFA/EGFR/PBK/ADRA2A/TPD52L1/MAP4K1/CSPG4/FGF2/RPS3/FZD4/DUSP7/CCL19…	115
GO:0086002	BP	GO:0086002	cardiac muscle cell action potential involved in contraction	34/7255	54/18862	0.000226961	0.00552864	0.00472579	GPD1L/ANK2/KCNE2/NEDD4L/KCNA5/DSC2/SCN4B/NUP155/CTNNA3/SCN2B/CAV1/FLNA/CACNA2D1/CACNB2/PKP2/CACNA1D/GJC1/TRPM4/SCN3B/SCN1B/KCNE3/CAV3/KCNQ1/CACNA1C/KCND3/KCNE5/KCNJ2/FGF12/RNF207/KCNJ5/GJA5/KCNE1B/KCNJ3/KCNH2	34
GO:2000649	BP	GO:2000649	regulation of sodium ion transmembrane transporter activity	34/7255	54/18862	0.000226961	0.00552864	0.00472579	TESC/ANK3/GPD1L/FXYD5/CHP1/SLMAP/NEDD4L/FXYD1/ATP1A2/PCSK9/SLC9A1/SCN4B/FXYD6/SCN2B/DMD/SLC9A3R1/CAMK2D/FXYD4/PRKCE/FXYD3/HECW2/OSR1/STOM/SCN3B/SCN1B/DNM2/CAV3/HECW1/FGF13/DRD4/FGF14/FXYD7/FGF12/WNK3	34
GO:0031638	BP	GO:0031638	zymogen activation	36/7255	58/18862	0.000226997	0.00552864	0.00472579	CLEC3B/RIPK2/VSIR/RUNX1/PLAU/PERP/FGB/FGA/F12/TBC1D10A/BAD/MELTF/CTSH/SERPINE1/ENO1/SERPINE2/BAK1/GRIN2A/FGG/MMP14/PGK1/SERPINF2/HPN/ASPH/PLGRKT/CIDEB/CPB2/PRSS12/HGFAC/PLAT/KLK1/KLKB1/CD5L/HPR/KLK2/KLK3	36
GO:0060041	BP	GO:0060041	retina development in camera-type eye	77/7255	145/18862	0.000231232	0.00562138	0.00480506	FJX1/SOX9/SLC17A7/RPGRIP1L/TGIF2/PTN/ATP2B4/SLC17A8/PDE6A/TFAP2A/PSEN1/LAMA1/ACVRL1/ATP2B1/RP1/ACTL6A/CASP2/THRB/CLCN2/ATP8A2/GPM6A/SLC1A1/PROX1/CHD7/TUB/NPHP4/LPCAT1/CDON/THY1/CELF4/RP1L1/SMARCA4/PTF1A/LRP5L/CALB1/PDGFRA/CRB1/COL4A1/FZD4/XRN2/SIX3/ACVR2B/PRPH2/NECTIN3/SMARCD3/HCN1/RHOJ/PTPRM/NDP/LHX1/NECTIN1/SDK1/MEGF11/LAMC3/RORB/PAX2/IGFN1/PDE6B/HPCA/PDGFRB/RBP4/CLIC4/TFAP2B/NEUROD1/ACHE/CABP4…	77
GO:0046434	BP	GO:0046434	organophosphate catabolic process	81/7255	154/18862	0.000243486	0.00588572	0.00503101	PRDX6/ENTPD5/SMPDL3A/GPD1L/ENPP6/PDE8A/SMPD1/PDE2A/PDE9A/INPP5A/PDE7B/ACAT1/PDE5A/GDPD3/NUDT1/PLCG2/XDH/ABHD6/NUDT5/GDE1/PDE4D/SYNJ1/NUDT16/IMPA1/PLA2G5/LIPG/APOA2/PRKCD/NTHL1/SMPD3/NAPEPLD/ENTPD8/ENPP1/PLCG1/DPYD/PDE7A/PDE1A/GPCPD1/HPRT1/SCARB1/ENTPD3/BPNT1/ITPA/INPP5E/PTEN/PLA2G4E/MTMR7/ENPP2/DERA/INPP5K/ADA/NUDT10/NEIL2/INPP5J/GPX1/LIPC/NUDT7/PLA2G10/IMPA2/PLA2G4B/FITM2/NUDT11/PDE10A/PNPLA7/NU…	81
GO:0006582	BP	GO:0006582	melanin metabolic process	17/7255	22/18862	0.000243996	0.00588572	0.00503101	CDH3/MFSD12/OPN3/SLC7A11/CITED1/BCL2/ZEB2/WNT5A/GIPC1/TRPC1/ASIP/TYRP1/DDT/TYR/OCA2/PMEL/DCT	17
GO:0055093	BP	GO:0055093	response to hyperoxia	17/7255	22/18862	0.000243996	0.00588572	0.00503101	CDK4/KCNA5/COL1A1/DNMT3B/CAV1/HDAC2/CAT/POLB/PDPN/FAS/FOXO1/CDKN1A/PPARG/PDGFRB/CYP1A1/NOX1/EPO	17
GO:0090103	BP	GO:0090103	cochlea morphogenesis	17/7255	22/18862	0.000243996	0.00588572	0.00503101	CTHRC1/GRHL3/SOX9/SIX1/PTK7/WNT5A/DVL1/TIFAB/HPN/POU3F4/MYO3B/PAX2/TBX18/FRZB/TBX1/MYO3A/FZD2	17
GO:0042044	BP	GO:0042044	fluid transport	22/7255	31/18862	0.000244856	0.00588572	0.00503101	SLC4A11/AQP8/SCNN1B/AQP5/AQP11/CSF2/AQP7/ITPR1/EDNRB/EXT1/HYAL2/AQP6/INPP5K/AQP9/AQP2/PDZD3/AQP1/UPK3A/SLC5A1/AQP4/AQP3/SLC14A1	22
GO:0045761	BP	GO:0045761	regulation of adenylate cyclase activity	22/7255	31/18862	0.000244856	0.00588572	0.00503101	STIM1/CAP2/GALR1/EDNRB/CCR2/PALM/DRD2/AKAP5/CACNA1D/GRM2/P2RY13/CACNA1C/LTB4R2/HPCA/GPR87/DRD5/NPR3/TIMP2/ADGRV1/GALR2/GABBR2/GALR3	22
GO:1904063	BP	GO:1904063	negative regulation of cation transmembrane transport	50/7255	87/18862	0.000245238	0.00588572	0.00503101	ANK3/CAB39/KCNE2/NEDD4L/ATP1A2/CALM1/SRI/PCSK9/PLN/KCNAB1/CBARP/CAV1/CASQ2/SLC6A9/SLC9A3R1/CAMK2D/GSTM2/RGS2/SLC43A1/TWIST1/PRKCE/DRD2/HECW2/OSR1/CLIC2/EPHB2/PTEN/ADRA2A/KCNE3/FKBP1B/CAV3/HECW1/GPR35/HAMP/MMP9/REM1/SLN/KCNE5/TRDN/GEM/KCNRG/DRD4/TLR9/FGF12/MRLN/EPO/KCNE1B/KCNH2/NTSR1/ACTN2	50
GO:0046394	BP	GO:0046394	carboxylic acid biosynthetic process	157/7255	327/18862	0.000245706	0.00588621	0.00503144	MTHFD1L/TRIB3/UGP2/OSBPL3/GAD1/PSAT1/ASPA/PTGS1/PYCR1/PDK4/ABCB11/UGDH/MLXIPL/ABHD3/HPGDS/PLP1/CEACAM1/SCD/GLS2/ENOPH1/AKR1C4/SHMT2/FGF19/GPT2/ACACB/PAH/MGLL/SCP2/SLC35D1/HACD3/PSPH/ABCD3/HPGD/NANP/BRCA1/PYCR3/GPT/EDN2/ASNS/ASPG/PLOD3/RIMKLA/FASN/OSBPL1A/DHRS9/NR1H4/ACLY/PROX1/MTAP/PLA2G3/MGST3/HOGA1/PLA2G5/EPHX2/LIPG/MID1IP1/HACD4/ALOXE3/GSTM2/ACSM5/BAAT/KYAT1/ACSS2/GSTP1/PKM/MTHFD1/LIPH/ABCD2/G…	157
GO:0001933	BP	GO:0001933	negative regulation of protein phosphorylation	172/7255	362/18862	0.000247715	0.0059076	0.00504971	TRIB3/PDCD4/TESC/CDKN2B/TFAP4/GPD1L/PKIB/GFRA2/DUSP14/DBNDD1/MLXIPL/CHP1/PLPP3/SMPD1/PBLD/CEACAM1/TRIM27/CCNB1/CALM1/KAT2B/DUSP4/PLK1/PSEN1/CTDSP2/MYOCD/SFRP1/CDK5RAP1/IPO5/BMP7/DUSP9/PWP1/CDKN2A/ARRB1/PRR5L/CAV1/XDH/SLC8A1/BMP4/GBA/GNAQ/SLC8A3/BDKRB2/ZFYVE28/SPRY4/DUSP26/DMD/SMYD3/PRKDC/DDIT4/CIT/BDKRB1/SRCIN1/AGT/PMEPA1/NPM1/PPIA/PDE4D/TAOK3/CAMK2N1/PARVA/ABL1/TARBP2/DUSP2/PRKCD/CHMP6/MVP/KLHL3…	172
GO:0001666	BP	GO:0001666	response to hypoxia	166/7255	348/18862	0.000247947	0.0059076	0.00504971	AJUBA/PLEKHN1/HILPDA/ASCL2/CA9/CITED2/MYC/STC2/VEGFD/HIGD1A/E2F1/PINK1/PTN/HSD11B2/SLC2A4/CCNB1/CXCL12/ACAA2/EGLN1/KCNA5/PMAIP1/NOX4/VEGFA/SLC9A1/AHCY/SUV39H2/CPEB1/PSMD14/HMOX1/KCNMB1/PLAU/MYOCD/SFRP1/EPAS1/EIF4EBP1/ITGA2/KCNMA1/CAPN2/BMP7/DNMT3B/PTK2B/BMP2/SUV39H1/CRYAB/FAM162A/P2RX2/CAV1/STC1/PSMA7/CASR/SLC8A1/CCNA2/LOXL2/ALAD/AGTRAP/PCK1/TH/ANGPT2/SLC8A3/TBL2/IRAK1/CPEB2/PPARD/HK2/DDIT4/SLC2A…	166
GO:0050767	BP	GO:0050767	regulation of neurogenesis	166/7255	348/18862	0.000247947	0.0059076	0.00504971	WNT2/LRP8/APPL2/XRCC2/ASPA/ASCL2/FEZF1/SEMA6D/EZH2/TRAK2/WNT3/E2F1/PTN/CXCL12/NTN1/PLXNA1/SHH/CUX2/VEGFA/LIF/SPP1/PSEN1/DAAM2/HES6/SEMA6A/NUMB/DMRTA2/RNF112/BMP7/BMP2/NPTN/NAP1L1/IL6ST/GPR37L1/PLXNA2/KDM1A/TP73/HDAC2/CDK5/BHLHE40/PRPF19/LIMK1/CHODL/MAP6/SEMA3G/RTN4R/ARNTL/EPHA7/CHD7/MME/RND2/RELN/GPER1/SEMA4G/F2/FZD3/RASSF10/PLXNA3/PAK3/EEF2K/SS18L1/DUSP10/B2M/DRD2/WNT5A/SPART/PTPRZ1/THY1/SERPINE…	166
GO:0043434	BP	GO:0043434	response to peptide hormone	203/7255	435/18862	0.000255575	0.00607834	0.00519566	TRIB3/APPL2/VWA2/CA2/GLP2R/GDF15/PDK4/PPAT/ZBTB7B/STC2/TIMP1/ATP6V1G2/CAD/CEACAM1/GAB1/CDK4/OXTR/SLC30A10/HSD11B2/SLC2A4/ADCY9/CXCL12/CDC6/VAMP2/BCAR3/KAT2B/TNFSF10/PCSK9/SLC9A1/CRHBP/CPEB1/ATP6V1C2/ERFE/PNPT1/SESN2/EIF4EBP2/TRIM72/PLN/ATP6V1E2/ADCY5/RANGAP1/GPT/COL1A1/PRKCB/ZDHHC7/SMARCC1/BMP7/PRKACB/ABCC2/ENHO/SORBS1/ATP2B1/CAV1/PNPLA3/ATP6V0D2/BSG/EREG/CCNA2/ATP6V1F/CAPN10/AGTRAP/PCK1/TH/CITED…	203
GO:0009306	BP	GO:0009306	protein secretion	174/7255	367/18862	0.000261733	0.00621357	0.00531125	PDX1/COMP/SOX4/MYOM1/RAP1A/PCSK5/VSNL1/RHBDF2/CPT1A/SRI/KCNA5/CAMK2G/TACR2/ARL4D/F2RL1/STX1A/SFRP1/ADCY5/KRT20/P3H1/NNAT/ENHO/GNPTAB/SLC12A2/SSTR5/FGB/PREB/CHGA/ADTRP/VIP/FGA/CASR/CNR1/IL1A/FOXA2/CAPN10/C2CD2L/KCNB1/NMU/NR1H4/PPARD/SYT9/SLC2A1/ARNTL/EPHA5/RAB15/GCG/PPIA/NR0B2/CAMK2N1/ITPR1/SYT7/BMP6/BAD/PPY/PDIA4/ICA1/TCF7L2/BRSK2/WLS/GPER1/KCNN4/GPR119/APBB1/HADH/SCG2/KCNJ11/SEL1L/CPLX1/PRKCE/EI…	174
GO:0036293	BP	GO:0036293	response to decreased oxygen levels	171/7255	360/18862	0.000262391	0.00621795	0.005315	AJUBA/PLEKHN1/HILPDA/ASCL2/CA9/CITED2/MYC/STC2/VEGFD/HIGD1A/E2F1/PINK1/OXTR/PTN/HSD11B2/SLC2A4/CCNB1/CXCL12/ACAA2/EGLN1/KCNA5/PMAIP1/NOX4/VEGFA/SLC9A1/AHCY/SUV39H2/CPEB1/PSMD14/HMOX1/KCNMB1/PLAU/MYOCD/SFRP1/EPAS1/EIF4EBP1/ITGA2/KCNMA1/CAPN2/BMP7/DNMT3B/PTK2B/BMP2/SUV39H1/CRYAB/FAM162A/P2RX2/CAV1/STC1/PSMA7/CASR/SLC8A1/CCNA2/LOXL2/ALAD/AGTRAP/PCK1/TH/ANGPT2/SLC8A3/TBL2/IRAK1/CPEB2/PPARD/HK2/DDIT4/…	171
GO:0051954	BP	GO:0051954	positive regulation of amine transport	23/7255	33/18862	0.000271341	0.00640696	0.00547656	PINK1/OXTR/CXCL12/TACR2/PSEN1/STX1A/GDNF/SLC12A2/VIP/KCNB1/NPY2R/DRD2/SLC38A3/STXBP1/ADORA2A/CARTPT/DRD4/OXT/RAB3B/KMO/CHRNB2/NTSR1/TRH	23
GO:0086019	BP	GO:0086019	cell-cell signaling involved in cardiac conduction	23/7255	33/18862	0.000271341	0.00640696	0.00547656	ANK2/KCNA5/SCN4B/NUP155/CASQ2/FLNA/CACNA2D1/CACNB2/PKP2/CACNA1D/GJC1/TRPM4/SCN3B/SCN1B/KCNQ1/HCN4/CACNA1C/KCNE5/TBX18/RNF207/KCNJ5/GJA5/KCNJ3	23
GO:0050921	BP	GO:0050921	positive regulation of chemotaxis	74/7255	139/18862	0.000273848	0.00645434	0.00551706	IL6R/MET/VEGFD/PTN/CXCL12/IL23A/LPAR1/VEGFA/EDN3/F2RL1/P2RX4/ITGA2/EDN2/CXCL8/PTK2B/PRSS56/CXCL17/P2RY12/CASR/PDGFD/IL16/FGF18/CCR2/MAPK3/F7/SCG2/SERPINE1/PGF/WNT5A/FGF10/CCL26/CMKLR1/LGALS9/SLIT2/CSF1/S1PR1/FGF2/CCL21/MSTN/S100A7/NCKAP1L/RIPOR2/LBP/CCL19/FGFR1/CSF1R/XCL2/AIF1/CXCL10/CAMK1D/NTRK3/CCL5/C1QBP/TREM2/RARRES2/TIAM1/THBS4/CCR7/CXCL13/FGF16/PDGFRB/CCL3/ARTN/XCL1/CCL4/S100A14/MDK/C3AR1/N…	74
GO:0021954	BP	GO:0021954	central nervous system neuron development	47/7255	81/18862	0.000274329	0.00645434	0.00551706	HSP90AB1/GBX2/PAFAH1B1/DCLK1/CDK5/ZMIZ1/PHOX2B/EPHB3/FGFR2/ARHGAP35/NPY/SOX1/PLXNA3/CRK/GBA2/DRD2/WNT5A/SLC4A10/CDH11/HPRT1/MAPT/ROBO2/EPHB2/RAC3/PTEN/SLIT2/HSP90AA1/SCN1B/TCTN1/FGF8/MAP2/FEZF2/LEP/NRP2/GABRB1/FOXG1/ASCL1/NDNF/EPHB1/SPTBN4/EPHA4/EPHB6/CHRNB2/GATA2/AGBL4/DRAXIN/NR2E1	47
GO:0070206	BP	GO:0070206	protein trimerization	14/7255	17/18862	0.000277409	0.00651514	0.00556903	SCARA5/PNPT1/SIGMAR1/ASIC1/SLC1A5/MIF/MLKL/COL1A2/CLYBL/DISP1/SLC1A2/ITLN1/STEAP4/HLA-G	14
GO:0007059	BP	GO:0007059	chromosome segregation	161/7255	337/18862	0.000278063	0.00651888	0.00557223	TRIP13/TEX11/HJURP/MAPK15/UBE2C/SKA3/DSCC1/KIF18B/CDCA5/ECT2/NCAPG2/KIF2C/EME1/ANAPC7/BUB1/NEK2/NTMT1/CENPN/KIF23/RIOK3/NUF2/NCAPH/KIF14/BIRC5/CCNB1/KIF4A/RAN/PSRC1/CDC6/RAD18/RCC2/RRS1/RACGAP1/NCAPD3/MAD2L1/CCNE1/CENPH/NUP43/PLK1/CSNK2A2/KIF18A/DSN1/KIFC1/PRC1/AXIN2/PTTG1/FANCD2/SPC25/BRCA1/TOP2A/MAD2L2/CDCA8/NUP37/PCID2/CHMP1B/CCNB1IP1/RCC1/CDT1/CENPW/NCAPG/VPS4B/BUB3/CENPF/KNTC1/TACC3/BUB1B/HA…	161
GO:0051962	BP	GO:0051962	positive regulation of nervous system development	129/7255	263/18862	0.000280676	0.00656841	0.00561456	WNT2/LRP8/XRCC2/ASPA/WNT3/E2F1/OXTR/PTN/CXCL12/NTN1/PLXNA1/SRPX2/SHH/CUX2/VEGFA/LIF/ADGRB3/CBLN2/NUMB/DMRTA2/RNF112/NRXN1/BMP2/NPTN/NAP1L1/IL6ST/PLXNA2/KDM1A/TP73/HDAC2/PRPF19/LIMK1/EPHB3/CHODL/MAP6/NLGN1/MME/RND2/RELN/GPER1/FZD3/RASSF10/PLXNA3/PAK3/EEF2K/AGRN/SS18L1/DRD2/PTPRZ1/SERPINE2/CX3CR1/KIT/SPINT1/PRMT5/SLITRK3/NLGN3/MAPT/MAP1B/ROBO2/EPHB2/GLI3/IL1RAP/RHEB/SLIT2/SLITRK2/KALRN/ETV5/ITPKA/L…	129
GO:1901616	BP	GO:1901616	organic hydroxy compound catabolic process	45/7255	77/18862	0.000293899	0.00686564	0.00586863	SULT1A2/CEL/CYP27B1/LDHD/SORD/INPP5A/SULT1A1/SULT1B1/MAOA/ALDH3B2/AKR1B10/DIO2/SYNJ1/IMPA1/MIOX/MAOB/COMT/GPD2/HSD17B6/SCARB1/CYP39A1/BPNT1/INPP5E/PTEN/MTMR7/INPP5K/CYP4F12/INPP5J/IMPA2/SRD5A3/CYP4F3/CYP24A1/AKR1C3/FGF23/CYP27A1/SLC6A3/CYP46A1/GK/PDXP/SULT1E1/SULT2A1/AKR1D1/NTSR1/SULT1A3/DIO3	45
GO:0051260	BP	GO:0051260	protein homooligomerization	91/7255	177/18862	0.000296876	0.0069229	0.00591758	APPL2/SCARA5/ECT2/RYR3/PDCD6IP/SHMT2/ACACB/KCNA5/PNPT1/TRIM72/SIGMAR1/RNF112/AQP5/POLQ/MPP2/RBMX/KCTD9/ASIC1/KCTD14/AQP11/ALAD/BLM/KCNB1/ATL1/KCTD4/PRMT1/SLC1A5/LETM1/MAT1A/KCNS2/BEND3/KCNA3/TMEM120A/MIF/MLKL/KCNC1/B2M/TRPM2/FUS/ACACA/KCNA1/KCNG3/HPRT1/HSD17B10/TK1/TRPM4/KCTD13/KCTD12/TDO2/NACC2/RIPOR2/AQP2/PRPH2/PRNP/HCN1/GNMT/KCTD19/KCNS3/CLYBL/KIF25/KCNV2/DISP1/SLC1A2/KCNA10/EVL/TRPA1/KCTD8/IT…	91
GO:0045926	BP	GO:0045926	negative regulation of growth	121/7255	245/18862	0.000300832	0.00700273	0.00598582	INHBA/GDF15/MSX1/SEMA6D/FHL1/CYP27B1/WNT3/MT1F/NKD1/MT1X/MT1M/NTN1/PSRC1/MT1G/TRIM40/WT1/MT1H/SPP1/PNPT1/SESN2/PLAC8/SFRP1/PI16/SEMA6A/DACT3/MUL1/CRYAB/MT2A/CDKN2A/ACVRL1/SLIT3/TP73/CDK5/BMP4/MEIS1/CCDC85B/SH3BP4/PPARD/SEMA3G/BDKRB1/RTN4R/BCL2/EPHA7/RERG/NPR1/ADRB2/CGRRF1/CDHR2/SEMA4G/APBB1/PLXNA3/WFDC1/RGS2/BTG1/DCSTAMP/MT1E/WNT11/DUSP10/ESR2/ENPP1/ENO1/STK3/SOCS2/WNT5A/SPART/FXN/SERPINE2/SEMA3E…	121
GO:0045580	BP	GO:0045580	regulation of T cell differentiation	77/7255	146/18862	0.000306485	0.00712172	0.00608752	KAT2A/RIPK2/CBFB/ZBTB7B/SOX4/TCF7/FANCA/FGL2/TNFSF9/VSIR/SOS2/IL23A/RUNX1/SHH/FANCD2/LEF1/ZC3H8/BMP4/ZMIZ1/PCK1/IRF4/CD46/ZBTB16/SH3RF1/BAD/ABL1/CCR2/ITPKB/SOX12/CD27/CAMK4/IL4R/METTL3/SMAD7/DUSP10/FOXP3/TESPA1/GLI3/LGALS9/ADA/NCKAP1L/VNN1/SASH3/HLX/IL36B/CCL19/SPINK5/IL2/CYP26B1/TNFSF4/TOX/RHOH/CTLA4/ADAM8/IL18/CR1/PRDM1/PTPRC/CD28/DTX1/ZC3H12A/NRARP/IL23R/IL1RL2/PIK3R6/TBX21/IL15/LAG3/HLA-G/SOC…	77
GO:0071692	BP	GO:0071692	protein localization to extracellular region	177/7255	375/18862	0.000307922	0.00714248	0.00610527	PDX1/COMP/SOX4/MYOM1/RAP1A/PCSK5/VSNL1/RHBDF2/CPT1A/SRI/KCNA5/CAMK2G/TACR2/ARL4D/F2RL1/STX1A/SFRP1/ADCY5/KRT20/P3H1/NNAT/DAND5/ENHO/GNPTAB/SLC12A2/SSTR5/FGB/PREB/CHGA/ADTRP/VIP/FGA/CASR/CNR1/IL1A/FOXA2/CAPN10/C2CD2L/KCNB1/NMU/NR1H4/PPARD/SYT9/SLC2A1/ARNTL/EPHA5/RAB15/GCG/PPIA/NR0B2/CAMK2N1/ITPR1/SYT7/BMP6/BAD/PPY/PDIA4/ICA1/TCF7L2/BRSK2/WLS/GPER1/KCNN4/GPR119/APBB1/HADH/SCG2/KCNJ11/SEL1L/CPLX1/PR…	177
GO:0035592	BP	GO:0035592	establishment of protein localization to extracellular region	174/7255	368/18862	0.000309555	0.00716773	0.00612686	PDX1/COMP/SOX4/MYOM1/RAP1A/PCSK5/VSNL1/RHBDF2/CPT1A/SRI/KCNA5/CAMK2G/TACR2/ARL4D/F2RL1/STX1A/SFRP1/ADCY5/KRT20/P3H1/NNAT/ENHO/GNPTAB/SLC12A2/SSTR5/FGB/PREB/CHGA/ADTRP/VIP/FGA/CASR/CNR1/IL1A/FOXA2/CAPN10/C2CD2L/KCNB1/NMU/NR1H4/PPARD/SYT9/SLC2A1/ARNTL/EPHA5/RAB15/GCG/PPIA/NR0B2/CAMK2N1/ITPR1/SYT7/BMP6/BAD/PPY/PDIA4/ICA1/TCF7L2/BRSK2/WLS/GPER1/KCNN4/GPR119/APBB1/HADH/SCG2/KCNJ11/SEL1L/CPLX1/PRKCE/EI…	174
GO:0060348	BP	GO:0060348	bone development	98/7255	193/18862	0.000317721	0.00734387	0.00627742	MSX2/KAT2A/COMP/SOX9/MSX1/SP5/CHAD/MMP13/EPYC/FOXN3/TFAP2A/AXIN2/BGN/P3H1/COL1A1/BMP2/PTGER4/CLDN18/TULP3/STC1/MEF2C/BMP4/SERPINH1/MEIS1/SPNS2/SFRP4/TAPT1/MEF2D/FGFR2/PLS3/SMAD1/BMP6/COL27A1/FGF18/SIGLEC15/SMPD3/ASXL1/EXT1/MIGA2/TWIST1/FLI1/MBTPS2/MYOC/TEK/ZFPM1/KIT/TRPV4/AKAP13/IFITM5/SULF1/TNFSF11/SLC9B2/GLI3/MMP14/LRP5L/XYLT1/LRRK1/RPL13/TIFAB/PAPPA2/SCX/INSIG1/RARG/PLXNB1/SH3PXD2B/FGF8/RAB23/…	98
GO:0070227	BP	GO:0070227	lymphocyte apoptotic process	42/7255	71/18862	0.000322412	0.00743923	0.00635893	SLC39A10/BCL2L11/ZC3H8/RIPK1/TRAF3IP2/BMP4/AURKB/RIPK3/GIMAP8/NOC2L/LGALS3/CD27/BCL10/TSC22D3/BIRC7/DNAJA3/WNT5A/BAK1/BTK/FAS/GLI3/PTEN/BLK/LGALS9/ADA/ARG2/IL2/CCL5/ADAM8/CD3G/RPS6/IL10/PKN1/DOCK8/PTCRA/IRS2/TP53/FASLG/CLC/ST3GAL1/IDO1/LGALS14	42
GO:0051250	BP	GO:0051250	negative regulation of lymphocyte activation	80/7255	153/18862	0.000338542	0.00779773	0.00666536	INHBA/CBFB/ZBTB7B/CEACAM1/PAG1/FGL2/VSIR/RUNX1/SHH/SFRP1/ZC3H8/TYRO3/CEBPB/TNFRSF13B/BMP4/LGALS9C/SOCS6/LGALS3/CLEC4G/IL4R/SMAD7/FOXP3/BTK/PGLYRP3/GLMN/GLI3/INPP5D/BLK/LGALS9/VTCN1/SFTPD/HMGB3/RIPOR2/SCRIB/LGALS9B/HLX/LGALS7B/BANK1/AXL/ARG2/VSIG4/IL2/RHBDD3/PIBF1/PRNP/TNFSF4/TNFAIP8L2/LAX1/INHA/CTLA4/SPN/PLA2G2F/CR1/IL10/PKN1/PTPN22/DTX1/ZC3H12A/SAMSN1/NRARP/FCGR2B/TBX21/TBC1D10C/PLA2G2D/GAL/FGL1…	80
GO:0019226	BP	GO:0019226	transmission of nerve impulse	40/7255	67/18862	0.000339966	0.00781685	0.00668171	ANK3/SCN9A/SCN11A/P2RX1/SCN7A/CACNG8/P2RX4/ITGA2/PAFAH1B1/JAM3/GBA/SCN3A/CACNA1H/GPER1/GPR88/DMRT3/CACNG4/CLCN1/KCNA1/CHRNA1/NFASC/HCRT/S1PR1/SCN1B/CHRM5/KCNMB2/FKBP1B/CACNG7/SCN4A/GPR35/CNTNAP1/CARTPT/TNR/GRIK2/FGF12/DRD5/SPTBN4/CLDN19/KCNA2/CNTNAP2	40
GO:1903035	BP	GO:1903035	negative regulation of response to wounding	51/7255	90/18862	0.000342142	0.00785314	0.00671273	KLK8/CEACAM1/FAP/SPP1/PLAU/SLC12A2/FGB/ADTRP/FGA/F12/RTN4R/RGMA/PRKCD/F2/WFDC1/CRK/SERPINE1/SERPINE2/PRKG1/SERPINB2/GIT1/FGG/PTEN/SERPINF2/PDGFRA/FGF2/GP1BA/KRT1/C1QTNF1/CPB2/SH2B3/NOS3/CD34/PHLDB2/TNR/KNG1/PLAT/SIGLEC10/TSPAN8/PLAUR/ADAMTS18/THBD/MYOZ1/KLKB1/PTPRS/EPHA4/HRG/CLDN19/KIAA0319/MDK/PLG	51
GO:0032689	BP	GO:0032689	negative regulation of interferon-gamma production	27/7255	41/18862	0.000346683	0.007933	0.00678099	INHBA/VSIR/NR1H4/LGALS9C/FOXP3/NOD2/PGLYRP3/LGALS9/LGALS9B/CD96/LGALS7B/AXL/DDIT3/PRNP/TNFSF4/IL36RN/C1QBP/INHA/CR1/IL10/ZC3H12A/IL1RL1/XCL1/LILRB1/IL33/IL20RB/PGLYRP2	27
GO:0001819	BP	GO:0001819	positive regulation of cytokine production	203/7255	437/18862	0.000346828	0.007933	0.00678099	SLC7A5/IL6R/HILPDA/RIPK2/CD160/POLR1C/ELANE/HSPD1/RIOK3/TLR3/CLEC9A/IL23A/RUNX1/HHLA2/DDX21/HMOX1/F2RL1/PSEN1/BRCA1/UCN/CCBE1/RIPK1/FZD5/CEBPB/PTGER4/CD276/IL6ST/PAEP/CXCL17/ZP3/SLC11A1/PLCG2/EREG/HDAC2/CSF2/IL1A/POLR3G/IRF4/IRAK1/SERPINB7/FERMT1/CLU/IL16/EIF2AK3/PRKDC/AGT/CD46/MMP8/PDE4D/POLR3E/PLA2G3/ABL1/APOA2/LY9/CD36/DHX33/INAVA/CCR2/POLR3K/TLR7/SPHK1/BCL10/TWIST1/IL4R/MIF/WNT11/B2M/SERPINE1…	203
GO:1901606	BP	GO:1901606	alpha-amino acid catabolic process	50/7255	88/18862	0.000357221	0.00815314	0.00696917	TAT/GAD1/DAO/ASPA/ADHFE1/PPAT/GLS2/SHMT2/GPT2/PAH/ATP2B4/AHCY/ACAT1/ALDH4A1/GPT/AFMID/MAT1A/HOGA1/KYAT1/PHYKPL/PCBD1/NOS1/AADAT/ACADSB/GOT1/HSD17B10/OGDH/TDO2/ARG2/GCAT/CDO1/GCSH/NOS3/HPD/HGD/PRODH/GSTZ1/AMT/IL4I1/KYNU/PIPOX/KMO/OTC/CBS/ARG1/IDO1/IDO2/PRODH2/ACMSD/AGXT	50
GO:0016339	BP	GO:0016339	calcium-dependent cell-cell adhesion via plasma membrane cell adhesion molecules	28/7255	43/18862	0.000357966	0.00815314	0.00696917	AJUBA/FXYD5/CDH10/CDH19/NLGN1/DSG1/ARVCF/CDH24/CDH11/KIFAP3/CDHR3/CDH23/PCDHB9/CDH6/CDH17/PCDHGC3/PCDHB14/CDH7/PCDHB4/CDH18/SELL/PCDHB5/PCDHB3/CDH16/SELP/CDH22/PCDHB6/PCDHGB4	28
GO:0002793	BP	GO:0002793	positive regulation of peptide secretion	79/7255	151/18862	0.000358874	0.00815314	0.00696917	PDX1/APLN/SOX4/MYOM1/VSNL1/TFR2/SRI/F2RL1/UCN/NNAT/FGB/FGA/CASR/IL1A/CAPN10/C2CD2L/NMU/NR1H4/PPARD/NPY2R/GCG/PPIA/NR0B2/CAMK2N1/BMP6/BAD/TCF7L2/WLS/GPER1/KCNN4/APBB1/ITSN1/PRKCE/DRD2/RASL10B/SLC30A8/TRPM4/FGG/ILDR1/TNFSF11/PCK2/CD2AP/PARD6A/GPLD1/BLK/EGFR/CD33/OR51E2/GRP/ACSL4/C1QTNF3/IGF1/ADORA2A/SYTL4/C1QTNF12/HCAR2/GCK/ANKRD1/ADAM8/TREM2/ABCG1/GPR27/UCN3/ANO1/FFAR1/CD38/FRMD4A/RBP4/IRS2/PFKFB2…	79
GO:0051953	BP	GO:0051953	negative regulation of amine transport	19/7255	26/18862	0.000359706	0.00815314	0.00696917	P2RY1/CHGA/P2RY12/CNR1/RGS2/SLC43A1/DRD2/SNCA/ADRA2A/SYT11/SYT4/ADRA2C/LEP/NPY5R/AGTR2/GRM7/ADORA1/HTR1B/TRH	19
GO:0060314	BP	GO:0060314	regulation of ryanodine-sensitive calcium-release channel activity	19/7255	26/18862	0.000359706	0.00815314	0.00696917	JPH1/CALM1/SRI/AKAP6/PLN/JPH2/JPH4/CASQ2/DMD/PDE4D/CAMK2D/GSTM2/NOS1/CLIC2/HRC/FKBP1B/JPH3/JSRP1/TRDN	19
GO:0003007	BP	GO:0003007	heart morphogenesis	118/7255	239/18862	0.000360172	0.00815314	0.00696917	WNT2/COL11A1/PDCD4/CITED2/SOX9/MSX1/SOX4/TMEM100/TNNI3/EPHB4/TPM1/SHH/VEGFA/AXIN2/PSEN1/SNAI1/HAND2/SIX1/STIL/BMP7/FOLR1/BMP2/ACVRL1/ADAMTS1/SLIT3/MEF2C/BMP4/ZMIZ1/FLNA/TH/NPY2R/FGFR2/PROX1/CHD7/PARVA/FOXF1/PPP1R13L/ASXL1/BMP5/EXT1/MICAL2/CLDN5/TNNT2/TWIST1/SMAD7/WNT11/TEK/WNT5A/ZFPM1/COL5A1/DKK1/PKP2/NDRG4/OLFM1/ROBO2/GATA4/POU4F1/SLIT2/S1PR1/TBX20/LRP2/SIRT6/CCDC40/SMAD6/HAND1/MYBPC3/TGFBR3/FGF…	118
GO:0019229	BP	GO:0019229	regulation of vasoconstriction	37/7255	61/18862	0.000362049	0.00818156	0.00699346	APLN/OXTR/ATP1A2/KCNA5/EDN3/P2RX1/EDN2/ECE1/FGB/ATP2B1/CAV1/ARHGAP42/FGA/CASR/BDKRB2/AVPR1B/ADRA1A/AGT/AGTR1/TRPM4/FGG/EGFR/F2R/ADRA2A/ADRA1B/KCNMB2/SMTNL2/ADRA2C/ZDHHC21/LEP/CD38/ICAM1/HTR2A/SMTNL1/GJA5/ADRA1D/AVPR2	37
GO:0003009	BP	GO:0003009	skeletal muscle contraction	29/7255	45/18862	0.000366514	0.00823998	0.0070434	CCDC78/TNNI3/HOMER1/SYNM/TNNT1/RCSD1/CASQ1/SLC8A3/DMD/ATP8A2/GSTM2/DMPK/CHRNA1/MB/ATP2A1/CAV3/SCN4A/TNNT3/JSRP1/TNNC1/STAC/MYH3/CHRND/KBTBD13/KCNJ2/TNNC2/STAC2/TCAP/ACTN3	29
GO:0006775	BP	GO:0006775	fat-soluble vitamin metabolic process	29/7255	45/18862	0.000366514	0.00823998	0.0070434	CYP27B1/SNAI1/VDR/CYP2W1/PPARD/LRAT/CYP3A4/CYP11A1/CYP4F12/LRP2/CYP26A1/CYP26B1/CBR1/RBP2/CYP4F3/CYP24A1/RBP1/FGF23/CYP27A1/UGT1A3/CRABP1/CUBN/CYP1A1/GFI1/UGT1A4/CYP26C1/IFNG/ALDH1A2/RPE65	29
GO:0090102	BP	GO:0090102	cochlea development	29/7255	45/18862	0.000366514	0.00823998	0.0070434	CTHRC1/GRHL3/SOX9/RPGRIP1L/SLC17A8/MCM2/SIX1/PTK7/CCNA2/KCNK3/WNT5A/CALB1/DVL1/TIFAB/HPN/KCNK2/POU3F4/MYO3B/PAX2/SOBP/CECR2/TBX18/FRZB/TBX1/EPHA4/MYO3A/GATA2/PVALB/FZD2	29
GO:0051146	BP	GO:0051146	striated muscle cell differentiation	131/7255	269/18862	0.000370185	0.00830832	0.00710181	NEBL/CSRP1/KAT2A/GDF15/COMP/MSX1/ADAM12/EZH2/POPDC2/CFL2/LDB3/HOMER1/CCNB1/BVES/MYH11/FLNC/JAM2/LMOD1/TPM1/SHH/VEGFA/SLC9A1/WT1/AKAP6/PGM5/TRIM72/MYOCD/PI16/ADGRB3/SIX1/CAPN2/TNNT1/BMP2/TMOD1/P2RX2/SMYD1/SLC8A1/MEF2C/BMP4/CASQ1/SIX4/ADRA1A/DMD/IGF2/SMYD3/BCL2/PLEKHO1/PROX1/SORBS2/MYPN/NEB/AFG3L2/CACNA1H/DMPK/MEF2A/RGS2/TNNT2/MORF4L2/IL4R/HDAC9/NOS1/CDON/KRAS/DKK1/MAP2K4/AKAP13/RBM24/CACYBP/MMP14/…	131
GO:2000300	BP	GO:2000300	regulation of synaptic vesicle exocytosis	34/7255	55/18862	0.00037572	0.00841554	0.00719346	RAP1A/P2RY1/CALM1/P2RX1/GRIN3A/PRKCB/P2RY4/CNR1/CDK5/PRKCG/ADRA1A/NLGN1/CACNB2/APBA1/RIMS4/DRD2/SYP/GIT1/CHRNA5/NCS1/ADRA2A/DVL1/SLC4A8/RIMS3/GIPC1/ADORA2A/STXBP5/LRRK2/WNT7A/STXBP5L/HTR2A/RIMS1/HTR1B/RIMS2	34
GO:0021879	BP	GO:0021879	forebrain neuron differentiation	31/7255	49/18862	0.000376242	0.00841554	0.00719346	INHBA/ZSWIM6/GBX2/ZMIZ1/FGFR2/PROX1/SOX1/PLXNA3/B2M/WNT5A/SLC4A10/NKX2-1/ROBO2/SLIT2/LHX5/FGF8/CSF1R/DLX5/SATB2/SALL1/FEZF2/ERBB4/NRP2/FOXG1/ASCL1/OTP/NDNF/GATA2/HES5/TBR1/DLX2	31
GO:0071715	BP	GO:0071715	icosanoid transport	32/7255	51/18862	0.000377865	0.00843748	0.00721221	NMB/SLCO2A1/P2RX4/ABCC2/ABCC1/PLA2G2C/BDKRB2/AVPR1B/PLA2G3/PLA2G5/DRD2/MAP2K6/TNFSF11/ABCC10/NMUR2/PLA2G10/ABCC3/PLA2G2F/TNFRSF11A/LEP/PROCA1/IL1B/DRD4/PTGES/ABCC6/PLA2G2D/OXT/PLA2G4F/PLA2G2E/AGTR2/NTSR1/PLA2G2A	32
GO:0042326	BP	GO:0042326	negative regulation of phosphorylation	190/7255	407/18862	0.000386568	0.00857228	0.00732744	AJUBA/TRIB3/INHBA/PDCD4/TESC/CDKN2B/TFAP4/GPD1L/PKIB/GFRA2/DUSP14/DBNDD1/MLXIPL/CHP1/PLPP3/SMPD1/PBLD/CEACAM1/TRIM27/CCNB1/CALM1/KAT2B/DUSP4/PLK1/PSEN1/CTDSP2/MYOCD/SFRP1/CDK5RAP1/IPO5/BMP7/DUSP9/PWP1/CDKN2A/ARRB1/PRR5L/CAV1/XDH/SLC8A1/BMP4/GBA/FOXA2/GNAQ/SLC8A3/BDKRB2/ZFYVE28/SPRY4/DUSP26/DMD/SMYD3/PRKDC/DDIT4/CIT/BDKRB1/SRCIN1/AGT/PMEPA1/AHSG/NPM1/PPIA/PDE4D/TAOK3/CAMK2N1/PARVA/ABL1/TARBP2/DUSP…	190
GO:0006271	BP	GO:0006271	DNA strand elongation involved in DNA replication	15/7255	19/18862	0.00038716	0.00857228	0.00732744	RFC3/MCM3/GINS1/RFC4/POLD2/MCM7/MCM4/DNA2/GINS3/LIG1/GINS4/GINS2/PCNA/POLA1/MCMDC2	15
GO:0007194	BP	GO:0007194	negative regulation of adenylate cyclase activity	15/7255	19/18862	0.00038716	0.00857228	0.00732744	GALR1/EDNRB/CCR2/PALM/DRD2/AKAP5/GRM2/P2RY13/LTB4R2/GPR87/NPR3/ADGRV1/GALR2/GABBR2/GALR3	15
GO:0021516	BP	GO:0021516	dorsal spinal cord development	15/7255	19/18862	0.00038716	0.00857228	0.00732744	DAAM2/HOXB8/GDNF/PROX1/LHX5/TAL1/LHX1/MDGA1/ASCL1/GDF7/WNT3A/GSX1/LHX3/DRAXIN/WNT1	15
GO:0098719	BP	GO:0098719	sodium ion import across plasma membrane	15/7255	19/18862	0.00038716	0.00857228	0.00732744	SLC9A1/SLC9A3/SLC9A9/SLC12A2/SLC8A1/SLC9A2/SLC9A7/SLC9A5/TRPM4/SLC5A2/HCN4/SLC6A1/SLC5A1/SLC34A1/HCN2	15
GO:0030323	BP	GO:0030323	respiratory tube development	86/7255	167/18862	0.000399731	0.00883573	0.00755263	WNT2/SIM2/STRA6/SOX9/CELSR1/WNT7B/PCSK5/PTN/SLC7A11/TCF21/SLC23A1/SHH/VEGFA/LIF/TIMELESS/MYOCD/EPAS1/CCBE1/PGR/EIF4EBP1/EDN2/CHI3L1/ADAMTS2/LAMA1/PTK7/PLOD3/TULP3/WNT2B/BMP4/THRB/FGFR2/PROX1/ABCA12/RSPO2/MME/PDPN/HHIP/FOXF1/FGF18/SMPD3/ASXL1/MAPK3/AARD/EXT1/CTSH/WNT11/KRAS/WNT5A/FGF10/SPARC/NKX2-1/CDC42/GLI3/MMP14/HECA/EGFR/SFTPD/ADA/PDGFRA/FGF2/CCDC40/TBX4/FSTL3/MMP12/FGF8/RDH10/ZFPM2/NODAL/FGF7…	86
GO:0002702	BP	GO:0002702	positive regulation of production of molecular mediator of immune response	55/7255	99/18862	0.000404386	0.00892334	0.00762751	SLC7A5/KLK7/CD160/DDX21/F2RL1/PGC/EXOSC3/MAD2L2/FZD5/PAXIP1/CD36/BCL10/KMT5C/IL4R/B2M/WNT5A/MSH2/NOD2/GPI/MZB1/RSAD2/SASH3/TNFSF13/KIR2DL4/IL2/SCIMP/NR4A3/TNFSF4/CLCF1/IL17A/KLK5/RAET1G/IL18/IL1R1/IL10/PTPRC/CD28/IL1B/TNFRSF4/PTPN22/IL17F/RBP4/DDX58/CD226/TLR9/TBX21/IL18R1/CD244/TRIM6/IL13/XCL1/LILRB1/IL33/HLA-G/IL6	55
GO:0072175	BP	GO:0072175	epithelial tube formation	67/7255	125/18862	0.000405051	0.00892334	0.00762751	MTHFD1L/SALL4/CTHRC1/KAT2A/GRHL3/SOX9/SOX4/CELSR1/SFRP1/SIX1/STIL/BMP7/PRKACB/FOLR1/GDNF/PTK7/TULP3/BMP4/SHROOM3/SIX4/FGFR2/IRX3/TRIM71/PROX1/ARHGAP35/ABL1/LUZP1/MTHFD1/FZD3/BMP5/BCL10/TWIST1/STK3/WNT5A/MTHFR/FGF10/OSR1/KIF20B/SPINT1/GLMN/PODXL/TCTN1/DVL1/FGF2/FZD6/LRP2/SCRIB/HAND1/RARG/FGF8/COBL/NODAL/IRX2/DLC1/PIK3CD/RPS7/PAX2/CECR2/GDF7/TCAP/PRICKLE1/FZD2/SFRP2/HES5/RET/SOX11/WNT9B	67
GO:1901214	BP	GO:1901214	regulation of neuron death	145/7255	302/18862	0.00041384	0.00910171	0.00777999	FOXQ1/XRCC2/HSP90AB1/GRIN2B/CHP1/PINK1/MYBL2/SLC30A10/SLC7A11/KIF14/NONO/ZPR1/INPP5A/PCSK9/TFAP2A/EN2/BCL2L11/HMOX1/PSEN1/UCN/SIGMAR1/SIX1/SET/CAPN2/TYRO3/CEBPB/PTK2B/GRIK5/GDNF/ARRB1/NMNAT1/CHGA/CDK5/MEF2C/GBA/KCNB1/CASP2/PRKCG/CITED1/SIX4/FGF20/CLU/DDIT4/CNTFR/NQO2/BCL2/EPHA7/PLA2G3/BAD/ABL1/NAE1/PPARGC1A/PAK3/PRKN/CD200R1/KRAS/WNT5A/PTPRZ1/MSH2/CX3CR1/CDC42/DKK1/MAP2K4/MAPT/SNCA/RETREG1/NSMF/C…	145
GO:0048144	BP	GO:0048144	fibroblast proliferation	46/7255	80/18862	0.000420966	0.00922757	0.00788757	WNT2/MYC/WNT7B/E2F1/CDK4/CCNB1/CDC6/SFRP1/EREG/CCNA2/ZMIZ1/PDGFD/PRKDC/EMD/AGT/DACH1/TP53INP1/DAB2IP/GSTP1/DDR2/FOSL2/SPHK1/MIF/WNT5A/FGF10/BTC/FTH1/CDKN1A/PDGFRA/B4GALT7/IGF1/NGFR/ESR1/CDK6/PML/AQP1/NLRC3/PPARG/PDGFRB/TP53/IL13/C1QL4/AGTR2/LTA/CD300A/WNT1	46
GO:2000106	BP	GO:2000106	regulation of leukocyte apoptotic process	46/7255	80/18862	0.000420966	0.00922757	0.00788757	SLC39A10/SLC7A11/CXCL12/ZC3H8/CDKN2A/MEF2C/BMP4/AURKB/RIPK3/GIMAP8/NOC2L/LGALS3/ITPKB/CD27/BCL10/TSC22D3/BIRC7/WNT5A/BTK/NOD2/KITLG/PTEN/BLK/LGALS9/ADA/HCLS1/CCL21/CCL19/AXL/ARG2/IL2/CCL5/HCAR2/PIK3CD/ADAM8/CD3G/IL10/CCR7/DOCK8/PTCRA/IRS2/TP53/LILRB1/ST3GAL1/IDO1/LGALS14	46
GO:0046545	BP	GO:0046545	development of primary female sexual characteristics	54/7255	97/18862	0.000424504	0.00928965	0.00794063	INHBA/BRCA2/FANCA/NUP107/VEGFA/AMH/WT1/SFRP1/PGR/CEBPB/HYAL3/DMRTA1/ARRB1/ZP3/ADAMTS1/SLIT3/FANCG/EREG/CASP2/COL9A3/DACH1/BCL2/GAS2/LHFPL2/NRIP1/PTX3/VGF/INHBB/KIT/ROBO2/KITLG/MMP14/SLIT2/PDGFRA/TAF4/IMMP2L/FZD4/ZFPM2/ESR1/CYP19A1/INHA/LEP/PTPRN/FOXC1/RETN/FOXL2/AMHR2/NR5A1/MSH4/DACH2/ICAM1/ADCYAP1/FST/PCYT1B	54
GO:0048872	BP	GO:0048872	homeostasis of number of cells	122/7255	249/18862	0.000426524	0.00931835	0.00796517	INHBA/SOX9/ADD1/NKX2-3/EZH2/SOX4/NCAPG2/LYAR/SLC7A11/LPCAT3/NLE1/SOS2/LRRC19/PMAIP1/VEGFA/BCL2L11/HMOX1/EPAS1/ADGRG1/ZC3H8/LGR4/TNFRSF13B/UBAP2L/TNFRSF17/ARMCX1/JAM3/MEF2C/BMP4/GBA/SPNS2/RIPK3/PRMT1/PRKDC/CCNB2/BCL2/GCNT4/SLC11A2/POLB/KLF13/ABL1/FLT3/ITPKB/ASXL1/BCL10/TSC22D3/NAPEPLD/B2M/DNAJA3/CXCL6/KRAS/ZFPM1/DOCK10/IKZF1/RPS19/BAK1/ACVR2A/KIT/FOXP3/CDK5RAP3/GAPT/FAS/MYCT1/SMAP1/KITLG/RAC3/INPP…	122
GO:0007498	BP	GO:0007498	mesoderm development	66/7255	123/18862	0.000428156	0.00933849	0.00798238	INHBA/PUS7/CITED2/KLF4/WNT3/PALB2/ITGA8/SHH/SECTM1/VEGFA/AMH/SNAI1/LEF1/APELA/ITGA2/BMP7/DAND5/BMX/BMP4/MEST/FGFR2/IRX3/SMAD1/EYA2/FOXF1/ITGB3/EXT1/WNT11/WNT5A/IKZF1/OSR1/ACVR2A/DKK1/SIX2/BTK/MIXL1/DLL3/HES7/POU4F1/TBX20/HMGA2/SCX/HAND1/FGF8/RPL38/TAL1/ZFPM2/TBX6/NODAL/MESP2/GDF11/LHX1/IKZF3/EPHA2/TLX2/PAX2/FOXC1/HCK/RPS6KA6/TBX3/WNT3A/TBX1/CER1/FOXC2/SFRP2/FOXH1	66
GO:0090277	BP	GO:0090277	positive regulation of peptide hormone secretion	53/7255	95/18862	0.000445416	0.00969885	0.00829041	PDX1/APLN/SOX4/VSNL1/TFR2/SRI/UCN/NNAT/FGB/FGA/CASR/CAPN10/C2CD2L/NMU/NR1H4/PPARD/GCG/NR0B2/CAMK2N1/BAD/TCF7L2/GPER1/ITSN1/PRKCE/DRD2/RASL10B/SLC30A8/TRPM4/FGG/ILDR1/TNFSF11/PCK2/GPLD1/BLK/EGFR/GRP/ACSL4/C1QTNF12/GCK/GPR27/UCN3/ANO1/FFAR1/CD38/RBP4/IRS2/PFKFB2/NKX6-1/FFAR4/ADCYAP1/GHRHR/TRH/RFX6	53
GO:0000819	BP	GO:0000819	sister chromatid segregation	100/7255	199/18862	0.000447552	0.00972926	0.00831641	TRIP13/MAPK15/UBE2C/DSCC1/KIF18B/CDCA5/NCAPG2/KIF2C/ANAPC7/BUB1/NEK2/KIF23/NUF2/NCAPH/KIF14/CCNB1/KIF4A/RAN/PSRC1/CDC6/RRS1/RACGAP1/NCAPD3/MAD2L1/PLK1/KIF18A/DSN1/KIFC1/PRC1/AXIN2/PTTG1/TOP2A/MAD2L2/CDCA8/PCID2/CHMP1B/CDT1/NCAPG/VPS4B/BUB3/CENPF/KNTC1/TACC3/BUB1B/HASPIN/KNSTRN/FEN1/TTK/SPDL1/NAA10/DDX11/SGO1/AURKB/DLGAP5/SPAG5/NUSAP1/CDC20/HDAC8/CENPE/ESPL1/BOD1/WRAP73/CHMP6/FBXO5/CDC16/NCAPD2/ZW…	100
GO:0051896	BP	GO:0051896	regulation of protein kinase B signaling	121/7255	247/18862	0.000452826	0.00981642	0.00839091	PHLPP2/TRIB3/GCNT2/MET/GDF15/HSP90AB1/MTM1/KLF4/PINK1/GAB1/FGF19/KLB/P2RX4/MUL1/NRG2/CHI3L1/CPNE1/XDH/P2RY12/EREG/FGF20/IGF2/FGFR2/SLC9A3R1/FERMT2/TCF7L2/FGF18/GPER1/MAGI2/RASD2/F7/PIK3CG/TSPYL5/MYOC/TEK/DRD2/AREG/STK3/FGF10/MC1R/CX3CR1/KIT/SFRP5/FGFR4/OSM/HYAL2/TNFAIP8L3/KITLG/BTC/TNFSF11/PTEN/CD19/TGFA/PPARA/EGFR/GATA4/HSP90AA1/GRM2/INPP5K/PDGFRA/NRG4/HCLS1/FGF2/CCL21/MSTN/ANGPT1/LRP2/AKR1C2/FG…	121
GO:0048754	BP	GO:0048754	branching morphogenesis of an epithelial tube	75/7255	143/18862	0.000453054	0.00981642	0.00839091	WNT2/MET/SOX9/MYC/CELSR1/TACSTD2/TCF21/SHH/VEGFA/WT1/TIMELESS/GBX2/LEF1/SIX1/PGR/LGR4/BMP7/BMP2/GDNF/LAMA1/CASR/WNT2B/BMP4/CITED1/FOXD1/SIX4/AGT/BCL2/FGFR2/RSPO2/ABL1/HHIP/FOXF1/EDNRA/PBX1/EXT1/CTSH/KRAS/WNT5A/FGF10/NKX2-1/SEMA3E/SIX2/GLI3/MMP14/LRP5L/SLIT2/CSF1/TBX20/FGF2/COL4A1/SIRT6/AR/FGF8/RDH10/CAV3/ESR1/FAT4/CCL11/LHX1/PML/SALL1/EPHA2/PAX2/GDF7/NRARP/TBX3/CLIC4/AGTR2/FOXC2/MDK/SFRP2/FOXA1/W…	75
GO:0071295	BP	GO:0071295	cellular response to vitamin	21/7255	30/18862	0.00045834	0.00989833	0.00846092	CYP27B1/PTN/KANK2/SFRP1/COL1A1/FOLR1/VDR/ATP2B1/CASR/FOLR2/BRIP1/TRIM24/PENK/LEP/CYP24A1/FGF23/PPARG/POSTN/FES/IL15/BGLAP	21
GO:1902751	BP	GO:1902751	positive regulation of cell cycle G2/M phase transition	21/7255	30/18862	0.00045834	0.00989833	0.00846092	CDC25B/CCND1/CDK4/CCNB1/RCC2/CDK1/DTL/DBF4B/CDC25C/CDC25A/VPS4B/PHOX2B/ATAD5/NPM1/FBXO5/PBX1/CDC7/HSPA2/SMARCD3/DYRK3/STOX1	21
GO:0051056	BP	GO:0051056	regulation of small GTPase mediated signal transduction	152/7255	319/18862	0.000468799	0.0101076	0.00863982	PLCE1/MET/ECT2/PSD/GNA13/KIF14/KANK2/ARHGAP44/RACGAP1/SOS2/ARHGEF18/LPAR1/ARHGAP20/ARHGAP17/RHOU/F2RL1/ARHGEF25/FAM13B/ADGRG1/ARHGEF26/FOXM1/ARRB1/CDC42SE2/DEPDC1B/ARHGAP42/ARHGEF19/FBXO8/MFN2/SPRY4/ADRA1A/ARFGAP1/RTN4R/SIPA1L2/ARHGEF9/ARHGAP39/ARHGAP35/ABL1/SH3BP1/P2RY8/RHOC/ERBIN/RELN/DAB2IP/ITPKB/SHOC2/SIPA1L3/A2M/PIK3CG/GPR18/ITSN1/FGD4/CYTH1/ARHGAP40/PPP2CB/CRK/RGL2/MYOC/ARHGAP15/STMN1/CDON/…	152
GO:0043523	BP	GO:0043523	regulation of neuron apoptotic process	99/7255	197/18862	0.000475385	0.0102328	0.00874685	FOXQ1/XRCC2/HSP90AB1/PINK1/MYBL2/SLC30A10/KIF14/NONO/ZPR1/PCSK9/TFAP2A/EN2/BCL2L11/HMOX1/PSEN1/SIGMAR1/SIX1/SET/TYRO3/CEBPB/PTK2B/GRIK5/GDNF/ARRB1/NMNAT1/CDK5/MEF2C/GBA/KCNB1/CASP2/PRKCG/CITED1/SIX4/FGF20/CNTFR/NQO2/BCL2/EPHA7/PLA2G3/NAE1/PPARGC1A/PAK3/PRKN/KRAS/PTPRZ1/MSH2/CX3CR1/CDC42/MAP2K4/RETREG1/NSMF/CPEB4/POU4F1/TERT/F2R/HDAC4/ANGPT1/STXBP1/SNX6/FGF8/AXL/DDIT3/CDC34/UNC5B/NEFL/PRNP/ADORA2A…	99
GO:0009062	BP	GO:0009062	fatty acid catabolic process	58/7255	106/18862	0.000483729	0.0103922	0.00888311	ETFDH/CPT2/ACOX1/HADHA/ABCB11/ABHD3/ACADS/HADHB/CEL/CPT1A/ACAA2/ACACB/SCP2/ABCD3/ACAT1/SESN2/CROT/EHHADH/ACADM/ADTRP/CNR1/PCK1/PPARD/ECI2/ACAA1/AUH/HADH/ABCD2/PHYH/TWIST1/ETFBKMT/FABP1/BDH2/PECR/HSD17B10/DECR1/PCK2/PPARA/NUDT19/SLC27A2/ACADVL/SLC27A4/NUDT7/ETFA/ECH1/ALDH3A2/LPIN2/ABHD1/TYSND1/CRAT/LEP/LPIN1/ABHD2/IRS2/CPT1B/GLYATL2/ACADL/ADIPOQ	58
GO:0019751	BP	GO:0019751	polyol metabolic process	69/7255	130/18862	0.000484371	0.0103922	0.00888311	PLPP1/PLCD1/NAAA/PLCE1/PLPP3/CYP27B1/P2RY1/SORD/CALM1/INPP5A/PLCD4/DGAT2/PTK2B/PLCD3/PLCG2/MOGAT2/GBA/PCK1/AVPR1B/GALK1/SYNJ1/IMPA1/MIOX/GPER1/ITPKB/PCBD1/SPHK1/PTH1R/PLCG1/SGPP1/GPD2/PLPP2/GOT1/SNCA/BPNT1/INPP5E/PCK2/PTEN/INPP5D/IP6K3/CYP3A4/MTMR7/INPP5K/ACER3/NUDT10/PGP/FGF2/ITPKA/INPP5J/IMPA2/PLCB4/IPMK/SGPP2/NUDT11/LEP/PLD4/SPTLC3/CYP27A1/ISYNA1/MOGAT1/PLCH2/CD244/SLC34A1/MAS1/GK/PDXP/GALR2/N…	69
GO:0006833	BP	GO:0006833	water transport	16/7255	21/18862	0.000496171	0.0105936	0.00905521	AQP8/AQP5/AQP11/AQP7/HYAL2/AQP6/INPP5K/AQP9/AQP2/PDZD3/AQP1/UPK3A/SLC5A1/AQP4/AQP3/SLC14A1	16
GO:0009168	BP	GO:0009168	purine ribonucleoside monophosphate biosynthetic process	16/7255	21/18862	0.000496171	0.0105936	0.00905521	PPAT/ATIC/IMPDH1/PAICS/GMPS/AMPD1/AMPD2/GART/IMPDH2/ADK/PFAS/HPRT1/PRPS2/ADA/APRT/ADSL	16
GO:0042438	BP	GO:0042438	melanin biosynthetic process	16/7255	21/18862	0.000496171	0.0105936	0.00905521	CDH3/MFSD12/OPN3/SLC7A11/CITED1/ZEB2/WNT5A/GIPC1/TRPC1/ASIP/TYRP1/DDT/TYR/OCA2/PMEL/DCT	16
GO:0009072	BP	GO:0009072	aromatic amino acid family metabolic process	22/7255	32/18862	0.000499089	0.0106214	0.00907898	TAT/PAH/TPH1/AFMID/TH/KYAT1/PCBD1/AADAT/HPDL/TDO2/HPD/HGD/TYR/GSTZ1/IL4I1/KYNU/KMO/DCT/IDO1/IDO2/TPH2/ACMSD	22
GO:0035590	BP	GO:0035590	purinergic nucleotide receptor signaling pathway	22/7255	32/18862	0.000499089	0.0106214	0.00907898	P2RY1/P2RY14/P2RX1/ADCY5/P2RX4/P2RX2/P2RY4/P2RY12/P2RY8/GPR34/ADA/P2RY10/ADORA2A/P2RY13/P2RY2/GPR171/NECAB2/P2RX7/GPR87/ADORA1/GNAT1/P2RX6	22
GO:1904427	BP	GO:1904427	positive regulation of calcium ion transmembrane transport	41/7255	70/18862	0.000504492	0.0106848	0.00913315	CEMIP/STIM1/PLP1/ANK2/KCNE2/CALM1/SRI/SLC9A1/AKAP6/JPH2/PLCG2/CDK5/NPSR1/CASQ1/BDKRB1/ABL1/GSTM2/GPER1/CACNA2D1/F2/CACNB2/PLCG1/CXCL11/THY1/SNCA/CD19/F2R/KCNE3/ATP2A1/HSPA2/G6PD/CXCL10/TRPC1/STAC/TRDN/FGF14/IL13/STAC2/XCL1/GJC2/NTSR1	41
GO:0019371	BP	GO:0019371	cyclooxygenase pathway	10/7255	11/18862	0.000505316	0.0106848	0.00913315	PTGS1/HPGDS/CBR1/PTGDS/PTGES2/TBXAS1/AKR1C3/PTGIS/PTGES/PTGS2	10
GO:0052697	BP	GO:0052697	xenobiotic glucuronidation	10/7255	11/18862	0.000505316	0.0106848	0.00913315	UGT1A8/UGT1A10/UGT1A1/UGT1A9/UGT1A5/UGT1A7/UGT1A6/UGT1A3/UGT1A4/UGT2B11	10
GO:0099150	BP	GO:0099150	regulation of postsynaptic specialization assembly	10/7255	11/18862	0.000505316	0.0106848	0.00913315	GAP43/LRFN4/IL1RAP/LRRC4B/LRRTM2/PTPRS/CBLN1/LRRTM1/LRFN1/GRID2	10
GO:0051321	BP	GO:0051321	meiotic cell cycle	122/7255	250/18862	0.000520401	0.0109861	0.00939069	TRIP13/TEX11/MAPK15/CDC25B/XRCC2/MSX1/EME1/BUB1/CDK2/NEK2/BRCA2/AURKA/RAD54B/NUF2/FANCA/EXO1/PKMYT1/RAD54L/GPR3/NCAPD3/CCNE1/PLK1/CKS2/LIF/PIWIL1/KIF18A/BCL2L11/PTTG1/FANCD2/MND1/TOP2A/CDC25C/MSH5/CCNB1IP1/FIGNL1/PRKACB/CDC25A/BUB3/BUB1B/SUN2/TTK/EREG/SGO1/CDC20/CCNB2/RAD51AP1/ESPL1/FBXO5/TUBGCP3/PSMC3IP/PDE3A/NPM2/BRIP1/MSH6/NCAPD2/METTL3/TUBG1/RAD51D/FMN2/INCENP/WNT5A/MARF1/MRE11/MEI1/SGO2/HSF2…	122
GO:0003206	BP	GO:0003206	cardiac chamber morphogenesis	62/7255	115/18862	0.000533795	0.0111793	0.00955584	WNT2/COL11A1/CITED2/SOX4/TNNI3/TPM1/HAND2/BMP7/BMP2/ADAMTS1/SLIT3/MEF2C/BMP4/NPY2R/FGFR2/PROX1/CHD7/PARVA/FOXF1/PPP1R13L/BMP5/TNNT2/SMAD7/WNT11/TEK/WNT5A/ZFPM1/PKP2/ROBO2/GATA4/POU4F1/SLIT2/TBX20/LRP2/SMAD6/HAND1/MYBPC3/TGFBR3/FGF8/CAV3/NRG1/SMARCD3/ZFPM2/SHOX2/NRP2/TBX5/TNNC1/FOXC1/HEYL/RBP4/TBX3/NKX2-5/MYL2/TP53/NPY5R/MYH6/TBX1/FZD2/FOXC2/SFRP2/SOX11/FOXH1	62
GO:0033559	BP	GO:0033559	unsaturated fatty acid metabolic process	62/7255	115/18862	0.000533795	0.0111793	0.00955584	ACOX1/PTGS1/HPGDS/SCD/AKR1C4/MGLL/SCP2/HPGD/CES2/EDN2/ZADH2/PTGR1/TNFRSF1A/PLA2G3/ACAA1/EPHX2/ALOXE3/GSTM2/GSTP1/CYP2C18/CYP2S1/ABCD2/MAPK3/ELOVL4/MIF/ELOVL6/CYP2C8/FADS2/ATP6V1B1/FADS3/FAAH2/FADS1/CYP4F12/AKR1C2/EPHX1/GPX1/CYP4F8/ELOVL5/PLA2G10/CYP2F1/PIBF1/CBR1/GSTA1/CYP2J2/PLA2G4B/PTGDS/CYP4F3/PLA2G2F/PTGES2/TBXAS1/AKR1C3/CYP2U1/PTGIS/IL1B/PTGES/AKR1C1/ELOVL3/PLA2G4F/CYP1A1/GSTM1/PTGS2/CYP2A6	62
GO:0009112	BP	GO:0009112	nucleobase metabolic process	23/7255	34/18862	0.000533803	0.0111793	0.00955584	PPAT/CAD/PAICS/CTPS1/GMPS/SHMT2/GART/UMPS/XDH/KDM1A/PRPS1/DHODH/CTPS2/ALDH6A1/DPYD/HPRT1/ADA/CPS1/APRT/GMPR/CDA/URAD/DPYS	23
GO:0009156	BP	GO:0009156	ribonucleoside monophosphate biosynthetic process	23/7255	34/18862	0.000533803	0.0111793	0.00955584	PPAT/ATIC/IMPDH1/CAD/PAICS/GMPS/AMPD1/AMPD2/GART/UMPS/PRPS1/IMPDH2/UCKL1/ADK/DHODH/RFK/PFAS/HPRT1/PRPS2/ADA/APRT/ADSL/UPP1	23
GO:0055081	BP	GO:0055081	anion homeostasis	23/7255	34/18862	0.000533803	0.0111793	0.00955584	SLC7A11/SLC12A8/CA12/ABCC2/SLC12A2/SFRP4/SLC1A1/SLC9A3R1/SLC34A3/ENPP1/FGFR4/GRM2/ATP6V1B1/SLC12A6/SLC12A9/CPS1/FGF23/CKB/TFAP2B/SLC34A1/SLC34A2/FASLG/OTC	23
GO:1903793	BP	GO:1903793	positive regulation of anion transport	219/7255	478/18862	0.000536126	0.0112085	0.0095808	CEMIP/PDX1/CA2/APLN/SLC51B/ANK3/HSP90AB1/ABCB11/ABCA8/ECT2/SOX4/MYOM1/CHP1/CNST/RAP1A/E2F1/PINK1/OXTR/OPN3/VSNL1/GTSE1/PPM1A/TFR2/FGF19/LPCAT3/RAN/CXCL12/ZPR1/VAMP2/SRI/SCP2/PMAIP1/SHH/RNASEL/CSNK2A2/CHP2/SLC35D3/RHOU/TACR2/SPP1/ERFE/F2RL1/PSEN1/STX1A/P2RX4/TMEM30B/PDCD5/UCN/IPO5/NNAT/CLIP3/NUTF2/FZD5/CEBPB/GDNF/SORBS1/SLC12A2/PRR5L/FGB/CAV1/VIP/FGA/CASR/TP73/CDK5/IL1A/TFDP1/FLNA/CAPN10/GALR1/C2C…	219
GO:0072678	BP	GO:0072678	T cell migration	39/7255	66/18862	0.000536902	0.0112085	0.0095808	CXCL12/SLC12A2/RIPK3/GPR15/CCR2/PIK3CG/CRK/CD200R1/WNT5A/CXCL11/CCL26/CXCL16/S1PR1/CCL21/S100A7/RIPOR2/ITGB7/CCL20/XCL2/LRCH1/AIF1/IL27RA/CXCL10/ITGA4/ITGAL/CCL5/PIK3CD/SPN/GPR183/ADAM8/CXCL13/DOCK8/CCL3/ECM1/AIRE/ICAM1/XCL1/XG/APOD	39
GO:1902305	BP	GO:1902305	regulation of sodium ion transmembrane transport	38/7255	64/18862	0.000552369	0.0115131	0.0098412	TESC/ANK3/GPD1L/FXYD5/CHP1/SLMAP/NEDD4L/FXYD1/ATP1A2/ATP2B4/PCSK9/SLC9A1/SCN4B/FXYD6/SCN2B/ATP1B2/DMD/ATP1B3/SLC9A3R1/CAMK2D/FXYD4/PRKCE/FXYD3/NOS1/HECW2/OSR1/STOM/SCN3B/SCN1B/DNM2/CAV3/HECW1/FGF13/DRD4/FGF14/FXYD7/FGF12/WNK3	38
GO:0045066	BP	GO:0045066	regulatory T cell differentiation	24/7255	36/18862	0.000562568	0.0117071	0.010007	KAT2A/CBFB/FANCA/VSIR/RUNX1/FANCD2/CD46/SOX12/DUSP10/FOXP3/LGALS9/IL2/TNFSF4/TOX/CTLA4/CR1/CD28/FUT7/PLA2G2D/LAG3/HLA-G/SOCS1/MDK/IFNG	24
GO:0042698	BP	GO:0042698	ovulation cycle	37/7255	62/18862	0.000567112	0.011783	0.0100719	INHBA/MMP7/OXTR/PTN/AMH/PGR/NCOA1/TYRO3/ARRB1/ZP3/ADAMTS1/SLIT3/EREG/CASP2/PCNA/GAS2/NRIP1/PTX3/MAP2K6/ROBO2/EGFR/SLIT2/PDGFRA/MSTN/FZD4/AXL/ESR1/LEP/PTPRN/GABRB1/RETN/ETS1/NR5A1/NPY5R/OPRM1/MDK/NHLH2	37
GO:1901605	BP	GO:1901605	alpha-amino acid metabolic process	96/7255	191/18862	0.0005698	0.0118202	0.0101037	TAT/GAD1/PSAT1/DPEP1/DAO/ASPA/ADHFE1/PYCR1/PPAT/CAD/GLS2/SLC7A11/CTPS1/ENOPH1/GMPS/SHMT2/GPT2/PAH/ATP2B4/NOX4/GART/PSPH/AHCY/TST/ACAT1/PYCR3/ALDH4A1/GPT/ASNS/NIT2/GLYATL1/ODC1/PLOD3/AFMID/FPGS/TH/NR1H4/MTAP/MAT1A/HOGA1/BAAT/KYAT1/PHYKPL/MTHFD1/PCBD1/CTPS2/ATCAY/SMS/BHMT2/NOS1/MSRA/MTHFR/PEMT/PFAS/AADAT/ACADSB/GOT1/HSD17B10/OGDH/SEPHS2/PHGDH/PLOD2/MRI1/TDO2/SIRT4/CPS1/ARG2/GCAT/GNMT/CDO1/UROC1/GCS…	96
GO:0042542	BP	GO:0042542	response to hydrogen peroxide	71/7255	135/18862	0.000571676	0.0118404	0.010121	CBX8/MET/PYCR1/PDE8A/EZH2/ECT2/KLF4/PINK1/TRAP1/FOSL1/GNAO1/KCNA5/HMOX1/ANKZF1/SIGMAR1/COL1A1/RNF112/RIPK1/CAPN2/PTK2B/CRYAB/GPR37L1/TXNIP/HDAC2/SLC8A1/RIPK3/PDGFD/PCNA/BCL2/CAT/BAD/ABL1/PRKCD/SMPD3/HBB/SPHK1/PPP2CB/CRK/FABP1/TRPM2/MAPK7/FXN/APEX1/BAK1/MB/HBA2/FOXO1/TRPC6/ADA/RPS3/HSF1/OSER1/GPX1/FKBP1B/AXL/RACK1/NR4A3/LRRK2/DUSP1/AQP1/NQO1/IL10/PAX2/TRPA1/ETS1/PDGFRB/STAR/IL18RAP/ARG1/GPR37/IL6	71
GO:0061138	BP	GO:0061138	morphogenesis of a branching epithelium	88/7255	173/18862	0.000579564	0.011985	0.0102445	WNT2/MET/SOX9/MYC/CELSR1/TACSTD2/TCF21/PLXNA1/SHH/VEGFA/WT1/TIMELESS/SFRP1/GBX2/LEF1/SIX1/PGR/LGR4/BMP7/FZD5/BMP2/GDNF/LAMA1/CASR/WNT2B/BMP4/CITED1/FOXD1/SIX4/AGT/BCL2/FGFR2/PROX1/RSPO2/ABL1/HHIP/FOXF1/EDNRA/PBX1/EXT1/FEM1B/CTSH/KRAS/WNT5A/FGF10/NKX2-1/SEMA3E/SIX2/SPINT1/SULF1/GLI3/MMP14/LRP5L/SLIT2/CSF1/TBX20/FGF2/COL4A1/NTN4/SIRT6/AR/FGF8/RDH10/CAV3/ESR1/FAT4/HOXB13/CCL11/LHX1/PML/SALL1/FGF7/GC…	88
GO:0070509	BP	GO:0070509	calcium ion import	47/7255	83/18862	0.000587417	0.0121283	0.010367	SLC25A23/HOMER1/TRIM27/CXCL12/ATP2B4/TRPV3/PLN/UCN/STC1/CASR/SLC8A1/CDK5/PLPP4/SLC8A3/GCG/LGALS3/AFG3L2/CACNA1H/CACNA2D1/CACNB2/SLC8A2/TRPM2/TRPV4/MICU3/CACNA1D/ATP2A1/MS4A1/CAV3/FCRL3/PRNP/CACNA1A/SEMG1/CACNA1C/SLN/PDGFRB/CCL3/SLC24A2/TRPC4/MRLN/FAM155B/TRPV6/WNK3/CACNA1E/EPPIN/GRM6/CACNA1B/TRPV5	47
GO:0061005	BP	GO:0061005	cell differentiation involved in kidney development	35/7255	58/18862	0.000593584	0.0121958	0.0104247	TCF21/SHH/WT1/LIF/LGR4/GDNF/MEF2C/BMP4/CITED1/MAGI2/ASXL1/EXT1/OSR1/SIX2/ACTA2/GLI3/GPR4/PODXL/MYO1E/POU3F3/FAT4/WWTR1/LHX1/SALL1/AMER1/CD34/MMP9/PTPRO/PAX2/CD24/KLF15/FOXJ1/FOXC2/ADIPOQ/WNT9B	35
GO:0051054	BP	GO:0051054	positive regulation of DNA metabolic process	99/7255	198/18862	0.000594749	0.0121958	0.0104247	CBX8/DKC1/MAPK15/PKIB/CCT6A/HSP90AB1/RFC3/DSCC1/STPG4/MYC/KLF4/CCT3/NEK2/GNL3/RFC4/FANCB/CCT2/CHTF18/WT1/CCT7/TIMELESS/EXOSC3/TMEM161A/CCT4/BRCA1/MAD2L2/ANXA3/CCT5/ACD/FOXM1/PTK2B/DDX11/AURKB/RNF8/PRKCG/PARM1/HNRNPA1/PCNA/PAXIP1/ATR/PRKDC/RFC2/RAD51AP1/TRIM28/NUDT16/POLG2/CCT8/EYA2/PRKCD/SMCHD1/PPARGC1A/NPM2/MAPK3/NABP2/RFC5/KMT5C/PAK3/FMN2/FGF10/FUS/MSH2/MRE11/FGFR4/EGFR/ERCC2/HSP90AA1/PNKP/RTEL…	99
GO:0016338	BP	GO:0016338	calcium-independent cell-cell adhesion via plasma membrane cell-adhesion molecules	17/7255	23/18862	0.000599277	0.0121958	0.0104247	CLDN1/CLDN2/CLDN23/CLDN16/BMP2/CLDN18/CLDN14/CLDN7/CLDN8/CLDN9/CLDN5/CLDN11/CLDN12/CLDN6/CLDN19/CLDN10/CLDN20	17
GO:0034695	BP	GO:0034695	response to prostaglandin E	17/7255	23/18862	0.000599277	0.0121958	0.0104247	GNG2/SFRP1/PTGER4/P2RY4/ADCY6/PRKCE/ACACA/CCL21/CCL19/TGFBR3/TNFSF4/PRKAA2/AANAT/PPARG/CCR7/OXT/PTGER2	17
GO:0044550	BP	GO:0044550	secondary metabolite biosynthetic process	17/7255	23/18862	0.000599277	0.0121958	0.0104247	CDH3/MFSD12/OPN3/SLC7A11/CITED1/ZEB2/WNT5A/BDH2/GIPC1/TRPC1/ASIP/TYRP1/DDT/TYR/OCA2/PMEL/DCT	17
GO:0060571	BP	GO:0060571	morphogenesis of an epithelial fold	17/7255	23/18862	0.000599277	0.0121958	0.0104247	WNT2/SHH/BMP7/WNT2B/BMP4/FGFR2/LUZP1/BMP5/WNT5A/FGF10/SULF1/AR/RDH10/NODAL/CECR2/GDF7/SOSTDC1	17
GO:0030728	BP	GO:0030728	ovulation	13/7255	16/18862	0.00059996	0.0121958	0.0104247	INHBA/HPGD/PGR/ADAMTS1/EREG/GAS2/NRIP1/RGS2/IL4R/INHBB/IMMP2L/TNFAIP6/LEP	13
GO:0031649	BP	GO:0031649	heat generation	13/7255	16/18862	0.00059996	0.0121958	0.0104247	APLN/CNR1/IL1A/NMU/ADRB2/EDNRB/TNFSF11/TNFRSF11A/IL1B/PTGER3/PTGES/ADRB1/PTGS2	13
GO:0048557	BP	GO:0048557	embryonic digestive tract morphogenesis	13/7255	16/18862	0.00059996	0.0121958	0.0104247	TCF21/RBPMS2/SHH/FGFR2/FOXF1/FGF10/SIX2/GLI3/PDGFRA/HLX/ID2/SHOX2/SOX11	13
GO:1902969	BP	GO:1902969	mitotic DNA replication	13/7255	16/18862	0.00059996	0.0121958	0.0104247	BRCA2/MCM3/CDC45/GINS1/MCM2/MCM6/MCM4/CHEK2/GINS3/LIG1/POLA1/RAD51/MCMDC2	13
GO:0046717	BP	GO:0046717	acid secretion	26/7255	40/18862	0.000603355	0.0122459	0.0104676	SLC51A/SLC51B/SGK1/ABCB11/OXTR/UCN/ABCC2/CASR/NMU/SLC9A3R1/APBA1/DRD2/SLC10A1/CHRM5/KCNQ1/TFF2/SV2A/SNX10/PTGER3/UGT1A3/TRPC4/OXT/SLC26A7/NTSR1/HTR1B/TRH	26
GO:0010976	BP	GO:0010976	positive regulation of neuron projection development	79/7255	153/18862	0.000606463	0.01229	0.0105053	LRP8/ENC1/DDX56/EZH2/NME1/NEGR1/RAP1A/PTN/ALKAL1/CUX2/LRRC7/STMN2/P3H1/ATP1B2/BMP7/PTK2B/NPTN/PTK7/KDM1A/CNR1/FLNA/ATP8A2/FEZ1/PLA2G3/ZDHHC15/ARHGAP35/RELN/DAB2IP/MAGI2/BMP5/ALKAL2/RGS2/SCARB2/PAK3/MARK2/CNTN1/GPC2/EEF2K/NCK1/WNT5A/FZD1/NDRG4/PACSIN1/KALRN/SCN1B/DVL1/ITPKA/SF3A2/FKBP1B/ROR1/ALK/ITGA6/COBL/TOX/CAMK1D/NTRK3/ANKRD1/LTK/VLDLR/TIAM1/BDNF/PLK5/EPHA3/ROR2/ZNF804A/PLPPR5/PTK6/NDNF/AVIL/F…	79
GO:0051784	BP	GO:0051784	negative regulation of nuclear division	33/7255	54/18862	0.000614369	0.012431	0.0106258	TRIP13/BUB1/MTBP/CCNB1/CHEK1/MAD2L1/PLK1/LIF/MAD2L2/TOM1L2/PCID2/BMP7/CDT1/BUB3/CENPF/KNTC1/BUB1B/TTK/SPDL1/BMP4/AURKB/CDC20/FBXO5/ZWINT/APC/RAD1/NDC80/XRCC3/DMRT1/DUSP1/FBXO43/USP44/HORMAD1	33
GO:0031670	BP	GO:0031670	cellular response to nutrient	27/7255	42/18862	0.000616151	0.012448	0.0106403	CDKN2B/CYP27B1/PTN/KANK2/HMOX1/SFRP1/NCOA1/COL1A1/FOLR1/VDR/ATP2B1/CASR/FOXA2/NR1H4/FOLR2/PDK2/BRIP1/TRIM24/PENK/LEP/CYP24A1/FGF23/PPARG/POSTN/FES/IL15/BGLAP	27
GO:0003333	BP	GO:0003333	amino acid transmembrane transport	53/7255	96/18862	0.000625418	0.0126158	0.0107838	SLC36A1/SLC7A5/SLC6A6/LRRC8E/SLC17A7/SLC7A11/ATP1A2/SLC17A8/PSEN1/SLC3A2/SLC22A4/SLC6A20/SLC6A19/SLC7A6/SLC25A29/SLC7A1/SLC6A9/SFXN3/SLC1A5/SLC1A1/SLC38A7/SLC25A22/PDPN/RGS2/SLC43A1/SLC38A5/SLC25A15/SLC6A14/SLC7A14/SFXN1/SLC3A1/SLC1A4/SLC38A3/SLC38A4/SLC25A18/SLC47A1/SLC1A2/TSPO2/LRRC8C/SLC22A2/SLC25A2/SLC38A8/SLC1A7/SLC6A12/SLC6A18/NTSR1/SLC7A3/SLC7A2/SLC38A11/SLC1A3/SLC7A9/SLC32A1/SLC6A15	53
GO:0051339	BP	GO:0051339	regulation of lyase activity	31/7255	50/18862	0.000627059	0.0126295	0.0107955	GUCA2A/STIM1/GUCA2B/CAP2/GALR1/EDNRB/CCR2/NOS1/PALM/DRD2/AKAP5/FXN/CACNA1D/GRM2/PDZD3/P2RY13/NOS3/CACNA1C/LTB4R2/HPCA/GPR87/GUCA1A/DRD5/NPR3/TIMP2/RCVRN/ADGRV1/GALR2/RD3/GABBR2/GALR3	31
GO:0048145	BP	GO:0048145	regulation of fibroblast proliferation	45/7255	79/18862	0.000640609	0.0128827	0.0110119	WNT2/MYC/E2F1/CDK4/CCNB1/CDC6/SFRP1/EREG/CCNA2/ZMIZ1/PDGFD/PRKDC/EMD/AGT/DACH1/TP53INP1/DAB2IP/GSTP1/DDR2/FOSL2/SPHK1/MIF/WNT5A/FGF10/BTC/FTH1/CDKN1A/PDGFRA/B4GALT7/IGF1/NGFR/ESR1/CDK6/PML/AQP1/NLRC3/PPARG/PDGFRB/TP53/IL13/C1QL4/AGTR2/LTA/CD300A/WNT1	45
GO:0021987	BP	GO:0021987	cerebral cortex development	58/7255	107/18862	0.00066376	0.0133076	0.0113751	LRP8/ATIC/WDR62/KIF14/DIXDC1/GART/CSNK2A2/BTBD3/PSEN1/NSUN5/ADGRG1/PAFAH1B1/GNG12/NCOA1/DMRTA2/TACC3/SUN2/NDE1/P2RY12/KDM1A/CDK5/ZMIZ1/FLNA/TH/SLC2A1/CCDC85C/NPY/BAD/RELN/DAB2IP/CRK/FOXP2/CDON/NKX2-1/GLI3/SLIT2/POU3F2/ARHGAP11B/NEFL/POU3F3/FAT4/COL3A1/FGF13/FOXG1/PAX5/SYNE2/ASCL1/CCDC141/CDK5R2/PHACTR1/PTPRS/ATOH1/BCL2A1/NR2E1/TBR1/CNTNAP2/EMX1/DAB1	58
GO:2000278	BP	GO:2000278	regulation of DNA biosynthetic process	58/7255	107/18862	0.00066376	0.0133076	0.0113751	DKC1/MAPK15/PKIB/CCT6A/HSP90AB1/RFC3/DSCC1/MYC/KLF4/CCT3/NAT10/NEK2/RFC4/CCT2/CHTF18/CCT7/PIF1/CCT4/CCT5/ACD/PTK2B/DNAJC2/ACVRL1/TFDP1/AURKB/PARM1/HNRNPA1/PCNA/ATR/RFC2/DACH1/POLG2/CCT8/MAPK3/RFC5/PAK3/FGFR4/GNL3L/HSP90AA1/CDKN1A/PNKP/POT1/SMG6/FGF2/NEK7/KCNK2/ANKRD1/DUSP1/DDX39B/PINX1/CERS1/PPARG/RGCC/PDGFRB/TP53/NPPC/SMOC2/ADIPOQ	58
GO:0035148	BP	GO:0035148	tube formation	73/7255	140/18862	0.000666854	0.0133493	0.0114107	MTHFD1L/SALL4/CTHRC1/KAT2A/GRHL3/SOX9/SOX4/CELSR1/SHH/VEGFA/BCL2L11/SFRP1/SIX1/STIL/BMP7/PRKACB/FOLR1/GDNF/PTK7/TULP3/BMP4/SHROOM3/SIX4/EDAR/FGFR2/IRX3/TRIM71/PROX1/ARHGAP35/ABL1/DAB2IP/LUZP1/MTHFD1/FZD3/BMP5/BCL10/TWIST1/STK3/WNT5A/MTHFR/FGF10/OSR1/KIF20B/SPINT1/GLMN/PODXL/TCTN1/DVL1/FGF2/FZD6/LRP2/SCRIB/HAND1/RARG/FGF8/COBL/NODAL/IRX2/DLC1/PIK3CD/RPS7/PAX2/CECR2/GDF7/TCAP/PRICKLE1/FZD2/SFRP2/HE…	73
GO:0051057	BP	GO:0051057	positive regulation of small GTPase mediated signal transduction	44/7255	77/18862	0.000668118	0.0133542	0.011415	SOS2/LPAR1/F2RL1/ADGRG1/ARRB1/RTN4R/P2RY8/ERBIN/RELN/ITPKB/SHOC2/PIK3CG/GPR18/CDON/KRAS/FGF10/F2RL2/AKAP13/KITLG/GPR4/RASGRP4/MAP4K4/F2R/CSF1/P2RY10/IGF1/GPR17/COL3A1/GPR35/VAV1/GPR174/NGF/PDGFRB/PRAG1/GPR55/IRS2/MMD2/RASGRF1/RASGEF1A/GPR65/EPO/FRMD7/ABRA/LRRD1	44
GO:0008643	BP	GO:0008643	carbohydrate transport	77/7255	149/18862	0.000683228	0.0136149	0.0116378	TRIB3/APPL2/RAP1A/MFSD12/OPN3/SLC2A4/FGF19/SLC5A11/PLS1/SLC23A1/SLC35D1/RNASEL/PPBP/SLC35D3/ERFE/SESN2/PRKCB/ZDHHC7/CLIP3/SORBS1/AQP11/CAPN10/MFSD4A/PPARD/HK2/RFT1/SLC2A1/AQP7/EDNRA/SMPD3/MEF2A/SLC17A5/ENPP1/RAB4B/PID1/SLC35A3/SLC37A2/ASPSCR1/SLC35D2/SLC2A12/TERT/INPP5K/SLC2A5/AQP9/GRB10/SLC25A27/SLC2A8/AQP2/SLC27A4/IGF1/NR4A3/SLC5A2/INSR/C1QTNF12/LEP/SLC35A1/AQP1/SLC5A10/MFSD2B/IL1B/ITLN1/CLTCL1…	77
GO:0046631	BP	GO:0046631	alpha-beta T cell activation	77/7255	149/18862	0.000683228	0.0136149	0.0116378	IL6R/PRR7/RIPK2/CBFB/CD160/ZBTB7B/NKX2-3/VSIR/IL23A/RUNX1/SHH/LEF1/PTGER4/HSPH1/IRF4/BCL2/ZBTB16/SH3RF1/LGALS9C/ABL1/LY9/CCR2/ITPKB/IL4R/SMAD7/ZFPM1/FOXP3/GLI3/LGALS9/ADA/EBI3/ELF4/RSAD2/NCKAP1L/SASH3/LGALS9B/HLX/CCL19/LGALS7B/DOCK2/ARG2/IL2/TNFSF4/TOX/CD55/SPN/GPR183/TMEM98/WDFY4/IL18/CD3E/PRDM1/PTPRC/RORA/CD28/BATF/PTPN22/TNFSF8/ZC3H12A/IL23R/TBX21/ITK/IL18R1/IL15/FUT7/PLA2G2D/RORC/SLAMF6/XCL1/…	77
GO:0042537	BP	GO:0042537	benzene-containing compound metabolic process	18/7255	25/18862	0.000693208	0.0137512	0.0117543	AFMID/CYP4B1/TH/ACAA1/GSTM2/KYAT1/AADAT/UGT1A1/TDO2/GSTM4/STAR/ACSM1/KYNU/KMO/GSTM1/IDO1/GSTM3/IDO2	18
GO:0051350	BP	GO:0051350	negative regulation of lyase activity	18/7255	25/18862	0.000693208	0.0137512	0.0117543	GALR1/EDNRB/CCR2/PALM/DRD2/AKAP5/GRM2/PDZD3/P2RY13/LTB4R2/HPCA/GPR87/NPR3/ADGRV1/GALR2/RD3/GABBR2/GALR3	18
GO:0072012	BP	GO:0072012	glomerulus vasculature development	18/7255	25/18862	0.000693208	0.0137512	0.0117543	IL6R/TCF21/WT1/BMP7/BMP4/ANGPT2/PDGFD/SERPINB7/TEK/OSR1/ACTA2/GPR4/PDGFRA/ANGPT1/CD34/PDGFRB/PECAM1/FOXC2	18
GO:0050727	BP	GO:0050727	regulation of inflammatory response	171/7255	366/18862	0.00069995	0.0138641	0.0118508	PDCD4/C2CD4A/ADAMTS12/MMP3/KLF4/PDE2A/ELANE/FANCA/LPCAT3/TLR3/CREB3L3/MGLL/IL23A/LRRC19/SETD6/FANCD2/ITGA2/RIPK1/TYRO3/CEBPB/PTGER4/IL6ST/CXCL17/ABCC1/ZP3/DNASE1L3/CNR1/GBA/TNFRSF1A/F12/NR1H4/CASP5/IL16/PPARD/AGT/TNIP1/AGTR1/AHSG/MMP8/PLA2G3/EDNRB/PRKCD/FOXF1/GPER1/CMA1/C2CD4B/CCR2/GSTP1/STAP1/TLR7/PIK3CG/WFDC1/SPHK1/TLR10/VAMP8/NAPEPLD/DUSP10/SERPINE1/LRFN5/TEK/MAPK7/CD200R1/CYLD/WNT5A/RPS19/GIT…	171
GO:0000302	BP	GO:0000302	response to reactive oxygen species	110/7255	224/18862	0.000715708	0.0141549	0.0120993	CBX8/DPEP1/MET/PYCR1/PDE8A/MMP3/EZH2/ECT2/KLF4/CDK2/PINK1/TRAP1/FOSL1/EGLN1/GNAO1/KCNA5/TPM1/PPARGC1B/HMOX1/ANKZF1/SESN2/AGAP3/SIGMAR1/COL1A1/RNF112/RIPK1/CAPN2/BMP7/PTK2B/CRYAB/GPR37L1/TXNIP/HDAC2/SLC8A1/CCNA2/RIPK3/PDGFD/PCNA/BCL2/CAT/BAD/ABL1/PRKCD/CD36/GSTP1/SMPD3/PPARGC1A/HBB/PDK2/MAPK3/SPHK1/PPP2CB/CRK/MPV17/FABP1/TRPM2/MAPK7/FBLN5/FXN/PLK3/APEX1/BAK1/BTK/HYAL2/MB/MAPT/HBA2/FOXO1/EGFR/TRPC6…	110
GO:0014066	BP	GO:0014066	regulation of phosphatidylinositol 3-kinase signaling	67/7255	127/18862	0.000720918	0.0142365	0.0121691	ENTPD5/SOX9/KLF4/CEACAM1/GAB1/CEP55/F2RL1/PRR5L/PIP5K1B/PDGFD/PPARD/AGT/CAT/SLC9A3R1/LIME1/PPP1R16B/FLT3/GPER1/DAB2IP/F2/MAPK3/PIK3CG/TWIST1/RGL2/MYOC/TEK/DCN/SERPINE2/KIT/OSM/INPP5E/IER3/PTEN/EGFR/F2R/PDGFRA/HCLS1/FGF2/NCF1/ANGPT1/ROR1/PLXNB1/FGFR1/UNC5B/IGF1/MYDGF/INSR/NTRK3/CCL5/PIK3CD/IL18/LEP/ERBB4/NLRC3/PIK3R5/PTPN13/CD28/CSF3/ROR2/PDGFRB/HCST/IRS2/GH1/SELP/EPO/NTF3/WNT16	67
GO:0021766	BP	GO:0021766	hippocampus development	42/7255	73/18862	0.000724582	0.014266	0.0121944	LRP8/EZH2/NME1/KIF14/ATP2B4/ANXA3/LEF1/PAFAH1B1/NCOA1/HSD3B2/TMEM108/CDK5/EPHA5/PROX1/ATAT1/FEZ1/RELN/PLXNA3/CRK/KCNA1/NKX2-1/KIRREL3/GLI3/PTEN/EIF2B3/LHX5/XRN2/ALK/NEFL/CDK6/FEZF2/FGF13/WNT3A/LMX1A/CDK5R2/NEUROD1/MAS1/PTPRS/NR2E1/DLX2/SLC32A1/DAB1	42
GO:0031016	BP	GO:0031016	pancreas development	42/7255	73/18862	0.000724582	0.014266	0.0121944	PDX1/IL6R/MET/SOX9/SOX4/NR5A2/SHH/BMP4/FOXA2/IGF2/EIF2AK3/ONECUT2/ARNTL/PROX1/BMP6/BAD/FOXF1/MSLN/TCF7L2/BMP5/NKX3-2/MEIS2/WNT5A/FGF10/BAK1/PTF1A/FOXO1/RHEB/CCDC40/MNX1/CDK6/GDF11/HNF1B/NEUROD1/CELA1/NKX2-2/NKX6-1/ONECUT1/IL6/RFX6/ALDH1A2/INSM1	42
GO:0061326	BP	GO:0061326	renal tubule development	50/7255	90/18862	0.00072641	0.0142806	0.0122068	SOX9/MYC/TACSTD2/WNT7B/TCF21/KIF26B/SHH/VEGFA/WT1/LIF/LGR5/SIX1/LGR4/BMP2/GDNF/AQP11/WNT2B/MEF2C/BMP4/CITED1/FOXD1/SIX4/AGT/BCL2/IRX3/PBX1/WNT11/OSR1/SIX2/GLI3/CALB1/FGF2/COL4A1/FGF8/IRX2/POU3F3/FAT4/WWTR1/FMN1/LHX1/SALL1/PAX2/HEYL/CD24/HNF1B/TFAP2B/AGTR2/WNT1/HES5/WNT9B	50
GO:0002062	BP	GO:0002062	chondrocyte differentiation	56/7255	103/18862	0.000739285	0.0145121	0.0124047	COL11A1/TGFBI/ADAMTS12/COMP/SOX9/RUNX1/AXIN2/SCIN/MAF/AMELX/BMP2/ACVRL1/WNT2B/LOXL2/MEF2C/BMP4/SERPINH1/EIF2AK3/MEF2D/ZBTB16/BMP6/COL27A1/FGF18/SMPD3/EXT1/SMAD7/NKX3-2/PTH1R/OSR1/SIX2/SULF1/GLI3/GPLD1/SOX5/WNT9A/HMGA2/SCX/RARG/EFEMP1/SHOX2/ADAMTS7/ZNF219/ECM1/WNT7A/CYTL1/WNT5B/TRPS1/GDF5/GDF6/RFLNA/MUSTN1/MDK/NPPC/SFRP2/OSR2/SOX6	56
GO:2001259	BP	GO:2001259	positive regulation of cation channel activity	41/7255	71/18862	0.000753334	0.0147658	0.0126215	ANK3/STIM1/PINK1/ANK2/KCNE2/CALM1/AKAP6/RGS9/PIRT/JPH2/CTSS/PLCG2/CDK5/CASQ1/ADRB2/GSTM2/RELN/CACNA2D1/CCR2/KCNJ11/CACNB2/CACNG4/LRRC55/KCNA1/NLGN3/EPHB2/KCNE3/TREM2/STAC/TRDN/FGF14/RNF207/GAL/STAC2/GALR2/KCNIP2/NTSR1/IFNG/LRRC38/ARC/ACTN2	41
GO:0002360	BP	GO:0002360	T cell lineage commitment	19/7255	27/18862	0.000776145	0.0150944	0.0129024	IL6R/IL23A/SHH/IRF4/PRKDC/BCL2/LY9/ZFPM1/FOXP3/TOX/SPN/BATF/IL23R/TP53/TBX21/SLAMF6/RAG2/IL6/FOXN1	19
GO:0002675	BP	GO:0002675	positive regulation of acute inflammatory response	19/7255	27/18862	0.000776145	0.0150944	0.0129024	C2CD4A/CREB3L3/IL6ST/ZP3/CNR1/C2CD4B/PIK3CG/OSM/BTK/TNFSF11/ADAM8/TNFRSF11A/CCR7/IL1B/PTGER3/NPY5R/PTGS2/IL6/C3	19
GO:0010955	BP	GO:0010955	negative regulation of protein processing	19/7255	27/18862	0.000776145	0.0150944	0.0129024	BCL2L12/TMEM59/MAGEA3/CHAC1/CAST/NOL3/SERPINE1/SERPINE2/IL1R2/SERPINF2/NLRP7/SIRT4/PRNP/ACP4/CPB2/LRRK2/TMEM98/CARD16/GAS1	19
GO:0035116	BP	GO:0035116	embryonic hindlimb morphogenesis	19/7255	27/18862	0.000776145	0.0150944	0.0129024	RPGRIP1L/MSX1/WNT3/AFF3/SHH/PITX1/BMP4/ZBTB16/CHD7/RSPO2/TWIST1/OSR1/TBX4/RARG/FGF8/TBX3/WNT7A/FGF4/OSR2	19
GO:1903318	BP	GO:1903318	negative regulation of protein maturation	19/7255	27/18862	0.000776145	0.0150944	0.0129024	BCL2L12/TMEM59/MAGEA3/CHAC1/CAST/NOL3/SERPINE1/SERPINE2/IL1R2/SERPINF2/NLRP7/SIRT4/PRNP/ACP4/CPB2/LRRK2/TMEM98/CARD16/GAS1	19
GO:0062014	BP	GO:0062014	negative regulation of small molecule metabolic process	55/7255	101/18862	0.000779943	0.0150944	0.0129024	TRIB3/APPL2/SOX9/CYP27B1/CEACAM1/UGT1A8/FGF19/ACACB/ATP2B4/DGAT2/ERFE/SNAI1/BRCA1/BMP2/CNR1/DDIT4/PROX1/PPARGC1A/BMP5/ATCAY/LEPR/ETFBKMT/MST1/NCOR1/PID1/GIT1/CLK2/PPARA/HDAC4/PGP/MALRD1/ACADVL/INSIG1/SLC27A4/WDTC1/SIRT4/C1QTNF3/PIBF1/PDZD3/C1QTNF12/GCK/AKR1C3/HPCA/TP53/CDA/APOC1/SLC4A1/GFI1/RD3/ACADL/SLC22A13/ADIPOQ/ACTN3/ACMSD/CBFA2T3	55
GO:0014065	BP	GO:0014065	phosphatidylinositol 3-kinase signaling	79/7255	154/18862	0.000780429	0.0150944	0.0129024	ENTPD5/SOX9/CD160/KLF4/CEACAM1/GAB1/CEP55/F2RL1/TYRO3/PRR5L/PIP5K1B/PDGFD/PPARD/AGT/CAT/SLC9A3R1/LIME1/PPP1R16B/FLT3/GPER1/DAB2IP/F2/MAPK3/PIK3CG/TWIST1/RGL2/MYOC/TEK/DCN/PREX2/SERPINE2/KIT/OSM/INPP5E/IER3/PTEN/EGFR/F2R/PDGFRA/HCLS1/FGF2/NCF1/ANGPT1/ROR1/PLXNB1/FGFR1/PIK3C2G/UNC5B/IGF1/MYDGF/INSR/NTRK3/CCL5/C1QBP/PIK3CD/LTK/IL18/NYAP1/LEP/ERBB4/PIK3R2/NLRC3/PIK3R5/PTPN13/CD28/CSF3/ROR2/PDGFRB/HCS…	79
GO:1902107	BP	GO:1902107	positive regulation of leukocyte differentiation	79/7255	154/18862	0.000780429	0.0150944	0.0129024	TESC/CA2/RIPK2/CBFB/ZBTB7B/SOX4/TNFSF9/VSIR/IL23A/RUNX1/SHH/PPARGC1B/LIF/LEF1/PCID2/RIPK1/CD101/ZMIZ1/PCK1/PRKDC/CD46/ZBTB16/PLA2G3/BAD/ITPKB/SOX12/CD27/IL4R/DCSTAMP/DUSP10/FOXP3/EVI2B/TESPA1/BTK/KITLG/TNFSF11/SLC9B2/GLI3/MMP14/INPP5D/LGALS9/KLF10/POU4F1/CSF1/ADA/HCLS1/NCKAP1L/VNN1/SASH3/HLX/IL36B/CCL19/AXL/IL2/TNFSF4/TOX/PF4/IL17A/CD4/RHOH/ADAM8/IL18/CR1/TREM2/IL10/PTPRC/ROR2/IL23R/IL1RL2/PIK3R6…	79
GO:1903708	BP	GO:1903708	positive regulation of hemopoiesis	79/7255	154/18862	0.000780429	0.0150944	0.0129024	TESC/CA2/RIPK2/CBFB/ZBTB7B/SOX4/TNFSF9/VSIR/IL23A/RUNX1/SHH/PPARGC1B/LIF/LEF1/PCID2/RIPK1/CD101/ZMIZ1/PCK1/PRKDC/CD46/ZBTB16/PLA2G3/BAD/ITPKB/SOX12/CD27/IL4R/DCSTAMP/DUSP10/FOXP3/EVI2B/TESPA1/BTK/KITLG/TNFSF11/SLC9B2/GLI3/MMP14/INPP5D/LGALS9/KLF10/POU4F1/CSF1/ADA/HCLS1/NCKAP1L/VNN1/SASH3/HLX/IL36B/CCL19/AXL/IL2/TNFSF4/TOX/PF4/IL17A/CD4/RHOH/ADAM8/IL18/CR1/TREM2/IL10/PTPRC/ROR2/IL23R/IL1RL2/PIK3R6…	79
GO:0014823	BP	GO:0014823	response to activity	40/7255	69/18862	0.000782261	0.0151076	0.0129137	PERM1/CAB39/PTN/ITGA2/DNMT3B/CRY2/ALAD/PCK1/TH/ANGPT2/NPC1L1/PPARD/PRKDC/AGT/CAT/GCG/BMP6/PPARGC1A/TNS2/TOMM20/PTEN/MSTN/HSF1/PRKAA2/LEP/RARRES2/IL10/POSTN/FGF21/STAR/ABCG5/METRNL/MAS1/OXT/FNDC5/BGLAP/SMTNL1/TPH2/ADIPOQ/IL6	40
GO:0030324	BP	GO:0030324	lung development	83/7255	163/18862	0.000783493	0.0151092	0.0129151	WNT2/SIM2/STRA6/SOX9/CELSR1/WNT7B/PTN/SLC7A11/TCF21/SLC23A1/SHH/VEGFA/LIF/TIMELESS/MYOCD/EPAS1/CCBE1/PGR/EIF4EBP1/EDN2/CHI3L1/ADAMTS2/LAMA1/PTK7/PLOD3/WNT2B/BMP4/THRB/FGFR2/PROX1/ABCA12/RSPO2/MME/PDPN/HHIP/FOXF1/FGF18/SMPD3/ASXL1/MAPK3/AARD/EXT1/CTSH/WNT11/KRAS/WNT5A/FGF10/SPARC/NKX2-1/CDC42/GLI3/MMP14/EGFR/SFTPD/ADA/PDGFRA/FGF2/CCDC40/TBX4/FSTL3/MMP12/FGF8/RDH10/ZFPM2/NODAL/FGF7/RCN3/TBX5/LOX/PD…	83
GO:0098813	BP	GO:0098813	nuclear chromosome segregation	131/7255	273/18862	0.000785135	0.0151187	0.0129232	TRIP13/TEX11/MAPK15/UBE2C/DSCC1/KIF18B/CDCA5/ECT2/NCAPG2/KIF2C/EME1/ANAPC7/BUB1/NEK2/KIF23/NUF2/NCAPH/KIF14/CCNB1/KIF4A/RAN/PSRC1/CDC6/RCC2/RRS1/RACGAP1/NCAPD3/MAD2L1/CCNE1/PLK1/KIF18A/DSN1/KIFC1/PRC1/AXIN2/PTTG1/FANCD2/TOP2A/MAD2L2/CDCA8/PCID2/CHMP1B/CCNB1IP1/CDT1/NCAPG/VPS4B/BUB3/CENPF/KNTC1/TACC3/BUB1B/HASPIN/KNSTRN/FEN1/TTK/SPDL1/NAA10/DDX11/SGO1/AURKB/DLGAP5/SPAG5/NUSAP1/CDC20/HDAC8/CENPE/ES…	131
GO:0048705	BP	GO:0048705	skeletal system morphogenesis	105/7255	213/18862	0.000787484	0.0151418	0.012943	MTHFD1L/COL11A1/MDFI/MSX2/COMP/SOX9/MSX1/IRX5/SP5/CHAD/MMP13/NLE1/FOXN3/PPARGC1B/TFAP2A/AXIN2/PSEN1/SFRP1/SIX1/COL1A1/HOXB8/BMP7/TBX15/TULP3/STC1/MEF2C/BMP4/SERPINH1/SIX4/SFRP4/MEF2D/FGFR2/BMP6/NDST1/HHIP/COL27A1/FGF18/MTHFD1/SMPD3/EXT1/TWIST1/NKX3-2/TEK/OSR1/SIX2/HYAL2/TRPV4/IFITM5/EIF4A3/GLI3/MMP14/LRP5L/DSCAML1/SOX5/PDGFRA/MGP/TIFAB/PAPPA2/SCX/FLVCR1/INSIG1/TBX4/BARX2/RARG/GSC/FGF8/FGFR1/RDH10…	105
GO:0003128	BP	GO:0003128	heart field specification	14/7255	18/18862	0.000804214	0.0154037	0.0131668	AXIN2/BMP2/MEF2C/BMP4/EXT1/WNT11/WNT5A/DKK1/ROBO2/LRP2/SMARCD3/WNT3A/GATA5/FOXH1	14
GO:0070200	BP	GO:0070200	establishment of protein localization to telomere	14/7255	18/18862	0.000804214	0.0154037	0.0131668	DKC1/CCT6A/CCT3/BRCA2/CCT2/CCT7/CCT4/CCT5/ACD/ATR/CCT8/NABP2/TERT/POT1	14
GO:0030326	BP	GO:0030326	embryonic limb morphogenesis	60/7255	112/18862	0.000805787	0.0154037	0.0131668	SALL4/RPGRIP1L/MSX1/WNT3/AFF3/SHH/MBNL1/TFAP2A/BCL2L11/PSEN1/HAND2/SP8/LEF1/PITX1/BMP7/ECE1/TULP3/HDAC2/BMP4/ZBTB16/RECK/CHD7/RSPO2/PBX1/TWIST1/DLX6/WNT5A/OSR1/GLI3/TMEM231/FZD6/FLVCR1/TBX4/RARG/FGF8/RDH10/CYP26B1/PRRX1/SHOX2/DLX5/SP9/SALL1/TBX5/CRABP2/CACNA1C/HOXA9/ROR2/MYH3/EN1/TBX3/WNT7A/DYNC2H1/GDF5/FGF4/SFRP2/LRP4/OSR2/ALDH1A2/FREM2/HOXC10	60
GO:0035113	BP	GO:0035113	embryonic appendage morphogenesis	60/7255	112/18862	0.000805787	0.0154037	0.0131668	SALL4/RPGRIP1L/MSX1/WNT3/AFF3/SHH/MBNL1/TFAP2A/BCL2L11/PSEN1/HAND2/SP8/LEF1/PITX1/BMP7/ECE1/TULP3/HDAC2/BMP4/ZBTB16/RECK/CHD7/RSPO2/PBX1/TWIST1/DLX6/WNT5A/OSR1/GLI3/TMEM231/FZD6/FLVCR1/TBX4/RARG/FGF8/RDH10/CYP26B1/PRRX1/SHOX2/DLX5/SP9/SALL1/TBX5/CRABP2/CACNA1C/HOXA9/ROR2/MYH3/EN1/TBX3/WNT7A/DYNC2H1/GDF5/FGF4/SFRP2/LRP4/OSR2/ALDH1A2/FREM2/HOXC10	60
GO:0033555	BP	GO:0033555	multicellular organismal response to stress	39/7255	67/18862	0.000811205	0.0154623	0.0132169	SCN9A/ATP1A2/P2RX4/UCN/PIRT/CAPN2/ASIC1/P2RX2/MEF2C/PRKCG/NPY2R/BCL2/SLC1A1/EDNRB/RELN/EXT1/CALCA/NOS1/TACR1/PTEN/ADRA2A/NMUR2/PENK/ASIC4/NPAS2/THBS4/TRPA1/VWA1/GRIK2/DRD4/MORC1/HTR2C/ADRB1/ADCYAP1/KIAA0319/IDO1/NR2E1/RET/SLC6A2	39
GO:0050918	BP	GO:0050918	positive chemotaxis	39/7255	67/18862	0.000811205	0.0154623	0.0132169	MET/VEGFD/CXCL12/VEGFA/F2RL1/ITGA2/CXCL8/GDNF/CASR/BMP4/ANGPT2/IL16/CCL15/LGALS3/F7/SCG2/MIF/PGF/WNT5A/FGF10/S1PR1/FGF2/ANGPT1/SCRIB/FGF8/PTPRJ/CXCL10/NTRK3/CCL5/CCL16/FGF7/DEFB4A/CCL3/ARTN/COLEC10/GPNMB/NTF3/FPR2/PLXNB3	39
GO:0048592	BP	GO:0048592	eye morphogenesis	74/7255	143/18862	0.000817029	0.0155508	0.0132925	WNT2/STRA6/FJX1/SOX9/RPGRIP1L/PTN/NKD1/BCAR3/MFAP2/VEGFA/FOXF2/TFAP2A/BMP7/AQP5/FZD5/RP1/WNT2B/BMP4/MEIS1/TH/THRB/ATP8A2/BCL2/SLC1A1/PROX1/TDRD7/SOX1/MFAP5/TWIST1/COL5A2/CDON/WNT5A/THY1/COL5A1/BAK1/PTF1A/EPHB2/GLI3/CALB1/GNGT1/WNT9A/OLFM3/CRB1/COL8A1/SIX3/RARG/MYO7A/NECTIN3/HCN1/EFEMP1/PTPRM/GDF11/LHX1/NECTIN1/SDK1/MEGF11/EPHA2/RORB/PAX2/FSCN2/IGFN1/RBP4/TFAP2B/PITX3/LCTL/FASLG/CABP4/GNAT1/VSX1/V…	74
GO:0021510	BP	GO:0021510	spinal cord development	54/7255	99/18862	0.000822633	0.0156348	0.0133643	LRP8/SOX4/PTN/ZPR1/SHH/DAAM2/HOXB8/GDNF/TULP3/ACTL6A/PHOX2A/VIT/PROX1/SOX1/RELN/ACTL6B/SOX12/DMRT3/PTBP2/GLI3/ERCC2/PHGDH/TCTN1/TBX20/LHX5/MNX1/NEFL/TAL1/LHX4/VLDLR/GDF11/LHX1/MDGA1/ASCL1/GDF7/PLXDC1/DYNC2H1/WNT3A/GSX1/LHX3/PTPRS/NKX2-2/GATA2/DRAXIN/FOXB1/DBX1/MDGA2/RFX4/WNT1/SOX6/GBX1/SOX11/DAB1/HOXC10	54
GO:0055067	BP	GO:0055067	monovalent inorganic cation homeostasis	82/7255	161/18862	0.00083226	0.0157722	0.0134818	CA7/CA2/PDK4/CHP1/ATP6V1G2/SLC4A4/SLC12A8/CORIN/NEDD4L/ATP1A2/SCNN1B/KCNA5/SLC9A1/SLC9A3/SLC9A9/SLC26A3/ATP6V1C2/SCN7A/TMPRSS3/ATP6V1E2/KCNMA1/ATP1B2/C7/SLC12A2/SLC11A1/ATP6V0D2/AQP11/SLC8A1/IL1A/ATP6V1F/SCNN1G/AGT/AGTR1/BCL2/SLC9A2/ATP1B3/NPR1/DMXL1/EDNRB/ATP6V1D/HVCN1/SLC9A7/TMEM9/SLC4A2/PDK2/MAPK3/ATP6V0D1/EXT1/ATP6V0A4/GPR89A/TMEM165/DRD2/RHCG/SLC4A10/SLC9A5/SPX/ATP6V1B1/CYP4F12/SLC4A8/TM9SF4…	82
GO:0099173	BP	GO:0099173	postsynapse organization	82/7255	161/18862	0.00083226	0.0157722	0.0134818	LRP8/SPTBN2/GRIN2B/CEL/MUSK/PTN/SLC7A11/HOMER1/WASL/ARHGAP44/CUX2/LZTS3/CTNND2/NRXN1/GDNF/TMEM108/CDK5/EPHB3/GAP43/SRCIN1/EPHA7/NLGN1/ARHGAP39/NLGN4X/ZDHHC15/RELN/LRFN4/NEFH/NDRG1/PAK3/EEF2K/CNKSR2/DNAJA3/WNT5A/DOCK10/CDC42/NLGN3/EPHB2/IL1RAP/PTEN/SEMA3F/KALRN/DVL1/ITPKA/ARHGAP33/INA/NEFL/PRNP/INSR/LRRC4B/KIF1A/LRRK2/ACTBL2/TIAM1/NRP2/IL1RAPL1/LRRTM2/ZNF804A/WNT7A/FZD9/NRXN2/SHISA7/EPHB1/NTNG2/FC…	82
GO:0010880	BP	GO:0010880	regulation of release of sequestered calcium ion into cytosol by sarcoplasmic reticulum	20/7255	29/18862	0.000847313	0.0159883	0.0136665	DHRS7C/ANK2/ATP1A2/CALM1/SRI/AKAP6/PLN/CASQ2/SLC8A1/CASQ1/DMD/PDE4D/CHD7/CAMK2D/GSTM2/CLIC2/HRC/FKBP1B/CACNA1C/TRDN	20
GO:0035115	BP	GO:0035115	embryonic forelimb morphogenesis	20/7255	29/18862	0.000847313	0.0159883	0.0136665	RPGRIP1L/MSX1/WNT3/SHH/TFAP2A/RECK/RSPO2/TWIST1/OSR1/RDH10/SHOX2/TBX5/CRABP2/CACNA1C/HOXA9/EN1/TBX3/WNT7A/OSR2/ALDH1A2	20
GO:0061036	BP	GO:0061036	positive regulation of cartilage development	20/7255	29/18862	0.000847313	0.0159883	0.0136665	SOX9/BMP2/ACVRL1/LOXL2/BMP4/TAPT1/ZBTB16/SMAD1/BMP6/FGF18/SMAD7/WNT5A/GLI3/SOX5/SCX/ZNF219/GDF5/GDF6/MDK/SOX6	20
GO:0060191	BP	GO:0060191	regulation of lipase activity	53/7255	97/18862	0.000867427	0.0163444	0.0139709	ABHD5/PCSK5/GNA13/LPAR1/BICD1/P2RY12/GNAQ/AVPR1B/ADRA1A/AGTR1/FGFR2/PLA2G5/ABL1/APOA2/EDNRA/RHOC/ANXA8L1/RGS2/HDAC9/PLCG1/KIT/PCSK6/SNCA/RASGRP4/EGFR/GPIHBP1/PDGFRA/FGF2/LPAR2/NMUR2/LIPC/FGFR1/ESR1/GNA15/NTRK3/CCL5/NMUR1/BDNF/HPCA/PDGFRB/GPR55/APOC2/NTF4/TXK/APOC1/ITK/SELE/HTR2A/ARHGAP6/APOA5/NTF3/ANGPTL3/HTR2B	53
GO:0060560	BP	GO:0060560	developmental growth involved in morphogenesis	110/7255	225/18862	0.000875573	0.0164743	0.0140819	HSP90AB1/SOX9/SEMA6D/WNT7B/WNT3/AURKA/NKD1/KIF26B/NEDD4L/CXCL12/NTN1/PLXNA1/SHH/VEGFA/SPP1/CPNE5/SFRP1/SEMA6A/SIX1/DCLK1/MUL1/CPNE1/PTK7/SLIT3/NDN/TMEM108/CDK5/BMP4/LIMK1/SIX4/VCL/SEMA3G/RTN4R/FGFR2/TRIM28/EPHA7/ABL1/RND2/SEMA4G/MAGI2/PLXNA3/EXT1/WNT11/PRKN/WNT5A/FGF10/SPART/SEMA3E/NLGN3/MAPT/OLFM1/MAP1B/SEMA3F/SLIT2/HSP90AA1/CSF1/S1PR1/CPNE9/DVL1/DNM2/SIRT6/RARG/RDH10/SEMA3D/COBL/SYT4/CACNG7/SEM…	110
GO:0010755	BP	GO:0010755	regulation of plasminogen activation	11/7255	13/18862	0.000889836	0.0166711	0.0142502	CLEC3B/RUNX1/F12/MELTF/SERPINE1/ENO1/SERPINE2/SERPINF2/HPN/PLGRKT/CPB2	11
GO:0033605	BP	GO:0033605	positive regulation of catecholamine secretion	11/7255	13/18862	0.000889836	0.0166711	0.0142502	PINK1/OXTR/CXCL12/STX1A/GDNF/VIP/KCNB1/NPY2R/CARTPT/OXT/CHRNB2	11
GO:1903236	BP	GO:1903236	regulation of leukocyte tethering or rolling	11/7255	13/18862	0.000889836	0.0166711	0.0142502	ELANE/CXCL12/CCL28/CCL25/CCL21/ITGA4/FUT9/FUT7/ST3GAL4/SELE/SELP	11
GO:0030888	BP	GO:0030888	regulation of B cell proliferation	36/7255	61/18862	0.000896111	0.016741	0.0143099	SLC39A10/TNFRSF13B/MEF2C/BCL2/MIF/CD22/BTK/INPP5D/BLK/CD320/TNFRSF13C/MZB1/CDKN1A/ADA/NCKAP1L/SASH3/FCRL3/IL2/BST1/CLCF1/CTLA4/GPR183/IKZF3/IL10/PTPRC/TNFRSF4/PKN1/CD38/IRS2/WNT3A/TLR9/FCGR2B/IL13/CHRNB2/CD300A/CARD11	36
GO:0046686	BP	GO:0046686	response to cadmium ion	36/7255	61/18862	0.000896111	0.016741	0.0143099	MT1F/MT1X/SORD/MT1M/MT1G/MT1H/HMOX1/GSN/DTYMK/NUDT1/MT2A/ALAD/PCNA/CAT/MTF1/MAPK3/MT1E/B2M/SPARC/KIT/GOT1/EGFR/TERT/NCF1/HSF1/AKR1C3/MMP9/MT1HL1/MT4/STAR/SLC34A1/ARG1/CYBB/FOS/MT1B/MT1A	36
GO:0045907	BP	GO:0045907	positive regulation of vasoconstriction	21/7255	31/18862	0.000906655	0.01689	0.0144373	OXTR/FGB/CAV1/FGA/CASR/AVPR1B/ADRA1A/TRPM4/FGG/EGFR/F2R/ADRA1B/SMTNL2/ADRA2C/CD38/ICAM1/HTR2A/SMTNL1/GJA5/ADRA1D/AVPR2	21
GO:0048566	BP	GO:0048566	embryonic digestive tract development	21/7255	31/18862	0.000906655	0.01689	0.0144373	STRA6/PCSK5/TCF21/RBPMS2/SHH/FOXF2/CXCL8/FGFR2/FOXF1/FGF10/SIX2/GLI3/ADA/PDGFRA/HLX/ID2/SHOX2/SALL1/RARRES2/SOX11/ALDH1A2	21
GO:0002688	BP	GO:0002688	regulation of leukocyte chemotaxis	63/7255	119/18862	0.000908414	0.0168988	0.0144448	IL6R/VEGFD/PTN/CXCL12/PADI2/IL23A/VEGFA/EDN3/F2RL1/EDN2/CXCL8/PTK2B/PRSS56/CXCL17/MMP28/JAM3/CCR2/STAP1/MAPK3/F7/MIF/MST1/SERPINE1/PGF/WNT5A/NOD2/CMKLR1/LGALS9/MTUS1/SLIT2/CSF1/CCL21/MSTN/S100A7/NCKAP1L/RIPOR2/LBP/CCL19/CSF1R/XCL2/AIF1/BST1/CXCL10/CAMK1D/CCL5/C1QBP/DUSP1/RARRES2/THBS4/CCR7/CXCL13/DDT/CCL3/XCL1/KLRC4-KLRK1/CCL4/S100A14/MDK/C3AR1/FPR2/CCL1/IL6/DEFB124	63
GO:0035282	BP	GO:0035282	segmentation	52/7255	95/18862	0.0009144	0.0169862	0.0145195	XRCC2/KAT2A/NKD1/WDR77/PALB2/NLE1/WT1/TDGF1/AXIN2/PSEN1/SFRP1/LEF1/FZD5/PLXNA2/BMP4/PRKDC/IRX3/FOXF1/WNT5A/OSR1/DLL3/HES7/SEMA3F/RIPPLY1/PLD6/TIFAB/LFNG/COBL/MEOX1/TBX6/IRX2/MESP2/LHX1/NRP2/POFUT1/FOXC1/ROR2/NRARP/TBX3/TP53/WNT3A/TDRD5/TBX18/MEOX2/TCAP/FOXB1/FOXC2/HOXD8/SFRP2/HES5/ALDH1A2/PCDH8	52
GO:0001942	BP	GO:0001942	hair follicle development	45/7255	80/18862	0.000923006	0.0171218	0.0146355	CDH3/FOXQ1/INHBA/SOX9/DKK4/KRT17/NOM1/SHH/DSG4/SNAI1/LGR5/DNASE1L2/LGR4/HDAC2/NSDHL/FERMT1/EDAR/BCL2/FGFR2/FZD3/APCDD1/KRT27/WNT5A/FGF10/EGFR/ERCC2/TMEM79/FZD6/SPINK5/NGFR/HPSE/ZDHHC21/FGF7/LDB2/HOXC13/TNFRSF19/SOSTDC1/SOX21/GAL/KRT84/FST/TGM3/LRP4/KRT71/FOXN1	45
GO:0031032	BP	GO:0031032	actomyosin structure organization	95/7255	191/18862	0.000943505	0.0174613	0.0149256	NEBL/ANLN/CSRP1/MET/RTKN/ECT2/CNN2/TACSTD2/CFL2/LDB3/ASAP3/PDCD6IP/CNN1/TMEFF2/MYH11/RACGAP1/LMOD1/TPM1/NOX4/ARHGEF18/LPAR1/SLC9A1/EPB41L3/PGM5/SFRP1/EPB41L4B/TNNT1/PTK2B/PTGER4/TMOD1/SORBS1/ARRB1/CASQ1/LIMK1/SIX4/CIT/PROX1/FRMD3/MYPN/ABL1/FERMT2/FRMD5/CORO2B/NEB/RHOC/EPHA1/MEF2A/TNNT2/WNT11/MYOC/STMN1/EPB41L4A/LURAP1/CDC42/AKAP13/PDLIM1/CDC42BPA/KCTD13/SORBS3/INPP5K/S1PR1/SERPINF2/PDGFRA/TMOD2/A…	95
GO:0070997	BP	GO:0070997	neuron death	160/7255	342/18862	0.000947586	0.0174613	0.0149256	FOXQ1/XRCC2/HSP90AB1/GRIN2B/CHP1/PINK1/MYBL2/SLC30A10/SLC7A11/KIF14/NONO/ZPR1/INPP5A/PCSK9/SLC9A1/TFAP2A/EN2/BCL2L11/TBC1D24/HMOX1/PSEN1/UCN/SIGMAR1/SIX1/SET/CAPN2/TYRO3/CEBPB/PTK2B/GRIK5/GDNF/FAM162A/ARRB1/NMNAT1/CHGA/CDK5/MEF2C/GBA/KCNB1/CASP2/PRKCG/CITED1/THRB/SIX4/FGF20/CLU/DDIT4/CIT/CNTFR/NQO2/BCL2/SLC1A1/EPHA7/PLA2G3/BID/POLB/BAD/ABL1/NAE1/PPARGC1A/TMTC4/PAK3/PRKN/CD200R1/KRAS/WNT5A/PTPRZ1/…	160
GO:0010043	BP	GO:0010043	response to zinc ion	34/7255	57/18862	0.000948461	0.0174613	0.0149256	CA2/SLC30A4/MT1F/SLC30A10/MT1X/MT1M/MT1G/MT1H/PLN/P2RX4/MT2A/ALAD/TH/MTF1/HVCN1/MT1E/KCNK3/SLC30A8/PTEN/ZNF658/GGH/CPS1/SLC30A2/HAMP/KHK/AANAT/MT1HL1/MT4/VCAM1/BGLAP/OTC/ARG1/MT1B/MT1A	34
GO:0055008	BP	GO:0055008	cardiac muscle tissue morphogenesis	34/7255	57/18862	0.000948461	0.0174613	0.0149256	WNT2/COL11A1/TNNI3/TPM1/BMP2/FGFR2/PROX1/CHD7/TNNT2/SMAD7/WNT5A/ZFPM1/PKP2/POU4F1/S1PR1/TBX20/LRP2/SIRT6/HAND1/MYBPC3/TGFBR3/NRG1/ZFPM2/ANKRD1/TNNC1/FOXC1/NKX2-5/MYL2/MYH6/MYLK2/TCAP/FOXC2/FOXH1/ACTC1	34
GO:0034368	BP	GO:0034368	protein-lipid complex remodeling	22/7255	33/18862	0.000954584	0.0174613	0.0149256	NR1H4/AGT/AGTR1/PLA2G3/PLA2G5/LIPG/APOA2/ABCA5/SCARB1/GPIHBP1/LIPC/PLA2G10/ALB/ABCG1/MTTP/APOC2/APOC1/MPO/PLA2G2E/APOA5/LPA/PLA2G2A	22
GO:0034369	BP	GO:0034369	plasma lipoprotein particle remodeling	22/7255	33/18862	0.000954584	0.0174613	0.0149256	NR1H4/AGT/AGTR1/PLA2G3/PLA2G5/LIPG/APOA2/ABCA5/SCARB1/GPIHBP1/LIPC/PLA2G10/ALB/ABCG1/MTTP/APOC2/APOC1/MPO/PLA2G2E/APOA5/LPA/PLA2G2A	22
GO:0046320	BP	GO:0046320	regulation of fatty acid oxidation	22/7255	33/18862	0.000954584	0.0174613	0.0149256	APPL2/PDK4/ABCB11/SOX9/CPT1A/ACACB/DGAT2/CNR1/PPARD/PPARGC1A/ABCD2/TWIST1/ETFBKMT/FABP1/PPARA/ACADVL/SIRT4/NR4A3/TYSND1/PPARG/IRS2/ACADL	22
GO:0051482	BP	GO:0051482	positive regulation of cytosolic calcium ion concentration involved in phospholipase C-activating G protein-coupled signaling pathway	22/7255	33/18862	0.000954584	0.0174613	0.0149256	LPAR1/F2RL1/GPR157/AGTR1/P2RY8/GPR18/CALCA/DRD2/F2RL2/GPR4/F2R/S1PR1/P2RY10/GNA15/GPR17/GPR35/GPR174/GPR55/HTR2C/GPR65/OPRL1/C3AR1	22
GO:0086004	BP	GO:0086004	regulation of cardiac muscle cell contraction	22/7255	33/18862	0.000954584	0.0174613	0.0149256	ANK2/ATP1A2/SRI/DSC2/PLN/CTNNA3/AKAP9/CAV1/STC1/PDE4D/CAMK2D/PKP2/TRPM4/GATA4/ATP2A1/CAV3/HCN4/CACNA1C/FGF13/KCNJ2/GJA5/ADORA1	22
GO:1905332	BP	GO:1905332	positive regulation of morphogenesis of an epithelium	22/7255	33/18862	0.000954584	0.0174613	0.0149256	SOX9/VEGFA/LIF/SIX1/LGR4/LBX2/GDNF/WNT2B/BMP4/SIX4/AGT/ABL1/FGF2/SIRT6/AR/PIK3CD/LHX1/PAX2/ITGAX/WNT5B/AGTR2/MDK	22
GO:0008585	BP	GO:0008585	female gonad development	51/7255	93/18862	0.000963624	0.0176022	0.0150461	INHBA/BRCA2/FANCA/NUP107/VEGFA/AMH/WT1/SFRP1/PGR/CEBPB/HYAL3/DMRTA1/ARRB1/ZP3/ADAMTS1/SLIT3/FANCG/EREG/CASP2/COL9A3/BCL2/GAS2/NRIP1/PTX3/VGF/INHBB/KIT/ROBO2/KITLG/MMP14/SLIT2/PDGFRA/TAF4/IMMP2L/FZD4/ZFPM2/ESR1/CYP19A1/INHA/LEP/PTPRN/FOXC1/RETN/FOXL2/AMHR2/NR5A1/MSH4/ICAM1/ADCYAP1/FST/PCYT1B	51
GO:0098900	BP	GO:0098900	regulation of action potential	33/7255	55/18862	0.000972342	0.0177368	0.0151611	ANK2/CALM1/SLC9A1/DSC2/CTNNA3/AKAP9/CAV1/CNR1/GBA/FLNA/KCNB1/ADRA1A/CAMK2D/CD36/CACNA2D1/SLC8A2/PKP2/CNR2/TRPM4/KCNE3/CAV3/HCN4/GPR35/CACNA1C/FGF13/KCNAB2/KCNJ2/FGF12/TBX18/RNF207/CHRNB2/GJA5/NTSR1	33
GO:0045444	BP	GO:0045444	fat cell differentiation	108/7255	221/18862	0.000987342	0.0179855	0.0153737	TRIB3/MMP11/CCND1/ZBTB7B/IL11/KLF4/E2F1/SLC2A4/PEX11A/VSTM2A/RNASEL/PLAC8/SFRP1/TPH1/LMO3/SIX1/NOC3L/CLIP3/BMP7/CEBPB/BMP2/ZADH2/OSBPL11/PNPLA3/CCDC85B/DIO2/PPARD/ARNTL/ZBTB16/TMEM120B/ATAT1/TGFB1I1/ADRB2/FERMT2/ALOXE3/TCF7L2/GPER1/PPARGC1A/ASXL1/TMEM120A/RGS2/ZBTB7C/NAPEPLD/DUSP10/ERO1A/ENPP1/ALDH6A1/RUNX1T1/STK3/INHBB/WNT5A/FGF10/ZFPM1/TRPM4/CMKLR1/FOXO1/PDGFRA/HMGA2/CDS1/SMAD6/INSIG1/GPX1/NUDT…	108
GO:0021885	BP	GO:0021885	forebrain cell migration	32/7255	53/18862	0.000994125	0.0180463	0.0154257	LRP8/CXCL12/DIXDC1/PSEN1/ADGRG1/PAFAH1B1/TYRO3/SUN2/P2RY12/CDK5/ZMIZ1/RELN/DAB2IP/DRD2/NRG3/NKX2-1/GLI3/SLIT2/POU3F2/AXL/POU3F3/LRRK2/FEZF2/FGF13/FOXG1/TNR/SYNE2/CCDC141/CDK5R2/FOXB1/NR2E1/DAB1	32
GO:0051604	BP	GO:0051604	protein maturation	139/7255	293/18862	0.000995427	0.0180463	0.0154257	CLEC3B/KLK6/TESC/NKD2/RIPK2/COMP/SOX4/PCSK5/HSPD1/CPM/TFR2/CORIN/LPCAT3/VSIR/KAT2B/XPNPEP3/RUNX1/SHH/PCSK9/LDLRAD3/BCL2L12/PLAU/PSEN1/PRDX4/TMEM59/HM13/GSN/CCBE1/NNAT/NAA25/TMPRSS2/PRKACB/ECE2/ADAMTS2/PERP/ECE1/MAGEA3/FGB/CTSS/FGA/NAA10/PCSK7/ATP23/SERPINH1/CASP2/F12/TSPAN5/CHAC1/NAA15/PCSK2/TBC1D10A/BAD/MME/MELTF/BACE2/CTSG/CPXM2/AFG3L2/CMA1/GLRX3/F7/CAST/CTSH/NAA16/NOL3/ERO1A/MIPEP/SERPINE1/ENO…	139
GO:0015669	BP	GO:0015669	gas transport	15/7255	20/18862	0.000996169	0.0180463	0.0154257	CA2/MYC/AQP5/NGB/HBB/MB/HBA2/AQP6/HBE1/HBQ1/CYGB/IPCEF1/AQP1/HBZ/HBG2	15
GO:0052695	BP	GO:0052695	cellular glucuronidation	15/7255	20/18862	0.000996169	0.0180463	0.0154257	UGT1A8/UGT1A10/UGT2B15/UGT2B17/UGT2A3/PRKCE/UGT1A1/UGT1A9/UGT1A5/UGT1A7/UGT1A6/UGT1A3/UGT2B4/UGT1A4/UGT2B11	15
GO:0009266	BP	GO:0009266	response to temperature stimulus	111/7255	228/18862	0.00100474	0.0181766	0.015537	APPL2/SCARA5/HSP90AB1/POLR2D/HSPD1/HSPB8/RAE1/CXCL12/PRDM12/NUP43/NUP85/NUP107/CAMK2G/SLC9A1/NUP93/TRPV3/HMOX1/PLAC8/NUP37/PIRT/NUP155/NUP205/ABCC2/CLPB/CRYAB/DNAJC2/SST/ATP2B1/HSPH1/HDAC2/IL1A/CASQ1/IRAK1/NUP188/EIF2AK3/ATR/CAMK2A/NUP35/LXN/TGFB1I1/ADRB2/CAMK2D/NUP58/TP53INP1/NUP210/PPARGC1A/ST8SIA1/MAPK3/ARPP21/CALCA/ERO1A/DNAJA3/NOS1/DNAJB4/TRPM2/VGF/TRPV4/MAPT/RBBP7/FOXO1/EIF2B3/HSP90AA1/CDKN…	111
GO:0061982	BP	GO:0061982	meiosis I cell cycle process	66/7255	126/18862	0.00100713	0.0181948	0.0155526	TRIP13/TEX11/MAPK15/CDC25B/EME1/BRCA2/AURKA/RAD54B/RAD54L/CCNE1/PLK1/CKS2/BCL2L11/PTTG1/FANCD2/MND1/TOP2A/CDC25C/MSH5/CCNB1IP1/CDC25A/SGO1/CCNB2/RAD51AP1/ESPL1/FBXO5/PSMC3IP/BRIP1/MSH6/RAD51D/FMN2/MRE11/MEI1/SGO2/HSF2BP/P3H4/TEX19/EME2/CCNA1/NDC1/SLC2A8/RAD51/HSPA2/DMRT1/SYCE2/SYCE3/CCNE2/PSMA8/CNTD1/MOV10L1/ANKRD31/SYCP2/MSH4/TERB1/BRDT/RNF212B/SPATA22/DNMT3L/MEIKIN/SYCE1/SYCE1L/PTTG2/HFM1/HORMA…	66
GO:0030500	BP	GO:0030500	regulation of bone mineralization	43/7255	76/18862	0.00101129	0.0182449	0.0155954	COMP/SOX9/CYP27B1/GPM6B/PTN/TFAP2A/BMP7/PTK2B/BMP2/ATP2B1/SLC8A1/MEF2C/BMP4/TXLNG/AHSG/ADRB2/BMP6/NBR1/DDR2/BMP2K/TWIST1/ENPP1/OSR1/ACVR2A/IFITM5/TRPM4/S1PR1/MGP/OMD/ACVR2B/FGF23/KL/P2RX7/CCL3/ECM1/FZD9/SGMS2/GATA1/LTF/BGLAP/ADGRV1/RFLNA/OSR2	43
GO:0002690	BP	GO:0002690	positive regulation of leukocyte chemotaxis	50/7255	91/18862	0.00101517	0.0182897	0.0156337	IL6R/VEGFD/PTN/CXCL12/IL23A/VEGFA/EDN3/F2RL1/EDN2/CXCL8/PTK2B/PRSS56/CXCL17/CCR2/MAPK3/F7/SERPINE1/PGF/WNT5A/CMKLR1/LGALS9/CSF1/CCL21/MSTN/S100A7/NCKAP1L/RIPOR2/LBP/CCL19/CSF1R/XCL2/AIF1/CXCL10/CAMK1D/CCL5/C1QBP/RARRES2/THBS4/CCR7/CXCL13/CCL3/XCL1/CCL4/S100A14/MDK/C3AR1/FPR2/CCL1/IL6/DEFB124	50
GO:0046633	BP	GO:0046633	alpha-beta T cell proliferation	24/7255	37/18862	0.00101919	0.0183371	0.0156742	RIPK2/ZBTB7B/VSIR/IL23A/SH3RF1/LGALS9C/CCR2/LGALS9/EBI3/ELF4/LGALS9B/LGALS7B/DOCK2/ARG2/TNFSF4/CD55/IL18/CD3E/PTPRC/CD28/PTPN22/IL15/XCL1/RASAL3	24
GO:0043524	BP	GO:0043524	negative regulation of neuron apoptotic process	70/7255	135/18862	0.00103718	0.018543	0.0158502	FOXQ1/XRCC2/HSP90AB1/PINK1/SLC30A10/KIF14/NONO/ZPR1/EN2/HMOX1/PSEN1/SIX1/SET/TYRO3/CEBPB/PTK2B/GDNF/ARRB1/NMNAT1/MEF2C/GBA/PRKCG/CITED1/SIX4/FGF20/CNTFR/BCL2/PLA2G3/PPARGC1A/PRKN/KRAS/PTPRZ1/MSH2/CX3CR1/MAP2K4/RETREG1/CPEB4/POU4F1/TERT/F2R/ANGPT1/STXBP1/SNX6/FGF8/AXL/UNC5B/NEFL/ADORA2A/CLCF1/WFS1/ADAM8/NAIP/BDNF/SNCB/IL10/NGF/EN1/STAR/NDNF/GRIK2/FZD9/TFAP2B/NTF4/BOK/GDF5/VSTM2L/DRAXIN/FOXB1/MDK/N…	70
GO:0046546	BP	GO:0046546	development of primary male sexual characteristics	70/7255	135/18862	0.00103718	0.018543	0.0158502	INHBA/TEX11/TESC/CCND1/CITED2/SOX9/FANCA/TCF21/TLR3/NCOA4/EIF2S2/TNFSF10/WT1/KIF18A/BCL2L11/PRDX4/SFRP1/ADGRG1/NCOA1/NUDT1/DHX37/WNT2B/FLNA/SIX4/COL9A3/BCL2/BRIP1/LHFPL2/PATZ1/WNT5A/MSH2/NKX2-1/ACVR2A/KIT/KITLG/MMP14/SOX15/TEX19/GATA4/PDGFRA/KLHL10/SCX/LRP2/FSTL3/AR/DMRT1/ZFPM2/ESR1/REN/INHA/LHB/AKR1C3/BIK/HOXA9/PDGFRB/AMHR2/DHH/NR5A1/STAR/FGF9/GATA1/SRD5A2/BOK/ICAM1/MAS1/TFAP2C/SFRP2/NHLH2/RAD21…	70
GO:0050892	BP	GO:0050892	intestinal absorption	25/7255	39/18862	0.00103768	0.018543	0.0158502	CEL/LPCAT3/PLS1/LIMA1/MOGAT2/FABP2/NPC1L1/CD36/SLC46A1/FABP1/GCNT3/SCARB1/CYP8B1/ADRA2A/SLC2A5/UGCG/KCNQ1/HAMP/LEP/ABCG5/SLC5A1/AKR1C1/SOAT2/APOA5/SLC2A2	25
GO:0072210	BP	GO:0072210	metanephric nephron development	25/7255	39/18862	0.00103768	0.018543	0.0158502	SOX9/TCF21/KIF26B/WT1/LIF/LGR4/GDNF/BMP4/CITED1/FOXD1/OSR1/SIX2/PDGFRA/IRX2/FMN1/LHX1/SALL1/CD34/PAX2/PDGFRB/TFAP2B/HES5/RET/ADIPOQ/WNT9B	25
GO:1905521	BP	GO:1905521	regulation of macrophage migration	25/7255	39/18862	0.00103768	0.018543	0.0158502	P2RX4/PTK2B/CXCL17/P2RY12/MMP28/STAP1/MAPK3/MIF/MST1/CD200R1/CX3CR1/CMKLR1/MMP14/MTUS1/CSF1/MSTN/CSF1R/CCL5/TREM2/RARRES2/DDT/CCL3/EMILIN1/MDK/C3AR1	25
GO:0051445	BP	GO:0051445	regulation of meiotic cell cycle	29/7255	47/18862	0.00104158	0.0185873	0.0158881	TRIP13/MAPK15/CDC25B/MSX1/GPR3/LIF/CDC25C/PRKACB/CDC25A/TTK/CDC20/RAD51AP1/FBXO5/PDE3A/NPM2/METTL3/WNT5A/RAD1/DMRT1/NPR2/DUSP1/FBXO43/PSMA8/CHFR/SPATA22/NPPC/HORMAD1/PRDM7/OOEP	29
GO:0051302	BP	GO:0051302	regulation of cell division	86/7255	171/18862	0.0010444	0.0185995	0.0158986	ORC6/CDC25B/CDC14A/KIF18B/KIF20A/MYC/ECT2/VEGFD/MACC1/SVIL/BRCA2/AURKA/E2F7/PTN/KIF23/KIF14/CDC6/NAP1L2/CALM1/RACGAP1/SHH/PLK1/VEGFA/PPBP/PRC1/RBL1/SSTR5/TXNIP/EREG/IL1A/AURKB/PKP4/BLM/PDGFD/IGF2/CIT/FGFR2/PLK4/CAT/GAREM1/BCL2L1/ANKRD53/PRKCE/CSPP1/PGF/DRD2/INCENP/GIT1/CDC42/PLK3/KIF20B/EVI2B/OSM/BTC/CXCR5/TGFA/MYO19/FGF2/FGF3/GIPC1/FGF8/RACK1/TAL1/SOX17/CETN2/FGF7/CHMP4C/PLK5/THBS4/IL1B/RXFP3/FG…	86
GO:0051180	BP	GO:0051180	vitamin transport	26/7255	41/18862	0.00104825	0.0185995	0.0158986	STRA6/ABCG2/TCN1/SLC5A6/SLC23A1/TCN2/FOLR1/ABCC1/SLC25A32/SLC52A1/FOLR2/SLC2A1/SLC52A2/SLC46A1/LMBRD1/SLC19A2/SCARB1/AMN/SLC25A19/SLC19A1/CD320/LRP2/SLC2A8/CUBN/SLC35F3/SLC2A2	26
GO:0050953	BP	GO:0050953	sensory perception of light stimulus	107/7255	219/18862	0.0010485	0.0185995	0.0158986	CDH3/COL11A1/TGFBI/CNNM4/RDH5/TACSTD2/IRX5/NOB1/ZIC2/RGS16/CNGB1/SOX14/CLIC5/PDE6A/EPAS1/RGS9/COL1A1/HSF4/RP1/CNGA3/TH/ATP8A2/REEP6/LRAT/GJA3/GRK1/CACNB2/CYP4V2/CEP250/CNGA1/SLC4A10/SFRP5/MYO9A/RP1L1/GJC1/RABGGTB/GPR143/CDH23/GRM8/KIFC3/CRB1/WDR36/SIX3/BFSP2/RGR/CRYBG3/UNC119/MYO7A/RDH10/PRPH2/FAM161A/PDE6G/EFEMP1/PRCD/POU6F2/OPN4/NDP/RDH12/WFS1/KRT12/MYO3B/LAMC3/RORB/RBP3/PAX2/FSCN2/SEMA5B/PRR4/…	107
GO:0048512	BP	GO:0048512	circadian behavior	28/7255	45/18862	0.00104933	0.0185995	0.0158986	USP2/AHCY/CSF2/TH/NMU/GPR157/NPY2R/NLGN1/PER3/BTBD9/NCOR1/DRD2/MTA1/PTEN/ADA/ADORA2A/ID2/PTGDS/CIART/NR1D1/STAR/TP53/GPR176/ADRB1/MC3R/CHRNB2/ADORA1/GHRHR	28
GO:0086009	BP	GO:0086009	membrane repolarization	28/7255	45/18862	0.00104933	0.0185995	0.0158986	ANK2/KCNE2/NEDD4L/ATP1A2/KCNA5/AKAP6/SCN4B/ATP1B2/AKAP9/CAV1/CASQ2/FLNA/ATP1B3/CACNA2D1/CACNA1D/SCN1B/KCNE3/CAV3/KCNQ1/KCND3/KCNE5/KCNJ2/RNF207/KCNJ5/KCNE1B/KCNIP2/KCNJ3/KCNH2	28
GO:0030258	BP	GO:0030258	lipid modification	129/7255	270/18862	0.00105648	0.0186906	0.0159764	APPL2/ETFDH/PLPP1/CPT2/ACOX1/HADHA/PDK4/ABCB11/SOX9/MTM1/ACADS/HADHB/PLPP3/CPT1A/LPCAT3/ACAA2/ACACB/INPP5A/SCP2/DGAT2/ABCD3/ACAT1/SESN2/CROT/EHHADH/ACADM/MTMR3/FAM126B/CNR1/GBA/PIP5K1B/PLPP4/B3GALT1/PPARD/AGT/AGTR1/SYNJ1/MTMR10/ECI2/B4GALNT2/ACAA1/SOCS6/AUH/IMPA1/EPHX2/APOA2/ST3GAL2/PPARGC1A/ITPKB/HADH/MBOAT1/ABCD2/PIK3CG/SPHK1/PHYH/TWIST1/MTMR9/CYP4V2/ETFBKMT/FABP1/GBA2/SOCS2/CYP2C8/SGPP1/PLPP2/…	129
GO:0071260	BP	GO:0071260	cellular response to mechanical stimulus	42/7255	74/18862	0.00105731	0.0186906	0.0159764	MMP7/SOX9/CNN2/PDE2A/TLR3/ATP1A2/CHEK1/CRADD/SLC9A1/TNFRSF10B/ITGA2/COL1A1/PTGER4/TNFRSF1A/CASP2/CASP5/SLC2A1/BMP6/BAD/MAPK3/TLR7/BCL10/WNT11/TNFRSF10A/BAK1/FAS/MAP2K4/GOT1/PIEZO1/EGFR/HDAC4/SCX/RIPOR2/ANKRD1/AQP1/IL1B/TLR5/PIEZO2/KCNJ2/IL13/TLR8/TNFSF14	42
GO:0006721	BP	GO:0006721	terpenoid metabolic process	65/7255	124/18862	0.00106816	0.0188481	0.016111	LRP8/RETSAT/STRA6/RDH5/UGT1A8/AKR1C4/ADH1C/DGAT2/ADH1B/CYP2W1/AKR1B10/DHRS9/PPARD/LRAT/APOA2/RDH16/CYP2C18/CYP2S1/ADH1A/GPC2/AGRN/CYP4V2/NAPEPLD/CYP2C8/PECR/HMGCS2/CYP3A4/EGFR/GPIHBP1/UGT1A1/LRP2/UGT1A9/RDH10/CYP26A1/CYP26B1/UGT1A7/ALDH3A2/RDH12/RBP2/RARRES2/ADH6/AKR1C3/CRABP2/RBP3/RBP1/GPC1/RBP4/UGT1A3/STAR/GPC6/APOC2/CRABP1/CYP27C1/AKR1C1/BCO2/CYP1A1/SDC2/GPC5/SDR16C5/ALDH1A1/AKR1B15/RDH8/CYP26…	65
GO:0046849	BP	GO:0046849	bone remodeling	49/7255	89/18862	0.00106909	0.0188481	0.016111	CA2/CTHRC1/PDK4/PTN/PPARGC1B/SPP1/SFRP1/TPH1/LGR4/PTK2B/CLDN18/IL20RA/ADRB2/SYT7/SIGLEC15/ITGB3/CALCA/LEPR/DCSTAMP/PTH1R/TNFRSF11B/RAB3D/TNFSF11/LRP5L/INPP5D/P3H4/EGFR/S1PR1/LRRK1/RASSF2/CSF1R/MITF/HAMP/ADAM8/TNFRSF11A/LEP/SNX10/EPHA2/CARTPT/CD38/P2RX7/GPR55/GDF5/BGLAP/MDK/HTR1B/IL6/WNT16/MC4R	49
GO:0019216	BP	GO:0019216	regulation of lipid metabolic process	185/7255	402/18862	0.00107314	0.0188942	0.0161504	TRIB3/APPL2/PLPP1/CPT2/ACOX1/SEC14L2/PDK4/ABCB11/SOX9/MLXIPL/CHP1/ABHD5/CYP27B1/CEACAM1/SCD/CDK4/UGT1A8/GRHL1/CPT1A/FGF19/LPCAT3/PEX11A/RAN/ACACB/TM6SF2/DGAT2/ERFE/FMO5/SNAI1/BRCA1/DHCR7/NCOA1/C1QTNF2/SQLE/CAPN2/PTK2B/BMP2/ENHO/RXRA/SORBS1/TGS1/ACADM/CAV1/MTMR3/P2RY12/CNR1/ABHD6/FASN/PCK1/TNFRSF1A/NR1H4/PPARD/CLCN2/GOLM1/AGT/AGTR1/RGL1/PROX1/PLA2G3/BMP6/PDP1/EPHX2/MID1IP1/APOA2/PRKCD/CD36/FLT3/GP…	185
GO:0001909	BP	GO:0001909	leukocyte mediated cytotoxicity	60/7255	113/18862	0.0010797	0.0189842	0.0162274	CD160/ULBP2/ULBP1/AZGP1/RAB27A/CEACAM1/ULBP3/ELANE/IL23A/F2RL1/PVR/DNASE1L3/CD1D/RIPK3/CTSG/F2/STAP1/CRK/CTSH/B2M/CXCL6/GZMB/HPRT1/SLAMF7/CD1C/LGALS9/KIR2DL4/GZMM/DNASE1/RAET1G/NCR3/IL18/LEP/SERPINB4/VAV1/LYST/PTPRC/KLRC1/CD226/IL23R/PIK3R6/FCGR2B/CD1A/RAET1E/ICAM1/IL18RAP/CADM1/KLRF2/SLAMF6/XCL1/KLRC4-KLRK1/LILRB1/CD1B/LAG3/ARG1/HLA-G/NCR1/SLC22A13/SH2D1A/KLRD1	60
GO:0045787	BP	GO:0045787	positive regulation of cell cycle	182/7255	395/18862	0.00109318	0.0191956	0.016408	USP2/MAPK15/CDC25B/CCNYL1/UBE2C/CDC14A/TFAP4/CCND1/HSP90AB1/CITED2/CDCA5/MSX1/MLXIPL/EZH2/ECT2/SOX4/ANAPC7/SVIL/E2F1/CDK2/BRCA2/CDK4/AURKA/E2F7/KIF23/GTSE1/MTBP/KIF14/CCNB1/PSRC1/CDC6/FOSL1/RCC2/RANBP1/RACGAP1/FAP/CHEK1/KCNA5/MAD2L1/CNOT9/CDK1/CRADD/CKS2/EDN3/BCL2L11/BRCA1/DTL/DBF4B/CDC25C/EIF4EBP1/PCID2/RNF112/CDT1/CDC25A/VPS4B/ASNS/ARID3A/FEN1/SSTR5/ADAMTS1/DBF4/CHEK2/DDX11/MYBBP1A/EREG/TP73/IL…	182
GO:0015909	BP	GO:0015909	long-chain fatty acid transport	41/7255	72/18862	0.00110446	0.0193421	0.0165333	CPT2/NMB/SLC25A20/CPT1A/ACACB/ABCD3/PLA2G2C/BDKRB2/AVPR1B/SLC2A1/LCN12/PLA2G3/PLA2G5/MID1IP1/CD36/ABCD2/SLC27A5/FABP1/DRD2/ACACA/SLC27A6/SPX/SLC27A2/SLC27A4/NMUR2/PLA2G10/PLA2G2F/PRKAA2/PROCA1/PPARG/THRSP/LCN1/IRS2/FABP4/DRD4/PLA2G2D/PLA2G4F/CPT1B/PLA2G2E/NTSR1/PLA2G2A	41
GO:0048708	BP	GO:0048708	astrocyte differentiation	41/7255	72/18862	0.00110446	0.0193421	0.0165333	SOX9/PLP1/SHH/LIF/PSEN1/BMP2/IL6ST/GPR37L1/PRPF19/ABL1/BACE2/F2/MAPK3/TSPAN2/KRAS/SERPINE2/MAPT/EGFR/C1QA/POU3F2/ROR1/ADORA2A/TAL1/CLCF1/CDK6/TREM2/GCM1/LAMC3/ROR2/VIM/NR1D1/S100A9/NKX2-2/EPHA4/FPR2/NR2E1/HES5/SOX6/IFNG/IL6/DAB1	41
GO:0051048	BP	GO:0051048	negative regulation of secretion	81/7255	160/18862	0.00112228	0.019628	0.0167777	INHBA/IL11/NMB/RAP1A/CEACAM1/OXTR/P2RY1/VSNL1/RHBDF2/CRHBP/LIF/TACR2/HMOX1/SFRP1/UCN/VPS4B/ENHO/ASIC1/CBARP/CHGA/ADTRP/P2RY12/CNR1/KCNB1/TNFRSF1A/NMU/NPY2R/TRIM9/FOXF1/CCR2/KCNJ11/MAOB/VAMP8/DRD2/PRKN/INHBB/OSM/SNCA/LGALS9/RHBDF1/F2R/SPX/KALRN/ADRA2A/ADA/ACVR1C/TIFAB/SYT11/RSAD2/FKBP1B/SIRT4/NRG1/SYT4/ADRA2C/SYTL4/TFF2/INHA/LEP/IL1RAPL1/FAM3D/CARTPT/FGF23/IL1B/IL13RA2/PTGER3/FRMD4A/DRD4/STXBP5L/N…	81
GO:0042692	BP	GO:0042692	muscle cell differentiation	168/7255	362/18862	0.00112474	0.0196427	0.0167903	PDCD4/NEBL/CSRP1/KAT2A/GDF15/COMP/SOX9/MSX1/ADAM12/EZH2/POPDC2/CFL2/LDB3/HOMER1/RBPMS2/ANK2/CCNB1/BVES/MYH11/FLNC/JAM2/LMOD1/TPM1/SHH/VEGFA/SLC9A1/WT1/AKAP6/PGM5/TRIM72/MYOCD/PI16/ADGRB3/SIX1/CAPN2/TNNT1/LBX2/BMP2/TMOD1/P2RX2/KDM1A/TCF3/EREG/SMYD1/SLC8A1/MEF2C/BMP4/SPEG/CASQ1/DNMT1/SIX4/ADRA1A/DMD/IGF2/SMYD3/BCL2/FGFR2/PLEKHO1/PROX1/SORBS2/MYPN/ABL1/TARBP2/EDNRB/FOXF1/NEB/AFG3L2/PRDM6/CACNA1H/GPE…	168
GO:0003205	BP	GO:0003205	cardiac chamber development	77/7255	151/18862	0.00112611	0.0196427	0.0167903	WNT2/COL11A1/SALL4/STRA6/CITED2/SOX4/PDE2A/TNNI3/ANK2/TPM1/MYOCD/HAND2/BMP7/BMP2/DAND5/NPRL3/PTK7/ADAMTS1/SLIT3/ADAMTS6/MEF2C/BMP4/NPY2R/FGFR2/PROX1/CHD7/PARVA/NDST1/FOXF1/LUZP1/PPP1R13L/BMP5/TNNT2/SMAD7/WNT11/TEK/WNT5A/ZFPM1/PKP2/ROBO2/GATA4/POU4F1/SLIT2/TBX20/LRP2/SMAD6/HAND1/MYBPC3/TGFBR3/FGF8/CAV3/NRG1/SMARCD3/ZFPM2/TBX6/SHOX2/KCNK2/SALL1/NRP2/TBX5/TNNC1/FOXC1/HEYL/RBP4/TBX3/NKX2-5/MYL2/TP53/…	77
GO:0030308	BP	GO:0030308	negative regulation of cell growth	92/7255	185/18862	0.00113195	0.0197082	0.0168462	INHBA/MSX1/SEMA6D/FHL1/CYP27B1/WNT3/NTN1/PSRC1/TRIM40/WT1/SPP1/SESN2/SFRP1/PI16/SEMA6A/DACT3/MUL1/CRYAB/CDKN2A/ACVRL1/SLIT3/CDK5/CCDC85B/SH3BP4/PPARD/SEMA3G/BDKRB1/RTN4R/BCL2/EPHA7/RERG/NPR1/CGRRF1/CDHR2/SEMA4G/APBB1/PLXNA3/WFDC1/RGS2/BTG1/DCSTAMP/WNT11/ESR2/ENPP1/ENO1/WNT5A/SPART/SERPINE2/SEMA3E/HYAL2/GNG4/RBBP7/SMARCA4/PPARA/SEMA3F/SLIT2/CDKN1A/PTPRJ/CAV3/RACK1/SEMA3D/SEMA4F/SOX17/G6PD/SMARCA2/…	92
GO:0035270	BP	GO:0035270	endocrine system development	64/7255	122/18862	0.00113286	0.0197082	0.0168462	PDX1/IL6R/STRA6/CITED2/SOX9/MSX1/SOX4/TG/SHH/WT1/SIX1/PITX1/BMP2/BMP4/FOXA2/EIF2AK3/ONECUT2/ARNTL/BMP6/BAD/PBX1/MAPK3/BMP5/WNT11/DRD2/WNT5A/FGF10/NKX2-1/BAK1/FOXO1/RHEB/PDGFRA/POU3F2/SIX3/FSTL3/FGF8/MNX1/CDK6/SALL1/HOXD3/SLC6A3/ETS1/ASCL1/NR5A1/OTP/HOXB3/NKX2-5/GSX1/NEUROD1/LHX3/TBX1/NKX2-2/NKX6-1/ADCYAP1/GATA2/ONECUT1/MDK/SOX2/GHRHR/POU1F1/IL6/RFX6/ALDH1A2/INSM1	64
GO:0002922	BP	GO:0002922	positive regulation of humoral immune response	16/7255	22/18862	0.00116864	0.020277	0.0173324	KLK7/PGC/ZP3/NOD2/FCER2/IL17A/KLK5/CR1/PTPRC/CCR7/IL1B/IL17F/FCGR2B/ACOD1/LTA/C3	16
GO:0030277	BP	GO:0030277	maintenance of gastrointestinal epithelium	16/7255	22/18862	0.00116864	0.020277	0.0173324	SLC22A5/SOX9/PBLD/MUC6/INAVA/STRAP/NOD2/MUC13/IL17A/TFF2/VSIG1/TFF1/RBP4/MUC4/TLR9/NEUROD1	16
GO:0007601	BP	GO:0007601	visual perception	105/7255	215/18862	0.00118251	0.0204906	0.017515	CDH3/COL11A1/TGFBI/CNNM4/RDH5/TACSTD2/IRX5/NOB1/ZIC2/RGS16/CNGB1/SOX14/CLIC5/PDE6A/EPAS1/RGS9/COL1A1/HSF4/RP1/CNGA3/TH/ATP8A2/REEP6/LRAT/GJA3/GRK1/CACNB2/CYP4V2/CEP250/CNGA1/SLC4A10/SFRP5/MYO9A/RP1L1/GJC1/RABGGTB/GPR143/CDH23/GRM8/KIFC3/CRB1/WDR36/SIX3/BFSP2/RGR/CRYBG3/UNC119/MYO7A/RDH10/PRPH2/FAM161A/PDE6G/EFEMP1/PRCD/POU6F2/OPN4/NDP/RDH12/WFS1/KRT12/MYO3B/LAMC3/RORB/RBP3/PAX2/FSCN2/SEMA5B/PRR4/…	105
GO:0034109	BP	GO:0034109	homotypic cell-cell adhesion	47/7255	85/18862	0.00118431	0.0204948	0.0175186	CSRP1/ANK3/COMP/PLPP3/CEACAM1/MYL9/SLC7A11/DSC2/ILK/CTNNA3/TYRO3/FGB/P2RY12/FGA/FLNA/VCL/PPIA/PDPN/PRKCD/ITGB3/HBB/TLN1/PIK3CG/SERPINE2/PRKG1/PKP2/ZNF703/FGG/TNFSF11/BLK/PDGFRA/GP1BA/PTPRU/STXBP1/MEGF10/C1QTNF1/SH2B3/CCL5/MEGF11/WNT3A/RDX/PLAUR/ADAMTS18/FERMT3/GATA1/PEAR1/XG	47
GO:0001660	BP	GO:0001660	fever generation	9/7255	10/18862	0.0012016	0.0205774	0.0175892	CNR1/IL1A/EDNRB/TNFSF11/TNFRSF11A/IL1B/PTGER3/PTGES/PTGS2	9
GO:0006188	BP	GO:0006188	IMP biosynthetic process	9/7255	10/18862	0.0012016	0.0205774	0.0175892	PPAT/ATIC/PAICS/AMPD1/AMPD2/GART/PFAS/HPRT1/ADSL	9
GO:0006569	BP	GO:0006569	tryptophan catabolic process	9/7255	10/18862	0.0012016	0.0205774	0.0175892	AFMID/KYAT1/AADAT/TDO2/KYNU/KMO/IDO1/IDO2/ACMSD	9
GO:0008300	BP	GO:0008300	isoprenoid catabolic process	9/7255	10/18862	0.0012016	0.0205774	0.0175892	CYP2W1/AKR1B10/CYP26A1/CYP26B1/SRD5A3/AKR1C3/CRABP1/BCO2/CYP26C1	9
GO:0009113	BP	GO:0009113	purine nucleobase biosynthetic process	9/7255	10/18862	0.0012016	0.0205774	0.0175892	PPAT/PAICS/GMPS/SHMT2/GART/PRPS1/HPRT1/ADA/APRT	9
GO:0042436	BP	GO:0042436	indole-containing compound catabolic process	9/7255	10/18862	0.0012016	0.0205774	0.0175892	AFMID/KYAT1/AADAT/TDO2/KYNU/KMO/IDO1/IDO2/ACMSD	9
GO:0046218	BP	GO:0046218	indolalkylamine catabolic process	9/7255	10/18862	0.0012016	0.0205774	0.0175892	AFMID/KYAT1/AADAT/TDO2/KYNU/KMO/IDO1/IDO2/ACMSD	9
GO:0099151	BP	GO:0099151	regulation of postsynaptic density assembly	9/7255	10/18862	0.0012016	0.0205774	0.0175892	LRFN4/IL1RAP/LRRC4B/LRRTM2/PTPRS/CBLN1/LRRTM1/LRFN1/GRID2	9
GO:0030100	BP	GO:0030100	regulation of endocytosis	101/7255	206/18862	0.00123095	0.0209507	0.0179083	APPL2/APLN/ANKRD13B/SLC17A7/PACSIN2/ANKRD13A/SMPD1/CD177/WASL/TFR2/NEDD4L/CALM1/PCSK9/VEGFA/F2RL1/APELA/ITGA2/NUMB/BICD1/CLIP3/ARRB1/CAV1/PLCG2/SFRP4/CLU/ARFGAP1/RAB5B/ANKRD13D/NLGN1/NEU3/ABL1/WDR54/CD36/LGALS3/ITGB3/BMP2K/MAGI2/STAP1/BTBD9/STON1/SPHK1/ITSN1/EEF2K/B2M/SERPINE1/DRD2/CD22/WNT5A/RAB4B/GSG1L/CDC42/DKK1/PACSIN1/SNAP91/CALY/SMAP1/SNCA/CD2AP/SNX33/DNM2/CCL21/SYT11/ANGPT1/NCKAP1L/CCL19/U…	101
GO:0046578	BP	GO:0046578	regulation of Ras protein signal transduction	94/7255	190/18862	0.00124229	0.0209507	0.0179083	PLCE1/MET/PSD/KIF14/KANK2/ARHGAP44/ARHGEF18/LPAR1/ARHGAP17/F2RL1/ARHGEF25/ADGRG1/FOXM1/ARRB1/CDC42SE2/ARHGAP42/FBXO8/MFN2/SPRY4/ADRA1A/ARFGAP1/RTN4R/ARHGAP35/ABL1/SH3BP1/P2RY8/ERBIN/DAB2IP/ITPKB/SHOC2/PIK3CG/GPR18/CYTH1/PPP2CB/CRK/RGL2/MYOC/STMN1/KRAS/FGF10/F2RL2/OGT/AKAP13/KITLG/EPHB2/GPR4/RASGRP4/MAP4K4/F2R/CSF1/KCTD13/DNM2/IQSEC2/EPS8/RIPOR2/P2RY10/SSX2IP/IGF1/ABCA1/GPR17/COL3A1/GPR35/DLC1/ARH…	94
GO:0002760	BP	GO:0002760	positive regulation of antimicrobial humoral response	7/7255	7/18862	0.00124329	0.0209507	0.0179083	KLK7/PGC/NOD2/IL17A/KLK5/IL17F/ACOD1	7
GO:0002778	BP	GO:0002778	antibacterial peptide production	7/7255	7/18862	0.00124329	0.0209507	0.0179083	KLK7/ELANE/PGC/NOD2/SPINK5/KLK5/KLK3	7
GO:0002784	BP	GO:0002784	regulation of antimicrobial peptide production	7/7255	7/18862	0.00124329	0.0209507	0.0179083	KLK7/PGC/NOD2/SPINK5/IL17A/KLK5/IL17F	7
GO:0003321	BP	GO:0003321	positive regulation of blood pressure by epinephrine-norepinephrine	7/7255	7/18862	0.00124329	0.0209507	0.0179083	TPM1/ADRA1A/PDE4D/ADRA1B/DRD5/ADRB1/ADRA1D	7
GO:0003357	BP	GO:0003357	noradrenergic neuron differentiation	7/7255	7/18862	0.00124329	0.0209507	0.0179083	SOX4/HAND2/PHOX2B/PHOX2A/ASCL1/SOX11/INSM1	7
GO:0015822	BP	GO:0015822	ornithine transport	7/7255	7/18862	0.00124329	0.0209507	0.0179083	SLC7A6/SLC25A29/SLC7A1/SLC25A15/SLC25A2/SLC7A3/SLC7A2	7
GO:0016115	BP	GO:0016115	terpenoid catabolic process	7/7255	7/18862	0.00124329	0.0209507	0.0179083	CYP2W1/AKR1B10/CYP26A1/CYP26B1/AKR1C3/CRABP1/CYP26C1	7
GO:0060405	BP	GO:0060405	regulation of penile erection	7/7255	7/18862	0.00124329	0.0209507	0.0179083	OXTR/P2RY1/VIP/CNR1/EDNRB/ADA/OXT	7
GO:2000543	BP	GO:2000543	positive regulation of gastrulation	7/7255	7/18862	0.00124329	0.0209507	0.0179083	FOXA2/OSR1/SCX/RACK1/LHX1/TENM4/OTX2	7
GO:0022404	BP	GO:0022404	molting cycle process	46/7255	83/18862	0.0012457	0.0209507	0.0179083	CDH3/FOXQ1/INHBA/SOX9/DKK4/KRT17/NOM1/SHH/DSG4/SNAI1/LGR5/DNASE1L2/LGR4/HDAC2/NSDHL/FERMT1/EDAR/BCL2/FGFR2/TSPEAR/FZD3/APCDD1/KRT27/WNT5A/FGF10/EGFR/ERCC2/TMEM79/FZD6/SPINK5/NGFR/HPSE/ZDHHC21/FGF7/LDB2/HOXC13/TNFRSF19/SOSTDC1/SOX21/GAL/KRT84/FST/TGM3/LRP4/KRT71/FOXN1	46
GO:0022405	BP	GO:0022405	hair cycle process	46/7255	83/18862	0.0012457	0.0209507	0.0179083	CDH3/FOXQ1/INHBA/SOX9/DKK4/KRT17/NOM1/SHH/DSG4/SNAI1/LGR5/DNASE1L2/LGR4/HDAC2/NSDHL/FERMT1/EDAR/BCL2/FGFR2/TSPEAR/FZD3/APCDD1/KRT27/WNT5A/FGF10/EGFR/ERCC2/TMEM79/FZD6/SPINK5/NGFR/HPSE/ZDHHC21/FGF7/LDB2/HOXC13/TNFRSF19/SOSTDC1/SOX21/GAL/KRT84/FST/TGM3/LRP4/KRT71/FOXN1	46
GO:0060291	BP	GO:0060291	long-term synaptic potentiation	46/7255	83/18862	0.0012457	0.0209507	0.0179083	GRIN2D/FAM107A/GRIN2B/SCGN/PTN/VAMP2/YTHDF1/PTK2B/MPP2/NPTN/SLC8A3/SLC1A1/NLGN1/MME/ABL1/IGSF11/RELN/SLC8A2/DRD2/AKAP5/SERPINE2/CX3CR1/GRIN2A/TSHZ3/EPHB2/PTEN/CALB1/SNAP25/PRRT1/SYT12/ADORA2A/RGS14/CALB2/LRRTM2/TNR/CYP46A1/SLC24A2/SHISA7/PLK2/EPHA4/ZDHHC2/RASGRF2/ADORA1/NR2E1/CHRNA7/ARC	46
GO:0061035	BP	GO:0061035	regulation of cartilage development	38/7255	66/18862	0.0012513	0.021018	0.0179658	KAT2A/ADAMTS12/SOX9/AXIN2/SCIN/MAF/BMP2/ACVRL1/LOXL2/BMP4/TAPT1/ZBTB16/SMAD1/BMP6/FGF18/SMPD3/SMAD7/NKX3-2/WNT11/WNT5A/SIX2/GLI3/SOX5/WNT9A/SCX/RARG/EFEMP1/SHOX2/ADAMTS7/LEP/ZNF219/FRZB/TRPS1/GDF5/GDF6/RFLNA/MDK/SOX6	38
GO:0042100	BP	GO:0042100	B cell proliferation	52/7255	96/18862	0.00125593	0.0210688	0.0180092	SLC39A10/HSPD1/CTPS1/PLCL2/LEF1/TNFRSF13B/MEF2C/BCL2/ABL1/PRKCD/CD79A/MIF/CD180/CD22/BTK/GAPT/CD19/INPP5D/BLK/CD320/TNFRSF13C/MZB1/CDKN1A/ADA/NCKAP1L/SASH3/CR2/MS4A1/IFNE/FCRL3/IL2/BST1/CD40LG/CLCF1/CTLA4/GPR183/IKZF3/IL10/PTPRC/CD70/TNFRSF4/PKN1/CD38/IRS2/WNT3A/TLR9/FCGR2B/IL13/CHRNB2/CD300A/CARD11/RAG2	52
GO:0032872	BP	GO:0032872	regulation of stress-activated MAPK cascade	90/7255	181/18862	0.00127828	0.0214165	0.0183065	PDCD4/RIPK2/MYC/PJA2/MARVELD3/WNT7B/PINK1/FGF19/TLR3/MAGI3/VEGFA/F2RL1/HAND2/SFRP1/TRAF5/RIPK1/FOXM1/PTK2B/BMP2/RELL2/XDH/UNC5CL/EDAR/PRMT1/RELL1/MMP8/PPIA/TAOK3/SH3RF1/NBR1/PER1/KLHL31/DAB2IP/INAVA/GSTP1/DUSP15/MAPK3/SPHK1/CD27/DUSP10/NCOR1/PRKN/STK3/CYLD/WNT5A/CDC42/FAS/NOD2/SASH1/TNFSF11/FOXO1/MAP4K4/EGFR/ULK4/PBK/SLAMF1/SERPINF2/TPD52L1/RASSF2/CCL21/NCF1/AMBP/CCL19/MINK1/CAV3/MAP3K10/SCIMP/DU…	90
GO:0043584	BP	GO:0043584	nose development	12/7255	15/18862	0.00128186	0.0214219	0.0183111	STRA6/RPGRIP1L/SIX1/SIX4/PROX1/CHD7/SMCHD1/GNG8/GLI3/RDH10/DLX5/ASCL1	12
GO:0060572	BP	GO:0060572	morphogenesis of an epithelial bud	12/7255	15/18862	0.00128186	0.0214219	0.0183111	WNT2/SHH/BMP7/WNT2B/BMP4/FGFR2/WNT5A/FGF10/SULF1/AR/RDH10/SOSTDC1	12
GO:0010965	BP	GO:0010965	regulation of mitotic sister chromatid separation	37/7255	64/18862	0.0013014	0.0216658	0.0185196	TRIP13/UBE2C/ANAPC7/BUB1/CCNB1/CDC6/MAD2L1/PLK1/PTTG1/MAD2L2/PCID2/CDT1/BUB3/CENPF/KNTC1/TACC3/BUB1B/TTK/SPDL1/AURKB/DLGAP5/CDC20/CENPE/ESPL1/FBXO5/CDC16/ZWINT/APC/NEK6/HECW2/NDC80/XRCC3/ANAPC11/DUSP1/NSMCE2/USP44/PTTG2	37
GO:0044784	BP	GO:0044784	metaphase/anaphase transition of cell cycle	37/7255	64/18862	0.0013014	0.0216658	0.0185196	TRIP13/MAPK15/UBE2C/ANAPC7/BUB1/CCNB1/CDC6/MAD2L1/PLK1/MAD2L2/PCID2/CDT1/BUB3/CENPF/KNTC1/TACC3/BUB1B/TTK/SPDL1/AURKB/DLGAP5/CDC20/CENPE/ESPL1/FBXO5/CDC16/ZWINT/APC/NEK6/HECW2/NDC80/XRCC3/ANAPC11/DUSP1/NSMCE2/USP44/CHFR	37
GO:0048247	BP	GO:0048247	lymphocyte chemotaxis	37/7255	64/18862	0.0013014	0.0216658	0.0185196	CCL23/PADI2/CCL14/PTK2B/SLC12A2/CCL15/CCR2/PIK3CG/CCL8/WNT5A/CXCL11/CCL13/CCL26/CXCL16/CCL25/CCL24/CCL21/S100A7/CCL20/CCL19/XCL2/CXCL10/CCL5/CCL16/CCL11/PIK3CD/GPR183/ADAM8/CXCL13/CCL3/SAA1/CCL3L3/XCL1/KLRC4-KLRK1/CCL4/CCL18/CCL1	37
GO:0002573	BP	GO:0002573	myeloid leukocyte differentiation	100/7255	204/18862	0.00130757	0.0217334	0.0185774	INHBA/TESC/CA2/MYC/NKX2-3/NME1/DHRS2/CEACAM1/TLR3/MT1G/IL23A/RUNX1/VEGFA/PPARGC1B/LIF/F2RL1/PSEN1/SFRP1/LEF1/RIPK1/CEBPB/CLDN18/CD101/CSF2/BMP4/GBA/FASN/IRF4/CUL4A/PLA2G3/SIGLEC15/CAMK4/DCSTAMP/TSPAN2/ZFPM1/CDC42/KIT/EVI2B/KITLG/TNFSF11/SLC9B2/GLO1/INPP5D/KLF10/POU4F1/CSF1/LRRK1/HCLS1/RASSF2/CCL19/FSTL3/CSF1R/OSTM1/UBD/TAL1/PF4/NRROS/CDK6/IL17A/ITGB8/SBNO2/C1QC/MITF/CD4/INHA/PIK3CD/PDE1B/GPR183/T…	100
GO:0006022	BP	GO:0006022	aminoglycan metabolic process	86/7255	172/18862	0.00130876	0.0217334	0.0185774	CEMIP/FUCA1/GCNT2/LYVE1/UGDH/ACAN/CHP1/CD44/CHPF/HPSE2/SLC9A1/BGN/HS6ST2/STAB2/OVGP1/B3GNT7/CHI3L1/HYAL3/OGN/B3GNT8/ITIH5/HS3ST6/B3GALT1/PXYLP1/B3GALT5/NDST1/B3GALT6/ST3GAL2/SMPD3/HMMR/EXT1/ST3GAL3/GPC2/AGRN/PRELP/CHSY3/DCN/B4GALT1/DSEL/HYAL2/CHST5/PGLYRP3/SLC35D2/XYLT1/CSPG4/OMD/FGF2/ANGPT1/B4GALT7/NCAN/B3GNT4/VCAN/PGLYRP4/SPOCK3/HPSE/IDS/CHST15/LYG1/HS3ST1/CHST9/ITIH6/FOXC1/CHI3L2/IL1B/HS3ST3A1…	86
GO:0030318	BP	GO:0030318	melanocyte differentiation	17/7255	24/18862	0.00131813	0.0218338	0.0186631	GNA11/RAB27A/EDN3/MEF2C/CITED1/BCL2/EDNRB/ZEB2/ENPP1/KIT/KITLG/GLI3/OR51E2/MITF/TYRP1/OCA2/ADAMTS20	17
GO:0042430	BP	GO:0042430	indole-containing compound metabolic process	17/7255	24/18862	0.00131813	0.0218338	0.0186631	TPH1/AFMID/KYAT1/BTBD9/AADAT/GRIN2A/RNF180/TDO2/PDE1B/AANAT/SLC34A1/KYNU/KMO/IDO1/IDO2/TPH2/ACMSD	17
GO:0051346	BP	GO:0051346	negative regulation of hydrolase activity	207/7255	456/18862	0.0013205	0.0218456	0.0186732	CST1/DPEP1/CST2/RTKN/CHP1/TIMP1/KLF4/COL7A1/CNST/SERPINA4/TNNI3/CD44/PTN/CST4/PKMYT1/ANOS1/NLE1/EGLN1/RCC2/LMTK3/SERPINB5/VEGFA/MCM2/BCL2L12/PTTG1/PLN/PI16/PPP1R14A/PCID2/IPO5/RRP1B/SET/BICD1/SPOCD1/PPP1R14B/MYO1D/CRYAB/MAGEA3/ARRB1/HERPUD1/CRY2/MASTL/ZFYVE1/SERPINH1/ITIH5/SPINK2/APLP2/SERPINB7/CPEB2/SH3BP4/PPP1R35/CAMK2A/AGT/CPAMD8/AHSG/ABCE1/LXN/PPP1R1A/RECK/BOD1/SH3RF1/SERPIND1/IQGAP2/ABL1/APO…	207
GO:0034308	BP	GO:0034308	primary alcohol metabolic process	51/7255	94/18862	0.00132647	0.0219168	0.0187341	RETSAT/SULT1A2/NAAA/RDH5/AKR1C4/SULT1A1/ADH1C/DGAT2/SULT1B1/GDPD3/ALDH3B2/BMP2/ADH1B/AKR1B10/DHRS9/GDE1/CLCN2/LRAT/BMP6/RDH16/CACNA1H/ACSS2/ADH1A/BMP5/NAPEPLD/CYP2C8/GPD2/PECR/CYP3A4/CYP11A1/AKR1C2/RDH10/IGF1/ALDH3A2/RDH12/ADH6/AKR1C3/RBP4/CYP27C1/AKR1C1/CYP1A1/SDR16C5/ALDH1A1/AKR1B15/SULT1E1/SULT2A1/SULT1A3/GPD1/RDH8/ALDH1A2/RPE65	51
GO:1902099	BP	GO:1902099	regulation of metaphase/anaphase transition of cell cycle	36/7255	62/18862	0.00135165	0.0223047	0.0190657	TRIP13/MAPK15/UBE2C/ANAPC7/BUB1/CCNB1/CDC6/MAD2L1/PLK1/MAD2L2/PCID2/CDT1/BUB3/CENPF/KNTC1/BUB1B/TTK/SPDL1/AURKB/DLGAP5/CDC20/CENPE/ESPL1/FBXO5/CDC16/ZWINT/APC/NEK6/HECW2/NDC80/XRCC3/ANAPC11/DUSP1/NSMCE2/USP44/CHFR	36
GO:0010810	BP	GO:0010810	regulation of cell-substrate adhesion	106/7255	218/18862	0.00135592	0.0223229	0.0190812	FUT1/GCNT2/EGFL6/FAM107A/TACSTD2/GPM6B/PTN/RCC2/WASHC2C/VEGFA/SLC9A1/EDIL3/PLAU/SFRP1/ILK/COL1A1/PTK2B/RELL2/LIMS2/CDKN2A/ACVRL1/FGB/FGA/NEXMIF/FLNA/ANGPT2/SPRY4/FERMT1/VCL/NPY2R/ONECUT2/BCL2/VIT/CCL28/ABL1/FERMT2/PDPN/MELTF/FOXF1/CORO2B/CD36/EPHA1/VWC2/CRK/PRKCE/MYOC/SERPINE1/TEK/TBCD/PEAK1/THY1/CDC42/SEMA3E/CCL25/NEDD9/FBLN1/FGG/RAC3/MMP14/PTEN/MAP4K4/SKAP1/CSF1/DNM2/CCL21/COL8A1/FZD4/CCDC80/MI…	106
GO:0019395	BP	GO:0019395	fatty acid oxidation	56/7255	105/18862	0.00135784	0.0223229	0.0190812	APPL2/ETFDH/CPT2/ACOX1/HADHA/PDK4/ABCB11/SOX9/ACADS/HADHB/CPT1A/ACAA2/ACACB/SCP2/DGAT2/ABCD3/ACAT1/SESN2/CROT/EHHADH/ACADM/CNR1/PPARD/ECI2/ACAA1/AUH/PPARGC1A/HADH/ABCD2/PHYH/TWIST1/CYP4V2/ETFBKMT/FABP1/BDH2/PECR/HSD17B10/DECR1/PPARA/SLC27A2/ACADVL/SIRT4/ETFA/ECH1/NR4A3/ALDH3A2/TYSND1/CRAT/LEP/CYP24A1/PPARG/IRS2/ACSM1/CPT1B/ACADL/ADIPOQ	56
GO:1904029	BP	GO:1904029	regulation of cyclin-dependent protein kinase activity	56/7255	105/18862	0.00135784	0.0223229	0.0190812	CCNO/CDKN2B/GTPBP4/CCNYL1/TFAP4/CCND1/HSP90AB1/CDK4/CCNF/PKMYT1/CCNB1/PSRC1/CDC6/KAT2B/CCNE1/PLK1/CKS2/MYOCD/CDK5RAP1/CDC25C/IPO5/CDC25A/CDKN2A/CDKN3/CCNJ/CCNA2/BLM/CKS1B/CCNB2/CNPPD1/PROX1/CAMK2N1/CCNG2/CCNJL/CDK7/CCNL2/APC/CCNI2/INCA1/IPO7/CDK5RAP3/MNAT1/PTEN/EGFR/CDKN1A/HEXIM1/CCNA1/SPDYA/CCNE2/STOX1/RGCC/HHEX/CDK5R2/CCND2/DIRAS3/HERC5	56
GO:0001776	BP	GO:0001776	leukocyte homeostasis	44/7255	79/18862	0.00137619	0.02254	0.0192668	NKX2-3/SLC7A11/SOS2/PMAIP1/BCL2L11/ZC3H8/TNFRSF13B/TNFRSF17/JAM3/MEF2C/SPNS2/RIPK3/CCNB2/BCL2/ABL1/FLT3/ITPKB/BCL10/TSC22D3/DNAJA3/CXCL6/DOCK10/BAK1/FOXP3/GAPT/FAS/KITLG/LGALS9/ADA/NCKAP1L/AXL/IL2/SH2B3/HCAR2/PIK3CD/GPR183/RPS6/PKN1/GPR174/LMO1/TNFSF14/SIT1/IL6/FOXN1	44
GO:0001910	BP	GO:0001910	regulation of leukocyte mediated cytotoxicity	44/7255	79/18862	0.00137619	0.02254	0.0192668	CD160/AZGP1/CEACAM1/IL23A/F2RL1/PVR/DNASE1L3/CD1D/RIPK3/STAP1/CRK/B2M/CXCL6/CD1C/LGALS9/KIR2DL4/DNASE1/NCR3/LEP/SERPINB4/VAV1/PTPRC/KLRC1/CD226/IL23R/PIK3R6/FCGR2B/CD1A/RAET1E/ICAM1/IL18RAP/CADM1/SLAMF6/XCL1/KLRC4-KLRK1/LILRB1/CD1B/LAG3/ARG1/HLA-G/NCR1/SLC22A13/SH2D1A/KLRD1	44
GO:0030104	BP	GO:0030104	water homeostasis	44/7255	79/18862	0.00137619	0.02254	0.0192668	CLDN1/MET/GRHL3/GRHL1/ADCY9/NEDD4L/SCNN1B/KRT16/ADCY5/PRKACB/AQP11/GBA/SCNN1G/ABCA12/ADCY3/ADCY2/ADCY6/ALOXE3/EXT1/PRKAR2B/STMN1/HYAL2/TRPV4/SCTR/MYO5B/TMEM79/ATP6V1B1/INPP5K/UGCG/AQP9/CYP4F12/AQP2/KRT1/CYP26B1/WFS1/AQP1/PRKAR1B/SCNN1A/TFAP2B/AQP4/AQP3/GHRHR/AVPR2/HRNR	44
GO:0048565	BP	GO:0048565	digestive tract development	65/7255	125/18862	0.00139781	0.0228657	0.0195452	PDX1/STRA6/NKX2-3/PCSK5/OXTR/TCF21/RBPMS2/CCNB1/PYY/SHH/FOXF2/MYOCD/SFRP1/LGR4/CXCL8/IL6ST/CLDN18/BMP4/EPHB3/BCL2/FGFR2/CLMP/NPY/EDNRB/FOXF1/SLC4A2/EXT1/NKX3-2/WNT11/WNT5A/FGF10/KIT/SFRP5/SIX2/MIXL1/GLI3/EGFR/GATA4/CDKN1A/ADA/PDGFRA/HLX/CCDC40/CPS1/COBL/SOX17/NODAL/FAT4/ID2/SHOX2/SALL1/RARRES2/REG1A/ASCL1/PTK6/CYP1A1/NKX2-2/OTC/SFRP2/SPDEF/RET/GATA5/SOX11/DAB1/ALDH1A2	65
GO:0071219	BP	GO:0071219	cellular response to molecule of bacterial origin	102/7255	209/18862	0.00141656	0.0231435	0.0197827	PDCD4/RIPK2/LITAF/CDK4/CXCL3/PLSCR4/CXCL5/CXCL1/PPBP/CAPN2/FZD5/CEBPB/CXCL8/ABCC2/CSF2/MEF2C/IL1A/CXCL2/IRAK2/IRAK1/NR1H4/PPARD/NUGGC/BMP6/ABL1/EDNRB/CTSG/CD36/DAB2IP/GSTP1/PPARGC1A/STAP1/MAPK3/BCL10/PRKCE/CD180/SERPINE1/CXCL6/WNT5A/CXCL11/CX3CR1/GIT1/SCARB1/NOD2/SASH1/PLSCR3/NLRP7/HSF1/LBP/IL36B/LY86/AXL/SCIMP/TNFSF4/IL36RN/DEFA6/PF4/CXCL10/CD55/SBNO2/LDOC1/CCL5/HAMP/ANKRD1/IL18/CARD16/TREM2/IL1…	102
GO:0008584	BP	GO:0008584	male gonad development	69/7255	134/18862	0.00142487	0.0232504	0.0198741	INHBA/TEX11/TESC/CCND1/CITED2/SOX9/FANCA/TCF21/TLR3/NCOA4/EIF2S2/TNFSF10/WT1/KIF18A/BCL2L11/PRDX4/SFRP1/ADGRG1/NCOA1/NUDT1/DHX37/WNT2B/FLNA/SIX4/COL9A3/BCL2/BRIP1/PATZ1/WNT5A/MSH2/NKX2-1/ACVR2A/KIT/KITLG/MMP14/SOX15/TEX19/GATA4/PDGFRA/KLHL10/SCX/LRP2/FSTL3/AR/DMRT1/ZFPM2/ESR1/REN/INHA/LHB/AKR1C3/BIK/HOXA9/PDGFRB/AMHR2/DHH/NR5A1/STAR/FGF9/GATA1/SRD5A2/BOK/ICAM1/MAS1/TFAP2C/SFRP2/NHLH2/RAD21L1/UTF1	69
GO:0022616	BP	GO:0022616	DNA strand elongation	18/7255	26/18862	0.00144359	0.0234135	0.0200135	RFC3/MCM3/GINS1/RFC4/POLD2/MCM7/MCM4/DNA2/GINS3/LIG1/GINS4/GINS2/PCNA/POLA1/MRE11/TERT/POT1/MCMDC2	18
GO:0042745	BP	GO:0042745	circadian sleep/wake cycle	18/7255	26/18862	0.00144359	0.0234135	0.0200135	AHCY/CSF2/TH/NMU/NPY2R/NLGN1/PER3/BTBD9/DRD2/ADA/ADORA2A/PTGDS/NR1D1/STAR/ADRB1/CHRNB2/ADORA1/GHRHR	18
GO:0061437	BP	GO:0061437	renal system vasculature development	18/7255	26/18862	0.00144359	0.0234135	0.0200135	IL6R/TCF21/WT1/BMP7/BMP4/ANGPT2/PDGFD/SERPINB7/TEK/OSR1/ACTA2/GPR4/PDGFRA/ANGPT1/CD34/PDGFRB/PECAM1/FOXC2	18
GO:0061440	BP	GO:0061440	kidney vasculature development	18/7255	26/18862	0.00144359	0.0234135	0.0200135	IL6R/TCF21/WT1/BMP7/BMP4/ANGPT2/PDGFD/SERPINB7/TEK/OSR1/ACTA2/GPR4/PDGFRA/ANGPT1/CD34/PDGFRB/PECAM1/FOXC2	18
GO:0007565	BP	GO:0007565	female pregnancy	88/7255	177/18862	0.00144376	0.0234135	0.0200135	MMP7/POLR1B/PPAT/STC2/TIMP1/CYP27B1/CAD/PCSK5/OXTR/PTN/HSD11B2/CORIN/CLIC5/FOSL1/EPYC/VEGFA/CRHBP/STOX2/LIF/SPP1/HPGD/UCN/OVGP1/APELA/PGR/ITGA2/CAPN2/ABCC2/VDR/UMPS/BSG/STC1/CNR1/ANGPT2/PPARD/SLC2A1/BCL2/TRIM28/RECK/DHODH/DSG1/AGO2/MAPK3/RGS2/CALCA/KRAS/PNOC/SLC19A1/LGALS9/ACVR1C/ACSL4/SLC38A3/AMBP/AR/ADRA2C/RPL29/ESR1/NODAL/C1QBP/RLN2/LEP/MMP9/IL1B/KLF1/CD38/ETS1/ENDOU/ITGA5/FOSB/THBD/FUT7/IGFBP…	88
GO:0051402	BP	GO:0051402	neuron apoptotic process	111/7255	230/18862	0.00147416	0.023877	0.0204096	FOXQ1/XRCC2/HSP90AB1/PINK1/MYBL2/SLC30A10/KIF14/NONO/ZPR1/PCSK9/TFAP2A/EN2/BCL2L11/HMOX1/PSEN1/SIGMAR1/SIX1/SET/TYRO3/CEBPB/PTK2B/GRIK5/GDNF/FAM162A/ARRB1/NMNAT1/CDK5/MEF2C/GBA/KCNB1/CASP2/PRKCG/CITED1/THRB/SIX4/FGF20/CIT/CNTFR/NQO2/BCL2/SLC1A1/EPHA7/PLA2G3/BID/POLB/NAE1/PPARGC1A/TMTC4/PAK3/PRKN/KRAS/PTPRZ1/MSH2/CX3CR1/CDC42/FAS/MAP2K4/RETREG1/USP53/NSMF/CPEB4/POU4F1/TERT/F2R/HDAC4/ANGPT1/STXBP1/…	111
GO:0055001	BP	GO:0055001	muscle cell development	84/7255	168/18862	0.00147845	0.0238907	0.0204213	NEBL/CSRP1/COMP/CFL2/LDB3/HOMER1/ANK2/CCNB1/BVES/MYH11/FLNC/LMOD1/TPM1/VEGFA/AKAP6/PGM5/PI16/SIX1/TNNT1/TMOD1/P2RX2/KDM1A/SLC8A1/BMP4/CASQ1/SIX4/ADRA1A/DMD/SMYD3/BCL2/PROX1/SORBS2/MYPN/NEB/AFG3L2/MEF2A/SYPL2/RGS2/TNNT2/HDAC9/MAP2K4/AKAP13/PPARA/GATA4/HDAC4/PDGFRA/DNER/TMOD2/RIPOR2/MYO18B/GPX1/MEGF10/CAV3/IGF1/SGCB/G6PD/TNNT3/MYLK3/SHOX2/ALPK3/HAMP/ANKRD1/NRAP/DDX39B/LOX/MYOZ2/MYH3/PDGFRB/OBSCN/TB…	84
GO:0014068	BP	GO:0014068	positive regulation of phosphatidylinositol 3-kinase signaling	49/7255	90/18862	0.00147863	0.0238907	0.0204213	SOX9/GAB1/F2RL1/PRR5L/PDGFD/PPARD/AGT/CAT/FLT3/GPER1/F2/PIK3CG/RGL2/MYOC/TEK/DCN/KIT/OSM/F2R/PDGFRA/HCLS1/FGF2/NCF1/ANGPT1/ROR1/PLXNB1/FGFR1/UNC5B/IGF1/MYDGF/INSR/NTRK3/CCL5/PIK3CD/IL18/LEP/ERBB4/PIK3R5/CD28/CSF3/ROR2/PDGFRB/HCST/IRS2/GH1/SELP/EPO/NTF3/WNT16	49
GO:1901617	BP	GO:1901617	organic hydroxy compound biosynthetic process	120/7255	251/18862	0.00149905	0.0241412	0.0206355	CDH3/OSBPL3/PSAT1/DAO/DHDDS/SEC14L2/ABCB11/CYP27B1/MFSD12/SCD/OPN3/P2RY1/SLC7A11/AKR1C4/FGF19/LPCAT3/RAN/ACAA2/ACACB/PAH/SCP2/SNAI1/HAND2/TPH1/DHCR7/SQLE/PTK2B/BMP2/PLCG2/GBA/FASN/PCK1/TH/CITED1/NPC1L1/OSBPL1A/AVPR1B/NSDHL/NR1H4/CLCN2/ACLY/PROX1/BMP6/HSD17B7/IMPA1/FAXDC2/BAAT/CACNA1H/GPER1/ITPKB/PCBD1/BMP5/SPHK1/SLC27A5/ZEB2/PTH1R/MBTPS2/TM7SF2/WNT5A/ELOVL6/ACACA/FGFR4/PNPO/GOT1/SNCA/HSD17B10/CYP…	120
GO:0050879	BP	GO:0050879	multicellular organismal movement	33/7255	56/18862	0.00149965	0.0241412	0.0206355	COMP/CCDC78/TNNI3/HOMER1/SYNM/TNNT1/RCSD1/CASQ1/SLC8A3/DMD/ATP8A2/ITPR1/GSTM2/DMPK/MAP1A/CHRNA1/MB/ATP2A1/CAV3/SCN4A/TNNT3/JSRP1/TNNC1/STAC/MYH3/ASCL1/CHRND/KBTBD13/KCNJ2/TNNC2/STAC2/TCAP/ACTN3	33
GO:0050881	BP	GO:0050881	musculoskeletal movement	33/7255	56/18862	0.00149965	0.0241412	0.0206355	COMP/CCDC78/TNNI3/HOMER1/SYNM/TNNT1/RCSD1/CASQ1/SLC8A3/DMD/ATP8A2/ITPR1/GSTM2/DMPK/MAP1A/CHRNA1/MB/ATP2A1/CAV3/SCN4A/TNNT3/JSRP1/TNNC1/STAC/MYH3/ASCL1/CHRND/KBTBD13/KCNJ2/TNNC2/STAC2/TCAP/ACTN3	33
GO:0006635	BP	GO:0006635	fatty acid beta-oxidation	42/7255	75/18862	0.00151699	0.0243905	0.0208486	ETFDH/CPT2/ACOX1/HADHA/ABCB11/ACADS/HADHB/CPT1A/ACAA2/ACACB/SCP2/ABCD3/ACAT1/SESN2/CROT/EHHADH/ACADM/CNR1/PPARD/ECI2/ACAA1/AUH/HADH/ABCD2/TWIST1/ETFBKMT/FABP1/BDH2/HSD17B10/DECR1/PPARA/SLC27A2/ACADVL/ETFA/ECH1/TYSND1/CRAT/LEP/IRS2/CPT1B/ACADL/ADIPOQ	42
GO:0051261	BP	GO:0051261	protein depolymerization	59/7255	112/18862	0.00151949	0.0244009	0.0208575	SPTBN2/IQANK1/TPX2/KIF18B/ADD1/KIF2C/CFL2/SVIL/SPTBN5/LMOD1/WASHC2C/STMN2/KIF18A/F2RL1/STMN4/SCIN/GSN/VPS4B/LIMA1/TMOD1/KIF24/CKAP5/CCSAP/SYNJ1/CAMSAP1/SH3BP1/MID1IP1/VILL/MICAL2/APC/MAP1A/STMN1/TRPV4/MAP1B/MICAL3/EPS8/TMOD2/DSTN/TRIM54/MAP6D1/CAPG/TTBK2/SPEF1/STMN3/PLEKHH2/FGF13/SLN/AVIL/RDX/ADD2/APC2/SPTBN4/LMOD3/NCKAP5/PDXP/HDGFL3/NAV3/STMND1/ACTN2	59
GO:0045621	BP	GO:0045621	positive regulation of lymphocyte differentiation	54/7255	101/18862	0.00152184	0.0244089	0.0208643	RIPK2/CBFB/ZBTB7B/SOX4/TNFSF9/VSIR/IL23A/RUNX1/SHH/LEF1/PCID2/ZMIZ1/PCK1/PRKDC/CD46/ZBTB16/BAD/ITPKB/SOX12/CD27/IL4R/DUSP10/FOXP3/TESPA1/BTK/GLI3/MMP14/INPP5D/LGALS9/ADA/NCKAP1L/VNN1/SASH3/HLX/IL36B/CCL19/AXL/IL2/TNFSF4/TOX/RHOH/ADAM8/IL18/CR1/IL10/PTPRC/IL23R/IL1RL2/PIK3R6/IL15/HLA-G/SOCS1/MDK/IFNG	54
GO:0000470	BP	GO:0000470	maturation of LSU-rRNA	19/7255	28/18862	0.0015455	0.0247139	0.021125	GTPBP4/NOP2/WDR12/BOP1/URB1/NIFK/RPL7L1/RPF2/RSL1D1/PES1/LAS1L/NHP2/DDX18/RRP15/MAK16/RPL35/RPL7A/EIF6/RPL7	19
GO:0007271	BP	GO:0007271	synaptic transmission, cholinergic	19/7255	28/18862	0.0015455	0.0247139	0.021125	TACR2/LYNX1/RIC3/SLC5A7/CHRNA1/CHRNA5/CHRNA3/CHRNB4/ADORA2A/CHRNA4/CHRNA6/NQO1/CHRNG/LAMA2/ACHE/CHRNB2/CHRFAM7A/CHRNB3/CHRNA7	19
GO:0055078	BP	GO:0055078	sodium ion homeostasis	32/7255	54/18862	0.0015465	0.0247139	0.021125	CORIN/NEDD4L/ATP1A2/SCNN1B/SLC9A1/SCN7A/TMPRSS3/ATP1B2/C7/SLC12A2/SLC8A1/IL1A/SCNN1G/AGT/AGTR1/ATP1B3/NPR1/EDNRB/EXT1/DRD2/SPX/ATP6V1B1/CYP4F12/ADORA2A/SCNN1A/UPK3A/TFAP2B/OXT/MC3R/AGTR2/ATP1A4/ADORA1	32
GO:0072080	BP	GO:0072080	nephron tubule development	48/7255	88/18862	0.00156053	0.0249079	0.0212909	SOX9/MYC/TACSTD2/WNT7B/TCF21/KIF26B/SHH/VEGFA/WT1/LIF/SIX1/LGR4/BMP2/GDNF/AQP11/WNT2B/MEF2C/BMP4/CITED1/FOXD1/SIX4/AGT/BCL2/IRX3/PBX1/WNT11/OSR1/SIX2/GLI3/CALB1/FGF2/FGF8/IRX2/POU3F3/FAT4/WWTR1/FMN1/LHX1/SALL1/PAX2/HEYL/CD24/HNF1B/TFAP2B/AGTR2/WNT1/HES5/WNT9B	48
GO:0002820	BP	GO:0002820	negative regulation of adaptive immune response	31/7255	52/18862	0.00159111	0.0252136	0.0215521	CD160/ZBTB7B/CEACAM1/TRIM27/CLEC4G/IL4R/SMAD7/FOXP3/NOD2/IL2/IL27RA/TNFSF4/CR1/PTPRC/C4BPB/ZC3H12A/KLRC1/SAMSN1/FCGR2B/TBX21/IL1RL1/XCL1/LILRB1/IL33/ARG1/HLA-G/FOXJ1/IL20RB/SUSD4/KLRD1/C4BPA	31
GO:0006584	BP	GO:0006584	catecholamine metabolic process	31/7255	52/18862	0.00159111	0.0252136	0.0215521	SULT1A2/DAO/PAH/SULT1A1/HAND2/EPAS1/MAOA/TH/NPR1/MAOB/COMT/DRD2/PRKN/HPRT1/GRIN2A/RNF180/SNCA/HDC/PDE1B/SNCB/SLC6A3/AOC2/DRD4/SNCAIP/TACR3/CHRNB2/AGTR2/PNMT/SULT1A3/GPR37/INSM1	31
GO:0009712	BP	GO:0009712	catechol-containing compound metabolic process	31/7255	52/18862	0.00159111	0.0252136	0.0215521	SULT1A2/DAO/PAH/SULT1A1/HAND2/EPAS1/MAOA/TH/NPR1/MAOB/COMT/DRD2/PRKN/HPRT1/GRIN2A/RNF180/SNCA/HDC/PDE1B/SNCB/SLC6A3/AOC2/DRD4/SNCAIP/TACR3/CHRNB2/AGTR2/PNMT/SULT1A3/GPR37/INSM1	31
GO:0043113	BP	GO:0043113	receptor clustering	31/7255	52/18862	0.00159111	0.0252136	0.0215521	MUSK/PTN/SLC7A11/LRRC7/GSN/NRXN1/GRIK5/SYNJ2BP/CDK5/FLNA/MADCAM1/NLGN1/MAGI2/DLG2/AGRN/DNAJA3/THY1/DVL1/SCRIB/ITGB7/ITGA4/ITGAL/PIGR/GRIK2/FZD9/NRXN2/SHISA7/GLRB/ZDHHC2/LHFPL4/LRP4	31
GO:0048644	BP	GO:0048644	muscle organ morphogenesis	41/7255	73/18862	0.00159119	0.0252136	0.0215521	WNT2/COL11A1/MYLK/TNNI3/TPM1/LIF/BMP2/FGFR2/PROX1/CHD7/TNNT2/SMAD7/WNT5A/ZFPM1/PKP2/POU4F1/S1PR1/TBX20/LRP2/SIRT6/HAND1/MYBPC3/GSC/TGFBR3/NRG1/ZFPM2/SHOX2/ANKRD1/TNNC1/FOXC1/NKX2-5/MYL2/MYH6/MYLK2/TBX1/TCAP/SMTNL1/FZD2/FOXC2/FOXH1/ACTC1	41
GO:0060193	BP	GO:0060193	positive regulation of lipase activity	41/7255	73/18862	0.00159119	0.0252136	0.0215521	ABHD5/GNA13/LPAR1/P2RY12/GNAQ/AVPR1B/ADRA1A/AGTR1/FGFR2/PLA2G5/EDNRA/RHOC/PLCG1/KIT/RASGRP4/EGFR/GPIHBP1/PDGFRA/FGF2/LPAR2/NMUR2/FGFR1/ESR1/GNA15/NTRK3/CCL5/NMUR1/BDNF/HPCA/PDGFRB/GPR55/APOC2/NTF4/TXK/ITK/SELE/HTR2A/ARHGAP6/APOA5/NTF3/HTR2B	41
GO:1903531	BP	GO:1903531	negative regulation of secretion by cell	71/7255	139/18862	0.00162056	0.0255687	0.0218557	INHBA/IL11/NMB/RAP1A/CEACAM1/P2RY1/VSNL1/RHBDF2/CRHBP/LIF/TACR2/HMOX1/SFRP1/UCN/VPS4B/ENHO/ASIC1/CBARP/CHGA/ADTRP/P2RY12/CNR1/KCNB1/TNFRSF1A/TRIM9/FOXF1/CCR2/KCNJ11/MAOB/VAMP8/DRD2/PRKN/INHBB/OSM/SNCA/LGALS9/RHBDF1/F2R/KALRN/ADRA2A/ACVR1C/SYT11/RSAD2/FKBP1B/SIRT4/SYT4/ADRA2C/SYTL4/INHA/LEP/IL1RAPL1/FAM3D/CARTPT/FGF23/IL1B/IL13RA2/FRMD4A/DRD4/STXBP5L/NPY5R/FCGR2B/LILRB1/FFAR4/AGTR2/CD300A/OPRM1/GR…	71
GO:0071496	BP	GO:0071496	cellular response to external stimulus	142/7255	303/18862	0.00162507	0.0255687	0.0218557	MMP7/CDKN2B/RNF152/FAM107A/PDK4/SOX9/CNN2/CYP27B1/PDE2A/UCN2/PTN/TLR3/ATP1A2/KANK2/FOSL1/CHEK1/PMAIP1/PCSK9/CRADD/SLC9A1/HMOX1/DSC2/SESN2/MYOCD/SFRP1/TNFRSF10B/KRT20/ITGA2/NCOA1/COL1A1/AOC1/FOLR1/PTGER4/ASNS/NPRL3/VDR/NUDT1/ASGR1/ATP2B1/MTMR3/NIM1K/MYBBP1A/CASR/WNT2B/GBA/FOXA2/ZFYVE1/PCK1/KCNB1/TNFRSF1A/CASP2/TBL2/HNRNPA1/NR1H4/CASP5/EIF2AK3/FOLR2/SLC2A1/BCL2/BMP6/ARHGAP35/BAD/BRSK2/GSTP1/EHMT2/P…	142
GO:0034694	BP	GO:0034694	response to prostaglandin	20/7255	30/18862	0.00162526	0.0255687	0.0218557	GNG2/SFRP1/PTGER4/P2RY4/ADCY6/PRKCE/ACACA/CCL21/AKR1C2/CCL19/TGFBR3/TNFSF4/PRKAA2/AANAT/AKR1C3/PPARG/CCR7/PTGFR/OXT/PTGER2	20
GO:0070633	BP	GO:0070633	transepithelial transport	20/7255	30/18862	0.00162526	0.0255687	0.0218557	ABCG2/SLC23A1/SCNN1B/ABCC2/P2RY4/SLC12A2/ABCC1/CSF2/SLC1A1/ITPR1/EDNRB/RHCG/GPLD1/RHBG/ABCB1/AQP1/SLC1A2/SLC5A1/CLDN19/SLC1A3	20
GO:0090183	BP	GO:0090183	regulation of kidney development	20/7255	30/18862	0.00162526	0.0255687	0.0218557	SOX9/MYC/TACSTD2/VEGFA/WT1/SIX1/LGR4/GDNF/WNT2B/BMP4/FOXD1/SIX4/AGT/OSR1/SIX2/LHX1/PAX2/AGTR2/RET/ADIPOQ	20
GO:0110110	BP	GO:0110110	positive regulation of animal organ morphogenesis	20/7255	30/18862	0.00162526	0.0255687	0.0218557	WNT2/SOX9/SIX1/BMP2/GDNF/WNT2B/BMP4/SIX4/WNT11/WNT5A/FGF10/DKK1/ROBO2/CSF1/AR/FGF8/NGFR/CD34/WNT3A/GATA5	20
GO:0022029	BP	GO:0022029	telencephalon cell migration	30/7255	50/18862	0.00163276	0.0256559	0.0219302	LRP8/CXCL12/DIXDC1/PSEN1/ADGRG1/PAFAH1B1/SUN2/P2RY12/CDK5/ZMIZ1/RELN/DAB2IP/DRD2/NRG3/NKX2-1/GLI3/SLIT2/POU3F2/POU3F3/LRRK2/FEZF2/FGF13/FOXG1/TNR/SYNE2/CCDC141/CDK5R2/FOXB1/NR2E1/DAB1	30
GO:0060021	BP	GO:0060021	roof of mouth development	47/7255	86/18862	0.0016465	0.0256846	0.0219548	INHBA/MSX1/TCF21/SHH/FOXF2/TFAP2A/SNAI1/TSHZ1/HAND2/JAG2/LEF1/NPRL3/EPHB3/PAK1IP1/CHD7/CLDN5/TWIST1/DLX6/WNT11/WNT5A/OSR1/EPHB2/GLI3/BNC2/PDGFRA/INSIG1/TGFBR3/PRRX1/ITGB8/DLX5/GDF11/SATB2/MMP25/MSC/TBX3/WNT7A/WNT3A/VAX1/WFIKKN2/TBX1/MEOX2/FZD2/COL11A2/OSR2/SOX11/GABRB3/WNT9B	47
GO:1901379	BP	GO:1901379	regulation of potassium ion transmembrane transport	47/7255	86/18862	0.0016465	0.0256846	0.0219548	KCNIP4/ANK3/CAB39/FHL1/DPP6/ANK2/KCNE2/NEDD4L/VAMP2/AKAP6/EDN3/KCNMB1/KCNAB1/ATP1B2/AKAP9/CAV1/CASQ2/FLNA/ATP1B3/KCNS2/LRRC55/KCNA1/CACNA1D/PTEN/KCNIP3/DNM2/KCNE3/CAV3/KCNIP1/KCNQ1/TREM2/KCNAB2/KCNG1/KCNE5/KCNRG/KCNJ2/DPP10/RNF207/GAL/WNK3/KCNS1/KCNE1B/GALR2/KCNIP2/KCNH2/LRRC38/ACTN2	47
GO:0007158	BP	GO:0007158	neuron cell-cell adhesion	13/7255	17/18862	0.00164825	0.0256846	0.0219548	CEL/CNTN4/NRXN1/NLGN1/NLGN4X/ASTN1/NLGN3/TNR/NCAM2/NRXN2/NRXN3/RET/NLGN4Y	13
GO:0032332	BP	GO:0032332	positive regulation of chondrocyte differentiation	13/7255	17/18862	0.00164825	0.0256846	0.0219548	SOX9/ACVRL1/LOXL2/ZBTB16/BMP6/FGF18/SMAD7/GLI3/SOX5/ZNF219/GDF5/GDF6/SOX6	13
GO:0034374	BP	GO:0034374	low-density lipoprotein particle remodeling	13/7255	17/18862	0.00164825	0.0256846	0.0219548	AGT/AGTR1/PLA2G3/PLA2G5/APOA2/LIPC/PLA2G10/ABCG1/MTTP/MPO/PLA2G2E/LPA/PLA2G2A	13
GO:0043116	BP	GO:0043116	negative regulation of vascular permeability	13/7255	17/18862	0.00164825	0.0256846	0.0219548	CEACAM1/PDE2A/VEGFA/ARHGAP35/FERMT2/PDE3A/CLDN5/SLIT2/ANGPT1/PTPRJ/AKAP12/ADORA2A/SH3GL2	13
GO:0051447	BP	GO:0051447	negative regulation of meiotic cell cycle	13/7255	17/18862	0.00164825	0.0256846	0.0219548	TRIP13/LIF/PRKACB/TTK/FBXO5/RAD1/DMRT1/NPR2/DUSP1/FBXO43/CHFR/NPPC/HORMAD1	13
GO:0033045	BP	GO:0033045	regulation of sister chromatid segregation	40/7255	71/18862	0.00166783	0.0257577	0.0220172	TRIP13/MAPK15/UBE2C/ANAPC7/BUB1/CCNB1/CDC6/MAD2L1/PLK1/PTTG1/MAD2L2/PCID2/CDT1/BUB3/CENPF/KNTC1/TACC3/BUB1B/TTK/SPDL1/AURKB/DLGAP5/CDC20/CENPE/ESPL1/FBXO5/CDC16/ZWINT/APC/NEK6/HECW2/RMI2/NDC80/XRCC3/ANAPC11/DUSP1/NSMCE2/USP44/CHFR/PTTG2	40
GO:0043647	BP	GO:0043647	inositol phosphate metabolic process	40/7255	71/18862	0.00166783	0.0257577	0.0220172	PLCD1/PLCE1/P2RY1/CALM1/INPP5A/PLCD4/PTK2B/PLCD3/PLCG2/AVPR1B/SYNJ1/IMPA1/MIOX/GPER1/ITPKB/PTH1R/PLCG1/SNCA/BPNT1/INPP5E/PTEN/INPP5D/IP6K3/MTMR7/INPP5K/NUDT10/FGF2/ITPKA/INPP5J/IMPA2/PLCB4/IPMK/NUDT11/PLD4/ISYNA1/PLCH2/CD244/MAS1/GALR2/NTSR1	40
GO:0046579	BP	GO:0046579	positive regulation of Ras protein signal transduction	40/7255	71/18862	0.00166783	0.0257577	0.0220172	LPAR1/F2RL1/ADGRG1/ARRB1/RTN4R/P2RY8/ERBIN/ITPKB/SHOC2/PIK3CG/GPR18/KRAS/FGF10/F2RL2/AKAP13/KITLG/GPR4/RASGRP4/MAP4K4/F2R/CSF1/P2RY10/IGF1/GPR17/COL3A1/GPR35/VAV1/GPR174/NGF/PDGFRB/PRAG1/GPR55/IRS2/MMD2/RASGRF1/RASGEF1A/GPR65/EPO/ABRA/LRRD1	40
GO:0061333	BP	GO:0061333	renal tubule morphogenesis	40/7255	71/18862	0.00166783	0.0257577	0.0220172	SOX9/MYC/TACSTD2/TCF21/KIF26B/SHH/VEGFA/WT1/LGR5/SIX1/LGR4/BMP2/GDNF/WNT2B/MEF2C/BMP4/CITED1/FOXD1/SIX4/AGT/BCL2/IRX3/PBX1/WNT11/OSR1/SIX2/GLI3/FGF2/COL4A1/FGF8/IRX2/FAT4/FMN1/LHX1/SALL1/PAX2/AGTR2/WNT1/HES5/WNT9B	40
GO:0072028	BP	GO:0072028	nephron morphogenesis	40/7255	71/18862	0.00166783	0.0257577	0.0220172	SOX9/MYC/TACSTD2/TCF21/KIF26B/SHH/VEGFA/WT1/LIF/SIX1/LGR4/BMP7/BMP2/GDNF/WNT2B/BMP4/CITED1/FOXD1/SIX4/AGT/BCL2/IRX3/PBX1/WNT11/OSR1/SIX2/GLI3/FGF2/FGF8/IRX2/FAT4/FMN1/LHX1/SALL1/PAX2/PDGFRB/AGTR2/WNT1/HES5/WNT9B	40
GO:1905818	BP	GO:1905818	regulation of chromosome separation	40/7255	71/18862	0.00166783	0.0257577	0.0220172	TRIP13/MAPK15/UBE2C/ANAPC7/BUB1/CCNB1/CDC6/MAD2L1/PLK1/CSNK2A2/PTTG1/MAD2L2/PCID2/CDT1/BUB3/CENPF/KNTC1/TACC3/BUB1B/TTK/SPDL1/AURKB/DLGAP5/CDC20/CENPE/ESPL1/FBXO5/CDC16/ZWINT/APC/NEK6/HECW2/NDC80/XRCC3/ANAPC11/DUSP1/NSMCE2/USP44/CHFR/PTTG2	40
GO:0035850	BP	GO:0035850	epithelial cell differentiation involved in kidney development	29/7255	48/18862	0.00167057	0.0257577	0.0220172	WT1/LIF/GDNF/MEF2C/BMP4/CITED1/MAGI2/ASXL1/EXT1/OSR1/SIX2/ACTA2/GPR4/PODXL/MYO1E/FAT4/WWTR1/LHX1/SALL1/CD34/MMP9/PTPRO/PAX2/CD24/KLF15/FOXJ1/FOXC2/ADIPOQ/WNT9B	29
GO:0043090	BP	GO:0043090	amino acid import	29/7255	48/18862	0.00167057	0.0257577	0.0220172	SLC36A1/SLC7A5/SLC6A6/SLC7A11/ATP1A2/PSEN1/SLC3A2/SLC22A4/SLC6A20/SLC7A1/SLC6A9/SFXN3/SLC1A5/SLC1A1/SLC9A3R1/RGS2/SLC43A1/SLC6A14/SFXN1/SLC1A4/SLC6A1/SLC47A1/SLC1A2/TSPO2/SLC22A2/NTSR1/SLC7A3/SLC7A2/SLC1A3	29
GO:0070839	BP	GO:0070839	metal ion export	29/7255	48/18862	0.00167057	0.0257577	0.0220172	SLC4A4/SLC35G1/KCNE2/FXYD1/ATP1A2/ATP2B4/KCNA5/SLC9A1/RGS9/ATP1B2/ATP2B1/SLC11A1/SLC8A1/SLC8A3/LETM1/ATP1B3/ATP2B3/SLC8A2/KCNT2/KCNE3/KCNK5/KCNQ1/ATP7B/KCND3/KCNE5/ATP1A4/KCNE1B/KCNIP2/KCNH2	29
GO:0007202	BP	GO:0007202	activation of phospholipase C activity	21/7255	32/18862	0.00168474	0.0258851	0.0221261	LPAR1/P2RY12/GNAQ/AVPR1B/ADRA1A/EDNRA/PLCG1/RASGRP4/EGFR/LPAR2/GNA15/NMUR1/BDNF/GPR55/NTF4/TXK/ITK/SELE/HTR2A/ARHGAP6/HTR2B	21
GO:0031128	BP	GO:0031128	developmental induction	21/7255	32/18862	0.00168474	0.0258851	0.0221261	WNT2/SOX9/WNT3/SIX1/FZD5/BMP2/GDNF/WNT2B/BMP4/WNT11/WNT5A/FGF10/NKX2-1/DKK1/ROBO2/AR/FGF8/SALL1/WNT3A/WNT1/GATA5	21
GO:0090075	BP	GO:0090075	relaxation of muscle	21/7255	32/18862	0.00168474	0.0258851	0.0221261	P2RY1/ATP1A2/SRI/PLN/P2RX4/GSN/KCNMA1/CHGA/SLC8A1/PDE4D/CAMK2D/GSTM2/RGS2/PRKG1/HRC/TIFAB/ATP2A1/SLN/KBTBD13/KCNJ2/ADORA1	21
GO:0002686	BP	GO:0002686	negative regulation of leukocyte migration	28/7255	46/18862	0.00170356	0.0260829	0.0222952	WASL/CXCL12/PADI2/HMOX1/PTGER4/ADTRP/MMP28/CCL28/STAP1/BMP5/MIF/CD200R1/CCL25/SLIT2/ADA/CCL21/RIPOR2/GCSAM/LRCH1/IL27RA/DUSP1/DDT/EMILIN1/KLRC4-KLRK1/IL33/CD300A/ADORA1/APOD	28
GO:0007622	BP	GO:0007622	rhythmic behavior	28/7255	46/18862	0.00170356	0.0260829	0.0222952	USP2/AHCY/CSF2/TH/NMU/GPR157/NPY2R/NLGN1/PER3/BTBD9/NCOR1/DRD2/MTA1/PTEN/ADA/ADORA2A/ID2/PTGDS/CIART/NR1D1/STAR/TP53/GPR176/ADRB1/MC3R/CHRNB2/ADORA1/GHRHR	28
GO:0008038	BP	GO:0008038	neuron recognition	28/7255	46/18862	0.00170356	0.0260829	0.0222952	CNTN4/IGSF9/CNTN2/NPTN/NDN/BSG/CNR1/EPHB3/GAP43/PALLD/ARHGAP35/MYPN/NEXN/EXT1/ROBO2/EPHB2/DSCAML1/FEZF2/FOXG1/EPHA3/NCAM2/NRCAM/CNTN6/OPCML/EPHA4/VSTM2L/NTM/CNTNAP2	28
GO:0031644	BP	GO:0031644	regulation of nervous system process	70/7255	137/18862	0.00172214	0.0263042	0.0224844	GRIN2D/KLK8/TMEM100/HOMER1/NPTX1/MGLL/JAM2/SCN11A/CUX2/SLC9A1/STX1A/ITGA2/NRXN1/PTK2B/AKAP9/VIP/TMEM108/GBA/SLC8A3/NMU/EIF2AK3/NPY2R/NLGN1/ADRB2/NLGN4X/IGSF11/EDNRB/RELN/DMPK/SLC8A2/DLGAP4/CACNG4/CELF4/NLGN3/TMEM25/EIF4A3/PTEN/DLGAP2/HCRT/F2R/SPX/DVL1/NPTX2/NMUR2/ADRA2C/GPR35/LRRK2/TMEM98/NOS3/IL10/ITGAX/CARTPT/TNR/OPRD1/CCL3/WNT7A/FGF12/TENM4/NPTXR/OXT/HTR2C/CBLN1/OPRM1/ADORA1/MYRF/RIMS1/NTSR1/D…	70
GO:0033280	BP	GO:0033280	response to vitamin D	22/7255	34/18862	0.00172601	0.0263042	0.0224844	STC2/CYP27B1/PTN/KANK2/SPP1/SFRP1/BMP7/VDR/ATP2B1/STC1/CASR/TRIM24/PENK/CXCL10/CD4/CYP24A1/FGF23/TYR/FES/IL15/AQP3/BGLAP	22
GO:0035137	BP	GO:0035137	hindlimb morphogenesis	22/7255	34/18862	0.00172601	0.0263042	0.0224844	RPGRIP1L/MSX1/WNT3/AFF3/SHH/PITX1/BMP4/ZBTB16/CHD7/RSPO2/TWIST1/OSR1/TBX4/RARG/FGF8/FMN1/TBX3/WNT7A/TFAP2B/GDF5/FGF4/OSR2	22
GO:0045777	BP	GO:0045777	positive regulation of blood pressure	22/7255	34/18862	0.00172601	0.0263042	0.0224844	OXTR/HSD11B2/TPM1/CNR1/NMU/ADRA1A/PDE4D/CAMK2N1/SPX/ADRA1B/OR51E2/ID2/RARRES2/CARTPT/QRFP/DRD5/OXT/TACR3/ADRB1/ADRA1D/ADORA1/TAC3	22
GO:0007019	BP	GO:0007019	microtubule depolymerization	27/7255	44/18862	0.0017306	0.0263436	0.0225181	TPX2/KIF18B/KIF2C/STMN2/KIF18A/STMN4/KIF24/CKAP5/CCSAP/CAMSAP1/MID1IP1/APC/MAP1A/STMN1/TRPV4/MAP1B/TRIM54/MAP6D1/TTBK2/SPEF1/STMN3/FGF13/APC2/NCKAP5/HDGFL3/NAV3/STMND1	27
GO:0061053	BP	GO:0061053	somite development	46/7255	84/18862	0.00173666	0.0264053	0.0225708	XRCC2/KAT2A/PPP2R3A/NKD1/PALB2/NLE1/SHH/AXIN2/PSEN1/SFRP1/LEF1/SIX1/PLXNA2/SIX4/PRKDC/FOXF1/MTHFD1/WNT11/WNT5A/DLL3/HES7/RIPPLY1/SCX/LFNG/COBL/MEOX1/TBX6/MESP2/LHX1/POFUT1/FOXC1/ROR2/NRARP/TP53/WNT3A/TBX18/FRZB/MEOX2/TCAP/FOXB1/FOXC2/SFRP2/WNT1/SOX11/ALDH1A2/PCDH8	46
GO:0043114	BP	GO:0043114	regulation of vascular permeability	26/7255	42/18862	0.00175042	0.0265042	0.0226553	C2CD4A/CEACAM1/PDE2A/VEGFA/TACR2/UCN/BDKRB2/NPR1/BMP6/ARHGAP35/FERMT2/TJP3/C2CD4B/PDE3A/CLDN5/TEK/TRPV4/GPR4/SLIT2/ANGPT1/PTPRJ/AKAP12/ADORA2A/MYLK3/FGFBP3/SH3GL2	26
GO:0048806	BP	GO:0048806	genitalia development	26/7255	42/18862	0.00175042	0.0265042	0.0226553	STRA6/SHH/FOXF2/WT1/LGR4/TYRO3/CHD7/BMP6/WNT5A/FGF10/BAK1/PDGFRA/TIFAB/KLHL10/LRP2/AR/FGF8/AXL/ESR1/LHX1/ROR2/RBP4/TBX3/SYCP2/SRD5A2/WNT9B	26
GO:0043368	BP	GO:0043368	positive T cell selection	23/7255	36/18862	0.00175123	0.0265042	0.0226553	IL6R/IL23A/SHH/IRF4/BCL2/LY9/ITPKB/ZFPM1/FOXP3/THEMIS/DOCK2/TOX/SPN/CD3G/CD3E/PTPRC/BATF/IL23R/TBX21/CD3D/SLAMF6/IL6/FOXN1	23
GO:1902742	BP	GO:1902742	apoptotic process involved in development	23/7255	36/18862	0.00175123	0.0265042	0.0226553	ZPR1/BCL2L11/XKR4/HAND2/JAG2/LEF1/BMP7/FZD5/CRYAB/SLIT3/TNFRSF1A/BAK1/ROBO2/SLIT2/SCRIB/SIX3/MEGF10/PAX2/FOXC1/XKR9/XKR5/FGF4/FOXC2	23
GO:0048246	BP	GO:0048246	macrophage chemotaxis	24/7255	38/18862	0.00176243	0.0266125	0.0227479	NUP85/EDN2/PTK2B/CXCL17/MMP28/EDNRB/LGALS3/STAP1/MAPK3/MIF/MST1/CMKLR1/MTUS1/CSF1/SFTPD/MSTN/CSF1R/CCL5/RARRES2/DDT/CCL3/SAA1/MDK/C3AR1	24
GO:0071548	BP	GO:0071548	response to dexamethasone	24/7255	38/18862	0.00176243	0.0266125	0.0227479	CLDN1/TFAP4/FBXO32/CBX3/DNMT3B/ABCC2/NR3C1/GBA/PCK1/PCNA/SMYD3/DDIT4/FOXO1/PCK2/EGFR/FECH/MSTN/CPS1/AQP1/STAR/ICAM1/AGTR2/ARG1/EPO	24
GO:0050848	BP	GO:0050848	regulation of calcium-mediated signaling	38/7255	67/18862	0.00182797	0.0275389	0.0235398	CHP1/TMEM100/DYRK2/ATP2B4/CHP2/SLC9A1/AKAP6/P2RX4/RCAN1/PTK2B/P2RX2/ITPR1/PDK2/SLC8A2/MAPK7/CD22/MAPT/GPR143/CMKLR1/ADA/TMBIM4/LMCD1/IGF1/PRNP/BST1/CD4/SLA2/LRRK2/TREM2/CD3E/MYOZ2/TRAT1/CCL3/MYOZ1/TBC1D10C/CCL4/HOMER2/ACTN3	38
GO:0060415	BP	GO:0060415	muscle tissue morphogenesis	38/7255	67/18862	0.00182797	0.0275389	0.0235398	WNT2/COL11A1/MYLK/TNNI3/TPM1/BMP2/FGFR2/PROX1/CHD7/TNNT2/SMAD7/WNT5A/ZFPM1/PKP2/POU4F1/S1PR1/TBX20/LRP2/SIRT6/HAND1/MYBPC3/TGFBR3/NRG1/ZFPM2/SHOX2/ANKRD1/TNNC1/FOXC1/NKX2-5/MYL2/MYH6/MYLK2/TBX1/TCAP/FZD2/FOXC2/FOXH1/ACTC1	38
GO:0007009	BP	GO:0007009	plasma membrane organization	60/7255	115/18862	0.00188408	0.0283517	0.0242346	SH3TC2/ANK3/PACSIN2/ATP8B1/SMPD1/CAVIN2/WASL/ANK2/PLSCR4/TMEFF2/TLCD2/EPB41L3/XKR4/TRIM72/GSN/CAV1/CLU/SLC9A3R1/SYT7/BIN2/PRKCD/ABCD2/SYPL2/TLCD1/NDRG1/PRX/COL5A1/PACSIN1/PTEN/SNX33/PLSCR3/UGCG/DNM2/CRB1/SYT11/EHD2/DMKN/FER1L6/AR/CAV3/ANO9/FAT4/SYTL4/BAIAP2/ANO3/CR1/ASAP1/PTPRC/P2RX7/PACSIN3/ANO4/XKR9/XKR5/SH3GL2/SLC4A1/S100A9/FASLG/NOX1/ANO7/MYRF	60
GO:1904888	BP	GO:1904888	cranial skeletal system development	37/7255	65/18862	0.00191113	0.0287259	0.0245544	MTHFD1L/MSX2/IRX5/CEP55/FOXN3/TFAP2A/SIX1/TBX15/TULP3/BMP4/SIX4/FGFR2/NDST1/MTHFD1/EXT1/TWIST1/SIX2/EIF4A3/GLI3/MMP14/PDGFRA/TIFAB/INSIG1/FGF8/RDH10/RAB23/PRRX1/NODAL/LHX1/PAX5/FREM1/COLEC10/TBX1/FGF4/FOXC2/DLX2/WNT9B	37
GO:0050768	BP	GO:0050768	negative regulation of neurogenesis	68/7255	133/18862	0.00194506	0.0292026	0.0249619	APPL2/ASCL2/SEMA6D/TRAK2/WNT3/PTN/NTN1/SPP1/PSEN1/DAAM2/SEMA6A/BMP7/GPR37L1/CDK5/SEMA3G/RTN4R/EPHA7/SEMA4G/F2/PLXNA3/DUSP10/B2M/WNT5A/SPART/THY1/SEMA3E/DLL3/EPHB2/PTEN/TRPC6/SEMA3F/SEMA3D/NGFR/SEMA4F/CDKL3/MAP2/CCL11/OMG/TMEM98/TLX2/FGF13/TNR/IL1B/SEMA5B/SEMA3B/NR1D1/LIN28A/WNT7A/TP53/LINGO1/WNT3A/TRIM46/VAX1/PTPRS/PITX3/NKX6-1/ARHGAP4/ADCYAP1/DRAXIN/KIAA0319/FSTL4/LRP4/NR2E1/HES5/DLX2/SOX11/IL6/…	68
GO:0006144	BP	GO:0006144	purine nucleobase metabolic process	14/7255	19/18862	0.00197196	0.0293851	0.0251179	PPAT/PAICS/GMPS/SHMT2/GART/XDH/KDM1A/PRPS1/DPYD/HPRT1/ADA/APRT/GMPR/URAD	14
GO:0072074	BP	GO:0072074	kidney mesenchyme development	14/7255	19/18862	0.00197196	0.0293851	0.0251179	MYC/TCF21/SHH/WT1/SIX1/BMP7/BMP4/FOXD1/SIX4/OSR1/SIX2/AMER1/PAX2/PDGFRB	14
GO:0086014	BP	GO:0086014	atrial cardiac muscle cell action potential	14/7255	19/18862	0.00197196	0.0293851	0.0251179	ANK2/KCNA5/NUP155/FLNA/CACNB2/GJC1/TRPM4/SCN3B/KCNQ1/CACNA1C/KCNE5/KCNJ5/GJA5/KCNJ3	14
GO:0086026	BP	GO:0086026	atrial cardiac muscle cell to AV node cell signaling	14/7255	19/18862	0.00197196	0.0293851	0.0251179	ANK2/KCNA5/NUP155/FLNA/CACNB2/GJC1/TRPM4/SCN3B/KCNQ1/CACNA1C/KCNE5/KCNJ5/GJA5/KCNJ3	14
GO:0086066	BP	GO:0086066	atrial cardiac muscle cell to AV node cell communication	14/7255	19/18862	0.00197196	0.0293851	0.0251179	ANK2/KCNA5/NUP155/FLNA/CACNB2/GJC1/TRPM4/SCN3B/KCNQ1/CACNA1C/KCNE5/KCNJ5/GJA5/KCNJ3	14
GO:0021527	BP	GO:0021527	spinal cord association neuron differentiation	10/7255	12/18862	0.00197733	0.0293851	0.0251179	LHX5/TAL1/LHX1/MDGA1/ASCL1/GDF7/WNT3A/GSX1/LHX3/WNT1	10
GO:0033004	BP	GO:0033004	negative regulation of mast cell activation	10/7255	12/18862	0.00197733	0.0293851	0.0251179	HMOX1/CNR1/FOXF1/CNR2/LGALS9/IL13RA2/MILR1/CD300A/CD300LF/ENPP3	10
GO:0042363	BP	GO:0042363	fat-soluble vitamin catabolic process	10/7255	12/18862	0.00197733	0.0293851	0.0251179	CYP27B1/CYP2W1/CYP4F12/CYP26A1/CYP26B1/CYP4F3/CYP24A1/FGF23/CRABP1/CYP26C1	10
GO:1904816	BP	GO:1904816	positive regulation of protein localization to chromosome, telomeric region	10/7255	12/18862	0.00197733	0.0293851	0.0251179	DKC1/CCT6A/CCT3/GNL3/CCT2/CCT7/CCT4/CCT5/CCT8/GNL3L	10
GO:2000401	BP	GO:2000401	regulation of lymphocyte migration	36/7255	63/18862	0.00199602	0.0296295	0.0253268	WASL/CXCL12/PADI2/JAM2/PTK2B/ADTRP/RIPK3/GCSAML/MADCAM1/CCR2/CRK/CD200R1/WNT5A/CCL21/S100A7/RIPOR2/CCL20/XCL2/GCSAM/LRCH1/AIF1/IL27RA/CXCL10/ITGA4/CCL5/SPN/ADAM8/CXCL13/DOCK8/CCL3/ECM1/AIRE/XCL1/KLRC4-KLRK1/CCL4/APOD	36
GO:0016358	BP	GO:0016358	dendrite development	112/7255	234/18862	0.00200734	0.0297639	0.0254416	LRP8/CPEB3/EZH2/TRAK2/PTN/WASL/NEDD4L/NTN1/ARHGAP44/CUX2/LPAR1/LZTS3/BTBD3/PSEN1/GRIN3A/CTNND2/ADGRB3/DCLK1/IGSF9/BMP7/HDAC2/CDK5/MEF2C/EPHB3/CDC20/MAP6/CAMK2A/SRCIN1/NLGN1/SLC11A2/LZTS1/ZDHHC15/RELN/DAB2IP/ACTL6B/MEF2A/BMP5/ITSN1/PAK3/CRK/MAP1A/EEF2K/SS18L1/PREX2/DOCK10/HECW2/PRKG1/CDC42/HPRT1/PACSIN1/MAP1B/RERE/EPHB2/PTEN/CHRNA3/NSMF/TRPC6/KALRN/DVL1/ITPKA/ACSL4/CELSR2/ARHGAP33/MINK1/ALK/COBL/I…	112
GO:0017157	BP	GO:0017157	regulation of exocytosis	96/7255	197/18862	0.00203426	0.0300951	0.0257248	RAP1A/RAB27A/CEACAM1/CD177/P2RY1/VSNL1/PDCD6IP/VAMP2/CALM1/HMOX1/P2RX1/F2RL1/GRIN3A/STX1A/PRKCB/VPS4B/HYAL3/P2RY4/CBARP/FGB/ZP3/FGA/CNR1/CDK5/KCNB1/PRKCG/ADRA1A/SYT9/RAB15/NLGN1/TRIM9/PLA2G3/SYT7/FOXF1/CACNA1H/CCR2/SMPD3/CADPS/SYT10/CACNB2/CPLX1/IL4R/VAMP8/APBA1/RIMS4/DRD2/SYP/PRKN/RAB9A/SYT8/GIT1/CHRNA5/NCS1/RAB3D/SNCA/FGG/BLK/LGALS9/SYT5/ADRA2A/DVL1/SYT11/SLC4A8/STXBP1/RIMS3/GIPC1/SYT12/RAB3C/S…	96
GO:0071222	BP	GO:0071222	cellular response to lipopolysaccharide	96/7255	197/18862	0.00203426	0.0300951	0.0257248	PDCD4/RIPK2/LITAF/CDK4/CXCL3/PLSCR4/CXCL5/CXCL1/PPBP/CAPN2/CEBPB/CXCL8/ABCC2/CSF2/MEF2C/IL1A/CXCL2/IRAK2/IRAK1/NR1H4/PPARD/NUGGC/BMP6/ABL1/EDNRB/CTSG/CD36/DAB2IP/GSTP1/PPARGC1A/STAP1/MAPK3/BCL10/PRKCE/CD180/SERPINE1/CXCL6/WNT5A/CXCL11/CX3CR1/GIT1/SCARB1/NOD2/SASH1/PLSCR3/NLRP7/HSF1/LBP/IL36B/LY86/AXL/SCIMP/TNFSF4/IL36RN/DEFA6/PF4/CXCL10/CD55/SBNO2/LDOC1/CCL5/HAMP/ANKRD1/IL18/CARD16/IL10/IL36G/CD1…	96
GO:0044706	BP	GO:0044706	multi-multicellular organism process	99/7255	204/18862	0.00206481	0.0305128	0.0260818	MMP7/POLR1B/PPAT/STC2/TIMP1/CYP27B1/CAD/PCSK5/OXTR/PTN/HSD11B2/CORIN/CLIC5/FOSL1/EPYC/VEGFA/CRHBP/STOX2/LIF/SPP1/P2RX1/HPGD/UCN/OVGP1/APELA/PGR/ITGA2/CAPN2/ABCC2/HYAL3/VDR/UMPS/BSG/STC1/CNR1/ANGPT2/PPARD/SLC2A1/BCL2/TRIM28/RECK/DHODH/DSG1/AGO2/MAPK3/RGS2/CALCA/KRAS/B4GALT1/SERPINE2/ACVR2A/PNOC/SLC19A1/LGALS9/KALRN/ACVR1C/ACSL4/SLC38A3/AMBP/AR/ADRA2C/RPL29/ESR1/NODAL/SEMG1/PLA2G4B/C1QBP/RLN2/LEP/M…	99
GO:0072593	BP	GO:0072593	reactive oxygen species metabolic process	132/7255	281/18862	0.00207886	0.030686	0.0262299	PRDX6/ACOX1/HSP90AB1/PDK4/MMP3/KLF4/RAB27A/PINK1/GLS2/SLC30A10/TRAP1/CD177/ATP2B4/PMAIP1/NOX4/TFAP2A/F2RL1/PRDX4/SESN2/BRCA1/P2RX4/LPO/RIPK1/BMP7/FOXM1/PTK2B/CRYAB/GPX3/CAV1/GLA/XDH/RIPK3/CLU/HK2/DDIT4/AGT/NQO2/AGTR1/BCL2/MMP8/CAT/PRKCD/CD36/HVCN1/INAVA/GSTP1/F2/AATF/HBB/ABCD2/RFK/PTX3/MAOB/MPV17/NOS1/PRKN/FBLN5/PID1/SLC18A2/CX3CR1/MAPT/SNCA/HBA2/PPARA/EGFR/IFI6/HSP90AA1/SFTPD/CDKN1A/HDAC4/HBE1/D…	132
GO:0007091	BP	GO:0007091	metaphase/anaphase transition of mitotic cell cycle	35/7255	61/18862	0.00208234	0.0307028	0.0262442	TRIP13/UBE2C/ANAPC7/BUB1/CCNB1/CDC6/MAD2L1/PLK1/MAD2L2/PCID2/CDT1/BUB3/CENPF/KNTC1/TACC3/BUB1B/TTK/SPDL1/AURKB/DLGAP5/CDC20/CENPE/ESPL1/FBXO5/CDC16/ZWINT/APC/NEK6/HECW2/NDC80/XRCC3/ANAPC11/DUSP1/NSMCE2/USP44	35
GO:0071675	BP	GO:0071675	regulation of mononuclear cell migration	58/7255	111/18862	0.00212307	0.0312683	0.0267276	WASL/CXCL12/PADI2/JAM2/PTK2B/CXCL17/ADTRP/RIPK3/PDGFD/GCSAML/MADCAM1/LGALS3/CCR2/MAPK3/BMP5/CRK/SERPINE1/CD200R1/WNT5A/CMKLR1/LGALS9/SLIT2/CSF1/CCL21/MSTN/S100A7/RIPOR2/CCL20/CSF1R/XCL2/GCSAM/LRCH1/AIF1/IL27RA/CXCL10/ITGA4/CCL5/C1QBP/SPN/ADAM8/DUSP1/RARRES2/CCR7/CXCL13/DOCK8/CCL3/ECM1/AIRE/XCL1/KLRC4-KLRK1/CCL4/S100A14/MDK/C3AR1/FPR2/CCL1/APOD/DEFB124	58
GO:0019935	BP	GO:0019935	cyclic-nucleotide-mediated signaling	48/7255	89/18862	0.00213588	0.0314218	0.0268588	SOX9/PDE2A/GUCA2B/PDE9A/LPAR1/AKAP6/PDE7B/CAP2/EIF4EBP2/UCN/PTK2B/NPY2R/EPHA5/PDE4D/NPR1/ADCY2/GNAI1/EDNRB/CD36/PDE3A/RASD2/RGS2/PRKAR2B/MAPK7/PDE7A/PRKG1/TCP11/SCTR/DEFB1/OR51E2/CDC34/PDZD3/PDE3B/NPR2/PDE10A/AQP1/PRKAR1B/GUCA1A/HTR2C/GAL/FFAR4/ADCYAP1/NPPC/RUNDC3A/HTR2B/PCLO/GHRHR/RIMS2	48
GO:1901215	BP	GO:1901215	negative regulation of neuron death	95/7255	195/18862	0.00216095	0.0317303	0.0271225	FOXQ1/XRCC2/HSP90AB1/PINK1/SLC30A10/SLC7A11/KIF14/NONO/ZPR1/INPP5A/EN2/HMOX1/PSEN1/UCN/SIX1/SET/TYRO3/CEBPB/PTK2B/GDNF/ARRB1/NMNAT1/CHGA/CDK5/MEF2C/GBA/PRKCG/CITED1/SIX4/FGF20/CNTFR/BCL2/PLA2G3/PPARGC1A/PRKN/CD200R1/KRAS/PTPRZ1/MSH2/CX3CR1/MAP2K4/SNCA/RETREG1/CPEB4/PPARA/POU4F1/TERT/F2R/CSF1/ANGPT1/HSF1/STXBP1/SNX6/FGF8/AXL/RACK1/UNC5B/NEFL/NR4A3/ADORA2A/CLCF1/NENF/LRRK2/WFS1/ADAM8/NAIP/CD34/BDNF…	95
GO:0043271	BP	GO:0043271	negative regulation of ion transport	148/7255	319/18862	0.00216409	0.0317303	0.0271225	APPL2/PRKG2/ANK3/CAB39/CHP1/GPM6B/P2RY1/VSNL1/RHBDF2/TRIM27/KCNE2/NEDD4L/ATP1A2/GNAO1/CALM1/SRI/SHH/PCSK9/CRHBP/PLN/SFRP1/RANGAP1/KCNAB1/PRKCB/PTK2B/ENHO/GABRE/CBARP/CAV1/CHGA/ADTRP/VIP/P2RY12/STC1/CASQ2/CNR1/CDK5/KCNB1/SLC6A9/FERMT1/SFRP4/BCL2/SLC9A3R1/CAMK2D/APOA2/GSTM2/CD36/ITGB3/BEST3/KCNJ11/RGS2/SLC43A1/TWIST1/MAOB/PRKCE/ENPP1/NOS1/DRD2/PRKN/PKIG/INHBB/PID1/SERPINE2/HECW2/OSR1/SNCA/CLIC2/EPH…	148
GO:0048638	BP	GO:0048638	regulation of developmental growth	148/7255	319/18862	0.00216409	0.0317303	0.0271225	WNT2/GDF15/SEMA6D/MTM1/WNT3/CDK4/MUSK/NKD1/CCNB1/NEDD4L/CXCL12/NTN1/ACACB/PLS1/RUNX1/VEGFA/WT1/AKAP6/BCL2L11/SPP1/CPNE5/PLAC8/PI16/SEMA6A/SIX1/MUL1/DUSP9/ZP3/TP73/CDK5/MEF2C/BMP4/MEIS1/LIMK1/SIX4/FGF20/IGF2/PPARD/PRKDC/FOXS1/SEMA3G/ATP8A2/RTN4R/BCL2/FGFR2/EPHA7/PROX1/CHD7/SPAAR/ADRB2/ABL1/RND2/AFG3L2/SEMA4G/GHR/PLXNA3/RGS2/SMAD7/AGRN/DUSP10/DRD2/PRKN/STK3/SOCS2/WNT5A/SPART/FXN/SEMA3E/MAPT/OLFM1/M…	148
GO:0030071	BP	GO:0030071	regulation of mitotic metaphase/anaphase transition	34/7255	59/18862	0.00216967	0.0317413	0.027132	TRIP13/UBE2C/ANAPC7/BUB1/CCNB1/CDC6/MAD2L1/PLK1/MAD2L2/PCID2/CDT1/BUB3/CENPF/KNTC1/BUB1B/TTK/SPDL1/AURKB/DLGAP5/CDC20/CENPE/ESPL1/FBXO5/CDC16/ZWINT/APC/NEK6/HECW2/NDC80/XRCC3/ANAPC11/DUSP1/NSMCE2/USP44	34
GO:0072171	BP	GO:0072171	mesonephric tubule morphogenesis	34/7255	59/18862	0.00216967	0.0317413	0.027132	SOX9/MYC/TACSTD2/TCF21/KIF26B/SHH/VEGFA/WT1/SIX1/LGR4/BMP2/GDNF/WNT2B/BMP4/CITED1/FOXD1/SIX4/AGT/BCL2/PBX1/WNT11/OSR1/SIX2/GLI3/FGF2/FGF8/FAT4/FMN1/LHX1/SALL1/PAX2/AGTR2/WNT1/WNT9B	34
GO:0051961	BP	GO:0051961	negative regulation of nervous system development	70/7255	138/18862	0.0021948	0.0320375	0.0273851	APPL2/ASCL2/SEMA6D/TRAK2/WNT3/PTN/NTN1/SPP1/PSEN1/DAAM2/SEMA6A/BMP7/GPR37L1/CDK5/SEMA3G/RTN4R/EPHA7/SEMA4G/F2/PLXNA3/DUSP10/B2M/WNT5A/SPART/THY1/SEMA3E/DLL3/ROBO2/EPHB2/PTEN/TRPC6/SEMA3F/SEMA3D/NGFR/SEMA4F/CDKL3/MAP2/CCL11/OMG/TMEM98/TLX2/FGF13/TNR/IL1B/SEMA5B/SEMA3B/NR1D1/LIN28A/WNT7A/TP53/LINGO1/WNT3A/TRIM46/VAX1/PTPRS/PITX3/NKX6-1/CBLN1/ARHGAP4/ADCYAP1/DRAXIN/KIAA0319/FSTL4/LRP4/NR2E1/HES5/DLX…	70
GO:0098754	BP	GO:0098754	detoxification	70/7255	138/18862	0.0021948	0.0320375	0.0273851	SLC22A5/ABCG2/PRDX6/PTGS1/MT1F/SLC30A10/TXNRD3/MT1X/MT1M/MT1G/MT1H/PRDX4/SESN2/LPO/BMP7/ABCC2/MT2A/GPX3/AKR1B10/PDZK1/CAT/MGST3/GSTM2/CD36/TP53INP1/GSTP1/HBB/SLC15A2/MT1E/FABP1/FBLN5/CLIC2/HBA2/HBE1/GPX2/NNT/HBQ1/GPX1/TPO/ALB/CYGB/GSTA1/RDH12/IPCEF1/NOS3/NQO1/MT1HL1/SRXN1/MT4/GSTO2/PTGES/GSTZ1/NXN/SOD3/AKR7A3/SESN1/GPX8/S100A9/MPO/DUOX1/GSTM1/PTGS2/HBZ/LTC4S/LOXHD1/GSTM3/MT1B/HBG2/MT1A/DUOX2	70
GO:0046328	BP	GO:0046328	regulation of JNK cascade	66/7255	129/18862	0.00219722	0.0320375	0.0273851	PDCD4/RIPK2/PJA2/MARVELD3/WNT7B/PINK1/FGF19/TLR3/MAGI3/F2RL1/SFRP1/TRAF5/RIPK1/PTK2B/UNC5CL/EDAR/MMP8/TAOK3/SH3RF1/PER1/KLHL31/DAB2IP/GSTP1/DUSP15/CD27/DUSP10/NCOR1/PRKN/STK3/CYLD/WNT5A/CDC42/NOD2/TNFSF11/MAP4K4/EGFR/ULK4/SLAMF1/SERPINF2/TPD52L1/RASSF2/CCL21/NCF1/AMBP/CCL19/MINK1/MAP3K10/DUSP19/SERPINB3/CCR7/IL1B/PTPN22/WNT7A/GRIK2/EPHB1/TNFRSF19/ANKRD6/TLR9/MAPK8IP3/FCGR2B/FZD7/GADD45G/NOX1/SFRP…	66
GO:0007369	BP	GO:0007369	gastrulation	88/7255	179/18862	0.0022059	0.0321284	0.0274628	INHBA/COL11A1/APLN/UGDH/TGIF2/KLF4/COL7A1/WNT3/ITGA8/DUSP4/SNAI1/SFRP1/LEF1/APELA/ITGA2/BMP7/LBX2/ITGA7/BMP4/FOXA2/FGFR2/MMP8/SMAD1/EYA2/DUSP2/FOXF1/ITGB3/COL12A1/EXT1/COL5A2/WNT11/MAPK7/IL1RN/WNT5A/COL5A1/OSR1/ACVR2A/DKK1/SIX2/WNT8B/MIXL1/MMP14/LRP5L/TBX20/DVL1/COL8A1/HMGA2/SCX/HAND1/GSC/FGF8/RACK1/PHLDB1/NR4A3/TAL1/SOX17/TBX6/NODAL/ITGA4/MESP2/LHX1/DUSP1/EPHA2/RPS6/MMP9/IL10/KIF16B/PHLDB2/TLX2/…	88
GO:0001759	BP	GO:0001759	organ induction	15/7255	21/18862	0.00224616	0.0326066	0.0278715	WNT2/SIX1/BMP2/GDNF/WNT2B/BMP4/WNT11/WNT5A/FGF10/DKK1/ROBO2/AR/FGF8/WNT3A/GATA5	15
GO:0033630	BP	GO:0033630	positive regulation of cell adhesion mediated by integrin	15/7255	21/18862	0.00224616	0.0326066	0.0278715	LIF/P2RY12/FERMT1/PIEZO1/RAC3/PODXL/SKAP1/CCL21/NCKAP1L/CCL5/CD3E/CXCL13/FOXC2/SFRP2/RET	15
GO:0098698	BP	GO:0098698	postsynaptic specialization assembly	15/7255	21/18862	0.00224616	0.0326066	0.0278715	NRXN1/GAP43/NLGN1/LRFN4/IL1RAP/PTEN/LRRC4B/LRRTM2/NRXN2/NTNG2/PTPRS/CBLN1/LRRTM1/LRFN1/GRID2	15
GO:1904659	BP	GO:1904659	glucose transmembrane transport	57/7255	109/18862	0.0022537	0.0326799	0.0279342	TRIB3/APPL2/RAP1A/OPN3/SLC2A4/FGF19/SLC5A11/RNASEL/PPBP/ERFE/SESN2/PRKCB/ZDHHC7/CLIP3/SORBS1/CAPN10/MFSD4A/PPARD/HK2/SLC2A1/EDNRA/MEF2A/ENPP1/RAB4B/PID1/ASPSCR1/SLC2A12/TERT/INPP5K/SLC2A5/GRB10/SLC25A27/SLC2A8/SLC27A4/IGF1/NR4A3/SLC5A2/INSR/C1QTNF12/LEP/SLC5A10/IL1B/ITLN1/CLTCL1/FGF21/IRS2/GH1/SLC5A1/OSTN/KLF15/SLC45A1/FFAR4/SLC2A3/SLC5A9/ADIPOQ/C3/SLC2A2	57
GO:0007160	BP	GO:0007160	cell-matrix adhesion	110/7255	230/18862	0.00225917	0.0327231	0.0279711	AJUBA/FUT1/VWA2/ADAMTS12/LYVE1/FAM107A/TESK2/GPM6B/CD44/RCC2/ITGA8/VEGFA/SLC9A1/BCL2L11/PLAU/SFRP1/ILK/ITGA2/PTK2B/SORBS1/CDKN2A/ITGA7/ACVRL1/FGB/FGA/NEXMIF/JAM3/CDK5/MSLNL/FERMT1/VCL/ONECUT2/BCL2/MADCAM1/SGCE/CCL28/ABL1/FERMT2/MSLN/CORO2B/CD36/ITGB3/EPHA1/ITGBL1/ITGA11/MYOC/SERPINE1/TEK/FBLN5/PEAK1/THY1/OTOA/LYPD3/SEMA3E/CCL25/FGG/SIGLEC1/MMP14/PTEN/MAP4K4/SKAP1/CSF1/TRIP6/CCL21/COL5A3/ITGB7/CD9…	110
GO:0002819	BP	GO:0002819	regulation of adaptive immune response	84/7255	170/18862	0.00228391	0.0330451	0.0282464	RIPK2/CD160/ZBTB7B/AZGP1/CEACAM1/HSPD1/TRIM27/IL23A/EXOSC3/MAD2L2/FZD5/IL6ST/PVR/ZP3/SLC11A1/MEF2C/CD1D/RIPK3/PAXIP1/CCR2/CLEC4G/CD48/KMT5C/IL4R/SMAD7/DUSP10/B2M/MSH2/FOXP3/BTK/NOD2/TRPM4/CD1C/SKAP1/FCER2/ADA/RSAD2/SASH3/TNFSF13/HLX/CCL19/IL2/IL27RA/TNFSF4/CLCF1/WAS/CD4/IL18/IL1R1/CR1/IL10/PTPRC/C4BPB/CD28/IL1B/PKN1/ZC3H12A/KLRC1/SAMSN1/CD226/IL23R/FCGR2B/TBX21/CD1A/IL18R1/FUT7/IL1RL1/XCL1/LILRB1…	84
GO:0007405	BP	GO:0007405	neuroblast proliferation	32/7255	55/18862	0.00234532	0.0338591	0.0289422	PTN/RACGAP1/SHH/EML1/VEGFA/LEF1/PAFAH1B1/NUMB/DMRTA2/KDM1A/FGFR2/HHIP/FZD3/DRD2/KCNA1/CX3CR1/GLI3/SOX5/SIX3/AKNA/SMARCD3/LRRK2/FGF13/FOXG1/ASCL1/OTP/FZD9/TP53/WNT3A/ARTN/VAX1/DCT	32
GO:0071385	BP	GO:0071385	cellular response to glucocorticoid stimulus	32/7255	55/18862	0.00234532	0.0338591	0.0289422	TFAP4/FAM107A/SSTR2/BCL2L11/FBXO32/KLF9/CBX3/DNMT3B/ABCC2/SSTR5/NR3C1/ATP2B1/STC1/PCK1/SMYD3/DDIT4/NPAS4/FLT3/GSTP1/SSTR3/FOXO1/PCK2/EGFR/UGT1A1/FECH/MSTN/AQP1/STAR/ICAM1/ADCYAP1/AGTR2/ARG1	32
GO:0033627	BP	GO:0033627	cell adhesion mediated by integrin	40/7255	72/18862	0.00237203	0.0341697	0.0292077	TESC/PLPP3/LIF/PLAU/ITGA2/P2RY12/NEXMIF/JAM3/FERMT1/ITGB3/PIK3CG/EXT1/CRK/ITGBL1/ITGA11/SERPINE1/PIEZO1/RAC3/PODXL/SKAP1/ADA/CCL21/NCKAP1L/ITGB7/EPHA8/ITGB8/ITGA4/PDE3B/CCL5/CD3E/EPHA2/CXCL13/ITGA5/FERMT3/ICAM1/COL16A1/HRG/FOXC2/SFRP2/RET	40
GO:0042273	BP	GO:0042273	ribosomal large subunit biogenesis	40/7255	72/18862	0.00237203	0.0341697	0.0292077	GTPBP4/NOP2/WDR12/BOP1/WDR74/NLE1/NOP16/RRS1/GTF3A/URB1/MRTO4/NIFK/RPL7L1/RPF2/BRIX1/RSL1D1/PES1/LAS1L/NIP7/MALSU1/EBNA1BP2/NPM1/NOC2L/PAK1IP1/PPAN/NHP2/DDX18/RRP15/DDX28/MAK16/RPL10L/RPL35/RPL26L1/RPL7A/EIF6/DHX30/RPL35A/RPL7/RPL38/RPLP0	40
GO:0070302	BP	GO:0070302	regulation of stress-activated protein kinase signaling cascade	90/7255	184/18862	0.00239589	0.0344757	0.0294692	PDCD4/RIPK2/MYC/PJA2/MARVELD3/WNT7B/PINK1/FGF19/TLR3/MAGI3/VEGFA/F2RL1/HAND2/SFRP1/TRAF5/RIPK1/FOXM1/PTK2B/BMP2/RELL2/XDH/UNC5CL/EDAR/PRMT1/RELL1/MMP8/PPIA/TAOK3/SH3RF1/NBR1/PER1/KLHL31/DAB2IP/INAVA/GSTP1/DUSP15/MAPK3/SPHK1/CD27/DUSP10/NCOR1/PRKN/STK3/CYLD/WNT5A/CDC42/FAS/NOD2/SASH1/TNFSF11/FOXO1/MAP4K4/EGFR/ULK4/PBK/SLAMF1/SERPINF2/TPD52L1/RASSF2/CCL21/NCF1/AMBP/CCL19/MINK1/CAV3/MAP3K10/SCIMP/DU…	90
GO:0110149	BP	GO:0110149	regulation of biomineralization	51/7255	96/18862	0.00242537	0.0348598	0.0297976	COMP/SOX9/CYP27B1/GPM6B/PTN/TFAP2A/AMELX/BMP7/CEBPB/PTK2B/BMP2/ATP2B1/SLC8A1/MEF2C/BMP4/TXLNG/AHSG/ADRB2/BMP6/NBR1/FBXO5/DDR2/BMP2K/TWIST1/ENPP1/ENAM/OSR1/ACVR2A/MMP20/IFITM5/TRPM4/S1PR1/MGP/OMD/ACVR2B/NOS3/DMP1/FGF23/KL/P2RX7/CCL3/FBLN7/ECM1/FZD9/SGMS2/GATA1/LTF/BGLAP/ADGRV1/RFLNA/OSR2	51
GO:0006633	BP	GO:0006633	fatty acid biosynthetic process	83/7255	168/18862	0.00242789	0.0348598	0.0297976	TRIB3/PTGS1/PDK4/MLXIPL/ABHD3/HPGDS/PLP1/CEACAM1/SCD/ACACB/MGLL/HACD3/ABCD3/HPGD/BRCA1/EDN2/FASN/ACLY/PLA2G3/EPHX2/LIPG/MID1IP1/HACD4/ALOXE3/GSTM2/ACSM5/ACSS2/GSTP1/LIPH/ABCD2/ELOVL4/MIF/ELOVL6/ACACA/CYP2C8/PECR/CYP3A4/FADS2/FADS3/FADS1/ACSBG1/ACADVL/EIF6/INSIG1/WDTC1/LIPC/ELOVL5/GSTM4/PIBF1/CBR1/ABHD1/ACOT4/PTGDS/PTGES2/PRKAA2/TBXAS1/QKI/AKR1C3/ABHD2/PTGIS/IL1B/FADS6/OLAH/LIPI/ACSM1/PTGES/APOC2/…	83
GO:0002704	BP	GO:0002704	negative regulation of leukocyte mediated immunity	31/7255	53/18862	0.00243233	0.0348854	0.0298195	CEACAM1/HMOX1/FOXF1/CCR2/CLEC4G/CRK/SMAD7/FOXP3/NOD2/LGALS9/CD96/KIR2DL4/CR1/SERPINB4/PTPRC/C4BPB/IL13RA2/KLRC1/FCGR2B/TBX21/BST2/XCL1/LILRB1/ARG1/HLA-G/FOXJ1/CD300A/IL20RB/SUSD4/KLRD1/C4BPA	31
GO:0006979	BP	GO:0006979	response to oxidative stress	200/7255	444/18862	0.00244714	0.0350597	0.0299684	ETFDH/PRDX6/CBX8/TAT/DPEP1/MET/PTGS1/PYCR1/PDE8A/MMP3/EZH2/ECT2/KLF4/CDK2/DHRS2/PINK1/TRAP1/SLC7A11/SELENOP/MELK/NONO/FOSL1/EGLN1/GNAO1/KCNA5/TPM1/NOX4/ANGPTL7/PPARGC1B/TBC1D24/HMOX1/PSEN1/PRDX4/ANKZF1/PNPT1/SESN2/TMEM161A/FANCD2/EPAS1/AGAP3/UCN/SIGMAR1/COL1A1/LPO/RNF112/RIPK1/CAPN2/BMP7/PTK2B/ABCC2/CRYAB/NFE2L1/NUDT1/MSRB3/PRR5L/GPR37L1/GPX3/TXNIP/HDAC2/SLC8A1/CCNA2/ALAD/RIPK3/PDGFD/CPEB2/PCNA/B…	200
GO:0034219	BP	GO:0034219	carbohydrate transmembrane transport	60/7255	116/18862	0.00245498	0.0351338	0.0300318	TRIB3/APPL2/RAP1A/OPN3/SLC2A4/FGF19/SLC5A11/SLC23A1/RNASEL/PPBP/ERFE/SESN2/PRKCB/ZDHHC7/CLIP3/SORBS1/CAPN10/MFSD4A/PPARD/HK2/SLC2A1/EDNRA/MEF2A/SLC17A5/ENPP1/RAB4B/PID1/ASPSCR1/SLC2A12/TERT/INPP5K/SLC2A5/GRB10/SLC25A27/SLC2A8/SLC27A4/IGF1/NR4A3/SLC5A2/INSR/C1QTNF12/LEP/SLC5A10/IL1B/ITLN1/CLTCL1/FGF21/IRS2/GH1/SLC5A1/OSTN/KLF15/SLC2A7/SLC45A1/FFAR4/SLC2A3/SLC5A9/ADIPOQ/C3/SLC2A2	60
GO:0002438	BP	GO:0002438	acute inflammatory response to antigenic stimulus	16/7255	23/18862	0.00247004	0.0352724	0.0301503	ELANE/ZP3/CNR1/EXT1/BTK/CCR7/NPY5R/FCGR2B/ICAM1/FUT7/PLA2G2D/ADCYAP1/OPRM1/IL20RB/IL31RA/C3	16
GO:0009127	BP	GO:0009127	purine nucleoside monophosphate biosynthetic process	16/7255	23/18862	0.00247004	0.0352724	0.0301503	PPAT/ATIC/IMPDH1/PAICS/GMPS/AMPD1/AMPD2/GART/IMPDH2/ADK/PFAS/HPRT1/PRPS2/ADA/APRT/ADSL	16
GO:0007266	BP	GO:0007266	Rho protein signal transduction	68/7255	134/18862	0.00248103	0.0353526	0.0302188	MET/RTKN/CELSR1/GNA13/NTN1/KANK2/ARHGEF18/LPAR1/RHOU/F2RL1/ARHGEF25/ADGRG1/TAX1BP3/ARRB1/CDC42SE2/ARHGAP42/LIMK1/ADRA1A/RTN4R/AGTR1/ARHGAP35/ABL1/P2RY8/PDPN/GPR18/MYOC/STMN1/CDC42EP3/CDC42/F2RL2/AKAP13/PLEKHG5/GPR4/COL1A2/F2R/KCTD13/ADRA2A/EPS8/RIPOR2/RHOD/P2RY10/NGFR/RHOJ/CDC42EP1/ABCA1/GPR17/WAS/COL3A1/GPR35/DLC1/ARHGEF28/STARD8/EPS8L1/GPR174/CAVIN4/PDGFRB/STARD13/PRAG1/CDC42EP2/GPR55/RASGRF1/G…	68
GO:0055123	BP	GO:0055123	digestive system development	68/7255	134/18862	0.00248103	0.0353526	0.0302188	PDX1/STRA6/NKX2-3/PCSK5/OXTR/TCF21/RBPMS2/CCNB1/PYY/SHH/FOXF2/MYOCD/SFRP1/LGR4/CXCL8/IL6ST/CLDN18/BMP4/EPHB3/IGF2/BCL2/FGFR2/CLMP/NPY/EDNRB/FOXF1/SLC4A2/EXT1/NKX3-2/WNT11/WNT5A/FGF10/KIT/SFRP5/SIX2/MIXL1/PTF1A/GLI3/EGFR/GATA4/CDKN1A/ADA/PDGFRA/HLX/CCDC40/CPS1/COBL/SOX17/NODAL/FAT4/ID2/SHOX2/SALL1/RARRES2/REG1A/ASCL1/PTK6/CELA1/CYP1A1/NKX2-2/OTC/SFRP2/SPDEF/RET/GATA5/SOX11/DAB1/ALDH1A2	68
GO:0032970	BP	GO:0032970	regulation of actin filament-based process	177/7255	389/18862	0.00249468	0.0355087	0.0303522	SPTBN2/IQANK1/MET/GRHL3/FAM107A/IQGAP3/ADD1/ECT2/CELSR1/CNN2/TACSTD2/CFL2/SVIL/GPM6B/ASAP3/TRIM27/WASL/ANK2/SYNPO/CXCL12/ATP1A2/TMEFF2/ARHGAP44/SRI/SPTBN5/LMOD1/TPM1/SYNPO2/WASHC2C/NOX4/DIXDC1/ARHGEF18/LPAR1/SLC9A1/ARHGAP17/F2RL1/DSC2/SCIN/PLN/SFRP1/ARPIN/GSN/CTNNA3/PTK2B/PTGER4/LIMA1/TMOD1/AKAP9/CAV1/STC1/ARHGEF19/JAM3/CDK5/FLNA/LIMK1/EPHA5/PDE4D/PROX1/ARHGAP35/CAMK2D/IQGAP2/ABL1/FERMT2/RND2/SH3…	177
GO:0045103	BP	GO:0045103	intermediate filament-based process	30/7255	51/18862	0.00251768	0.0357295	0.0305409	MTM1/KRT17/SYNM/PKP1/SHH/PRPH/BFSP1/KRT16/NEFM/KRT20/EVPL/ATP8A2/DES/ERBIN/NEFH/FAM83H/SYNC/KRT9/DST/PKP2/KRT6C/KRT18/INA/BFSP2/NEFL/VIM/KRT74/TCHH/KRT3/KRT71	30
GO:0046850	BP	GO:0046850	regulation of bone remodeling	30/7255	51/18862	0.00251768	0.0357295	0.0305409	CA2/PDK4/PPARGC1B/SPP1/SFRP1/CLDN18/IL20RA/SYT7/SIGLEC15/ITGB3/CALCA/LEPR/DCSTAMP/TNFRSF11B/TNFSF11/INPP5D/EGFR/S1PR1/CSF1R/HAMP/ADAM8/TNFRSF11A/LEP/CARTPT/CD38/P2RX7/BGLAP/MDK/IL6/MC4R	30
GO:0007163	BP	GO:0007163	establishment or maintenance of cell polarity	102/7255	212/18862	0.00252106	0.0357295	0.0305409	HSP90AB1/SAPCD2/RPGRIP1L/KIF2C/WNT7B/CENPA/PDCD6IP/KIF26B/MAD2L1/SHH/PLK1/SLC9A1/LRRC7/CAP2/GSN/PAFAH1B1/PTK2B/CKAP5/LAMA1/PTK7/NDE1/SPDL1/SYNJ2BP/JAM3/GPSM2/FERMT1/FRMD4B/SLC9A3R1/FEZ1/PARVA/ARHGAP35/RND2/SH3BP1/FOXF1/AMOTL1/RHOC/FBF1/ERBIN/BRSK2/SIPA1L3/MISP/DLG2/CYTH1/CRK/MARK2/WNT11/TEK/DST/WNT5A/FGF10/CDC42/SFRP5/KIF20B/MYO9A/AMOTL2/PDLIM1/MAP1B/RAC3/PARD6A/NDC80/HSP90AA1/FSCN1/CRB1/CCL21/MP…	102
GO:0007623	BP	GO:0007623	circadian rhythm	102/7255	212/18862	0.00252106	0.0357295	0.0305409	CIPC/USP2/GNA11/ARNTL2/EZH2/FBXL22/CDK4/OPN3/SOX14/CPT1A/NONO/CSNK1E/CDK1/AHCY/SUV39H2/TIMELESS/TPH1/TOP2A/KLF9/MAPK10/LGR4/SUV39H1/HTR7/MYBBP1A/HDAC2/CRY2/CSF2/BHLHE40/TH/PRKCG/GNAQ/NMU/GPR157/PRKDC/NPY2R/ARNTL/IMPDH2/NR0B2/PROX1/NLGN1/PER3/PER1/PPP1CB/PPARGC1A/BTBD9/F7/NRIP1/METTL3/SERPINE1/NCOR1/DRD2/FBXL6/NKX2-1/PRMT5/OGT/MTA1/FBXL17/PTEN/PPARA/EGFR/KLF10/ADA/FBXL3/ADORA2A/NGFR/ID2/OPN4/PTGDS…	102
GO:0070167	BP	GO:0070167	regulation of biomineral tissue development	50/7255	94/18862	0.00257063	0.0363928	0.0311079	COMP/SOX9/CYP27B1/GPM6B/PTN/TFAP2A/AMELX/BMP7/CEBPB/PTK2B/BMP2/ATP2B1/SLC8A1/MEF2C/BMP4/TXLNG/AHSG/ADRB2/BMP6/NBR1/FBXO5/DDR2/BMP2K/TWIST1/ENPP1/ENAM/OSR1/ACVR2A/MMP20/IFITM5/TRPM4/S1PR1/MGP/OMD/ACVR2B/NOS3/DMP1/FGF23/KL/P2RX7/CCL3/ECM1/FZD9/SGMS2/GATA1/LTF/BGLAP/ADGRV1/RFLNA/OSR2	50
GO:0009395	BP	GO:0009395	phospholipid catabolic process	29/7255	49/18862	0.00260035	0.0366505	0.0313282	PRDX6/ENPP6/SMPD1/GDPD3/PLCG2/ABHD6/GDE1/PLA2G5/LIPG/APOA2/PRKCD/SMPD3/NAPEPLD/PLCG1/GPCPD1/SCARB1/PLA2G4E/ENPP2/LIPC/PLA2G10/PLA2G4B/PNPLA7/SMPDL3B/PLA2G4D/APOC2/APOC1/PLA2G4F/ANGPTL3/ABHD12B	29
GO:0021515	BP	GO:0021515	cell differentiation in spinal cord	29/7255	49/18862	0.00260035	0.0366505	0.0313282	SOX4/SHH/PHOX2A/SOX1/DMRT3/GLI3/TCTN1/TBX20/LHX5/MNX1/TAL1/LHX4/LHX1/MDGA1/ASCL1/GDF7/DYNC2H1/WNT3A/GSX1/LHX3/NKX2-2/GATA2/DRAXIN/DBX1/MDGA2/WNT1/SOX6/GBX1/HOXC10	29
GO:0070231	BP	GO:0070231	T cell apoptotic process	29/7255	49/18862	0.00260035	0.0366505	0.0313282	BCL2L11/ZC3H8/RIPK1/BMP4/RIPK3/GIMAP8/LGALS3/CD27/BCL10/TSC22D3/DNAJA3/WNT5A/BAK1/FAS/GLI3/LGALS9/ADA/ARG2/CCL5/ADAM8/RPS6/DOCK8/PTCRA/TP53/FASLG/CLC/ST3GAL1/IDO1/LGALS14	29
GO:0072348	BP	GO:0072348	sulfur compound transport	29/7255	49/18862	0.00260035	0.0366505	0.0313282	SLC36A1/ABCG2/SLC6A6/SLC26A2/SLC7A11/SLC5A6/RACGAP1/SLC26A3/SLC13A3/SLC44A4/SLC26A9/ABCC1/SLC25A14/SLC35B3/SLC1A1/SLC9A3R1/SLC38A7/SLC35B2/SLC19A2/SLC25A19/SLC3A1/SLC1A4/SLC13A1/LRRC8C/SLC26A4/SLC26A7/SLC26A10/SLC7A9/SLC35F3	29
GO:0001838	BP	GO:0001838	embryonic epithelial tube formation	59/7255	114/18862	0.00260834	0.0366505	0.0313282	MTHFD1L/SALL4/CTHRC1/KAT2A/GRHL3/SOX9/SOX4/CELSR1/SFRP1/SIX1/STIL/BMP7/PRKACB/FOLR1/GDNF/PTK7/TULP3/BMP4/SHROOM3/SIX4/IRX3/TRIM71/ARHGAP35/ABL1/LUZP1/MTHFD1/FZD3/BMP5/BCL10/TWIST1/STK3/WNT5A/MTHFR/OSR1/KIF20B/SPINT1/GLMN/TCTN1/DVL1/FZD6/LRP2/SCRIB/HAND1/RARG/COBL/NODAL/IRX2/DLC1/RPS7/PAX2/CECR2/GDF7/PRICKLE1/FZD2/SFRP2/HES5/RET/SOX11/WNT9B	59
GO:0003231	BP	GO:0003231	cardiac ventricle development	59/7255	114/18862	0.00260834	0.0366505	0.0313282	COL11A1/SALL4/STRA6/CITED2/SOX4/PDE2A/TNNI3/TPM1/MYOCD/HAND2/DAND5/NPRL3/PTK7/SLIT3/MEF2C/BMP4/NPY2R/FGFR2/PROX1/CHD7/FOXF1/LUZP1/PPP1R13L/TNNT2/SMAD7/WNT11/WNT5A/ZFPM1/PKP2/ROBO2/GATA4/POU4F1/SLIT2/TBX20/LRP2/SMAD6/HAND1/MYBPC3/TGFBR3/NRG1/SMARCD3/ZFPM2/KCNK2/SALL1/TBX5/TNNC1/FOXC1/HEYL/TBX3/NKX2-5/MYL2/NPY5R/MYH6/GJA5/FZD2/FOXC2/SFRP2/SOX11/FOXH1	59
GO:0015749	BP	GO:0015749	monosaccharide transmembrane transport	59/7255	114/18862	0.00260834	0.0366505	0.0313282	TRIB3/APPL2/RAP1A/OPN3/SLC2A4/FGF19/SLC5A11/SLC23A1/RNASEL/PPBP/ERFE/SESN2/PRKCB/ZDHHC7/CLIP3/SORBS1/CAPN10/MFSD4A/PPARD/HK2/SLC2A1/EDNRA/MEF2A/ENPP1/RAB4B/PID1/ASPSCR1/SLC2A12/TERT/INPP5K/SLC2A5/GRB10/SLC25A27/SLC2A8/SLC27A4/IGF1/NR4A3/SLC5A2/INSR/C1QTNF12/LEP/SLC5A10/IL1B/ITLN1/CLTCL1/FGF21/IRS2/GH1/SLC5A1/OSTN/KLF15/SLC2A7/SLC45A1/FFAR4/SLC2A3/SLC5A9/ADIPOQ/C3/SLC2A2	59
GO:0006026	BP	GO:0006026	aminoglycan catabolic process	38/7255	68/18862	0.00262134	0.0367939	0.0314508	CEMIP/FUCA1/LYVE1/ACAN/CHP1/CD44/HPSE2/SLC9A1/BGN/STAB2/OVGP1/CHI3L1/HYAL3/OGN/HMMR/GPC2/AGRN/PRELP/DCN/HYAL2/PGLYRP3/CSPG4/OMD/FGF2/NCAN/VCAN/PGLYRP4/HPSE/IDS/LYG1/CHI3L2/GPC1/IDUA/GPC6/SDC2/GPC5/CHIT1/PGLYRP2	38
GO:0010977	BP	GO:0010977	negative regulation of neuron projection development	67/7255	132/18862	0.00263806	0.0369833	0.0316127	KLK8/SEMA6D/TRAK2/WNT3/ITM2C/NTN1/LPAR1/STMN2/SPP1/PSEN1/SEMA6A/HDAC2/CDK5/FLNA/NEU4/SEMA3G/RTN4R/EPHA7/NLGN1/RGMA/ADCY6/SEMA4G/PLXNA3/B2M/RTN4RL2/WNT5A/SPART/THY1/SEMA3E/TRPV4/EPHB2/PTEN/SEMA3F/INPP5J/SEMA3D/NGFR/SEMA4F/TBX6/FKBP4/ACP4/CDKL3/MAP2/LRRK2/OMG/PTPRO/FGF13/TNR/SEMA5B/CD38/SEMA3B/VIM/PRAG1/LINGO1/WNT3A/DPYSL3/TRIM46/NR2F1/PTPRS/EPHA4/ARHGAP4/GFI1/DRAXIN/KIAA0319/FSTL4/LRP4/ZNF365/DAB1	67
GO:0033622	BP	GO:0033622	integrin activation	17/7255	25/18862	0.00264608	0.0369833	0.0316127	FBLIM1/KIF14/CXCL12/PTGER4/P2RY12/JAM3/FERMT1/FERMT2/TLN1/PIEZO1/SKAP1/MZB1/CDH17/CXCL13/FERMT3/COL16A1/SELP	17
GO:0045745	BP	GO:0045745	positive regulation of G protein-coupled receptor signaling pathway	17/7255	25/18862	0.00264608	0.0369833	0.0316127	KLK6/PTGDR2/CHGA/GPER1/F2/DRD2/PRMT5/GRP/TMOD2/FGF8/PDE6G/KLK5/GPR27/NECAB2/MRAP/GAS2L2/C3	17
GO:0060259	BP	GO:0060259	regulation of feeding behavior	17/7255	25/18862	0.00264608	0.0369833	0.0316127	UCN/CNR1/NMU/NPY2R/INSL5/CFAP20/LEPR/NAPEPLD/NR4A3/SGIP1/RETN/QRFP/TACR3/MC3R/AGRP/TRH/MC4R	17
GO:0050679	BP	GO:0050679	positive regulation of epithelial cell proliferation	98/7255	203/18862	0.00265539	0.037074	0.0316902	CDH3/CLDN1/WNT2/APLN/CCND1/IQGAP3/SOX9/MYC/VEGFD/NME1/PTN/CXCL12/SHH/VEGFA/HMOX1/SFRP1/APELA/BMP2/VIP/BMP4/IGF2/AGTR1/FGFR2/REG3A/PROX1/JAML/BMP6/BAD/PPP1R16B/TCF7L2/TNFSF12/ITGB3/BMP5/SCG2/TWIST1/DLX6/VASH2/MST1/TEK/PGF/AREG/PLCG1/WNT5A/FGF10/B4GALT1/CCL26/CDC42/OSR1/ZNF703/NOD2/CCL24/TGFA/EGFR/JCAD/FGF2/HPN/SIRT6/AR/MMP12/FGFR1/ZNF304/IGF1/NR4A3/ODAM/NODAL/MYDGF/ITGA4/AKT3/DLX5/CCL11/PIK3CD/FGF…	98
GO:0030168	BP	GO:0030168	platelet activation	78/7255	157/18862	0.00266081	0.0371103	0.0317212	GNA11/CSRP1/COMP/CEACAM1/MYL9/P2RY1/SLC7A11/GNG2/GNA13/P2RX1/ILK/COL1A1/PRKCB/TYRO3/ARRB1/FGB/PLCG2/P2RY12/FGA/FLNA/PRKCG/GNAQ/VCL/TRPC7/PPIA/ITPR1/PDPN/PRKCD/ITGB3/F2/HBB/TLN1/MAPK3/PIK3CG/PRKCE/SERPINE2/PRKG1/F2RL2/FGG/BLK/TRPC6/COL1A2/F2R/ADRA2A/PDGFRA/GP1BA/FZD6/STXBP1/DGKZ/AXL/ADRA2C/GNA15/CD40LG/PF4/C1QTNF1/COL3A1/SH2B3/DGKA/NOS3/VAV1/PIK3R5/ENTPD2/PIK3R6/WNT3A/MPIG6B/ADAMTS18/SAA1/FERMT3/T…	78
GO:0002823	BP	GO:0002823	negative regulation of adaptive immune response based on somatic recombination of immune receptors built from immunoglobulin superfamily domains	28/7255	47/18862	0.0026791	0.0372863	0.0318717	ZBTB7B/CEACAM1/CLEC4G/IL4R/SMAD7/FOXP3/NOD2/IL2/IL27RA/TNFSF4/CR1/PTPRC/C4BPB/ZC3H12A/KLRC1/FCGR2B/TBX21/IL1RL1/XCL1/LILRB1/IL33/ARG1/HLA-G/FOXJ1/IL20RB/SUSD4/KLRD1/C4BPA	28
GO:0045839	BP	GO:0045839	negative regulation of mitotic nuclear division	28/7255	47/18862	0.0026791	0.0372863	0.0318717	TRIP13/BUB1/MTBP/CCNB1/CHEK1/MAD2L1/PLK1/MAD2L2/TOM1L2/PCID2/BMP7/CDT1/BUB3/CENPF/KNTC1/BUB1B/TTK/SPDL1/BMP4/AURKB/CDC20/FBXO5/ZWINT/APC/NDC80/XRCC3/DUSP1/USP44	28
GO:0002864	BP	GO:0002864	regulation of acute inflammatory response to antigenic stimulus	11/7255	14/18862	0.00270117	0.0373563	0.0319315	ZP3/CNR1/BTK/CCR7/NPY5R/FCGR2B/FUT7/PLA2G2D/ADCYAP1/IL20RB/C3	11
GO:0009111	BP	GO:0009111	vitamin catabolic process	11/7255	14/18862	0.00270117	0.0373563	0.0319315	CYP27B1/CYP2W1/CYP4F12/CYP26A1/CYP26B1/CYP4F3/CYP24A1/FGF23/CRABP1/PDXP/CYP26C1	11
GO:0010649	BP	GO:0010649	regulation of cell communication by electrical coupling	11/7255	14/18862	0.00270117	0.0373563	0.0319315	ANK3/CALM1/SRI/CAV1/CASQ2/SLC8A1/PDE4D/CAMK2D/HRC/TRDN/GJA5	11
GO:0035589	BP	GO:0035589	G protein-coupled purinergic nucleotide receptor signaling pathway	11/7255	14/18862	0.00270117	0.0373563	0.0319315	P2RY1/P2RY14/P2RY4/P2RY12/P2RY8/GPR34/P2RY10/P2RY13/P2RY2/GPR171/GPR87	11
GO:0072672	BP	GO:0072672	neutrophil extravasation	11/7255	14/18862	0.00270117	0.0373563	0.0319315	CD177/JAML/PIK3CG/RIPOR2/PIK3CD/ADAM8/IL1R1/PECAM1/FUT7/MDK/XG	11
GO:2000232	BP	GO:2000232	regulation of rRNA processing	11/7255	14/18862	0.00270117	0.0373563	0.0319315	WDR43/WDR75/KAT2B/HEATR1/BUD23/TRMT112/RIOK1/NUDT16/UTP15/USP36/DIMT1	11
GO:0017144	BP	GO:0017144	drug metabolic process	27/7255	45/18862	0.0027525	0.0379133	0.0324077	DPEP1/ABCB11/FMO4/CAD/BCHE/FMO5/ABCC2/CYP2W1/CYP2C18/CYP2S1/ADH1A/NOS1/AOX1/CYP2C8/CYP3A4/UGT1A1/CYP4F12/TPMT/CYP2F1/UGT1A7/CBR1/CYP2J2/CYP2U1/FMO1/FMO2/CYP1A1/CYP2A6	27
GO:0048701	BP	GO:0048701	embryonic cranial skeleton morphogenesis	27/7255	45/18862	0.0027525	0.0379133	0.0324077	MTHFD1L/IRX5/TFAP2A/SIX1/TBX15/TULP3/BMP4/SIX4/FGFR2/NDST1/MTHFD1/TWIST1/SIX2/EIF4A3/GLI3/MMP14/PDGFRA/FGF8/RDH10/PRRX1/NODAL/LHX1/PAX5/TBX1/FOXC2/DLX2/WNT9B	27
GO:0034332	BP	GO:0034332	adherens junction organization	37/7255	66/18862	0.00275298	0.0379133	0.0324077	CDH3/ADD1/CADM3/CTNND1/VEGFA/NECTIN4/PLEKHA7/NUMB/PVR/CDH10/JAM3/CDH19/VCL/CADM2/BMP6/FERMT2/INAVA/SMAD7/CDH24/TBCD/CDH11/CDC42/ZNF703/CDHR3/KIFC3/CDH6/NECTIN3/CDH15/CDH17/NECTIN1/CDH7/CDH4/CDH18/RDX/CADM1/EPHA4/CDH22	37
GO:0051306	BP	GO:0051306	mitotic sister chromatid separation	37/7255	66/18862	0.00275298	0.0379133	0.0324077	TRIP13/UBE2C/ANAPC7/BUB1/CCNB1/CDC6/MAD2L1/PLK1/PTTG1/MAD2L2/PCID2/CDT1/BUB3/CENPF/KNTC1/TACC3/BUB1B/TTK/SPDL1/AURKB/DLGAP5/CDC20/CENPE/ESPL1/FBXO5/CDC16/ZWINT/APC/NEK6/HECW2/NDC80/XRCC3/ANAPC11/DUSP1/NSMCE2/USP44/PTTG2	37
GO:0008645	BP	GO:0008645	hexose transmembrane transport	58/7255	112/18862	0.00277136	0.0379465	0.032436	TRIB3/APPL2/RAP1A/OPN3/SLC2A4/FGF19/SLC5A11/RNASEL/PPBP/ERFE/SESN2/PRKCB/ZDHHC7/CLIP3/SORBS1/CAPN10/MFSD4A/PPARD/HK2/SLC2A1/EDNRA/MEF2A/ENPP1/RAB4B/PID1/ASPSCR1/SLC2A12/TERT/INPP5K/SLC2A5/GRB10/SLC25A27/SLC2A8/SLC27A4/IGF1/NR4A3/SLC5A2/INSR/C1QTNF12/LEP/SLC5A10/IL1B/ITLN1/CLTCL1/FGF21/IRS2/GH1/SLC5A1/OSTN/KLF15/SLC2A7/SLC45A1/FFAR4/SLC2A3/SLC5A9/ADIPOQ/C3/SLC2A2	58
GO:0002825	BP	GO:0002825	regulation of T-helper 1 type immune response	18/7255	27/18862	0.00277847	0.0379465	0.032436	RIPK2/IL23A/SLC11A1/CCR2/IL4R/HLX/CCL19/IL27RA/TNFSF4/IL18/IL1R1/IL1B/IL23R/IL18R1/IL1RL1/XCL1/IL33/IL27	18
GO:0003401	BP	GO:0003401	axis elongation	18/7255	27/18862	0.00277847	0.0379465	0.032436	SOX9/NKD1/SHH/SFRP1/SIX1/PTK7/BMP4/SIX4/FGFR2/TRIM28/MAGI2/WNT11/WNT5A/FGF10/RDH10/ESR1/WNT3A/SFRP2	18
GO:0010971	BP	GO:0010971	positive regulation of G2/M transition of mitotic cell cycle	18/7255	27/18862	0.00277847	0.0379465	0.032436	CDC25B/CCND1/CDK4/CCNB1/RCC2/CDK1/DTL/DBF4B/CDC25C/CDC25A/VPS4B/PHOX2B/FBXO5/PBX1/CDC7/HSPA2/SMARCD3/STOX1	18
GO:0018126	BP	GO:0018126	protein hydroxylation	18/7255	27/18862	0.00277847	0.0379465	0.032436	EGLN1/OGFOD1/PRDX4/P3H1/PLOD3/FKBP10/P4HA3/ERO1A/P3H2/P3H4/PLOD2/PLOD1/P4HA1/ASPH/P4HTM/JMJD7/EGLN3/P3H3	18
GO:0048665	BP	GO:0048665	neuron fate specification	18/7255	27/18862	0.00277847	0.0379465	0.032436	SIX1/DMRTA2/SOX1/DMRT3/FEV/GLI3/POU4F1/POU3F2/MYT1L/MNX1/TLX3/ASCL1/LHX3/NKX2-2/ATOH1/DBX1/FOXA1/HOXC10	18
GO:0051883	BP	GO:0051883	killing of cells in other organism involved in symbiotic interaction	18/7255	27/18862	0.00277847	0.0379465	0.032436	ELANE/BCL2L11/F2RL1/KRT6A/BAD/CTSG/F2/CXCL6/GAPDH/PF4/ROMO1/CAMP/HRG/REG3G/ARG1/DEFA5/APOL1/CFHR1	18
GO:0060441	BP	GO:0060441	epithelial tube branching involved in lung morphogenesis	18/7255	27/18862	0.00277847	0.0379465	0.032436	WNT2/SOX9/CELSR1/SHH/LAMA1/WNT2B/BMP4/FGFR2/RSPO2/HHIP/FOXF1/EXT1/CTSH/KRAS/FGF10/NKX2-1/RDH10/FOXA1	18
GO:0007127	BP	GO:0007127	meiosis I	62/7255	121/18862	0.00280539	0.0379644	0.0324513	TRIP13/TEX11/CDC25B/EME1/BRCA2/AURKA/RAD54B/RAD54L/CCNE1/PLK1/CKS2/BCL2L11/PTTG1/FANCD2/MND1/TOP2A/MSH5/CCNB1IP1/SGO1/CCNB2/RAD51AP1/ESPL1/FBXO5/PSMC3IP/BRIP1/RAD51D/FMN2/MRE11/MEI1/SGO2/HSF2BP/P3H4/TEX19/EME2/CCNA1/NDC1/SLC2A8/RAD51/HSPA2/DMRT1/SYCE2/SYCE3/CCNE2/PSMA8/CNTD1/MOV10L1/ANKRD31/SYCP2/MSH4/TERB1/BRDT/RNF212B/SPATA22/DNMT3L/MEIKIN/SYCE1/SYCE1L/PTTG2/HFM1/HORMAD1/PRDM7/RAD21L1	62
GO:0010811	BP	GO:0010811	positive regulation of cell-substrate adhesion	62/7255	121/18862	0.00280539	0.0379644	0.0324513	FUT1/EGFL6/PTN/VEGFA/EDIL3/SFRP1/ILK/PTK2B/RELL2/LIMS2/FGB/FGA/FLNA/FERMT1/NPY2R/VIT/CCL28/ABL1/FERMT2/FOXF1/CD36/EPHA1/VWC2/CRK/PRKCE/MYOC/TEK/THY1/CDC42/CCL25/NEDD9/FGG/RAC3/MAP4K4/SKAP1/CSF1/DNM2/CCL21/COL8A1/CCDC80/PTPRJ/ITGA6/CDK6/C1QBP/FMN1/CD3E/DMP1/MYADM/FBLN2/CCR7/COL26A1/NDNF/EMILIN1/ITGA5/ECM2/CEACAM6/SPOCK2/COL16A1/HRG/CASS4/MDK/OLFM4	62
GO:0009124	BP	GO:0009124	nucleoside monophosphate biosynthetic process	26/7255	43/18862	0.00281884	0.0379644	0.0324513	PPAT/ATIC/IMPDH1/CAD/PAICS/GMPS/AMPD1/AMPD2/GART/UMPS/DCTD/PRPS1/IMPDH2/UCKL1/ADK/DHODH/RFK/ENTPD8/PFAS/HPRT1/TK1/PRPS2/ADA/APRT/ADSL/UPP1	26
GO:0015701	BP	GO:0015701	bicarbonate transport	26/7255	43/18862	0.00281884	0.0379644	0.0324513	CA7/CA2/SLC4A11/CA9/SLC26A2/SLC4A4/CA1/SLC26A3/CA4/CA14/CA12/SLC26A9/HBB/SLC4A2/SLC4A10/HBA2/SLC4A8/CYB5R2/CA5A/AQP1/SLC4A9/CA6/SLC26A4/SLC26A7/SLC4A1/SLC26A10	26
GO:0032309	BP	GO:0032309	icosanoid secretion	26/7255	43/18862	0.00281884	0.0379644	0.0324513	NMB/P2RX4/PLA2G2C/BDKRB2/AVPR1B/PLA2G3/PLA2G5/DRD2/MAP2K6/TNFSF11/NMUR2/PLA2G10/PLA2G2F/TNFRSF11A/LEP/PROCA1/IL1B/DRD4/PTGES/PLA2G2D/OXT/PLA2G4F/PLA2G2E/AGTR2/NTSR1/PLA2G2A	26
[truncated: 385 more rows]
