# Supplementary material for: Analysis of the Prognostic Significance and Immune Infiltration of the Amino Acid Metabolism-Related Genes in Colon Adenocarcinoma
Source: Front Genet. 2022 Aug 10;13:951461. doi: 10.3389/fgene.2022.951461 (PMC9399353; doi:10.3389/fgene.2022.951461)
Supplement: Supplementary file 3 [file Table2.xls]

## Sheet: Table S2_cox
Cox regression analysis
	Univariable Cox regression				Multivariable Cox regression
gene	HR	pvalue	HR.95L	HR.95H	HR	pvalue	HR.95L	HR.95H
RIMKLB	2.224	0.002	1.355	3.652	1.887	0.028	1.07	3.327
ASPG	0.235	0.011	0.077	0.714	0.228	0.015	0.07	0.751
TH	1.457	0.022	1.055	2.012	1.438	0.036	1.024	2.021
MTAP	1.742	0.023	1.081	2.806	1.637	0.053	0.993	2.698
AZIN2	1.934	0.032	1.058	3.533	2.128	0.02	1.125	4.025
DUOX1	1.688	0.034	1.039	2.742
PSMB2	0.54	0.036	0.304	0.959	0.523	0.032	0.29	0.945
HDC	0.392	0.037	0.163	0.944	0.256	0.004	0.102	0.643
ACMSD	1.979	0.039	1.034	3.79	2.084	0.029	1.076	4.038
PSMA8	3.777	0.045	1.027	13.888	9.546	0.007	1.835	49.662
