# Supplementary material for: Analysis of the Prognostic Significance and Immune Infiltration of the Amino Acid Metabolism-Related Genes in Colon Adenocarcinoma
Source: Front Genet. 2022 Aug 10;13:951461. doi: 10.3389/fgene.2022.951461 (PMC9399353; doi:10.3389/fgene.2022.951461)
Supplement: Supplementary file 6 [file Table5.xls]

## Sheet: Table S5_GSEA
GSEA analysis between two risk groups
	ID	Description	setSize	enrichmentScore	NES	pvalue	p.adjust	qvalues	rank	leading_edge	core_enrichment
GO_ANTIMICROBIAL_HUMORAL_RESPONSE	GO_ANTIMICROBIAL_HUMORAL_RESPONSE	GO_ANTIMICROBIAL_HUMORAL_RESPONSE	37	-0.737388	-3.26469	1e-10	1.0469e-08	7.74185e-09	786	tags=68%, list=11%, signal=61%	5646/2921/6280/602/2920/5650/114770/5196/55600/6278/140823/2244/130120/5645/1755/3853/25818/1671/3512/5967/5320/5068/1113/1673/51297
GO_AXON	GO_AXON	GO_AXON	306	0.451201	2.10653	1e-10	1.0469e-08	7.74185e-09	1780	tags=45%, list=24%, signal=36%	3747/3736/5015/3745/1129/1496/4986/4915/4842/5101/6900/6616/793/4922/4653/2823/23057/55118/57451/4036/6332/3785/6331/24141/91624/6708/4916/8927/4923/60482/11075/2596/7042/27255/6572/5179/4133/26059/287/1837/1740/1006/6860/81551/4747/4909/6329/3800/57731/84709/6326/5024/547/55714/5979/2901/85300/4135/1258/4741/56104/3776/91653/3359/1809/11141/7345/4131/6622/720/1268/3645/4628/6695/3356/30818/3786/…
GO_AXON_DEVELOPMENT	GO_AXON_DEVELOPMENT	GO_AXON_DEVELOPMENT	248	0.489391	2.25616	1e-10	1.0469e-08	7.74185e-09	1929	tags=52%, list=26%, signal=40%	5015/1749/1496/84570/57689/2290/4915/886/6900/4884/90249/347733/55118/8022/22865/5803/139065/9353/4804/10716/91624/1002/5649/6708/4916/347/5063/6586/2596/9201/27255/4133/6474/285220/575/8929/494470/4747/9723/2046/3800/57731/56920/91584/4684/2335/2045/151449/5979/1000/2674/4135/4741/658/223117/91653/9369/7143/27023/7345/23768/4131/2042/9241/1268/4628/146760/220164/57611/9378/4130/25806/4803/22854/…
GO_CALCIUM_ION_BINDING	GO_CALCIUM_ION_BINDING	GO_CALCIUM_ION_BINDING	332	0.46926	2.19921	1e-10	1.0469e-08	7.74185e-09	2094	tags=57%, list=28%, signal=43%	56138/56137/54798/88/56140/56130/1311/56139/56135/5101/793/7060/56146/9752/56136/4148/9708/147372/7140/388697/845/55118/56147/57642/57451/4036/4256/26167/120114/56128/57717/9353/56113/56112/56111/1002/2312/6708/54829/83849/64084/7092/6586/27328/64168/56098/8639/30820/56145/56142/29930/1006/6860/83872/1047/57575/4634/4322/7058/64405/1462/56884/5979/28513/56110/1000/56124/7139/56104/22981/56131/799…
GO_CATION_CHANNEL_ACTIVITY	GO_CATION_CHANNEL_ACTIVITY	GO_CATION_CHANNEL_ACTIVITY	139	0.5329	2.3463	1e-10	1.0469e-08	7.74185e-09	1903	tags=68%, list=26%, signal=51%	3747/3736/3745/259232/80036/6616/2823/779/6327/6332/3743/55800/3785/6331/3751/56479/30820/55515/2903/1142/25769/6329/10060/6326/785/5024/81033/90134/343450/2901/1258/57338/10242/3776/6262/57158/781/1146/3359/3779/11141/1136/2891/3787/63895/1268/55283/30818/7220/3786/11280/3249/23704/775/342372/9312/3777/1143/3778/728215/7881/89822/30819/27094/2892/79054/126755/219527/3768/3708/3758/170850/3709/28…
GO_CELLULAR_RESPIRATION	GO_CELLULAR_RESPIRATION	GO_CELLULAR_RESPIRATION	96	-0.515956	-2.8875	1e-10	1.0469e-08	7.74185e-09	2506	tags=80%, list=34%, signal=54%	55847/1352/50/57017/6389/84273/4714/1355/4720/4710/9167/84883/11315/4717/4708/983/55967/4707/113115/4200/4715/1340/7386/54949/1743/7385/2271/1337/3420/8802/3419/126328/4725/4695/2108/135154/2109/9238/10975/4722/4704/54539/6472/6834/6390/4700/2647/4723/1327/891/51079/10131/1349/4726/1329/4706/4716/4191/790955/374291/1351/4696/29796/158/3421/7384/3418/9377/27166/27089/440567/4713/4728/637/1537/2819…
GO_CELL_CELL_ADHESION	GO_CELL_CELL_ADHESION	GO_CELL_CELL_ADHESION	378	0.409431	1.92919	1e-10	1.0469e-08	7.74185e-09	2360	tags=54%, list=32%, signal=39%	9370/3952/56138/56137/54798/6657/1496/119/56140/56130/340533/57689/22871/1311/7704/56139/56135/5101/6900/1545/7060/56146/9752/56136/9708/170692/5010/56147/57451/26167/120114/22865/56128/57717/56113/56112/56111/91624/57863/1002/10178/6708/64084/5063/7042/27255/27328/56098/56145/1740/7373/3479/56142/29930/1006/1296/83872/57575/5340/64405/2045/55714/5979/28513/56110/10077/1000/56124/56104/56131/1494…
GO_CELL_CELL_ADHESION_VIA_PLASMA_MEMBRANE_ADHESION_MOLECULES	GO_CELL_CELL_ADHESION_VIA_PLASMA_MEMBRANE_ADHESION_MOLECULES	GO_CELL_CELL_ADHESION_VIA_PLASMA_MEMBRANE_ADHESION_MOLECULES	154	0.555157	2.45794	1e-10	1.0469e-08	7.74185e-09	1588	tags=61%, list=21%, signal=49%	9370/56138/56137/54798/56140/56130/57689/22871/56139/56135/5101/6900/56146/9752/56136/9708/5010/56147/57451/26167/120114/22865/56128/57717/56113/56112/56111/91624/57863/1002/10178/64084/7042/27255/27328/56098/56145/56142/29930/1006/83872/57575/64405/55714/5979/28513/56110/1000/56124/56104/56131/149461/56100/56129/8404/11141/56097/56123/26011/56121/56109/56127/56102/9378/56126/56134/22854/9499/260…
GO_CELL_MORPHOGENESIS_INVOLVED_IN_DIFFERENTIATION	GO_CELL_MORPHOGENESIS_INVOLVED_IN_DIFFERENTIATION	GO_CELL_MORPHOGENESIS_INVOLVED_IN_DIFFERENTIATION	352	0.428298	2.01234	1e-10	1.0469e-08	7.74185e-09	1806	tags=43%, list=24%, signal=35%	5015/1749/1496/84570/57689/22871/2290/4915/886/6900/4884/4653/90249/4148/347733/57642/8022/22865/5803/22891/139065/9353/4804/10716/91624/1002/5649/6708/4916/5063/6586/2596/9201/367/27255/4133/6474/285220/7373/575/8929/494470/4747/9723/2046/3800/57731/56920/91584/4684/168002/2335/2045/151449/5979/1000/2674/4135/658/223117/577/91653/9369/7143/27023/11141/1136/7345/23768/4131/2042/9241/4628/1286/220…
GO_CELL_MORPHOGENESIS_INVOLVED_IN_NEURON_DIFFERENTIATION	GO_CELL_MORPHOGENESIS_INVOLVED_IN_NEURON_DIFFERENTIATION	GO_CELL_MORPHOGENESIS_INVOLVED_IN_NEURON_DIFFERENTIATION	277	0.472878	2.20279	1e-10	1.0469e-08	7.74185e-09	1806	tags=47%, list=24%, signal=37%	5015/1749/1496/84570/57689/22871/2290/4915/886/6900/4884/90249/347733/8022/22865/5803/22891/139065/9353/4804/10716/91624/1002/5649/6708/4916/5063/6586/2596/9201/27255/4133/6474/285220/575/8929/494470/4747/9723/2046/3800/57731/56920/91584/4684/2335/2045/151449/5979/1000/2674/4135/658/223117/577/91653/9369/7143/27023/11141/1136/7345/23768/4131/2042/9241/4628/220164/57611/9378/23363/4130/25806/4803/…
GO_CELL_PART_MORPHOGENESIS	GO_CELL_PART_MORPHOGENESIS	GO_CELL_PART_MORPHOGENESIS	331	0.450403	2.11094	1e-10	1.0469e-08	7.74185e-09	1499	tags=40%, list=20%, signal=33%	203447/5015/1749/1496/84570/6456/57689/22871/2290/4915/886/6900/4884/90249/2823/347733/4036/8022/22865/5803/22891/139065/9353/4804/10716/91624/1002/5649/6708/4916/9699/57624/5063/6586/2596/9201/27255/4133/6474/285220/575/8929/6860/494470/4747/9723/4909/2046/3800/57731/56920/91584/4684/2335/2045/151449/5979/1000/2674/4135/658/223117/577/91653/9369/7143/27023/11141/1136/84258/7345/23768/4131/2042/9…
GO_CENTRAL_NERVOUS_SYSTEM_DEVELOPMENT	GO_CENTRAL_NERVOUS_SYSTEM_DEVELOPMENT	GO_CENTRAL_NERVOUS_SYSTEM_DEVELOPMENT	444	0.391616	1.85923	1e-10	1.0469e-08	7.74185e-09	1967	tags=41%, list=26%, signal=32%	3952/3747/3736/3226/5015/27164/6657/1749/1272/2019/1496/5081/6456/2018/2290/7704/4915/886/6900/4884/55118/6423/4036/1394/8022/30012/5803/22891/1280/9353/56923/10716/6331/124925/6594/5649/4916/347/9201/2558/27255/6495/4133/51412/8929/284612/2775/2903/6860/120237/23026/4747/121643/8382/6496/57731/388662/91584/6422/64405/2045/1462/151449/547/10718/1000/5999/139411/2066/7143/27023/5021/718/1463/9241/…
GO_EMBRYONIC_MORPHOGENESIS	GO_EMBRYONIC_MORPHOGENESIS	GO_EMBRYONIC_MORPHOGENESIS	266	0.440445	2.04324	1e-10	1.0469e-08	7.74185e-09	2266	tags=52%, list=30%, signal=37%	9370/3226/5015/6657/2138/1749/2019/221833/3357/2290/7704/8200/6423/4036/131405/1280/9464/144165/1301/668/7042/367/6495/6474/9421/341640/1295/51804/121643/6496/53904/6422/2335/151449/5979/130497/6262/64388/10804/3238/7043/3899/3225/9241/26011/6935/4325/6664/8626/3249/23213/775/2254/3624/2200/79191/145258/2202/25806/348093/220/3236/2719/5079/57167/7054/7471/3221/64220/51761/10736/4838/2737/50937/57…
GO_HOMOPHILIC_CELL_ADHESION_VIA_PLASMA_MEMBRANE_ADHESION_MOLECULES	GO_HOMOPHILIC_CELL_ADHESION_VIA_PLASMA_MEMBRANE_ADHESION_MOLECULES	GO_HOMOPHILIC_CELL_ADHESION_VIA_PLASMA_MEMBRANE_ADHESION_MOLECULES	106	0.658944	2.78492	1e-10	1.0469e-08	7.74185e-09	1588	tags=73%, list=21%, signal=58%	56138/56137/54798/56140/56130/56139/56135/5101/6900/56146/9752/56136/9708/56147/26167/120114/56128/57717/56113/56112/56111/91624/57863/1002/64084/27255/27328/56098/56145/56142/29930/1006/83872/57575/64405/55714/5979/28513/56110/1000/56124/56104/56131/56100/56129/56097/56123/56121/56109/56127/56102/56126/56134/9499/26025/56114/56099/56101/56105/56125/56103/23705/133418/5365/152330/54549/1009/56141…
GO_INNER_MITOCHONDRIAL_MEMBRANE_PROTEIN_COMPLEX	GO_INNER_MITOCHONDRIAL_MEMBRANE_PROTEIN_COMPLEX	GO_INNER_MITOCHONDRIAL_MEMBRANE_PROTEIN_COMPLEX	60	-0.598154	-3.05345	1e-10	1.0469e-08	7.74185e-09	2278	tags=87%, list=31%, signal=61%	4720/4710/10105/11315/4717/4708/84303/55967/4707/55013/4715/7386/90580/7385/1337/90550/126328/4725/4695/135154/4722/4704/55572/54539/6390/4700/92609/4723/55101/1327/91689/51079/10245/4726/4706/4716/790955/374291/293/4696/56901/29796/26519/7384/9377/27089/400916/440567/4713/4728/1537/140823
GO_MITOCHONDRIAL_GENE_EXPRESSION	GO_MITOCHONDRIAL_GENE_EXPRESSION	GO_MITOCHONDRIAL_GENE_EXPRESSION	88	-0.568378	-3.10704	1e-10	1.0469e-08	7.74185e-09	2811	tags=92%, list=38%, signal=58%	63931/55037/5018/387338/23107/11222/51654/65080/29074/51067/124995/63875/60528/84881/79590/55168/84273/64976/54148/64963/55245/283459/28998/51021/5188/28957/84275/64981/84311/29088/51642/51649/54948/55052/64979/60488/26995/122704/64978/5442/84769/219927/84300/51069/81554/118487/285367/64960/80324/6150/64928/9238/29093/78988/51081/6472/7284/51116/3396/51264/10573/51073/740/64951/6182/84545/90480/2…
GO_MITOCHONDRIAL_MATRIX	GO_MITOCHONDRIAL_MATRIX	GO_MITOCHONDRIAL_MATRIX	237	-0.42743	-2.74316	1e-10	1.0469e-08	7.74185e-09	2516	tags=77%, list=34%, signal=53%	63875/22907/122961/51025/7417/50/51218/60528/11112/84881/79590/55168/4714/23590/25902/64976/23424/37/5165/54148/4720/10797/64963/26073/28998/4285/51021/10105/9512/11315/28957/51022/2639/26024/51102/2806/80347/10667/23203/983/64981/57128/318/84311/29088/6742/79587/84274/51805/51642/5831/54948/55052/4200/51657/64979/60488/26995/9093/122704/54949/80308/1743/64978/5442/84769/622/7385/2271/10469/21992…
GO_MITOCHONDRIAL_MEMBRANE_PART	GO_MITOCHONDRIAL_MEMBRANE_PART	GO_MITOCHONDRIAL_MEMBRANE_PART	113	-0.463027	-2.6714	1e-10	1.0469e-08	7.74185e-09	2413	tags=75%, list=32%, signal=52%	6389/84273/8834/4714/54543/1355/80775/25874/79133/4720/55744/4710/4580/9167/10105/11315/4717/89941/51660/4708/84303/55967/4707/55013/84274/51805/4715/10452/7386/90580/54968/622/7385/1337/56993/90550/27235/126328/4725/285521/51117/4695/135154/4722/4704/578/5250/55572/54539/6834/6390/4700/92609/4723/55101/1327/1347/91689/51079/1349/28958/10245/4726/4706/4716/6770/790955/374291/293/4696/56901/29796/…
GO_MITOCHONDRIAL_PROTEIN_COMPLEX	GO_MITOCHONDRIAL_PROTEIN_COMPLEX	GO_MITOCHONDRIAL_PROTEIN_COMPLEX	131	-0.592574	-3.50535	1e-10	1.0469e-08	7.74185e-09	2438	tags=86%, list=33%, signal=59%	79590/55168/6389/4714/54543/64976/54148/4720/64963/4710/4580/28998/51021/10105/9512/11315/4717/28957/4708/23203/64981/84303/84311/55967/29088/4707/55013/51642/54948/55052/4715/64979/60488/10452/122704/7386/64978/5442/90580/84769/7385/219927/5163/1337/51069/118487/56993/90550/581/126328/4725/64960/4695/6150/64928/10295/135154/29093/78988/4722/4704/51081/55572/54539/6390/51116/4700/3396/92609/4723/…
GO_MITOCHONDRIAL_TRANSLATION	GO_MITOCHONDRIAL_TRANSLATION	GO_MITOCHONDRIAL_TRANSLATION	78	-0.593205	-3.18519	1e-10	1.0469e-08	7.74185e-09	2811	tags=95%, list=38%, signal=60%	63931/55037/5018/387338/23107/11222/51654/65080/29074/51067/124995/63875/84881/79590/55168/84273/64976/54148/64963/55245/283459/28998/51021/5188/28957/64981/84311/29088/51642/51649/54948/55052/64979/60488/26995/122704/64978/84769/219927/84300/51069/81554/118487/285367/64960/6150/64928/29093/78988/51081/6472/7284/51116/3396/51264/10573/51073/740/64951/6182/84545/90480/28958/51253/54998/65003/11541…
GO_MITOCHONDRIAL_TRANSLATIONAL_TERMINATION	GO_MITOCHONDRIAL_TRANSLATIONAL_TERMINATION	GO_MITOCHONDRIAL_TRANSLATIONAL_TERMINATION	57	-0.616603	-3.08296	1e-10	1.0469e-08	7.74185e-09	2811	tags=98%, list=38%, signal=62%	63931/55037/5018/23107/11222/65080/29074/124995/63875/79590/55168/64976/54148/64963/28998/51021/28957/64981/84311/29088/51642/51649/54948/55052/64979/60488/122704/64978/219927/51069/118487/64960/6150/64928/29093/78988/51081/51116/3396/51264/10573/51073/740/64951/6182/84545/90480/51253/54998/65003/116541/64949/64975/6183/65993/128308
GO_MUSCLE_STRUCTURE_DEVELOPMENT	GO_MUSCLE_STRUCTURE_DEVELOPMENT	GO_MUSCLE_STRUCTURE_DEVELOPMENT	296	0.439318	2.04618	1e-10	1.0469e-08	7.74185e-09	2264	tags=51%, list=30%, signal=37%	88/150921/1496/2248/4223/5081/4629/1311/4842/11155/7140/845/27063/4036/202151/25802/144165/1301/668/7042/6495/287/6474/9421/575/8929/3479/51804/150572/494470/10290/4634/6445/4638/8038/1000/5999/8736/7139/64091/3776/6262/57158/577/91653/2066/57538/7345/4868/9241/23414/4628/6935/50507/1310/93166/6664/6444/3486/6876/2254/23363/145258/341676/348093/93649/23345/148/3236/11149/50804/146862/9734/221662/…
GO_NERVOUS_SYSTEM_PROCESS	GO_NERVOUS_SYSTEM_PROCESS	GO_NERVOUS_SYSTEM_PROCESS	440	0.472511	2.24361	1e-10	1.0469e-08	7.74185e-09	2066	tags=54%, list=28%, signal=41%	28983/3736/3226/2138/127069/2019/1496/4986/80036/57144/22871/1311/50838/4915/477/6900/6616/1545/793/4884/259289/11255/590/2561/8001/100507003/4036/1394/6332/9607/55800/30012/84530/5803/1280/22986/1285/5995/259293/56923/10716/6331/6017/124925/5649/4916/3000/64478/9699/440435/23349/6096/4923/1301/2925/2558/6865/3751/340990/53942/5179/6495/8701/1740/8929/2903/259292/6860/1142/765/83872/11081/4747/64…
GO_ORGANELLAR_RIBOSOME	GO_ORGANELLAR_RIBOSOME	GO_ORGANELLAR_RIBOSOME	56	-0.616467	-3.04975	1e-10	1.0469e-08	7.74185e-09	2811	tags=98%, list=38%, signal=62%	63931/387338/23107/11222/65080/29074/124995/63875/79590/55168/64976/54148/64963/28998/51021/28957/64981/84311/29088/51642/54948/55052/64979/60488/122704/64978/84769/219927/51069/118487/64960/6150/64928/29093/78988/51081/51116/3396/51264/10573/51073/740/64951/6182/84545/51253/4706/65003/115416/116541/64949/64975/6183/65993/128308
GO_OXIDATIVE_PHOSPHORYLATION	GO_OXIDATIVE_PHOSPHORYLATION	GO_OXIDATIVE_PHOSPHORYLATION	68	-0.587482	-3.09702	1e-10	1.0469e-08	7.74185e-09	2472	tags=91%, list=33%, signal=62%	1352/57017/6389/4714/1355/4720/4710/84277/9167/2631/10105/11315/4717/84275/4708/983/55967/4707/4715/1340/387/7386/54949/7385/1337/84300/126328/4725/4695/10975/4722/4704/54539/6472/6834/4700/30968/4723/1327/1347/891/51079/1349/5230/4726/1329/4706/4716/790955/374291/1351/4696/29796/7384/9377/27089/400916/440567/4713/4728/637/1537
GO_PLASMA_MEMBRANE_PROTEIN_COMPLEX	GO_PLASMA_MEMBRANE_PROTEIN_COMPLEX	GO_PLASMA_MEMBRANE_PROTEIN_COMPLEX	253	0.446744	2.06248	1e-10	1.0469e-08	7.74185e-09	1903	tags=49%, list=26%, signal=38%	3747/3736/3745/375519/22871/4842/477/6900/6616/730/9358/8001/779/6327/6332/3743/55800/3785/3623/6331/1002/6572/3751/56479/30820/1804/1740/3479/2775/2903/1006/1142/165829/6329/10060/6326/6445/785/64405/5979/28513/10077/1000/2901/10242/658/482/3776/781/1146/3359/10804/3779/8515/1136/2891/3787/3645/118427/5348/50507/30818/3111/6444/3786/11280/2911/23704/2743/775/8506/2792/9312/10580/1143/132884/5094…
GO_POSTSYNAPSE	GO_POSTSYNAPSE	GO_POSTSYNAPSE	313	0.446112	2.08406	1e-10	1.0469e-08	7.74185e-09	1925	tags=45%, list=26%, signal=35%	3747/3736/3745/1272/1129/88/1496/4986/119/57689/22871/4915/4842/477/6900/6616/793/2823/2561/8001/57451/22865/22986/124925/4916/8927/64084/5063/4923/2596/9201/2558/3751/401190/4133/287/56899/1740/575/2903/1142/4747/2569/5024/2045/547/1000/2901/22866/8777/577/9228/1146/3359/2066/81832/375323/11141/1136/4131/56123/2891/53826/6622/54873/4628/6695/3356/347730/2911/2743/775/23426/23345/1143/10858/148/8…
GO_POSTSYNAPTIC_MEMBRANE	GO_POSTSYNAPTIC_MEMBRANE	GO_POSTSYNAPTIC_MEMBRANE	166	0.521183	2.32673	1e-10	1.0469e-08	7.74185e-09	2253	tags=63%, list=30%, signal=45%	3747/3736/3745/1272/1129/88/1496/4986/57689/22871/6900/2561/8001/57451/22865/22986/4916/64084/2558/3751/401190/287/56899/1740/575/2903/1142/2569/2045/1000/2901/22866/8777/9228/1146/3359/2066/81832/375323/11141/1136/56123/2891/53826/3356/347730/2911/2743/775/23426/23345/1143/148/80059/11178/50944/440073/9162/64506/3778/57502/4985/6531/1949/2892/7074/153/491/6529/8828/1132/399694/1627/7402/9568/544…
GO_REGULATION_OF_MEMBRANE_POTENTIAL	GO_REGULATION_OF_MEMBRANE_POTENTIAL	GO_REGULATION_OF_MEMBRANE_POTENTIAL	214	0.500955	2.28363	1e-10	1.0469e-08	7.74185e-09	2253	tags=61%, list=30%, signal=44%	3747/3736/3745/259232/88/22871/4915/477/2259/4653/845/2561/8001/6327/6332/55800/5350/6331/124925/5649/4916/9699/4923/2558/3751/401190/287/340273/2903/1142/2569/6329/6326/785/5024/81033/90134/343450/2901/5999/10242/64091/149461/482/3776/6262/781/1146/3359/81832/1136/140730/63895/6622/1268/5348/3786/11280/116/2911/23704/2743/775/9378/8506/3777/1143/148/50944/11149/9162/9472/478/3778/120892/57502/43…
GO_REGULATION_OF_NERVOUS_SYSTEM_DEVELOPMENT	GO_REGULATION_OF_NERVOUS_SYSTEM_DEVELOPMENT	GO_REGULATION_OF_NERVOUS_SYSTEM_DEVELOPMENT	420	0.399333	1.89299	1e-10	1.0469e-08	7.74185e-09	1958	tags=43%, list=26%, signal=34%	6657/2138/1272/1496/340533/57689/22871/2290/4915/4842/6900/6616/8200/347733/27063/6423/4036/158038/22865/30012/5803/22891/139065/9353/4804/10716/124925/1002/5649/4916/9699/64084/5063/11075/2596/6495/4133/6474/575/8929/57633/51804/6860/4747/9723/392255/6496/4909/56920/91584/6422/7058/2335/2045/151449/55714/5979/10718/1000/4135/223117/577/2066/1809/7143/375323/57795/11141/1136/84258/5021/23768/4131…
GO_REGULATION_OF_SYSTEM_PROCESS	GO_REGULATION_OF_SYSTEM_PROCESS	GO_REGULATION_OF_SYSTEM_PROCESS	279	0.472408	2.20049	1e-10	1.0469e-08	7.74185e-09	1959	tags=54%, list=26%, signal=41%	9370/3952/3736/1129/4986/22871/4842/477/4884/7140/845/779/6327/1394/6869/9607/55800/30012/3623/5350/9464/56923/6331/3625/7032/5649/9699/492/4923/27129/668/7042/6865/3751/185/1674/287/30820/8929/3479/2775/2903/121643/4634/6329/57731/10060/785/5024/5999/7139/10242/2740/64091/482/6262/781/81832/7143/1136/5021/1264/4868/53826/26011/5348/3356/4660/30818/7220/11280/2911/23704/775/9378/3624/9312/3777/93…
GO_RIBOSOMAL_SUBUNIT	GO_RIBOSOMAL_SUBUNIT	GO_RIBOSOMAL_SUBUNIT	109	-0.548722	-3.1112	1e-10	1.0469e-08	7.74185e-09	2452	tags=81%, list=33%, signal=55%	90441/79590/55168/64976/6134/54148/6204/64963/6138/28998/51021/4736/6159/28957/1939/5935/6207/64981/6139/84311/29088/51642/54948/55052/64979/60488/122704/64978/6222/84769/6223/219927/51069/64960/6205/6150/64928/6231/6189/29093/78988/51081/6133/6202/51116/6155/3396/11224/6187/6208/51264/10573/6235/51073/25873/740/6142/6181/64951/6182/84545/6203/7311/6141/3921/6175/51253/4706/6132/65003/115416/6137…
GO_RIBOSOME	GO_RIBOSOME	GO_RIBOSOME	125	-0.495711	-2.90849	1e-10	1.0469e-08	7.74185e-09	2452	tags=77%, list=33%, signal=52%	90441/79590/64745/55168/64976/6134/54148/1938/27230/6204/64963/6138/28998/51021/4736/6159/28957/1939/5935/6207/64981/6139/84311/29088/51642/51649/54948/55052/64979/60488/122704/64978/6222/84769/6223/219927/51069/118487/64960/6205/6150/64928/6231/6189/29093/78988/51081/6133/6202/51116/6155/3396/11224/6187/6208/51264/10573/6235/51073/25873/740/6142/6181/64951/6182/84545/6203/7311/90480/6141/3921/61…
GO_SENSORY_PERCEPTION	GO_SENSORY_PERCEPTION	GO_SENSORY_PERCEPTION	224	0.463831	2.12378	1e-10	1.0469e-08	7.74185e-09	2258	tags=60%, list=30%, signal=43%	3736/2138/127069/4986/80036/50838/1545/259289/2561/100507003/4036/55800/84530/1280/1285/5995/259293/56923/6017/3000/440435/23349/6096/4923/1301/2558/3751/340990/53942/5179/6495/1740/2903/259292/765/83872/11081/6496/25769/24/57731/53904/5024/259296/1258/149461/10804/7345/441027/63895/1268/3356/125336/50939/11280/7275/3249/116/2911/2743/342372/6425/2202/25806/50944/1411/50617/30813/7054/51761/4987/…
GO_SKELETAL_SYSTEM_DEVELOPMENT	GO_SKELETAL_SYSTEM_DEVELOPMENT	GO_SKELETAL_SYSTEM_DEVELOPMENT	237	0.462998	2.12879	1e-10	1.0469e-08	7.74185e-09	2666	tags=63%, list=36%, signal=42%	3952/3226/2138/5549/1749/2019/5081/1311/4883/7704/4653/8200/4148/57642/6423/6424/4256/202151/3222/3623/1280/9464/3224/7092/1301/7042/6495/6474/9421/1300/7373/3479/2134/51804/5745/392255/6660/4322/6422/7227/1462/130497/658/3238/7043/1463/3225/9241/6935/1310/4325/6664/8626/23213/2254/2200/145258/2202/3236/3223/2121/5079/7471/3221/124857/10736/4838/2737/56034/6913/1290/1009/26585/3235/81578/3037/128…
GO_STRUCTURAL_CONSTITUENT_OF_RIBOSOME	GO_STRUCTURAL_CONSTITUENT_OF_RIBOSOME	GO_STRUCTURAL_CONSTITUENT_OF_RIBOSOME	89	-0.558039	-3.05258	1e-10	1.0469e-08	7.74185e-09	2279	tags=80%, list=31%, signal=56%	6204/64963/6138/28998/51021/4736/6159/6207/64981/6139/29088/51649/54948/55052/64979/60488/122704/6222/6223/219927/51069/64960/6205/6150/64928/6231/6189/29093/78988/51081/6133/6202/51116/6155/11224/6187/6208/51264/10573/6235/51073/25873/740/6142/6181/64951/6182/84545/6203/7311/6141/3921/6175/51253/6132/65003/6137/116541/6234/6188/6217/6158/6176/6209/64975/6183/65993/128308/6193/6227/116832
GO_SYNAPSE_ASSEMBLY	GO_SYNAPSE_ASSEMBLY	GO_SYNAPSE_ASSEMBLY	87	0.599284	2.4691	1e-10	1.0469e-08	7.74185e-09	2006	tags=71%, list=27%, signal=53%	119/56130/22871/4915/2823/2561/26167/158038/22865/57717/139065/4916/8927/64084/2596/53942/6495/575/57633/51804/7058/2045/1000/56131/577/2066/375323/11141/5021/23768/56123/6622/347730/56127/9378/56126/50944/27445/57502/23316/56125/8292/84631/54549/4038/266743/56132/54413/54674/56133/23767/347902/4208/1141/1946/26045/266727/55607/9863/6092/56122/9423
GO_SYNAPSE_ORGANIZATION	GO_SYNAPSE_ORGANIZATION	GO_SYNAPSE_ORGANIZATION	196	0.499802	2.26188	1e-10	1.0469e-08	7.74185e-09	1944	tags=54%, list=26%, signal=41%	1496/119/56130/57689/22871/4915/6900/2823/2561/26167/158038/22865/57717/22891/139065/124925/5649/4916/8927/64084/5063/2596/53942/6495/26059/56098/1740/575/57633/51804/1006/4747/9723/785/7058/2045/1000/22866/56131/577/8404/2066/7143/375323/11141/56097/5021/23768/718/56123/6622/4628/347730/56127/2743/9378/56126/22854/23024/50944/9499/23544/120892/27445/57502/8499/23316/56125/8292/6792/84631/7074/50…
GO_SYNAPSE_PART	GO_SYNAPSE_PART	GO_SYNAPSE_PART	451	0.433479	2.06006	1e-10	1.0469e-08	7.74185e-09	2066	tags=47%, list=28%, signal=36%	3747/3736/3745/1272/1129/88/1496/4986/119/6456/57689/22871/4915/4842/477/6900/6616/6530/793/4922/2823/11255/2914/2561/8001/57451/22865/22987/22986/115827/124925/24141/57863/4916/9699/8927/492/64084/5063/4923/60482/2596/9201/2558/27255/6572/3751/401190/53942/5179/4133/26059/287/56899/1740/575/284612/2903/1006/6860/1142/4747/2569/4909/388662/6326/5024/2045/547/1000/2901/9899/1258/22866/3776/8777/57…
GO_SYNAPTIC_MEMBRANE	GO_SYNAPTIC_MEMBRANE	GO_SYNAPTIC_MEMBRANE	214	0.539936	2.46133	1e-10	1.0469e-08	7.74185e-09	1506	tags=51%, list=20%, signal=42%	3747/3736/3745/1272/1129/88/1496/4986/57689/22871/6900/6616/6530/2823/2914/2561/8001/57451/22865/22986/57863/4916/9699/64084/2558/27255/3751/401190/53942/26059/287/56899/1740/575/2903/1006/1142/2569/6326/5024/2045/1000/2901/22866/8777/9228/1146/3359/2066/81832/375323/11141/1136/148281/56123/2891/140730/53826/1268/3356/347730/2911/2743/775/9378/8506/23426/23345/22854/1143/148/80059/11178/50944/440…
GO_SYNAPTIC_SIGNALING	GO_SYNAPTIC_SIGNALING	GO_SYNAPTIC_SIGNALING	327	0.466698	2.18439	1e-10	1.0469e-08	7.74185e-09	2065	tags=54%, list=28%, signal=40%	9370/3736/3745/1129/4986/56130/57689/3357/22871/4915/4842/477/6900/6616/6530/793/2259/4884/9515/11255/347733/2914/590/2561/8001/6327/1394/9607/26167/3785/22987/57717/22986/9590/124925/5649/9699/8927/64084/23349/4923/60482/2558/6572/6865/3751/5179/26059/23504/1837/79608/1740/575/2903/1006/6860/1142/2569/25769/4909/785/5024/10718/1000/2901/5999/9899/57338/56131/9228/1146/3359/81832/7143/3779/11141/…
GO_TRANSLATIONAL_TERMINATION	GO_TRANSLATIONAL_TERMINATION	GO_TRANSLATIONAL_TERMINATION	61	-0.617926	-3.21869	1e-10	1.0469e-08	7.74185e-09	2811	tags=98%, list=38%, signal=62%	63931/55037/5018/23107/11222/65080/29074/124995/63875/79590/55168/64976/54148/64963/28998/51021/28957/64981/84311/29088/65094/51642/51649/54948/55052/64979/60488/122704/64978/219927/51069/118487/64960/6150/64928/29093/78988/51081/1984/51116/3396/51264/10573/51073/740/64951/327/6182/84545/90480/51253/54998/65003/116541/64949/64975/6183/65993/128308/143244
GO_RESPIRASOME	GO_RESPIRASOME	GO_RESPIRASOME	54	-0.603407	-2.99022	1.07447e-10	1.09871e-08	8.12493e-09	2413	tags=93%, list=32%, signal=63%	6389/4714/1355/4720/4710/9167/11315/4717/4708/55967/4707/4715/1340/7386/7385/1337/126328/4725/4695/135154/10975/4722/4704/55572/54539/6834/6390/4700/4723/55101/1327/1347/51079/1349/4726/4706/4716/790955/374291/1351/4696/56901/29796/7384/9377/27089/440567/4713/4728/1537
GO_ANIMAL_ORGAN_MORPHOGENESIS	GO_ANIMAL_ORGAN_MORPHOGENESIS	GO_ANIMAL_ORGAN_MORPHOGENESIS	465	0.386871	1.8391	1.22706e-10	1.22623e-08	9.06794e-09	1721	tags=40%, list=23%, signal=32%	3229/2138/1749/1496/5081/3357/2018/1311/2290/4915/793/4148/170690/27063/57642/6423/4036/6424/4256/10388/8022/6439/1280/9353/9464/10716/6331/3224/144165/50805/54829/6096/1301/6586/668/7042/367/6495/5241/143471/362/6474/9421/8701/1295/7373/2775/51804/1296/121643/6496/4634/4909/22881/4322/53904/4638/6422/25937/151449/55714/10718/1000/8736/7139/130497/9622/658/6262/2246/10804/7043/166336/23768/3225/9…
GO_RESPIRATORY_ELECTRON_TRANSPORT_CHAIN	GO_RESPIRATORY_ELECTRON_TRANSPORT_CHAIN	GO_RESPIRATORY_ELECTRON_TRANSPORT_CHAIN	64	-0.556459	-2.93604	1.37923e-10	1.32703e-08	9.81336e-09	2472	tags=86%, list=33%, signal=58%	1352/57017/6389/4714/1355/4720/4710/9167/84883/11315/4717/4708/983/55967/4707/4715/1340/7386/54949/7385/1337/126328/4725/4695/2108/2109/10975/4722/4704/54539/6390/4700/4723/1327/891/51079/1349/4726/1329/4706/4716/790955/374291/1351/4696/29796/7384/9377/27089/440567/4713/4728/637/1537/2819
GO_SOMATODENDRITIC_COMPARTMENT	GO_SOMATODENDRITIC_COMPARTMENT	GO_SOMATODENDRITIC_COMPARTMENT	373	0.408861	1.92413	1.38829e-10	1.32703e-08	9.81336e-09	1925	tags=44%, list=26%, signal=34%	3747/3736/3745/1129/88/4986/6456/3357/22871/4915/4842/477/6900/6616/6530/793/90249/2823/11255/8001/57451/4036/1394/3623/124925/5649/347/8927/4923/60482/11075/7042/2558/3751/5179/4133/56899/30820/79608/575/2775/6860/4909/3800/57731/5024/2045/547/5979/2901/85300/4135/57565/22866/658/3776/8777/3359/375323/57795/11141/1136/7345/3355/7043/4131/2891/6622/720/54873/4628/79739/3356/146760/30818/8626/5153…
GO_GATED_CHANNEL_ACTIVITY	GO_GATED_CHANNEL_ACTIVITY	GO_GATED_CHANNEL_ACTIVITY	147	0.504022	2.22737	1.46997e-10	1.37521e-08	1.01696e-08	1903	tags=65%, list=26%, signal=49%	3747/3736/3745/259232/80036/6616/1187/2561/8001/779/6327/6332/3743/55800/3785/56923/6331/2558/3751/56479/30820/2903/1142/2569/6329/6326/785/5024/81033/90134/343450/2901/1258/57338/10242/3776/6262/57158/781/1146/3359/3779/11141/1136/441027/2891/3787/63895/1268/55283/30818/3786/11280/3249/23704/2743/775/9312/3777/1143/3778/728215/7881/89822/1188/30819/27094/2892/126755/219527/3768/3708/3758/170850/…
GO_PRESYNAPSE	GO_PRESYNAPSE	GO_PRESYNAPSE	223	0.457944	2.09639	1.65789e-10	1.51869e-08	1.12307e-08	1819	tags=46%, list=24%, signal=36%	3747/3736/1272/1129/1496/4986/6456/22871/4915/4842/6616/6530/793/4922/2823/11255/2914/22987/115827/24141/57863/9699/8927/492/4923/60482/2558/27255/6572/401190/53942/5179/26059/284612/2903/1006/6860/4747/4909/388662/6326/5024/547/1000/2901/9899/1258/3776/3359/2066/148281/140730/53826/6622/1268/3356/30818/116/1395/9378/8506/132204/4803/22854/10858/148/9162/29993/7054/114088/120892/27445/57502/8499/…
GO_INTRINSIC_COMPONENT_OF_SYNAPTIC_MEMBRANE	GO_INTRINSIC_COMPONENT_OF_SYNAPTIC_MEMBRANE	GO_INTRINSIC_COMPONENT_OF_SYNAPTIC_MEMBRANE	78	0.594658	2.41258	2.11646e-10	1.8992e-08	1.40446e-08	1865	tags=69%, list=25%, signal=52%	3736/1272/1129/4986/57689/22871/6900/2823/2561/22865/22986/57863/4916/64084/2558/27255/3751/401190/53942/2903/6326/5024/2045/1000/2901/3359/2066/81832/148281/53826/1268/3356/347730/9378/22854/148/4985/6531/1949/153/8745/6529/8828/493/54413/9890/8829/6546/23767/3746/1141/26045/2043/107
GO_ELECTRON_TRANSPORT_CHAIN	GO_ELECTRON_TRANSPORT_CHAIN	GO_ELECTRON_TRANSPORT_CHAIN	101	-0.468532	-2.6441	2.24865e-10	1.97747e-08	1.46233e-08	2472	tags=82%, list=33%, signal=56%	1352/51218/57017/6389/4714/1355/5860/4720/4710/9167/84883/11315/4717/51022/4835/9249/4708/983/55967/4707/4200/4715/128/1340/7386/54949/57019/7385/1337/3420/10587/126328/4725/4695/1528/2108/10539/2109/10975/83442/4722/4704/54539/6834/6390/4700/4723/1327/1347/891/51079/1349/4726/80142/1329/4706/4716/790955/374291/8659/1351/4696/56901/5447/2936/27294/10327/29796/8608/7384/9377/27089/440567/4713/4728…
GO_COLLAGEN_CONTAINING_EXTRACELLULAR_MATRIX	GO_COLLAGEN_CONTAINING_EXTRACELLULAR_MATRIX	GO_COLLAGEN_CONTAINING_EXTRACELLULAR_MATRIX	199	0.464983	2.10505	3.42697e-10	2.91719e-08	2.15726e-08	2059	tags=60%, list=28%, signal=45%	9370/8483/5549/4958/4969/84570/1311/7060/10216/4653/4148/388697/140689/57642/6423/4256/5803/1280/1285/151887/7148/8076/2312/54829/1301/7042/50964/1300/341640/1295/7373/1296/1842/83872/1299/5340/3273/4684/6422/25890/7058/2335/1462/1000/4185/5104/8404/7143/7043/284297/1286/1310/1805/50939/23213/2254/165/2200/2202/2719/10631/136227/22915/2162/4053/131578/8292/7007/1191/4052/50937/1290/26585/81578/20…
GO_MYELOID_LEUKOCYTE_MEDIATED_IMMUNITY	GO_MYELOID_LEUKOCYTE_MEDIATED_IMMUNITY	GO_MYELOID_LEUKOCYTE_MEDIATED_IMMUNITY	207	-0.350304	-2.13883	3.44994e-10	2.91719e-08	2.15726e-08	1850	tags=47%, list=25%, signal=37%	10120/5708/30/391/28988/5719/2517/29952/2512/387/6836/3163/226/3614/83858/5478/9761/5236/84522/10450/51071/10576/58485/3615/823/2171/5269/4860/5702/1512/3958/3162/2495/8566/2717/124583/11334/353/1650/7133/136/5211/84418/374395/10312/3312/55004/26/1992/4257/5686/6993/5023/5689/25798/327/93100/10383/8694/10549/8904/80142/5646/29108/10555/79792/54509/6280/3043/5709/353189/11010/5284/84658/2950/6286/…
GO_SENSORY_ORGAN_DEVELOPMENT	GO_SENSORY_ORGAN_DEVELOPMENT	GO_SENSORY_ORGAN_DEVELOPMENT	246	0.440846	2.03106	3.55264e-10	2.94735e-08	2.17956e-08	1567	tags=41%, list=21%, signal=34%	646960/3229/6657/2138/1749/91851/2290/4915/1545/793/2823/170692/2561/8022/1280/9464/4916/6096/1301/668/7042/2558/6495/362/4081/341640/340273/1295/8929/51804/1296/11081/121643/6496/4909/53904/54796/55714/5979/8736/130497/658/3776/10804/7043/9241/118427/4628/55283/6935/6664/7275/3249/5816/775/2254/3624/2200/4212/2792/145258/2202/25806/3777/6297/220/146862/1411/85407/30813/7054/7471/64220/51761/4286…
GO_ATP_SYNTHESIS_COUPLED_ELECTRON_TRANSPORT	GO_ATP_SYNTHESIS_COUPLED_ELECTRON_TRANSPORT	GO_ATP_SYNTHESIS_COUPLED_ELECTRON_TRANSPORT	54	-0.590925	-2.92837	3.92136e-10	3.193e-08	2.36122e-08	2472	tags=93%, list=33%, signal=62%	1352/57017/6389/4714/1355/4720/4710/9167/11315/4717/4708/983/55967/4707/4715/1340/7386/54949/7385/1337/126328/4725/4695/10975/4722/4704/54539/4700/4723/1327/891/51079/1349/4726/1329/4706/4716/790955/374291/1351/4696/29796/7384/9377/27089/440567/4713/4728/637/1537
GO_POTASSIUM_ION_TRANSPORT	GO_POTASSIUM_ION_TRANSPORT	GO_POTASSIUM_ION_TRANSPORT	116	0.529675	2.27604	4.34436e-10	3.47311e-08	2.56837e-08	1913	tags=62%, list=26%, signal=47%	3747/3736/3745/259232/88/4986/4842/477/6616/845/3743/3785/3751/56479/287/30820/1804/25769/10060/81033/90134/343450/5999/10242/482/3776/81832/3779/3787/5348/3356/30818/3786/3249/116/23704/9312/3777/285335/9472/478/3778/7881/89822/30819/27094/2273/126755/3792/389015/219527/3768/3758/170850/2702/3766/7432/5311/3753/3772/53828/6507/3762/9992/64805/3746/486/57419/3741/3750/144245/65267
GO_TRANSMEMBRANE_SIGNALING_RECEPTOR_ACTIVITY	GO_TRANSMEMBRANE_SIGNALING_RECEPTOR_ACTIVITY	GO_TRANSMEMBRANE_SIGNALING_RECEPTOR_ACTIVITY	320	0.41648	1.94649	5.22616e-10	4.10347e-08	3.03451e-08	1961	tags=51%, list=26%, signal=39%	127069/1129/4986/887/3357/4883/50838/4915/886/347088/90249/259289/11255/2914/2561/8001/5746/1394/6869/2845/5803/22986/117/5995/259293/56923/4804/4916/116534/440435/1380/6096/4923/2925/2690/2558/6865/185/4160/285220/2837/575/2903/259292/5745/1142/350383/2569/165829/2046/10060/91584/5024/4921/8685/2045/5979/11211/2901/283383/114815/2674/259296/2825/2740/658/577/5157/1146/3359/2066/2834/10894/1136/3…
GO_LARGE_RIBOSOMAL_SUBUNIT	GO_LARGE_RIBOSOMAL_SUBUNIT	GO_LARGE_RIBOSOMAL_SUBUNIT	68	-0.535494	-2.82296	9.27864e-10	7.15758e-08	5.29302e-08	2633	tags=87%, list=35%, signal=57%	65080/29074/124995/63875/90441/79590/55168/64976/6134/54148/6138/28998/4736/6159/5935/64981/6139/84311/29088/51642/54948/55052/64979/122704/64978/84769/219927/51069/6150/64928/29093/78988/6133/6155/3396/11224/51264/10573/51073/25873/740/6142/6181/6182/84545/6141/6175/51253/4706/6132/65003/115416/6137/116541/6158/6176/64975/128308/116832
GO_REGULATION_OF_ION_TRANSPORT	GO_REGULATION_OF_ION_TRANSPORT	GO_REGULATION_OF_ION_TRANSPORT	312	0.415422	1.94102	1.11342e-09	8.44086e-08	6.24201e-08	2279	tags=56%, list=31%, signal=41%	3952/3747/3736/3745/259232/1272/88/4986/22871/4842/477/2259/1187/11255/845/779/6327/6424/1394/6332/3743/55800/3785/5350/117/6331/5649/83849/4923/100507027/6865/3751/56479/287/30820/1804/1740/2775/2903/6860/4747/6329/57731/6326/4638/785/5024/81033/90134/5999/57338/130497/482/6262/57158/781/3359/81832/3779/1136/148281/84258/2891/3787/53826/6622/1268/5348/3356/30818/7220/3786/11280/116/79570/23704/7…
GO_CATION_CHANNEL_COMPLEX	GO_CATION_CHANNEL_COMPLEX	GO_CATION_CHANNEL_COMPLEX	106	0.538449	2.27566	1.24051e-09	9.11323e-08	6.73923e-08	1903	tags=66%, list=26%, signal=50%	3747/3736/3745/22871/4842/6900/6616/845/779/6327/6332/3743/55800/3785/6331/3751/56479/30820/1804/1740/2903/6329/10060/6326/785/2901/1258/10242/3776/6262/781/3359/3779/2891/3787/118427/30818/7220/3786/11280/23704/775/8506/342372/9312/50944/9472/3778/7881/30819/27094/2892/257044/126755/219527/3758/170850/2893/5311/3753/3762/9992/6334/777/3746/6263/3741/6261/3750/6335
GO_TRANSPORTER_COMPLEX	GO_TRANSPORTER_COMPLEX	GO_TRANSPORTER_COMPLEX	154	0.497137	2.20106	1.24356e-09	9.11323e-08	6.73923e-08	1903	tags=59%, list=26%, signal=45%	3747/3736/3745/22871/4842/477/6900/6616/1187/845/2561/8001/779/6327/6332/3743/55800/3785/5350/6331/2558/3751/56479/30820/1804/1740/2903/1142/2569/6329/10060/6326/785/2901/1258/10242/482/3776/6262/781/1146/3359/3779/1136/2891/3787/118427/5348/30818/7220/3786/11280/23704/2743/775/8506/342372/9312/1143/50944/9472/478/3778/7881/1188/30819/27094/2892/257044/126755/219527/3758/170850/2893/57348/5311/37…
GO_REGULATION_OF_NEURON_DIFFERENTIATION	GO_REGULATION_OF_NEURON_DIFFERENTIATION	GO_REGULATION_OF_NEURON_DIFFERENTIATION	311	0.417852	1.95114	1.59563e-09	1.15016e-07	8.50542e-08	2090	tags=48%, list=28%, signal=36%	6657/2138/1272/1496/57689/22871/2290/4915/6900/6616/8200/347733/27063/6423/30012/22891/9353/4804/10716/124925/1002/5649/4916/9699/5063/11075/6495/4133/6474/8929/6860/4747/9723/392255/6496/4909/56920/91584/6422/2335/2045/151449/55714/5979/1000/4135/223117/577/1809/7143/57795/11141/1136/84258/4131/4674/2042/1268/6935/6695/146760/6664/116/57611/23363/79191/23426/4803/11178/50944/1400/221336/29993/65…
GO_TRANSLATIONAL_ELONGATION	GO_TRANSLATIONAL_ELONGATION	GO_TRANSLATIONAL_ELONGATION	80	-0.49907	-2.67191	1.80977e-09	1.28045e-07	9.46894e-08	2811	tags=88%, list=38%, signal=55%	63931/55037/5018/23107/11222/65080/29074/124995/63875/1933/79590/55168/64976/54148/1938/60678/64963/1801/90850/28998/51021/28957/51714/64981/84311/29088/51642/51649/54948/55052/64979/60488/122704/64978/219927/51069/118487/64960/9775/6150/64928/29093/78988/51081/1984/7284/51116/3396/51264/10573/51073/740/6181/1802/64951/54952/6182/84545/90480/51253/54998/65003/116541/64949/6176/64975/6183/65993/12…
GO_PRESYNAPTIC_MEMBRANE	GO_PRESYNAPTIC_MEMBRANE	GO_PRESYNAPTIC_MEMBRANE	76	0.584383	2.35854	1.83463e-09	1.28045e-07	9.46894e-08	1420	tags=55%, list=19%, signal=45%	3747/3736/1272/1129/1496/4986/6616/6530/2823/2914/57863/9699/2558/27255/401190/53942/26059/2903/6326/5024/1000/2901/3359/2066/140730/53826/1268/3356/9378/8506/22854/148/9162/4985/6531/1949/22999/8745/6529/2916/6857/493
GO_REGULATION_OF_CELL_DEVELOPMENT	GO_REGULATION_OF_CELL_DEVELOPMENT	GO_REGULATION_OF_CELL_DEVELOPMENT	425	0.380141	1.80294	2.10058e-09	1.42167e-07	1.05132e-07	2040	tags=43%, list=27%, signal=33%	9370/6657/6954/2138/1272/1496/340533/57689/22871/2290/4915/4842/6900/6616/4653/8200/347733/27063/6423/4036/30012/5803/22891/9353/4804/10716/124925/1002/5649/4916/9699/5063/11075/6495/4133/6474/8929/3479/6860/4747/9723/392255/6496/4909/56920/91584/6422/2335/2045/151449/55714/5979/10718/1000/5999/4135/223117/577/2066/1809/7143/57795/11141/1136/84258/23768/4131/4674/2042/9241/285313/1268/26011/6935/…
GO_RESPIRATORY_CHAIN_COMPLEX	GO_RESPIRATORY_CHAIN_COMPLEX	GO_RESPIRATORY_CHAIN_COMPLEX	48	-0.603233	-2.85989	2.10162e-09	1.42167e-07	1.05132e-07	2413	tags=94%, list=32%, signal=64%	6389/4714/4720/4710/11315/4717/4708/55967/4707/4715/1340/7386/7385/1337/126328/4725/4695/135154/4722/4704/55572/54539/6390/4700/4723/55101/1327/51079/1349/4726/4706/4716/790955/374291/1351/4696/56901/29796/7384/9377/27089/440567/4713/4728/1537
GO_AXON_PART	GO_AXON_PART	GO_AXON_PART	189	0.459151	2.07057	2.3262e-09	1.54974e-07	1.14603e-07	1891	tags=47%, list=25%, signal=36%	3747/3736/5015/1129/4986/4915/4842/5101/6900/6616/793/4922/4653/2823/55118/57451/3785/24141/4923/11075/2596/6572/5179/4133/26059/287/1740/1006/81551/4747/3800/57731/84709/6326/5024/547/2901/1258/56104/3776/91653/1809/7345/6622/1268/4628/6695/30818/3786/347730/116/1395/8506/4130/140767/9162/29993/7054/120892/7881/4985/89796/6792/7074/2258/4137/3798/23467/1627/7402/29767/8829/10814/667/7077/8941/51…
GO_MUSCLE_TISSUE_DEVELOPMENT	GO_MUSCLE_TISSUE_DEVELOPMENT	GO_MUSCLE_TISSUE_DEVELOPMENT	177	0.466823	2.09148	3.22059e-09	2.11357e-07	1.56299e-07	1685	tags=45%, list=23%, signal=36%	2138/88/2248/4223/5081/4629/27063/4036/5350/1301/668/7042/6495/6474/9421/8929/3479/51804/150572/4634/6445/4638/5999/8736/7139/130497/64091/3776/6262/57158/2066/57538/4868/9241/23414/26011/4628/50507/1310/6664/6444/2254/23363/93649/148/3236/11149/9734/221662/9472/5079/7881/64220/1959/57493/3488/50937/10052/26585/3235/64208/2006/3792/84466/1281/5629/2260/26508/4604/844/7291/55553/4211/2702/5311/70/…
GO_ORGANELLAR_LARGE_RIBOSOMAL_SUBUNIT	GO_ORGANELLAR_LARGE_RIBOSOMAL_SUBUNIT	GO_ORGANELLAR_LARGE_RIBOSOMAL_SUBUNIT	41	-0.628186	-2.86284	3.50937e-09	2.26922e-07	1.67809e-07	2799	tags=100%, list=38%, signal=63%	11222/65080/29074/124995/63875/79590/55168/64976/54148/28998/64981/84311/29088/51642/54948/55052/64979/122704/64978/84769/219927/51069/6150/64928/29093/78988/3396/51264/10573/51073/740/6182/84545/51253/4706/65003/115416/116541/64975/128308
GO_CIRCULATORY_SYSTEM_PROCESS	GO_CIRCULATORY_SYSTEM_PROCESS	GO_CIRCULATORY_SYSTEM_PROCESS	244	0.42924	1.97792	3.69739e-09	2.35615e-07	1.74237e-07	1959	tags=52%, list=26%, signal=39%	9370/3952/1129/4223/3357/1311/4883/4842/477/4922/7140/170690/845/779/6327/9607/55800/5350/9353/1285/6331/492/1066/4923/27129/7042/367/6865/3751/185/1674/287/30820/2837/2775/4018/121643/4634/57731/10060/6445/785/25937/5999/7139/10242/2740/64091/482/6262/781/3779/5021/53826/1268/5348/3356/50507/30818/7220/6444/116/23704/775/3777/148/10631/11149/478/7054/3778/29119/4987/30819/10699/57493/153/59/8076…
GO_SENSORY_ORGAN_MORPHOGENESIS	GO_SENSORY_ORGAN_MORPHOGENESIS	GO_SENSORY_ORGAN_MORPHOGENESIS	111	0.52481	2.23167	4.57458e-09	2.87349e-07	2.12494e-07	1561	tags=51%, list=21%, signal=41%	3229/2138/1749/2290/4915/793/1280/6096/1301/668/6495/362/1295/51804/1296/121643/6496/53904/55714/130497/10804/9241/118427/6935/6664/3249/2254/2200/2792/145258/2202/25806/220/85407/30813/7054/7471/64220/51761/10736/6247/2737/54549/50937/1290/23418/5629/2260/2255/51168/5396/7291/80184/1289/115908/4211/579
GO_PASSIVE_TRANSMEMBRANE_TRANSPORTER_ACTIVITY	GO_PASSIVE_TRANSMEMBRANE_TRANSPORTER_ACTIVITY	GO_PASSIVE_TRANSMEMBRANE_TRANSPORTER_ACTIVITY	196	0.455384	2.06086	4.7368e-09	2.93348e-07	2.16931e-07	1903	tags=59%, list=26%, signal=45%	3747/3736/3745/259232/375519/80036/6616/1187/2823/2561/8001/779/6327/6332/160728/3743/55800/3785/56923/6331/2558/3751/56479/362/6563/30820/55515/2903/1142/2569/25769/6329/10060/6326/785/5024/81033/90134/343450/2901/1258/57338/10242/3776/6262/57158/781/1146/3359/3779/11141/1136/441027/2891/3787/63895/1268/5348/55283/30818/7220/3786/11280/3249/23704/2743/775/342372/9312/3777/1143/285335/3778/728215…
GO_EXTRACELLULAR_MATRIX	GO_EXTRACELLULAR_MATRIX	GO_EXTRACELLULAR_MATRIX	250	0.42264	1.94915	5.12662e-09	3.1308e-07	2.31522e-07	2273	tags=63%, list=30%, signal=45%	9370/8483/5549/4958/4969/84570/1311/7060/10216/4653/4148/147372/388697/140689/57642/6423/169044/4256/158038/5803/1280/1285/151887/7148/8076/2312/5649/54829/1301/7042/50964/1300/341640/1295/7373/57633/1296/1842/83872/11081/1299/5340/4322/3273/4684/6422/25890/7058/2335/1462/1000/4185/1370/5104/2246/8404/7143/7043/23768/1463/284297/1286/146760/1310/4325/1805/50939/347730/23213/2254/81035/165/2200/22…
GO_MOLECULAR_TRANSDUCER_ACTIVITY	GO_MOLECULAR_TRANSDUCER_ACTIVITY	GO_MOLECULAR_TRANSDUCER_ACTIVITY	433	0.376306	1.78566	8.61507e-09	5.18911e-07	3.83734e-07	2266	tags=52%, list=30%, signal=38%	127069/1129/4986/887/3357/22871/4883/50838/4915/886/347088/90249/259289/11255/2914/2561/8001/5746/1394/6869/2845/5803/22986/117/5995/259293/56923/4804/4916/3000/116534/440435/1380/6096/4923/2925/2690/2558/367/6865/185/5241/4160/285220/2837/575/2903/259292/5745/1142/83872/350383/2569/165829/2046/10060/91584/344807/5024/4921/8685/2045/5979/11211/2901/283383/114815/2674/259296/2825/2740/658/577/5157…
GO_INTRINSIC_COMPONENT_OF_POSTSYNAPTIC_MEMBRANE	GO_INTRINSIC_COMPONENT_OF_POSTSYNAPTIC_MEMBRANE	GO_INTRINSIC_COMPONENT_OF_POSTSYNAPTIC_MEMBRANE	59	0.612019	2.35256	9.50669e-09	5.64878e-07	4.17727e-07	1865	tags=71%, list=25%, signal=54%	3736/1272/1129/4986/57689/22871/6900/2561/22865/22986/4916/64084/2558/3751/401190/2903/2045/1000/2901/3359/2066/81832/53826/3356/347730/148/4985/6531/1949/153/6529/8828/54413/9890/8829/6546/23767/3746/1141/26045/2043/107
GO_MUSCLE_ORGAN_DEVELOPMENT	GO_MUSCLE_ORGAN_DEVELOPMENT	GO_MUSCLE_ORGAN_DEVELOPMENT	187	0.454002	2.04674	1.08407e-08	6.35555e-07	4.69992e-07	2264	tags=55%, list=30%, signal=39%	150921/2248/4223/5081/27063/4036/1301/668/7042/6495/6474/9421/575/8929/3479/51804/150572/10290/4634/6445/4638/5999/8736/7139/64091/3776/6262/57158/2066/4868/9241/23414/1310/6664/6444/6876/2254/23363/145258/93649/3236/11149/146862/9734/221662/9472/2121/22801/5079/7881/64220/4207/1959/1410/57493/2273/50937/26585/3235/64208/2006/3792/84466/1281/5629/2260/7402/26508/2115/4604/844/1756/7291/1293/55553…
GO_ANTIMICROBIAL_HUMORAL_IMMUNE_RESPONSE_MEDIATED_BY_ANTIMICROBIAL_PEPTIDE	GO_ANTIMICROBIAL_HUMORAL_IMMUNE_RESPONSE_MEDIATED_BY_ANTIMICROBIAL_PEPTIDE	GO_ANTIMICROBIAL_HUMORAL_IMMUNE_RESPONSE_MEDIATED_BY_ANTIMICROBIAL_PEPTIDE	22	-0.752487	-2.73652	1.16573e-08	6.74434e-07	4.98743e-07	745	tags=68%, list=10%, signal=62%	2921/6280/2920/5650/5196/6278/140823/130120/3853/25818/1671/5967/5068/1673/51297
GO_MITOCHONDRIAL_RESPIRATORY_CHAIN_COMPLEX_ASSEMBLY	GO_MITOCHONDRIAL_RESPIRATORY_CHAIN_COMPLEX_ASSEMBLY	GO_MITOCHONDRIAL_RESPIRATORY_CHAIN_COMPLEX_ASSEMBLY	58	-0.542998	-2.74259	1.18192e-08	6.74922e-07	4.99104e-07	2294	tags=78%, list=31%, signal=54%	79133/4720/55245/55744/4710/51287/4717/28976/84275/4708/55967/4707/4715/51295/54949/84300/126328/4725/285521/4695/135154/4722/4704/55572/54539/84987/6834/4700/25915/4723/55101/284184/51079/28958/4726/4706/4716/644096/790955/374291/4696/29796/9997/4713/4728
GO_MUSCLE_SYSTEM_PROCESS	GO_MUSCLE_SYSTEM_PROCESS	GO_MUSCLE_SYSTEM_PROCESS	217	0.433636	1.97953	1.20838e-08	6.81187e-07	5.03737e-07	1887	tags=48%, list=25%, signal=37%	3952/3736/1129/88/3357/4629/1311/4842/477/4653/7140/845/4620/779/6327/6332/6869/23336/55800/5350/9464/56923/6331/25802/6865/1674/287/1837/3479/2775/4634/6329/4638/5024/5999/8736/7139/6262/781/1146/1136/5021/1264/5348/3356/4660/6444/23213/23704/775/800/23363/9312/10580/93649/2628/1143/148/72/9499/9472/3778/51761/29119/5733/30819/1410/7074/3488/59/2593/80763/2258/10052/7169/114907/126393/3768/7402/…
GO_REGULATION_OF_TRANS_SYNAPTIC_SIGNALING	GO_REGULATION_OF_TRANS_SYNAPTIC_SIGNALING	GO_REGULATION_OF_TRANS_SYNAPTIC_SIGNALING	208	0.436356	1.98377	1.3726e-08	7.63259e-07	5.6443e-07	2342	tags=55%, list=31%, signal=39%	9370/3745/1129/57689/22871/4915/477/6900/6616/793/2259/4884/9515/347733/2914/590/1394/22986/9590/5649/9699/64084/23349/4923/6865/575/2903/6860/1142/25769/4909/5024/10718/1000/2901/5999/57338/81832/7143/1136/5021/140730/6622/1268/3356/347730/116/2911/1395/9378/4130/4803/22854/1143/10858/148/11178/50944/9162/120892/57502/4355/8499/23316/1959/1949/22999/152330/4137/1009/11170/6529/794/266743/23467/1…
GO_HUMORAL_IMMUNE_RESPONSE	GO_HUMORAL_IMMUNE_RESPONSE	GO_HUMORAL_IMMUNE_RESPONSE	76	-0.486292	-2.62331	1.38869e-08	7.63259e-07	5.6443e-07	462	tags=37%, list=6%, signal=35%	5699/2920/326/708/5650/3543/114770/5196/1675/733/55600/6278/140823/2244/130120/5645/1755/3853/25818/1671/3512/3848/5967/5320/5068/1113/1673/51297
GO_OXIDOREDUCTASE_COMPLEX	GO_OXIDOREDUCTASE_COMPLEX	GO_OXIDOREDUCTASE_COMPLEX	52	-0.556089	-2.73656	1.47951e-08	8.03138e-07	5.9392e-07	1877	tags=75%, list=25%, signal=57%	55967/4707/4715/7386/1743/7385/5163/126328/4725/4695/10295/135154/4722/4704/55572/54539/6241/6390/4700/4723/55101/4689/51079/4726/4706/4716/790955/374291/4696/29796/7384/27089/440567/4713/4728/1535/1537/2819/124056
GO_REGULATION_OF_ION_TRANSMEMBRANE_TRANSPORT	GO_REGULATION_OF_ION_TRANSMEMBRANE_TRANSPORT	GO_REGULATION_OF_ION_TRANSMEMBRANE_TRANSPORT	226	0.428681	1.96486	1.60587e-08	8.611e-07	6.36783e-07	2254	tags=56%, list=30%, signal=40%	3747/3736/3745/259232/88/4986/22871/4842/477/2259/1187/845/779/6327/1394/6332/3743/55800/3785/5350/6331/5649/4923/3751/56479/287/30820/1804/1740/2903/4747/6329/6326/785/81033/90134/5999/57338/130497/482/6262/57158/781/3359/81832/3779/2891/3787/53826/6622/5348/30818/7220/3786/11280/23704/775/9312/148811/50944/9472/3778/7881/89822/4987/1188/30819/23072/2892/5174/2273/126755/3792/219527/3768/7402/57…
GO_CELL_BODY	GO_CELL_BODY	GO_CELL_BODY	250	0.415375	1.91564	1.64885e-08	8.73494e-07	6.45948e-07	1905	tags=45%, list=26%, signal=35%	3747/3736/3745/1129/4986/6456/6900/6530/793/90249/2823/8001/1394/3623/6017/124925/347/4923/60482/11075/7042/2558/3751/5179/4133/79608/2775/6860/3800/57731/5024/2045/547/5979/2901/57565/22866/658/3776/3359/1809/57795/1136/7345/7043/4131/6622/720/4628/79739/3356/146760/5153/3249/116/5816/775/181/9378/4130/9312/140767/11178/72/9499/9162/460/23544/478/7054/120892/7881/126006/6531/1410/7074/59/5563/41…
GO_NCRNA_PROCESSING	GO_NCRNA_PROCESSING	GO_NCRNA_PROCESSING	168	-0.357407	-2.16047	1.70436e-08	8.92152e-07	6.59746e-07	2666	tags=65%, list=36%, signal=43%	55695/26168/51654/10978/65080/54663/1478/54522/339175/55140/23404/60528/84881/10969/81556/705/51096/23016/114049/54606/93587/79863/64963/26173/4736/55011/23587/29894/83707/4234/54920/23481/283989/26024/29777/90459/10667/27304/24140/81605/54555/80789/10775/84916/55687/79042/64118/27341/92856/54913/4809/51154/50628/123263/55644/6223/115939/79707/115708/9775/348180/27079/80324/112858/51367/112970/54…
GO_METAL_ION_TRANSMEMBRANE_TRANSPORTER_ACTIVITY	GO_METAL_ION_TRANSMEMBRANE_TRANSPORTER_ACTIVITY	GO_METAL_ION_TRANSMEMBRANE_TRANSPORTER_ACTIVITY	197	0.443988	2.01004	1.77784e-08	9.19666e-07	6.80093e-07	1903	tags=54%, list=26%, signal=42%	3747/3736/3745/259232/6555/80036/477/6616/6530/2823/779/6327/6332/160728/3743/55800/3785/6331/492/60482/3751/56479/30820/55515/2903/25769/6329/388662/10060/6326/785/81033/90134/159963/343450/2901/57338/10242/482/3776/6262/57158/781/3779/11141/3787/1268/55283/30818/7220/3786/11280/3249/23704/775/28968/342372/9312/3777/285335/478/3778/728215/7881/89822/6531/30819/27094/79054/491/126755/6529/389015/…
GO_MULTICELLULAR_ORGANISMAL_SIGNALING	GO_MULTICELLULAR_ORGANISMAL_SIGNALING	GO_MULTICELLULAR_ORGANISMAL_SIGNALING	107	0.51941	2.1974	2.05076e-08	1.04851e-06	7.75372e-07	1941	tags=63%, list=26%, signal=47%	3736/4915/4842/477/845/779/6327/6332/9607/55800/5350/6331/4916/492/3751/287/30820/6329/57731/10060/6326/785/5024/10242/149461/482/6262/781/7143/53826/5348/30818/7220/11280/23704/775/8506/3777/1143/478/29119/30819/10699/27094/10052/491/3768/3708/51086/493/844/3709/2702/3753/6546/53828/3762/9992/6334/552/486/6263/3741/6261/3750/6335/2257
GO_ACTION_POTENTIAL	GO_ACTION_POTENTIAL	GO_ACTION_POTENTIAL	66	0.574598	2.25925	2.09515e-08	1.05889e-06	7.8305e-07	1941	tags=65%, list=26%, signal=49%	3736/3745/4915/477/6327/6332/55800/6331/4916/4923/3751/287/6329/6326/5024/10242/149461/6262/781/1268/11280/23704/775/8506/1143/148/9472/29119/30819/27094/2258/10052/1756/2702/3753/6546/3762/9992/6334/1141/3741/6335/2257
GO_POSITIVE_REGULATION_OF_NERVOUS_SYSTEM_DEVELOPMENT	GO_POSITIVE_REGULATION_OF_NERVOUS_SYSTEM_DEVELOPMENT	GO_POSITIVE_REGULATION_OF_NERVOUS_SYSTEM_DEVELOPMENT	241	0.424236	1.95266	2.36354e-08	1.18097e-06	8.73323e-07	2090	tags=50%, list=28%, signal=37%	1272/22871/2290/4915/8200/347733/27063/4036/158038/22865/22891/139065/9353/4804/1002/5649/4916/9699/64084/5063/11075/6474/575/8929/57633/6860/4747/392255/91584/7058/2335/151449/55714/5979/4135/577/1809/57795/11141/84258/5021/23768/4131/4674/2042/1268/26011/6935/6664/347730/116/57611/9378/23363/79191/23426/4803/50944/221336/29993/653464/5587/51761/23316/2737/6792/84631/7074/22999/5365/8153/50937/4…
GO_HEPARIN_BINDING	GO_HEPARIN_BINDING	GO_HEPARIN_BINDING	78	0.560674	2.2747	2.71602e-08	1.34184e-06	9.92289e-07	2405	tags=78%, list=32%, signal=54%	343637/5549/84570/1311/7060/9353/151887/7148/10178/1301/50964/4018/1842/3273/6422/25890/7058/2335/5104/2246/64388/5322/149998/146760/50939/2254/2200/2252/10631/4053/51156/8292/26279/284654/8828/2260/2255/8829/83716/1289/3075/11096/9508/333/9510/4023/129804/4057/64094/2660/10457/11167/7057/2247/1305/8646/5727/7123/7059/80739/3918
GO_OXIDOREDUCTASE_ACTIVITY_ACTING_ON_CH_OH_GROUP_OF_DONORS	GO_OXIDOREDUCTASE_ACTIVITY_ACTING_ON_CH_OH_GROUP_OF_DONORS	GO_OXIDOREDUCTASE_ACTIVITY_ACTING_ON_CH_OH_GROUP_OF_DONORS	52	-0.549377	-2.70353	2.89272e-08	1.39547e-06	1.03195e-06	1773	tags=75%, list=24%, signal=58%	50814/9380/4200/10901/128/3614/622/3420/3419/3615/5226/2539/3291/873/3028/4191/3033/7923/27294/10327/197257/8608/51181/3421/3418/3248/51084/8574/79154/130/127/441282/22977/2819/10170/57016/126/201140/3284
GO_TUBE_DEVELOPMENT	GO_TUBE_DEVELOPMENT	GO_TUBE_DEVELOPMENT	459	0.363813	1.7282	2.9045e-08	1.39547e-06	1.03195e-06	2682	tags=54%, list=36%, signal=37%	3952/2138/2019/84432/887/4223/5081/2018/1311/4915/1545/793/7060/147372/170690/6423/4036/131405/7857/140862/8022/1280/9353/1285/9464/4804/144165/5740/347/2303/7042/367/221981/185/6495/5241/6474/9421/1295/575/51804/1296/121643/9723/3273/4638/6422/8038/168002/7058/2335/255324/25937/2045/151449/5979/1000/57608/130497/6262/577/2246/27023/51378/7043/5021/718/9241/23414/6935/1286/6664/8626/6444/2191/232…
GO_G_PROTEIN_COUPLED_RECEPTOR_ACTIVITY	GO_G_PROTEIN_COUPLED_RECEPTOR_ACTIVITY	GO_G_PROTEIN_COUPLED_RECEPTOR_ACTIVITY	159	0.467588	2.08003	2.91978e-08	1.39547e-06	1.03195e-06	1961	tags=60%, list=26%, signal=45%	127069/1129/4986/887/3357/4883/50838/886/347088/259289/11255/2914/5746/1394/6869/2845/22986/117/5995/259293/56923/116534/440435/6096/4923/2925/6865/185/4160/2837/575/259292/5745/350383/165829/11211/283383/114815/259296/2825/2740/577/5157/2834/3355/5021/1268/3356/2911/1395/148/5733/4987/4985/2692/153/259290/2846/57512/10149/59350/1132/2916/1903/9568/2847/554/57191/1909/147/26212/8322/4157/6785/648…
GO_MUSCLE_CONTRACTION	GO_MUSCLE_CONTRACTION	GO_MUSCLE_CONTRACTION	177	0.450429	2.01803	3.62168e-08	1.71231e-06	1.26625e-06	1941	tags=53%, list=26%, signal=40%	3736/1129/88/3357/4629/1311/4842/477/7140/845/4620/779/6327/6332/6869/23336/55800/5350/56923/6331/25802/6865/1674/287/1837/2775/4634/6329/4638/5024/8736/7139/6262/781/1146/1136/5021/1264/5348/3356/4660/6444/23213/23704/775/800/23363/9312/10580/93649/1143/148/72/9499/3778/51761/29119/5733/30819/1410/59/2593/80763/2258/10052/7169/126393/3768/7402/51086/29767/4604/10398/844/1756/1909/124093/2702/147…
GO_CELL_ACTIVATION_INVOLVED_IN_IMMUNE_RESPONSE	GO_CELL_ACTIVATION_INVOLVED_IN_IMMUNE_RESPONSE	GO_CELL_ACTIVATION_INVOLVED_IN_IMMUNE_RESPONSE	246	-0.30056	-1.92888	3.74361e-08	1.75113e-06	1.29496e-06	1850	tags=43%, list=25%, signal=34%	10120/5708/30/391/28988/5719/2517/29952/2512/5590/5971/387/6836/3163/226/3614/83858/5478/9761/5236/10450/51071/10576/58485/3615/823/2171/5269/4860/5702/1512/3958/3162/2495/8566/2717/124583/353/1650/7133/136/5211/4242/84418/10459/374395/10312/3312/3134/55004/26/1992/4257/5686/6993/5023/5689/25798/327/93100/10383/8694/10549/8904/80149/80142/5646/100/29108/10555/79792/54509/6280/51744/602/3043/5709/…
GO_VOLTAGE_GATED_ION_CHANNEL_ACTIVITY	GO_VOLTAGE_GATED_ION_CHANNEL_ACTIVITY	GO_VOLTAGE_GATED_ION_CHANNEL_ACTIVITY	88	0.534386	2.19822	3.94783e-08	1.82722e-06	1.35123e-06	1903	tags=67%, list=26%, signal=51%	3747/3736/3745/259232/6616/1187/779/6327/6332/3743/55800/3785/6331/3751/56479/30820/2903/6329/6326/785/81033/90134/343450/3776/781/11141/3787/1268/30818/3786/11280/23704/775/9312/3777/3778/7881/89822/1188/30819/126755/219527/3768/3758/170850/3766/5311/3753/3772/3762/9992/6334/777/3746/9256/3741/6261/3750/6335
GO_HEART_DEVELOPMENT	GO_HEART_DEVELOPMENT	GO_HEART_DEVELOPMENT	276	0.403656	1.88017	4.18563e-08	1.90269e-06	1.40703e-06	1685	tags=38%, list=23%, signal=31%	2138/88/2248/3357/4629/27063/6423/4036/5350/1280/9353/9464/6331/144165/50805/4916/2303/1301/27129/6586/7042/6495/287/6474/9421/8701/341640/282996/3479/150572/121643/4634/6445/9965/5999/8736/7139/130497/64091/3776/6262/57158/2066/57538/5021/23768/9241/23414/26011/4628/50507/6664/6444/775/2254/23363/2200/93649/148/2719/11149/9734/221662/9472/57167/7054/7881/64220/4838/2737/57493/4052/57545/10052/26…
GO_CONTRACTILE_FIBER	GO_CONTRACTILE_FIBER	GO_CONTRACTILE_FIBER	119	0.490192	2.12189	4.19742e-08	1.90269e-06	1.40703e-06	1996	tags=54%, list=27%, signal=40%	88/4629/91156/4842/11155/7140/845/27063/171024/4620/779/23336/55800/6331/91624/25802/1674/287/91977/4634/10060/57644/8736/7139/6262/57158/4660/775/800/23363/23345/148/9499/115557/202333/1410/59/7169/114907/81493/29767/493/10979/4604/10398/844/1756/113146/667/3620/70/3753/6546/5239/6840/2318/6334/6263/3741/4621/6261/6271/80206/27295
GO_DEFENSE_RESPONSE_TO_BACTERIUM	GO_DEFENSE_RESPONSE_TO_BACTERIUM	GO_DEFENSE_RESPONSE_TO_BACTERIUM	74	-0.488591	-2.59145	4.29708e-08	1.92799e-06	1.42574e-06	303	tags=31%, list=4%, signal=30%	1535/5650/3543/646627/51316/131375/114770/9971/6278/140823/2244/130120/4843/1755/3853/25818/1671/3512/5320/1053/1113/1673/51297
GO_REGULATION_OF_NEURON_PROJECTION_DEVELOPMENT	GO_REGULATION_OF_NEURON_PROJECTION_DEVELOPMENT	GO_REGULATION_OF_NEURON_PROJECTION_DEVELOPMENT	245	0.41771	1.92457	4.49418e-08	1.99605e-06	1.47608e-06	2090	tags=47%, list=28%, signal=35%	1272/1496/57689/22871/4915/6900/6616/347733/27063/6423/22891/9353/4804/10716/124925/1002/5649/4916/9699/5063/11075/4133/6474/6860/4747/9723/56920/91584/6422/2335/2045/55714/5979/1000/4135/223117/577/1809/7143/11141/1136/84258/4131/2042/1268/6695/146760/116/57611/23363/23426/4803/11178/50944/1400/29993/653464/5587/120892/4168/51761/55704/23316/1949/6792/23072/7074/22999/5365/2258/8153/4137/4038/37…
GO_GLUTAMATERGIC_SYNAPSE	GO_GLUTAMATERGIC_SYNAPSE	GO_GLUTAMATERGIC_SYNAPSE	182	0.446583	2.00669	4.68159e-08	2.0585e-06	1.52226e-06	1891	tags=46%, list=25%, signal=35%	3736/1129/88/6456/57689/22871/6616/793/4884/2823/22986/139065/4916/8927/492/64084/5063/3751/401190/26059/1740/2903/1006/6860/2569/388662/6326/2045/10718/2901/22866/3359/8404/2066/81832/7143/11141/148281/53826/1268/4628/3356/347730/2911/9378/23426/22854/148/50944/9162/120892/57502/8499/26115/1949/6792/84631/7074/1009/491/8745/8828/23467/1627/6857/493/54413/9890/8829/22885/10814/7781/70/8322/23767/…
GO_METAL_ION_TRANSPORT	GO_METAL_ION_TRANSPORT	GO_METAL_ION_TRANSPORT	394	0.373025	1.76082	4.84564e-08	2.10953e-06	1.56e-06	2218	tags=48%, list=30%, signal=36%	3747/3736/3745/259232/6555/1272/88/4986/80036/3357/4842/477/6616/2259/2823/845/4036/779/6327/1394/6332/160728/3743/55800/3785/5350/117/56923/6331/492/4923/100507027/60482/3751/56479/287/30820/1804/55515/79689/2775/2903/1356/25769/6329/57731/10060/3273/6326/4638/785/5024/81033/90134/159963/343450/5999/55089/57338/10242/130497/482/3776/6262/57158/781/81832/3779/11141/3787/53826/6622/5348/55283/3356…
GO_COLLAGEN_TRIMER	GO_COLLAGEN_TRIMER	GO_COLLAGEN_TRIMER	52	0.611102	2.30546	5.1113e-08	2.20337e-06	1.62939e-06	2183	tags=83%, list=29%, signal=59%	9370/653509/84570/147372/57642/169044/114905/1280/1285/1301/1300/1295/7373/1296/1299/8685/1286/1310/81035/136227/8292/114899/6441/1290/81578/1281/255631/4060/1293/1289/115908/1278/1307/1306/85301/1303/1302/1277/1282/342035/1284/1634/1305
GO_ANATOMICAL_STRUCTURE_FORMATION_INVOLVED_IN_MORPHOGENESIS	GO_ANATOMICAL_STRUCTURE_FORMATION_INVOLVED_IN_MORPHOGENESIS	GO_ANATOMICAL_STRUCTURE_FORMATION_INVOLVED_IN_MORPHOGENESIS	475	0.362803	1.72583	5.24892e-08	2.24073e-06	1.65702e-06	2680	tags=53%, list=36%, signal=37%	3952/5015/6657/2138/1749/88/84432/4223/4629/4842/1545/793/7060/11155/147372/7140/845/27063/6423/4036/131405/7857/140862/1280/9353/1285/9464/4804/10716/25802/5649/144165/5740/347/2303/1301/7042/367/221981/185/6495/287/9421/1295/575/51804/1296/121643/9723/4909/3273/6422/8038/7058/2335/255324/151449/5979/10718/8736/57608/7139/130497/80312/9622/577/2246/27023/51378/718/4868/9241/26011/4628/1286/6664/…
GO_COGNITION	GO_COGNITION	GO_COGNITION	144	0.467302	2.05863	6.054e-08	2.55956e-06	1.89279e-06	1451	tags=43%, list=19%, signal=35%	28983/2019/4986/57144/4915/477/6900/6616/793/11255/590/1394/5803/22986/10716/5649/4923/2925/2558/6865/8701/2903/6860/25769/4909/151556/57338/139411/2740/3776/577/9369/81832/7143/27023/5021/1268/3356/5153/9378/4212/4130/4803/2628/164312/50944/9162/7054/57502/7881/64220/23316/1959/2258/4137/11170/6529/266743/5896/29767/10752/54413
GO_BEHAVIOR	GO_BEHAVIOR	GO_BEHAVIOR	288	0.396661	1.84998	6.48827e-08	2.71704e-06	2.00925e-06	1906	tags=47%, list=26%, signal=36%	3952/2019/4986/57144/3357/22871/4915/886/477/6900/6616/793/7060/590/1394/9607/5803/22986/9464/56923/10716/124925/5649/4923/2925/2558/6865/3751/340990/5179/4160/55515/8701/285671/2775/2903/6860/6496/25769/4909/57731/5024/57338/139411/2740/3776/577/9369/2834/81832/7143/27023/1136/7345/5021/6622/1268/2922/55283/3356/5153/347730/116/2911/2743/181/9378/111/4212/4130/4803/2628/220/1143/164312/3236/5094…
GO_PATTERN_SPECIFICATION_PROCESS	GO_PATTERN_SPECIFICATION_PROCESS	GO_PATTERN_SPECIFICATION_PROCESS	195	0.439999	1.98909	7.42066e-08	3.06567e-06	2.26706e-06	1685	tags=42%, list=23%, signal=33%	3229/3226/5015/56033/2138/2019/4223/5081/221833/2018/2290/7704/6423/4036/8022/3222/9464/10716/3224/5649/50805/367/6495/9421/8701/120237/121643/6496/4909/6422/10718/130497/658/2246/2066/64388/27023/3238/718/3225/9241/6935/8626/79191/145258/25806/3236/2719/3223/85407/7471/3221/1959/10736/4838/2737/50937/57545/26585/340665/3235/3237/4038/8828/163589/1767/3233/2260/2255/10371/8829/199699/3213/579/983…
GO_REGULATION_OF_TRANSMEMBRANE_TRANSPORT	GO_REGULATION_OF_TRANSMEMBRANE_TRANSPORT	GO_REGULATION_OF_TRANSMEMBRANE_TRANSPORT	265	0.408423	1.89447	7.46024e-08	3.06567e-06	2.26706e-06	2254	tags=52%, list=30%, signal=37%	9370/3952/3747/3736/3745/259232/88/4986/22871/4842/477/2259/1187/845/779/6327/1394/6332/3743/55800/3785/5350/6331/5649/4923/3751/56479/287/30820/1804/1740/3479/2903/4747/6329/6326/785/81033/90134/9965/5999/57338/130497/482/6262/57158/781/3359/81832/3779/718/2891/3787/53826/6622/5348/30818/7220/3786/11280/23704/775/9312/10580/148811/2719/50944/9472/3778/7881/89822/4987/1188/30819/23072/2892/5174/2…
GO_EXTRACELLULAR_MATRIX_STRUCTURAL_CONSTITUENT	GO_EXTRACELLULAR_MATRIX_STRUCTURAL_CONSTITUENT	GO_EXTRACELLULAR_MATRIX_STRUCTURAL_CONSTITUENT	97	0.518469	2.16968	7.99846e-08	3.25641e-06	2.40811e-06	2631	tags=85%, list=35%, signal=55%	9370/8483/5549/4969/84570/1311/10216/4148/169044/4256/1280/1285/7148/8076/54829/1301/1300/1295/7373/1296/83872/1299/25890/7058/2335/1462/1286/1310/1805/50939/165/2200/2202/10631/22915/4053/8292/7007/4052/1290/81578/2006/1281/3371/255631/633/4060/1293/1289/115908/1278/1307/25878/1306/85301/1303/3910/1302/1277/4239/127435/10516/1282/3339/3915/7057/1284/1634/1305/3909/8406/79812/6678/7059/3918/2192/…
GO_REGULATION_OF_POSTSYNAPTIC_MEMBRANE_POTENTIAL	GO_REGULATION_OF_POSTSYNAPTIC_MEMBRANE_POTENTIAL	GO_REGULATION_OF_POSTSYNAPTIC_MEMBRANE_POTENTIAL	78	0.549277	2.22846	9.66694e-08	3.89959e-06	2.88374e-06	2329	tags=71%, list=31%, signal=49%	3736/22871/2259/2561/8001/124925/5649/9699/4923/2558/3751/401190/2903/1142/2569/5024/2901/5999/1146/81832/1136/6622/116/2911/2743/9378/1143/50944/9162/120892/57502/4355/23316/2892/22999/153/266743/54413/6546/5027/4208/56853/1141/2550/154/55607/6547/2894/2905/57030/57555/2570/2897/66000/1742
GO_NEURON_PROJECTION_GUIDANCE	GO_NEURON_PROJECTION_GUIDANCE	GO_NEURON_PROJECTION_GUIDANCE	135	0.471287	2.07009	1.05195e-07	4.20222e-06	3.10754e-06	2587	tags=66%, list=35%, signal=44%	5015/1749/2290/6900/90249/347733/8022/9353/10716/91624/1002/5649/6708/6586/2596/27255/285220/494470/9723/2046/3800/57731/56920/91584/4684/2045/151449/5979/2674/658/223117/91653/9369/7143/23768/2042/9241/4628/220164/9378/9499/1400/51332/10570/1959/2737/1949/133418/5365/152330/3798/8828/6387/2051/55816/10752/2115/6710/10371/8829/374946/23767/2534/1946/3199/7436/2043/659/6092/9423/6091/5588/57216/57…
GO_REGULATION_OF_BLOOD_CIRCULATION	GO_REGULATION_OF_BLOOD_CIRCULATION	GO_REGULATION_OF_BLOOD_CIRCULATION	143	0.461067	2.03233	1.06083e-07	4.20222e-06	3.10754e-06	1959	tags=56%, list=26%, signal=42%	3952/1129/4842/477/845/779/6327/55800/5350/6331/492/27129/7042/3751/185/1674/287/30820/2775/121643/4634/57731/10060/785/5999/7139/10242/2740/64091/482/6262/781/5021/53826/5348/3356/30818/7220/23704/775/3777/148/11149/478/7054/29119/30819/10699/153/80763/2258/10052/491/3768/3708/51086/493/554/844/1756/3709/10371/2702/147/3753/6546/53828/3762/9992/81285/552/486/6263/3741/6261/9732/3750/659/3274/6271
GO_REGULATION_OF_CELL_PROJECTION_ORGANIZATION	GO_REGULATION_OF_CELL_PROJECTION_ORGANIZATION	GO_REGULATION_OF_CELL_PROJECTION_ORGANIZATION	319	0.382179	1.78551	1.24295e-07	4.87968e-06	3.60852e-06	2090	tags=43%, list=28%, signal=32%	1272/1496/57689/22871/4915/6900/6616/2823/347733/170690/27063/6423/57451/22891/9353/4804/10716/124925/1002/10178/5649/89795/4916/9699/5063/11075/2596/4133/6474/6860/4747/9723/3273/56920/91584/6422/2335/2045/55714/5979/1000/4135/223117/577/1809/7143/11141/1136/84258/7043/4131/2042/1268/6695/146760/116/57611/23363/23426/4803/11178/50944/1400/29993/653464/5587/7471/120892/4168/51761/55704/23316/1949…
GO_SMALL_RIBOSOMAL_SUBUNIT	GO_SMALL_RIBOSOMAL_SUBUNIT	GO_SMALL_RIBOSOMAL_SUBUNIT	42	-0.581201	-2.66669	1.30651e-07	5.08381e-06	3.75948e-06	2279	tags=79%, list=31%, signal=55%	6204/64963/51021/28957/1939/6207/60488/6222/6223/64960/6205/6231/6189/51081/6202/51116/6187/6208/6235/64951/6203/7311/3921/6234/6188/64949/6217/6209/6183/65993/6193/6227/3039
GO_REGIONALIZATION	GO_REGIONALIZATION	GO_REGIONALIZATION	148	0.464511	2.05371	1.32003e-07	5.09137e-06	3.76506e-06	2317	tags=57%, list=31%, signal=40%	3229/3226/5015/56033/2019/4223/5081/221833/2018/2290/7704/6423/4036/8022/3222/10716/3224/5649/367/6495/120237/121643/6496/4909/6422/130497/658/2246/64388/27023/718/3225/9241/8626/79191/145258/25806/3236/2719/3223/85407/7471/3221/1959/10736/4838/2737/50937/26585/340665/3235/3237/4038/8828/163589/3233/2260/2255/10371/8829/3213/9839/10409/5087/4208/3199/3201/23432/659/6092/3203/7479/6091/80319/1906/…
GO_ADULT_BEHAVIOR	GO_ADULT_BEHAVIOR	GO_ADULT_BEHAVIOR	69	0.55809	2.2189	1.36235e-07	5.2089e-06	3.85198e-06	1636	tags=54%, list=22%, signal=42%	3952/2019/4986/477/6900/1394/9607/124925/4923/340990/285671/4909/57731/9369/1136/7345/6622/3356/2743/181/9378/1143/3236/50944/5079/23544/57502/4985/1949/3235/6387/10752/80243/54413/3766/525/8029
GO_DISTAL_AXON	GO_DISTAL_AXON	GO_DISTAL_AXON	143	0.458192	2.01966	1.46236e-07	5.54311e-06	4.09912e-06	1891	tags=48%, list=25%, signal=37%	3747/3736/5015/1129/4986/4915/4842/5101/6616/793/4922/2823/55118/57451/24141/4923/11075/2596/6572/5179/4133/26059/1006/81551/4747/3800/5024/2901/1258/56104/3776/91653/1809/6622/1268/4628/30818/347730/116/1395/140767/9162/29993/7054/120892/4985/6792/7074/2258/4137/23467/1627/7402/29767/8829/10814/7077/8941/51199/10409/23767/4644/5798/57616/9479/3746/9256/2043/55607
GO_HEART_PROCESS	GO_HEART_PROCESS	GO_HEART_PROCESS	140	0.463701	2.04289	1.75445e-07	6.59344e-06	4.87585e-06	1959	tags=56%, list=26%, signal=42%	1129/4842/477/7140/845/779/6327/55800/5350/6331/492/27129/7042/3751/1674/287/30820/2775/121643/4634/57731/10060/6445/785/25937/5999/7139/2740/64091/482/6262/781/53826/5348/50507/30818/7220/6444/23704/775/3777/148/11149/478/7054/29119/30819/10699/153/80763/2258/10052/491/3768/3708/51086/493/844/1756/3709/10371/2702/147/70/3753/6546/53828/3762/9992/2534/552/486/6263/3741/6261/3750/2257/6271
GO_NADH_DEHYDROGENASE_COMPLEX_ASSEMBLY	GO_NADH_DEHYDROGENASE_COMPLEX_ASSEMBLY	GO_NADH_DEHYDROGENASE_COMPLEX_ASSEMBLY	37	-0.600826	-2.66008	1.83189e-07	6.82612e-06	5.04791e-06	2491	tags=89%, list=33%, signal=60%	137682/4714/79133/4720/55744/4710/4717/28976/4708/55967/4707/4715/51295/126328/4725/4695/4722/4704/55572/54539/4700/25915/4723/55101/284184/51079/4726/4706/4716/374291/4696/4713/4728
GO_MYELOID_LEUKOCYTE_ACTIVATION	GO_MYELOID_LEUKOCYTE_ACTIVATION	GO_MYELOID_LEUKOCYTE_ACTIVATION	244	-0.298991	-1.91551	1.91291e-07	7.06813e-06	5.22688e-06	1850	tags=45%, list=25%, signal=35%	10120/5708/30/8692/391/28988/5719/2517/29952/2512/5971/387/6836/3163/226/3614/83858/5478/3600/9761/79155/5236/10450/51071/10576/58485/3615/823/2171/5269/4860/5702/1512/3958/3162/2495/8566/2717/124583/353/1650/7133/136/5211/7124/84418/116071/374395/10312/3312/55004/26/1992/4257/5686/6993/5023/5689/25798/327/93100/10383/8694/10549/8904/80149/80142/5646/29108/10555/79792/54509/6280/1907/9173/1050/30…
GO_TUBE_MORPHOGENESIS	GO_TUBE_MORPHOGENESIS	GO_TUBE_MORPHOGENESIS	383	0.368208	1.7347	2.2397e-07	8.20664e-06	6.0688e-06	2682	tags=54%, list=36%, signal=37%	3952/2138/84432/4223/2018/1311/4915/1545/7060/147372/170690/6423/4036/131405/7857/140862/9353/1285/9464/4804/144165/5740/347/2303/7042/367/221981/185/6495/5241/6474/9421/1295/575/51804/1296/121643/9723/3273/4638/6422/8038/7058/2335/255324/2045/151449/5979/1000/57608/130497/6262/577/2246/51378/718/9241/23414/6935/1286/6664/8626/6444/2191/23213/2254/79191/6425/348093/93649/2719/9734/5617/10000/5716…
GO_RIBOSOME_BIOGENESIS	GO_RIBOSOME_BIOGENESIS	GO_RIBOSOME_BIOGENESIS	126	-0.368438	-2.16186	2.36399e-07	8.59048e-06	6.35265e-06	2824	tags=70%, list=38%, signal=44%	55164/8602/387338/88745/55272/55651/11137/55695/26168/54663/124995/9816/22907/23404/90441/10969/705/6134/51096/23016/114049/54606/26155/79863/6204/64963/4736/55011/23481/29777/90459/54555/10775/84916/54475/4927/27341/92856/55052/4809/64979/51154/50628/84769/6223/115939/79707/9775/27079/51367/10360/10436/29093/9136/51081/55178/84231/6202/5901/51116/6155/79050/11224/6187/56915/6208/55505/23246/7903…
GO_SARCOLEMMA	GO_SARCOLEMMA	GO_SARCOLEMMA	79	0.529353	2.15934	2.58798e-07	9.32735e-06	6.89757e-06	2047	tags=62%, list=27%, signal=45%	3745/4842/477/779/23336/6331/1674/287/1837/10060/6326/6445/1000/64091/6262/781/7043/5348/6444/775/148/9499/11149/28965/9472/2692/64208/5962/81493/7402/493/844/1756/633/113146/1293/124093/6546/5239/2318/3762/8910/6263/6261/6442/8082/858/7412/6547
GO_REGULATION_OF_SYNAPSE_ASSEMBLY	GO_REGULATION_OF_SYNAPSE_ASSEMBLY	GO_REGULATION_OF_SYNAPSE_ASSEMBLY	51	0.601871	2.26015	2.65664e-07	9.49694e-06	7.02298e-06	2006	tags=73%, list=27%, signal=53%	22871/4915/158038/22865/139065/4916/64084/2596/6495/575/57633/51804/7058/2045/577/375323/11141/5021/23768/6622/347730/9378/23316/8292/84631/54413/54674/23767/347902/4208/1141/1946/26045/266727/55607/6092/9423
GO_POSITIVE_REGULATION_OF_NEURON_DIFFERENTIATION	GO_POSITIVE_REGULATION_OF_NEURON_DIFFERENTIATION	GO_POSITIVE_REGULATION_OF_NEURON_DIFFERENTIATION	175	0.439641	1.9705	2.71373e-07	9.62281e-06	7.11606e-06	2090	tags=52%, list=28%, signal=38%	1272/22871/2290/4915/8200/347733/27063/9353/4804/1002/5649/4916/9699/5063/11075/6474/8929/6860/4747/392255/91584/2335/151449/55714/5979/4135/1809/57795/11141/84258/4131/4674/2042/1268/6935/6664/116/57611/23363/79191/23426/4803/50944/221336/29993/5587/51761/23316/6792/7074/22999/5365/8153/50937/4137/6925/6387/5629/2260/1627/6857/26508/57118/6376/8829/7077/257194/9839/51199/8322/4208/5274/7732/2534…
GO_AEROBIC_RESPIRATION	GO_AEROBIC_RESPIRATION	GO_AEROBIC_RESPIRATION	41	-0.573355	-2.61296	2.73914e-07	9.63519e-06	7.12522e-06	1774	tags=71%, list=24%, signal=54%	113115/4200/1340/54949/1743/7385/2271/1337/3420/8802/3419/6472/6834/6390/2647/1327/1349/1329/4191/374291/1351/29796/158/3421/7384/3418/9377/440567/4728
GO_DENDRITIC_TREE	GO_DENDRITIC_TREE	GO_DENDRITIC_TREE	282	0.394896	1.84072	3.43764e-07	1.19963e-05	8.87123e-06	1602	tags=37%, list=21%, signal=30%	3747/3736/3745/1129/88/4986/6456/3357/22871/4915/4842/477/793/2823/11255/8001/57451/4036/1394/124925/5649/347/8927/4923/60482/3751/5179/4133/56899/30820/575/2775/6860/4909/3800/5024/2045/547/5979/2901/85300/4135/658/8777/375323/57795/11141/1136/3355/4131/2891/720/54873/4628/79739/3356/30818/8626/2911/2743/1395/775/4130/9312/4803/10858/11178/50944/9162/7054/64506/114088/120892/57502/7881/4355/4985…
GO_APPENDAGE_DEVELOPMENT	GO_APPENDAGE_DEVELOPMENT	GO_APPENDAGE_DEVELOPMENT	90	0.512435	2.11811	3.4824e-07	1.20568e-05	8.91597e-06	1554	tags=44%, list=21%, signal=36%	3229/3226/27164/343637/1749/2019/4223/221833/1311/7704/8200/6423/1280/9464/7042/6474/341640/494470/130497/658/3238/3899/9241/6664/8626/775/2254/3236/2719/57167/2737/26585/3235/4038/2260/8434/2255/5396/7291/2702
GO_POTASSIUM_ION_TRANSMEMBRANE_TRANSPORTER_ACTIVITY	GO_POTASSIUM_ION_TRANSMEMBRANE_TRANSPORTER_ACTIVITY	GO_POTASSIUM_ION_TRANSMEMBRANE_TRANSPORTER_ACTIVITY	74	0.539785	2.16853	3.55387e-07	1.22081e-05	9.02788e-06	1896	tags=70%, list=25%, signal=53%	3747/3736/3745/477/6616/3743/3785/3751/56479/30820/25769/10060/81033/90134/343450/2901/10242/482/3776/3779/3787/30818/3786/3249/23704/9312/3777/285335/478/3778/7881/89822/30819/27094/126755/389015/219527/3768/3758/170850/3766/5311/3753/3772/53828/3762/9992/3746/486/57419/3741/3750
GO_RECEPTOR_COMPLEX	GO_RECEPTOR_COMPLEX	GO_RECEPTOR_COMPLEX	162	0.443104	1.97555	3.82881e-07	1.30506e-05	9.65091e-06	2400	tags=59%, list=32%, signal=41%	22871/4915/9358/2561/4036/117/4916/1380/2690/2558/285220/1740/2903/5745/1142/2569/165829/2046/91584/5024/4921/2045/5979/10077/2901/2674/658/51555/1146/3359/2066/8515/1136/2891/2042/3645/118427/3977/7220/50939/2911/342372/10580/1143/50944/22801/2892/5365/2321/8828/4973/3681/2260/2051/9568/3709/2893/8829/53353/8029/3679/7099/84171/1141/2550/7436/9180/3953/10333/2043/154/10203/7188/659/2917/5159/367…
GO_HEAD_DEVELOPMENT	GO_HEAD_DEVELOPMENT	GO_HEAD_DEVELOPMENT	356	0.372852	1.7521	4.1594e-07	1.40684e-05	1.04035e-05	1967	tags=40%, list=26%, signal=31%	3747/3736/5015/27164/6657/1749/1272/2019/1496/2018/2290/4915/886/6900/55118/6423/4036/1394/8022/22891/1280/9353/10716/6331/124925/6594/5649/347/9201/2558/83690/8929/284612/2775/2903/6860/23026/4747/8382/6496/388662/91584/6422/64405/2045/151449/547/10718/1000/5999/139411/2066/7143/27023/7043/5021/9241/4628/146760/116/140733/2254/3624/145258/25806/3777/220/50944/653464/5079/10000/23544/7054/7471/12…
GO_POSITIVE_REGULATION_OF_NEURON_PROJECTION_DEVELOPMENT	GO_POSITIVE_REGULATION_OF_NEURON_PROJECTION_DEVELOPMENT	GO_POSITIVE_REGULATION_OF_NEURON_PROJECTION_DEVELOPMENT	139	0.455941	2.00746	4.3302e-07	1.44381e-05	1.0677e-05	2090	tags=52%, list=28%, signal=38%	1272/22871/4915/347733/27063/9353/4804/1002/5649/4916/9699/5063/11075/6474/6860/4747/91584/2335/55714/5979/4135/1809/11141/84258/4131/2042/1268/116/57611/23363/23426/4803/50944/29993/5587/51761/23316/6792/7074/22999/5365/8153/4137/6387/2260/1627/6857/57118/6376/8829/257194/9839/51199/8322/5274/2534/23499/5754/1946/7436/2043/5176/55607/659/9863/6092/127833/9423/440730/65981/57498/6091
GO_DEVELOPMENTAL_GROWTH	GO_DEVELOPMENTAL_GROWTH	GO_DEVELOPMENTAL_GROWTH	311	0.38401	1.79312	4.3344e-07	1.44381e-05	1.0677e-05	2692	tags=54%, list=36%, signal=36%	3952/203447/6657/2019/5081/6456/1311/8200/4148/57642/6423/9353/1002/4916/347/9699/6586/668/2596/7042/9201/2690/367/6495/4133/7373/3479/51804/6860/9723/4322/57731/56920/91584/6422/2335/4921/54796/25937/2045/5999/84944/658/223117/3776/2246/2619/2066/7143/84258/4131/9241/23414/26011/80014/57611/3484/2254/2252/4803/148/50944/10631/85407/5617/9472/2121/57167/57502/64220/51761/55083/6531/2737/8292/6792…
GO_LEUKOCYTE_MEDIATED_IMMUNITY	GO_LEUKOCYTE_MEDIATED_IMMUNITY	GO_LEUKOCYTE_MEDIATED_IMMUNITY	274	-0.277847	-1.78716	4.53217e-07	1.49834e-05	1.10802e-05	1850	tags=43%, list=25%, signal=34%	10120/5708/30/391/28988/5719/2517/29952/2512/5590/387/6836/3163/226/3614/83858/5478/3106/9761/5236/84522/10450/51071/10576/58485/3615/823/2171/5269/4860/5702/1512/3958/3162/2495/8566/2717/124583/11334/353/8772/1650/7133/136/5211/7124/84418/10459/374395/10312/3312/3134/55004/26/1992/4257/5686/6993/3105/5023/5689/25798/725/327/93100/10383/8694/10549/8904/2013/80142/5646/912/9245/29108/10555/79792/5…
GO_CARDIAC_CONDUCTION	GO_CARDIAC_CONDUCTION	GO_CARDIAC_CONDUCTION	77	0.536482	2.17261	4.83181e-07	1.58548e-05	1.17246e-05	1896	tags=62%, list=25%, signal=47%	4842/477/845/779/6327/55800/5350/6331/492/3751/287/30820/57731/10060/785/482/6262/781/53826/5348/30818/7220/23704/775/3777/478/29119/30819/10699/10052/491/3768/3708/51086/493/844/3709/2702/3753/6546/53828/3762/9992/486/6263/3741/6261/3750
GO_ANAPHASE_PROMOTING_COMPLEX_DEPENDENT_CATABOLIC_PROCESS	GO_ANAPHASE_PROMOTING_COMPLEX_DEPENDENT_CATABOLIC_PROCESS	GO_ANAPHASE_PROMOTING_COMPLEX_DEPENDENT_CATABOLIC_PROCESS	45	-0.545558	-2.54629	5.00306e-07	1.62002e-05	1.198e-05	2608	tags=89%, list=35%, signal=58%	7316/5695/5687/10213/51343/10197/5701/9232/4085/983/25906/5708/5719/5704/5721/5692/5693/6790/5702/5694/51433/5690/5720/5686/891/27338/5689/11065/7311/5714/5696/9212/5347/5709/5691/5699/5688/991/5698/51529
GO_EMBRYONIC_ORGAN_MORPHOGENESIS	GO_EMBRYONIC_ORGAN_MORPHOGENESIS	GO_EMBRYONIC_ORGAN_MORPHOGENESIS	122	0.472487	2.04715	5.01075e-07	1.62002e-05	1.198e-05	2362	tags=61%, list=32%, signal=42%	2138/1749/2290/1280/9464/1301/668/6495/6474/9421/51804/121643/6496/53904/130497/6262/10804/7043/3225/9241/6935/4325/6664/3249/2254/2200/145258/2202/25806/348093/220/3236/5079/7054/7471/3221/64220/51761/10736/4838/2737/6913/3235/5629/3233/2260/2255/7481/51168/5396/7291/80184/115908/3213/579/5311/525/4208/161497/5754/3199/3201/9423/5915/55084/3203/1906/339829/57216/27031/2735/2736/860/50515
GO_NEURON_TO_NEURON_SYNAPSE	GO_NEURON_TO_NEURON_SYNAPSE	GO_NEURON_TO_NEURON_SYNAPSE	178	0.434751	1.9477	5.8272e-07	1.87023e-05	1.38304e-05	1925	tags=44%, list=26%, signal=33%	1129/88/1496/119/6456/57689/22871/4915/4842/793/22865/22986/8927/64084/5063/4923/2596/9201/3751/401190/5179/4133/56899/1740/575/2903/5024/2045/1000/2901/22866/8777/9228/2066/81832/1136/4131/2891/6695/2911/775/11178/50944/440073/9162/64506/27445/57502/4355/26115/4985/1949/6792/1410/7074/5064/153/4744/491/4038/3708/1627/6857/54413/10486/9890/7781/9229/7732/2534/26045/5662/2043/107/55607/659/2917/98…
GO_I_BAND	GO_I_BAND	GO_I_BAND	75	0.534711	2.15402	6.24685e-07	1.99039e-05	1.47189e-05	1996	tags=61%, list=27%, signal=45%	88/91156/4842/11155/845/27063/171024/779/55800/6331/91624/1674/287/91977/4634/8736/6262/57158/4660/775/23363/148/9499/1410/114907/81493/493/10979/4604/10398/844/1756/113146/667/70/3753/6546/5239/2318/6334/6263/3741/6261/6271/80206/27295
GO_RESPONSE_TO_GROWTH_FACTOR	GO_RESPONSE_TO_GROWTH_FACTOR	GO_RESPONSE_TO_GROWTH_FACTOR	335	0.372465	1.74732	6.3814e-07	2.01864e-05	1.49278e-05	2370	tags=46%, list=32%, signal=33%	1149/3747/23089/5015/8483/6657/1749/91851/2248/6456/1311/4915/4842/8200/147372/27063/6423/4036/2250/6424/131405/1280/9353/4804/4916/54829/9365/11075/7042/50964/3175/5179/8929/494470/392255/4909/6660/3273/6422/9965/151449/57608/658/6262/2246/2619/3359/2066/64388/7043/23768/6622/9241/6935/50507/6664/23213/2254/2200/4212/6425/2252/4803/348093/93649/2719/10631/5587/7054/7471/3036/4053/124857/4985/483…
GO_INTRINSIC_COMPONENT_OF_PRESYNAPTIC_MEMBRANE	GO_INTRINSIC_COMPONENT_OF_PRESYNAPTIC_MEMBRANE	GO_INTRINSIC_COMPONENT_OF_PRESYNAPTIC_MEMBRANE	42	0.630088	2.29864	6.68763e-07	2.10039e-05	1.55324e-05	1278	tags=64%, list=17%, signal=54%	3736/1272/1129/4986/2823/57863/2558/27255/401190/53942/6326/5024/1000/2901/3359/2066/53826/1268/3356/9378/22854/148/4985/6531/1949/8745/6529
GO_CATION_TRANSMEMBRANE_TRANSPORTER_ACTIVITY	GO_CATION_TRANSMEMBRANE_TRANSPORTER_ACTIVITY	GO_CATION_TRANSMEMBRANE_TRANSPORTER_ACTIVITY	267	0.394184	1.82926	7.69718e-07	2.40032e-05	1.77503e-05	1903	tags=48%, list=26%, signal=37%	3747/3736/3745/259232/6555/80036/477/153201/6616/6530/2823/779/6327/6332/160728/3743/55800/3785/6331/492/60482/6572/3751/56479/30820/55515/2903/1142/25769/6329/388662/10060/6326/785/5024/81033/90134/159963/343450/2901/1258/57338/10242/482/3776/6262/57158/781/1146/3359/3779/11141/1136/2891/3787/63895/1268/55283/30818/7220/3786/11280/3249/23704/775/28968/342372/9312/3777/1143/285335/50617/478/3778/…
GO_MUSCLE_CELL_DIFFERENTIATION	GO_MUSCLE_CELL_DIFFERENTIATION	GO_MUSCLE_CELL_DIFFERENTIATION	159	0.44263	1.96901	7.88158e-07	2.44052e-05	1.80476e-05	2147	tags=51%, list=29%, signal=37%	88/1496/4629/1311/4842/11155/7140/845/27063/25802/6495/287/6474/575/3479/51804/150572/10290/8038/1000/5999/8736/7139/64091/577/91653/57538/7345/4868/4628/6935/50507/93166/6444/2254/23363/341676/348093/93649/23345/148/11149/50804/9734/221662/9472/7471/124857/3488/50937/26585/90342/64208/3792/84466/5629/29767/6095/2255/4604/844/1756/55553/70/6546/5239/2318/4208/9750/552/4621/6261/5159/80206/5915/85…
GO_TRNA_METABOLIC_PROCESS	GO_TRNA_METABOLIC_PROCESS	GO_TRNA_METABOLIC_PROCESS	77	-0.445602	-2.39889	8.4415e-07	2.59561e-05	1.91946e-05	3374	tags=90%, list=45%, signal=50%	79828/80745/54901/55623/81627/54482/79691/64172/51095/23438/55253/80222/7965/51654/10978/51067/1478/54522/339175/55140/10056/60528/84881/93587/283459/5188/23587/29894/83707/4234/54920/5464/283989/26024/10667/27304/24140/81605/10775/55687/79042/79587/64118/54913/2193/123263/55644/115708/348180/80324/112858/51367/112970/54859/51493/25973/27068/10785/51728/81890/10248/10898/56931/55152/3028/126789/8…
GO_SKELETAL_SYSTEM_MORPHOGENESIS	GO_SKELETAL_SYSTEM_MORPHOGENESIS	GO_SKELETAL_SYSTEM_MORPHOGENESIS	110	0.482389	2.04708	8.80531e-07	2.68868e-05	1.98828e-05	2666	tags=67%, list=36%, signal=44%	2138/1749/1311/4148/57642/6423/6424/4256/1280/3224/1301/6495/6474/7373/51804/4322/6422/130497/658/7043/3225/9241/6935/4325/6664/145258/3236/5079/3221/10736/4838/2737/6913/26585/3235/81578/3037/3233/2260/8817/340706/5396/7291/1293/158326/3213/579/5027/4208/85301/1303/3199/1277/3201/659/4057/5915/3203/1305/3234/860/59341/50515/7059/4323/6781/1112/2201/3214/342184/57560/4313/4040/7046
GO_POSTSYNAPTIC_SPECIALIZATION_MEMBRANE	GO_POSTSYNAPTIC_SPECIALIZATION_MEMBRANE	GO_POSTSYNAPTIC_SPECIALIZATION_MEMBRANE	47	0.597158	2.23207	8.97937e-07	2.71099e-05	2.00477e-05	2160	tags=74%, list=29%, signal=53%	88/57689/22871/2561/22865/22986/64084/2558/3751/401190/1740/2903/2045/1000/2901/22866/2066/81832/347730/2911/9162/4985/1949/7074/153/491/9890/1141/26045/107/8787/2894/2905/1131/57555
GO_SENSORY_SYSTEM_DEVELOPMENT	GO_SENSORY_SYSTEM_DEVELOPMENT	GO_SENSORY_SYSTEM_DEVELOPMENT	169	0.43163	1.92984	9.00169e-07	2.71099e-05	2.00477e-05	1602	tags=42%, list=21%, signal=34%	646960/6657/91851/4915/1545/793/2823/170692/4916/6096/668/7042/362/4081/341640/340273/1295/8929/1296/11081/121643/6496/55714/5979/8736/658/718/118427/4628/6935/6664/7275/775/2254/3624/2200/4212/2792/2202/25806/6297/220/146862/1411/85407/30813/7054/64220/51761/4286/6247/2737/1410/54549/50937/57545/1290/10586/23418/5629/493/2255/27151/10371/7291/8829/80184/1289/4211/9839/8322
GO_CENTRAL_NERVOUS_SYSTEM_NEURON_DIFFERENTIATION	GO_CENTRAL_NERVOUS_SYSTEM_NEURON_DIFFERENTIATION	GO_CENTRAL_NERVOUS_SYSTEM_NEURON_DIFFERENTIATION	73	0.532801	2.13387	1.00477e-06	3.00544e-05	2.22252e-05	1593	tags=53%, list=21%, signal=42%	3952/3226/27164/1749/5081/2290/4915/6900/6423/8022/9353/10716/9201/4133/8929/120237/121643/57731/91584/6422/151449/2066/6695/3624/3236/7471/2737/4137/1009/8828/166614/5629/6095/6886/10371/8829/374946/9839/51199
GO_FICOLIN_1_RICH_GRANULE	GO_FICOLIN_1_RICH_GRANULE	GO_FICOLIN_1_RICH_GRANULE	61	-0.490621	-2.55557	1.03409e-06	3.07222e-05	2.2719e-05	2328	tags=80%, list=31%, signal=56%	10533/3608/55276/29099/2720/5695/10213/2547/1938/5701/5315/5223/2992/2821/2990/10120/5708/28988/5719/226/3614/5478/5236/10450/51071/3615/823/4860/5702/1512/2495/124583/5211/3312/5686/6993/5689/327/10549/79792/3043/5709/2950/978/1471/4282/1675/3848/51806
GO_MONOVALENT_INORGANIC_CATION_TRANSPORT	GO_MONOVALENT_INORGANIC_CATION_TRANSPORT	GO_MONOVALENT_INORGANIC_CATION_TRANSPORT	239	0.396645	1.8243	1.28081e-06	3.77969e-05	2.79508e-05	1913	tags=47%, list=26%, signal=36%	3747/3736/3745/259232/6555/1272/88/4986/4842/477/153201/6616/845/6327/6332/160728/3743/55800/3785/6331/60482/3751/56479/287/30820/1804/55515/25769/6329/57731/10060/6326/5024/81033/90134/159963/343450/5999/55089/10242/130497/482/3776/81832/3779/3787/53826/5348/3356/30818/3786/11280/3249/116/79570/23704/9312/3777/148811/285335/50617/9472/478/3778/7881/89822/154091/30819/27094/23072/2273/534/2258/12…
GO_MITOCHONDRION_ORGANIZATION	GO_MITOCHONDRION_ORGANIZATION	GO_MITOCHONDRION_ORGANIZATION	227	-0.285499	-1.81845	1.44716e-06	4.24211e-05	3.13704e-05	2497	tags=61%, list=33%, signal=42%	51025/10055/137682/1352/64756/54978/2101/4000/10193/8834/4714/572/54543/7531/6548/79133/4720/55245/55744/4710/26073/4285/5516/81892/9167/51287/84883/2631/10105/9512/11315/4717/9049/81858/28976/89941/84275/4708/10456/808/23203/5819/409/23277/84303/26355/55967/4707/5245/6742/2189/113115/4715/10452/9093/51295/54949/5442/284114/7027/90580/1020/54968/83858/83667/7385/10469/84300/81554/56993/10449/581/…
GO_COFACTOR_METABOLIC_PROCESS	GO_COFACTOR_METABOLIC_PROCESS	GO_COFACTOR_METABOLIC_PROCESS	192	-0.305368	-1.82543	1.47708e-06	4.28706e-05	3.17028e-05	2093	tags=55%, list=28%, signal=40%	5052/51022/51660/64802/2639/2806/80347/5092/27304/7390/51522/51248/54995/84274/51805/6573/60490/4200/55711/55748/4598/80308/1743/3163/6470/65220/29968/5163/8802/27235/7298/3029/55902/4860/51117/373156/3162/6647/2937/8566/2235/3155/4704/2879/6472/64834/10935/51629/2539/5096/2356/4257/326625/7001/27010/7389/93100/51293/2232/8694/10549/494143/4191/5646/7923/128240/3145/2936/10327/10005/2948/23382/28…
GO_NEUROMUSCULAR_PROCESS	GO_NEUROMUSCULAR_PROCESS	GO_NEUROMUSCULAR_PROCESS	49	0.589633	2.20989	1.48199e-06	4.28706e-05	3.17028e-05	1122	tags=47%, list=15%, signal=40%	3736/3226/1496/1311/64478/5179/2903/4747/57338/7143/7345/441027/4628/2743/9378/111/8506/220/3236/50944/64220/51761/6531
GO_POSITIVE_REGULATION_OF_CELL_PROJECTION_ORGANIZATION	GO_POSITIVE_REGULATION_OF_CELL_PROJECTION_ORGANIZATION	GO_POSITIVE_REGULATION_OF_CELL_PROJECTION_ORGANIZATION	186	0.42266	1.90631	1.50524e-06	4.32583e-05	3.19895e-05	2090	tags=47%, list=28%, signal=35%	1272/22871/4915/2823/347733/27063/57451/9353/4804/1002/10178/5649/89795/4916/9699/5063/11075/6474/6860/4747/91584/2335/55714/5979/4135/1809/11141/84258/7043/4131/2042/1268/116/57611/23363/23426/4803/50944/29993/5587/7471/51761/55704/23316/6792/7074/5064/22999/5365/8153/4137/6387/2260/1627/6857/57118/6376/8829/257194/146206/9839/51199/8322/22873/5027/6363/5274/10602/64805/2534/9750/23499/5754/1946…
GO_ELECTRON_TRANSFER_ACTIVITY	GO_ELECTRON_TRANSFER_ACTIVITY	GO_ELECTRON_TRANSFER_ACTIVITY	65	-0.44823	-2.35999	1.52717e-06	4.36038e-05	3.2245e-05	2472	tags=83%, list=33%, signal=56%	1352/51218/6389/1355/5860/4720/9167/84883/51022/4835/9249/55967/4200/128/1340/7386/57019/1337/3420/10587/1528/2108/10539/2109/10975/83442/4722/6834/6390/1327/1347/1349/4726/80142/1329/8659/1351/56901/5447/2936/27294/10327/29796/8608/7384/9377/27089/440567/8574/7498/23498/1535/1537/22977
GO_EMBRYONIC_SKELETAL_SYSTEM_DEVELOPMENT	GO_EMBRYONIC_SKELETAL_SYSTEM_DEVELOPMENT	GO_EMBRYONIC_SKELETAL_SYSTEM_DEVELOPMENT	62	0.557449	2.16438	1.57274e-06	4.46149e-05	3.29927e-05	1855	tags=61%, list=25%, signal=46%	2138/5081/3222/1280/1301/6495/6474/51804/130497/7043/3225/9241/6935/4325/6664/23213/2254/145258/3236/3223/5079/3221/10736/4838/2737/6913/3235/3233/7481/5396/7291/3213/579/5087/4208/3199/1277/3201
GO_LEARNING	GO_LEARNING	GO_LEARNING	81	0.513348	2.09858	1.75912e-06	4.95823e-05	3.66661e-05	1341	tags=46%, list=18%, signal=38%	2019/4986/57144/4915/477/6900/6616/590/1394/22986/10716/5649/4923/2558/6865/2903/25769/57338/577/9369/81832/7143/27023/5153/9378/4212/4130/164312/50944/9162/7054/57502/64220/2258/6529/266743/5896
GO_CATION_TRANSMEMBRANE_TRANSPORT	GO_CATION_TRANSMEMBRANE_TRANSPORT	GO_CATION_TRANSMEMBRANE_TRANSPORT	370	0.361063	1.69768	1.88771e-06	5.28678e-05	3.90957e-05	2218	tags=47%, list=30%, signal=35%	3747/3736/3745/259232/88/4986/80036/3357/22871/4842/477/153201/6616/2259/2823/845/779/6327/1394/6332/3743/55800/3785/5350/6331/5649/492/4923/6572/3751/56479/287/30820/1804/55515/79689/1740/2903/4747/25769/6329/10060/6326/785/5024/81033/90134/343450/5999/1258/57338/10242/130497/482/3776/6262/57158/781/81832/3779/11141/2891/3787/53826/63895/6622/5348/55283/3356/30818/7220/3786/11280/3249/23704/775/…
GO_STRIATED_MUSCLE_CELL_DIFFERENTIATION	GO_STRIATED_MUSCLE_CELL_DIFFERENTIATION	GO_STRIATED_MUSCLE_CELL_DIFFERENTIATION	126	0.456738	1.9854	1.90656e-06	5.30578e-05	3.92362e-05	2264	tags=56%, list=30%, signal=40%	88/4629/1311/4842/11155/7140/845/27063/25802/6495/6474/575/3479/51804/150572/8038/1000/5999/8736/7139/64091/577/57538/7345/4868/4628/50507/6444/23363/341676/93649/148/11149/50804/9734/221662/9472/7471/124857/3488/50937/26585/90342/64208/3792/5629/29767/4604/844/1756/55553/70/6546/5239/2318/4208/9750/552/4621/6261/5159/80206/5915/858/2323/58529/3756/1906/8912/7111/4015
GO_EMBRYO_DEVELOPMENT	GO_EMBRYO_DEVELOPMENT	GO_EMBRYO_DEVELOPMENT	447	0.344211	1.63475	1.98363e-06	5.48555e-05	4.05656e-05	2684	tags=48%, list=36%, signal=33%	9370/203447/3226/5015/6657/2138/1749/2019/4223/5081/221833/3357/2290/7704/8200/6423/4036/131405/3222/1280/9464/144165/1301/668/7042/367/6495/64168/6474/9421/341640/1295/3479/51804/121643/6496/53904/57718/6422/2335/151449/5979/130497/80312/6262/2066/64388/10804/27023/3238/7043/3899/3225/9241/23414/26011/4628/6935/4325/6664/8626/3249/23213/775/2254/3624/2200/79191/145258/2202/25806/348093/6297/220/…
GO_DEFENSE_RESPONSE_TO_OTHER_ORGANISM	GO_DEFENSE_RESPONSE_TO_OTHER_ORGANISM	GO_DEFENSE_RESPONSE_TO_OTHER_ORGANISM	149	-0.332089	-1.98769	2.04696e-06	5.62529e-05	4.1599e-05	1166	tags=34%, list=16%, signal=29%	3265/11334/8772/7124/51728/116071/8764/6895/89870/60343/5595/56915/10410/3659/1051/81622/80149/8519/3429/3394/29108/79792/6280/602/54512/4321/708/1535/5650/3543/646627/51316/131375/114770/5196/9971/6278/140823/2244/130120/4843/1755/3853/25818/1671/3512/5320/1053/1113/1673/51297
GO_SUPRAMOLECULAR_COMPLEX	GO_SUPRAMOLECULAR_COMPLEX	GO_SUPRAMOLECULAR_COMPLEX	399	0.353019	1.66634	2.16045e-06	5.9003e-05	4.36327e-05	2237	tags=43%, list=30%, signal=32%	88/827/4629/91156/4842/11155/7140/347733/845/27063/171024/4620/779/23336/55800/3882/1280/1285/125113/6331/8076/91624/25802/2312/89795/1301/147700/4133/1674/287/91977/9576/8701/57821/1295/4747/4634/3800/10060/53904/547/57644/79659/4135/8736/4741/7139/22981/6262/57158/9228/1809/390792/4131/1780/3855/6622/79739/1286/4660/200162/775/800/3846/23363/2200/4130/5630/347688/23345/148/9859/221458/9499/1155…
GO_CYTOSOLIC_PART	GO_CYTOSOLIC_PART	GO_CYTOSOLIC_PART	120	-0.366968	-2.12562	2.24545e-06	6.09458e-05	4.50694e-05	1460	tags=44%, list=20%, signal=36%	9775/6205/55330/6231/6189/5300/6133/6202/8772/6241/5211/6155/3312/8266/843/2647/11224/6187/6208/6235/25873/6142/6181/79803/2023/6203/7311/6141/3921/6175/6132/6137/29108/6234/6188/79792/6217/6158/6176/6209/3043/1978/6193/838/90353/6227/834/116832/260434/135644/3046/171389/3039
GO_CYTOSKELETAL_PROTEIN_BINDING	GO_CYTOSKELETAL_PROTEIN_BINDING	GO_CYTOSKELETAL_PROTEIN_BINDING	434	0.350743	1.66468	2.3631e-06	6.37457e-05	4.71399e-05	1998	tags=37%, list=27%, signal=29%	88/827/1496/119/4629/6530/4653/11155/7140/27063/171024/4620/23336/3785/10391/115827/6331/91624/1002/25802/89795/6708/11075/27129/147700/4133/1674/287/91977/57821/1006/7145/23026/81551/4634/3800/57731/53904/4638/64405/10841/547/28513/1000/57644/85300/4135/8736/130271/4741/50810/7139/56062/1809/1264/4868/4131/1780/6622/4628/79739/775/800/6876/23363/4130/10580/23345/221458/11178/9499/1400/399693/299…
GO_REGULATION_OF_TRANSPORTER_ACTIVITY	GO_REGULATION_OF_TRANSPORTER_ACTIVITY	GO_REGULATION_OF_TRANSPORTER_ACTIVITY	138	0.448304	1.97278	2.7171e-06	7.28482e-05	5.38712e-05	2049	tags=51%, list=27%, signal=37%	3747/3736/88/22871/4842/477/2259/845/6327/1394/55800/5350/5649/4923/287/1740/2903/4747/785/57338/130497/482/6262/57158/781/3359/81832/2891/3787/53826/6622/5348/5444/23704/148811/50944/9472/7881/4987/30819/23072/2892/5174/2273/126755/219527/9143/7402/57520/54413/844/1756/7291/2893/5311/3753/53828/4208/9992/4644/3746/486/154/144245/65267/2257/6271/1612/54800/8787
GO_CYTOSOLIC_RIBOSOME	GO_CYTOSOLIC_RIBOSOME	GO_CYTOSOLIC_RIBOSOME	56	-0.474109	-2.34549	2.97496e-06	7.92782e-05	5.86262e-05	1434	tags=54%, list=19%, signal=44%	6205/6231/6189/6133/6202/6155/11224/6187/6208/6235/25873/6142/6181/6203/7311/6141/3921/6175/6132/6137/6234/6188/6217/6158/6176/6209/6193/6227/116832/3039
GO_DETOXIFICATION	GO_DETOXIFICATION	GO_DETOXIFICATION	59	-0.46935	-2.39039	3.0559e-06	8.07006e-05	5.96781e-05	1740	tags=61%, list=23%, signal=47%	128/9446/83667/10587/6415/373156/6647/2879/7124/10935/4502/4257/4259/84817/7001/10549/2936/140809/10327/2876/6280/2954/3043/4494/2950/127/4493/22977/4495/4504/57016/213/4496/4499/3046/3039
GO_APPENDAGE_MORPHOGENESIS	GO_APPENDAGE_MORPHOGENESIS	GO_APPENDAGE_MORPHOGENESIS	79	0.505555	2.06226	3.06505e-06	8.07006e-05	5.96781e-05	1554	tags=46%, list=21%, signal=36%	3226/27164/1749/2019/221833/7704/8200/6423/1280/9464/7042/6474/341640/494470/130497/658/3238/3899/9241/6664/8626/775/2254/3236/2719/57167/2737/26585/3235/4038/2260/8434/2255/5396/7291/2702
GO_TRNA_PROCESSING	GO_TRNA_PROCESSING	GO_TRNA_PROCESSING	62	-0.449594	-2.33777	4.20343e-06	0.000110015	8.13559e-05	3374	tags=90%, list=45%, signal=50%	79828/80745/54901/55623/81627/54482/79691/64172/51095/55253/51654/10978/1478/54522/339175/55140/60528/84881/93587/23587/29894/83707/4234/54920/283989/26024/10667/27304/24140/81605/10775/55687/79042/64118/54913/123263/55644/115708/348180/80324/112858/51367/112970/54859/51493/10785/51728/81890/10248/10898/56931/3028/126789/8270/113179/90353
GO_NCRNA_METABOLIC_PROCESS	GO_NCRNA_METABOLIC_PROCESS	GO_NCRNA_METABOLIC_PROCESS	193	-0.29752	-1.78249	4.51633e-06	0.000117179	8.66541e-05	2666	tags=63%, list=36%, signal=41%	55695/26168/51654/10978/65080/54663/51067/1478/54522/339175/55140/23404/10056/60528/84881/10969/81556/705/51096/23016/114049/54606/93587/79863/64963/283459/26173/4736/55011/5188/23587/29894/83707/4234/54920/23481/5464/283989/26024/29777/90459/10667/27304/24140/81605/54555/80789/10775/84916/55687/79042/79587/64118/27341/92856/54913/2193/4809/51154/50628/123263/55644/6223/115939/79707/115708/9775/3…
GO_CYTOCHROME_COMPLEX	GO_CYTOCHROME_COMPLEX	GO_CYTOCHROME_COMPLEX	19	-0.696629	-2.48621	4.53048e-06	0.000117179	8.66541e-05	1732	tags=84%, list=23%, signal=65%	1340/7386/7385/1337/1327/1349/790955/1351/56901/29796/7384/9377/27089/440567/1537/54658
GO_GENERATION_OF_PRECURSOR_METABOLITES_AND_ENERGY	GO_GENERATION_OF_PRECURSOR_METABOLITES_AND_ENERGY	GO_GENERATION_OF_PRECURSOR_METABOLITES_AND_ENERGY	227	-0.275631	-1.7556	5.49433e-06	0.000141278	0.000104475	1792	tags=49%, list=24%, signal=39%	79023/113115/4200/4715/51548/128/1340/387/7386/54949/1743/4609/226/57019/7385/2271/1337/5236/84300/3420/8802/3419/2597/10587/55706/126328/4725/55902/7262/4695/80201/1528/2108/10539/135154/2109/2235/9238/10975/83442/4722/4704/54539/6472/5210/6834/5211/6390/4700/2647/30968/4723/1327/6396/1347/891/2023/5499/51079/10131/1349/2232/5230/7167/4726/80142/1329/3692/4706/4716/4191/441531/790955/374291/8659…
GO_EYE_MORPHOGENESIS	GO_EYE_MORPHOGENESIS	GO_EYE_MORPHOGENESIS	64	0.532468	2.0746	5.63143e-06	0.000143962	0.000106459	1539	tags=53%, list=21%, signal=43%	4915/793/6096/668/362/1295/1296/121643/6496/55714/118427/6935/6664/2200/2792/2202/25806/220/85407/30813/7054/64220/51761/6247/2737/54549/50937/1290/23418/5629/7291/80184/1289/4211
GO_VOLTAGE_GATED_CATION_CHANNEL_ACTIVITY	GO_VOLTAGE_GATED_CATION_CHANNEL_ACTIVITY	GO_VOLTAGE_GATED_CATION_CHANNEL_ACTIVITY	59	0.546648	2.10128	6.71623e-06	0.000169759	0.000125537	1896	tags=75%, list=25%, signal=56%	3747/3736/3745/6616/779/3743/3785/3751/56479/2903/785/81033/90134/343450/3776/781/11141/3787/1268/3786/23704/775/9312/3777/3778/7881/30819/126755/219527/3768/3758/170850/3766/5311/3753/3772/3762/9992/777/3746/9256/3741/6261/3750
GO_CALCIUM_DEPENDENT_CELL_CELL_ADHESION_VIA_PLASMA_MEMBRANE_CELL_ADHESION_MOLECULES	GO_CALCIUM_DEPENDENT_CELL_CELL_ADHESION_VIA_PLASMA_MEMBRANE_CELL_ADHESION_MOLECULES	GO_CALCIUM_DEPENDENT_CELL_CELL_ADHESION_VIA_PLASMA_MEMBRANE_CELL_ADHESION_MOLECULES	27	0.660342	2.21401	6.71778e-06	0.000169759	0.000125537	1588	tags=74%, list=21%, signal=59%	56130/22871/26167/57717/1002/1006/64405/28513/1000/56131/56123/56127/56126/56125/1009/56132/60437/5098/8641/56133
GO_OSSIFICATION	GO_OSSIFICATION	GO_OSSIFICATION	177	0.411937	1.84558	7.1795e-06	0.00018039	0.000133398	2680	tags=57%, list=36%, signal=37%	3952/6657/1749/91851/4958/1311/7704/4653/8200/6423/4256/202151/1280/9464/54829/9365/6096/1301/7042/50964/5179/6474/3479/5745/4322/6422/4921/25937/1462/130497/658/4330/7043/9241/285313/4325/6664/8626/3486/2254/2719/50617/22801/5587/1959/10736/2737/3488/1290/1009/26585/4038/79633/3371/8817/7481/7291/9902/115908/1278/6546/525/5087/5027/4208/3199/1277/246/154/6261/659/4057/5251/8600/10457/2824/63923/…
GO_POTASSIUM_CHANNEL_ACTIVITY	GO_POTASSIUM_CHANNEL_ACTIVITY	GO_POTASSIUM_CHANNEL_ACTIVITY	59	0.545732	2.09776	7.61171e-06	0.000189971	0.000140484	1896	tags=75%, list=25%, signal=56%	3747/3736/3745/6616/3743/3785/3751/56479/30820/10060/81033/90134/343450/2901/10242/3776/3779/3787/30818/3786/3249/23704/9312/3777/3778/7881/89822/30819/27094/126755/219527/3768/3758/170850/3766/5311/3753/3772/53828/3762/9992/3746/3741/3750
GO_FOREBRAIN_DEVELOPMENT	GO_FOREBRAIN_DEVELOPMENT	GO_FOREBRAIN_DEVELOPMENT	188	0.404158	1.82415	7.64723e-06	0.000189971	0.000140484	1593	tags=38%, list=21%, signal=31%	3747/3736/5015/27164/6657/1749/2018/2290/4915/886/6900/55118/4036/1394/8022/9353/10716/6331/5649/9201/2775/4747/6496/91584/151449/547/10718/1000/139411/2066/7143/27023/5021/9241/4628/146760/116/3624/145258/25806/220/653464/5079/7054/7471/120892/6531/2737/5455/2692/2258/50937/5453/8828/166614/6387/1281/5629/1767/79633/2260/493/2255/554/10371/8829/374946/9839/6887/6546/8941/51199
GO_CYTOSOLIC_SMALL_RIBOSOMAL_SUBUNIT	GO_CYTOSOLIC_SMALL_RIBOSOMAL_SUBUNIT	GO_CYTOSOLIC_SMALL_RIBOSOMAL_SUBUNIT	27	-0.610768	-2.3984	8.60726e-06	0.000212619	0.000157231	1689	tags=70%, list=23%, signal=55%	6222/6223/6205/6231/6189/6202/6187/6208/6235/6203/7311/3921/6234/6188/6217/6209/6193/6227/3039
GO_REGULATION_OF_CATION_CHANNEL_ACTIVITY	GO_REGULATION_OF_CATION_CHANNEL_ACTIVITY	GO_REGULATION_OF_CATION_CHANNEL_ACTIVITY	88	0.478546	1.96852	9.26676e-06	0.000227631	0.000168333	2329	tags=62%, list=31%, signal=43%	3747/3736/88/22871/4842/2259/845/1394/5350/5649/4923/287/1740/2903/4747/785/57338/57158/781/81832/2891/3787/23704/50944/9472/7881/4987/30819/2892/126755/219527/54413/844/1756/2893/5311/3753/4208/9992/4644/3746/154/144245/2257/6271/1612/54800/8787/57555/84766/79026/1393/3270/84502/1742
GO_GLUTAMATE_RECEPTOR_SIGNALING_PATHWAY	GO_GLUTAMATE_RECEPTOR_SIGNALING_PATHWAY	GO_GLUTAMATE_RECEPTOR_SIGNALING_PATHWAY	49	0.567669	2.12758	9.54303e-06	0.000232001	0.000171564	2329	tags=73%, list=31%, signal=51%	3745/88/22871/2914/5649/1740/2903/4747/2901/81832/23732/2891/2911/50944/2892/7074/54550/2916/54413/6376/2893/4208/2534/154/2917/1612/54800/8787/2894/2905/57555/1393/2897/23236/23025/1742
GO_POSITIVE_REGULATION_OF_CELL_DEVELOPMENT	GO_POSITIVE_REGULATION_OF_CELL_DEVELOPMENT	GO_POSITIVE_REGULATION_OF_CELL_DEVELOPMENT	239	0.381853	1.75627	9.55017e-06	0.000232001	0.000171564	2090	tags=45%, list=28%, signal=33%	9370/1272/22871/2290/4915/4653/8200/347733/27063/4036/22891/9353/4804/1002/5649/4916/9699/5063/11075/6474/8929/3479/6860/4747/392255/91584/2335/151449/55714/5979/4135/1809/57795/11141/84258/4131/4674/2042/1268/26011/6935/6664/116/57611/23363/79191/23426/4803/50944/9472/221336/29993/653464/5587/51761/23316/2737/6792/7074/22999/5365/8153/50937/4137/3037/6925/6387/5629/2260/1627/6857/26508/57118/637…
GO_COLLAGEN_FIBRIL_ORGANIZATION	GO_COLLAGEN_FIBRIL_ORGANIZATION	GO_COLLAGEN_FIBRIL_ORGANIZATION	30	0.636201	2.16401	9.6313e-06	0.000232686	0.000172071	1809	tags=73%, list=24%, signal=56%	1311/1545/6423/1280/7148/1301/7042/7373/4921/1805/165/1290/26585/1281/4060/1289/1278/9508/1303/84171/1302/1277
GO_ANTIBACTERIAL_HUMORAL_RESPONSE	GO_ANTIBACTERIAL_HUMORAL_RESPONSE	GO_ANTIBACTERIAL_HUMORAL_RESPONSE	10	-0.804528	-2.32044	1.05046e-05	0.000252397	0.000186648	290	tags=70%, list=4%, signal=67%	5650/2244/1755/25818/1671/3512/51297
GO_EAR_MORPHOGENESIS	GO_EAR_MORPHOGENESIS	GO_EAR_MORPHOGENESIS	53	0.54954	2.07277	1.08191e-05	0.000258541	0.000191191	2187	tags=68%, list=29%, signal=48%	2138/1749/2290/1280/1301/6495/51804/53904/130497/10804/9241/6935/3249/2254/145258/220/7471/51761/10736/5629/2260/2255/51168/5396/7291/80184/115908/579/525/161497/5754/3199/9423/55084/1906/57216
GO_POSITIVE_REGULATION_OF_SYNAPSE_ASSEMBLY	GO_POSITIVE_REGULATION_OF_SYNAPSE_ASSEMBLY	GO_POSITIVE_REGULATION_OF_SYNAPSE_ASSEMBLY	33	0.618224	2.15393	1.10809e-05	0.00026207	0.000193801	1834	tags=73%, list=25%, signal=55%	22871/4915/158038/22865/139065/4916/64084/575/57633/7058/577/11141/5021/23768/347730/9378/23316/84631/54413/54674/23767/347902/1946/26045
GO_SITE_OF_POLARIZED_GROWTH	GO_SITE_OF_POLARIZED_GROWTH	GO_SITE_OF_POLARIZED_GROWTH	87	0.4749	1.95663	1.1086e-05	0.00026207	0.000193801	1891	tags=48%, list=25%, signal=36%	5015/5101/6616/2823/55118/57451/24141/11075/2596/4133/26059/81551/4747/3800/56104/91653/1809/6622/1268/4628/347730/140767/120892/6792/7074/2258/4137/23467/1627/7402/29767/8829/7077/8941/51199/10409/23767/4644/57616/9479/2043/55607
GO_EXTRACELLULAR_MATRIX_COMPONENT	GO_EXTRACELLULAR_MATRIX_COMPONENT	GO_EXTRACELLULAR_MATRIX_COMPONENT	39	0.595022	2.1432	1.17326e-05	0.000275874	0.000204008	2631	tags=90%, list=35%, signal=58%	5803/1280/1285/8076/1301/1295/7373/7143/1286/2200/4052/1290/2006/1281/3371/4060/1289/1278/1306/85301/1303/1302/1277/4239/10516/1282/3915/1284/3909/3918/2192/3912/2201/11117/3911
GO_OXIDOREDUCTASE_ACTIVITY_ACTING_ON_NAD_P_H_QUINONE_OR_SIMILAR_COMPOUND_AS_ACCEPTOR	GO_OXIDOREDUCTASE_ACTIVITY_ACTING_ON_NAD_P_H_QUINONE_OR_SIMILAR_COMPOUND_AS_ACCEPTOR	GO_OXIDOREDUCTASE_ACTIVITY_ACTING_ON_NAD_P_H_QUINONE_OR_SIMILAR_COMPOUND_AS_ACCEPTOR	30	-0.581264	-2.36533	1.22502e-05	0.000286512	0.000211876	2404	tags=90%, list=32%, signal=61%	4714/4720/4710/4717/4835/4708/55967/4707/4715/10901/4725/4695/4722/4704/4700/4723/873/51079/4726/4706/4716/374291/4696/51181/4713/4728/127
GO_NADH_DEHYDROGENASE_ACTIVITY	GO_NADH_DEHYDROGENASE_ACTIVITY	GO_NADH_DEHYDROGENASE_ACTIVITY	24	-0.614257	-2.33452	1.24731e-05	0.000290181	0.000214589	2404	tags=92%, list=32%, signal=62%	4714/4720/4710/4717/4708/55967/4707/4715/4725/4695/4722/4704/4700/4723/51079/4726/4706/4716/374291/4696/4713/4728
GO_MAIN_AXON	GO_MAIN_AXON	GO_MAIN_AXON	32	0.630035	2.17619	1.40492e-05	0.000325129	0.000240432	1221	tags=56%, list=16%, signal=47%	3747/3736/6900/4653/3785/4133/287/1740/57731/6326/6695/3786/8506/4130/7881/89796/7074/4137
GO_G_PROTEIN_COUPLED_RECEPTOR_BINDING	GO_G_PROTEIN_COUPLED_RECEPTOR_BINDING	GO_G_PROTEIN_COUPLED_RECEPTOR_BINDING	118	-0.335105	-1.96127	1.43124e-05	0.000329486	0.000243655	851	tags=30%, list=11%, signal=27%	55527/10273/6369/408/2921/9368/29097/8862/414062/4828/90226/6367/183/6846/1907/51083/10874/2920/708/6356/1908/54361/5196/5731/10344/7477/796/5539/6370/2641/4295/10022/1673/5697/797
GO_ANTIBIOTIC_METABOLIC_PROCESS	GO_ANTIBIOTIC_METABOLIC_PROCESS	GO_ANTIBIOTIC_METABOLIC_PROCESS	36	-0.535885	-2.35287	1.47195e-05	0.000335779	0.000248308	840	tags=53%, list=11%, signal=47%	7001/10549/6770/10327/2876/3043/8574/130/127/1535/4314/6799/4504/57016/126/54658/3046/3039/124056
GO_EMBRYONIC_SKELETAL_SYSTEM_MORPHOGENESIS	GO_EMBRYONIC_SKELETAL_SYSTEM_MORPHOGENESIS	GO_EMBRYONIC_SKELETAL_SYSTEM_MORPHOGENESIS	45	0.57257	2.1143	1.48116e-05	0.000335779	0.000248308	1855	tags=64%, list=25%, signal=49%	2138/1280/1301/6495/6474/51804/130497/7043/3225/9241/6935/4325/6664/145258/3236/5079/3221/10736/4838/2737/6913/3235/3233/5396/7291/3213/4208/3199/3201
GO_EATING_BEHAVIOR	GO_EATING_BEHAVIOR	GO_EATING_BEHAVIOR	11	0.803135	2.07729	1.48149e-05	0.000335779	0.000248308	1111	tags=91%, list=15%, signal=77%	3952/4986/56923/7345/5021/181/7054/51761/4987/4985
GO_ZINC_ION_HOMEOSTASIS	GO_ZINC_ION_HOMEOSTASIS	GO_ZINC_ION_HOMEOSTASIS	17	-0.683921	-2.43266	1.51219e-05	0.000340979	0.000252154	1289	tags=76%, list=17%, signal=63%	64116/23516/4502/23400/55630/6280/4494/7780/4493/4495/4504/4496/4499
GO_NEURON_MIGRATION	GO_NEURON_MIGRATION	GO_NEURON_MIGRATION	71	0.512622	2.05099	1.6005e-05	0.000359051	0.000265518	1840	tags=55%, list=25%, signal=42%	1496/340533/2290/4915/886/6900/2823/347733/30012/5649/4916/9201/8929/10718/2066/23768/4131/285313/4628/6695/460/653464/89796/6792/2258/8828/6387/1281/2260/10752/6376/10371/7291/8829/8941/4208/5592/2534/266727
GO_COTRANSLATIONAL_PROTEIN_TARGETING_TO_MEMBRANE	GO_COTRANSLATIONAL_PROTEIN_TARGETING_TO_MEMBRANE	GO_COTRANSLATIONAL_PROTEIN_TARGETING_TO_MEMBRANE	52	-0.46522	-2.28939	1.72144e-05	0.000384221	0.000284131	2279	tags=73%, list=31%, signal=51%	6204/6138/4736/6159/6746/130617/6207/6139/6222/6223/6205/6231/6189/6133/6202/6155/11224/6187/6208/6235/25873/6142/6181/6203/7311/6141/3921/6175/6132/6137/6234/6188/6217/6158/6176/6209/6193/6227
GO_CHONDROCYTE_DIFFERENTIATION	GO_CHONDROCYTE_DIFFERENTIATION	GO_CHONDROCYTE_DIFFERENTIATION	62	0.52687	2.04565	1.74912e-05	0.000388429	0.000287243	1704	tags=53%, list=23%, signal=41%	1311/7704/8200/4148/57642/6423/1280/1301/6474/7373/5745/392255/6660/7227/130497/658/23213/2254/2202/10736/2737/26585/81578/2260/8091/8817/340706/1293/55553/579/4208/85301/1303
GO_EAR_DEVELOPMENT	GO_EAR_DEVELOPMENT	GO_EAR_DEVELOPMENT	102	0.459938	1.93618	1.76822e-05	0.00039003	0.000288427	2207	tags=57%, list=30%, signal=41%	6657/2138/1749/2290/793/2561/8022/1280/4916/1301/7042/2558/6495/341640/8929/51804/53904/130497/3776/10804/7043/9241/55283/6935/3249/5816/2254/145258/3777/220/7471/64220/51761/10736/2737/5629/79633/2260/2255/51168/5396/7291/9890/80184/115908/579/525/161497/5754/3199/5159/375611/9423/55084/1906/64072/57216/8549
GO_CARTILAGE_DEVELOPMENT	GO_CARTILAGE_DEVELOPMENT	GO_CARTILAGE_DEVELOPMENT	103	0.462483	1.94719	1.77407e-05	0.00039003	0.000288427	2382	tags=59%, list=32%, signal=41%	3952/5081/1311/7704/8200/4148/57642/6423/4256/1280/9464/1301/6474/9421/7373/5745/392255/6660/4322/7227/130497/658/9241/6935/23213/2254/2202/2121/3221/10736/2737/26585/81578/2260/8091/8817/340706/7481/5396/4060/1293/3213/55553/579/4208/85301/1303/1302/1277/659/5915/2247/1906/2822/81792/2736/860/59341/50515/7059/3696
GO_POSTSYNAPTIC_DENSITY_MEMBRANE	GO_POSTSYNAPTIC_DENSITY_MEMBRANE	GO_POSTSYNAPTIC_DENSITY_MEMBRANE	37	0.599336	2.1331	1.86704e-05	0.000408427	0.000302031	2107	tags=73%, list=28%, signal=53%	88/57689/22865/22986/64084/401190/1740/2903/2045/2901/22866/2066/81832/2911/9162/4985/1949/7074/153/491/9890/26045/107/8787/2894/2905/1131
GO_DEFENSE_RESPONSE_TO_GRAM_POSITIVE_BACTERIUM	GO_DEFENSE_RESPONSE_TO_GRAM_POSITIVE_BACTERIUM	GO_DEFENSE_RESPONSE_TO_GRAM_POSITIVE_BACTERIUM	27	-0.593793	-2.33175	1.89163e-05	0.000411597	0.000304376	236	tags=37%, list=3%, signal=36%	131375/114770/140823/130120/1755/3853/1671/5320/1113/1673
GO_EXTRACELLULAR_MATRIX_STRUCTURAL_CONSTITUENT_CONFERRING_TENSILE_STRENGTH	GO_EXTRACELLULAR_MATRIX_STRUCTURAL_CONSTITUENT_CONFERRING_TENSILE_STRENGTH	GO_EXTRACELLULAR_MATRIX_STRUCTURAL_CONSTITUENT_CONFERRING_TENSILE_STRENGTH	30	0.626446	2.13083	1.90025e-05	0.000411597	0.000304376	2183	tags=90%, list=29%, signal=64%	84570/1280/1285/1301/1300/1295/7373/1296/1299/1286/1310/1290/81578/1281/255631/1293/1289/1278/1307/1306/85301/1303/1302/1277/1282/1284/1305
GO_MESENCHYME_DEVELOPMENT	GO_MESENCHYME_DEVELOPMENT	GO_MESENCHYME_DEVELOPMENT	119	0.434139	1.87925	1.91481e-05	0.000411725	0.000304471	1961	tags=50%, list=26%, signal=38%	3357/6423/202151/9464/7042/6495/9421/8929/51804/9723/56920/6422/2335/9965/54796/25937/5979/130497/223117/2066/7043/2042/9241/23414/6664/3249/2254/145258/72/221662/10736/4838/7074/59/147906/26585/340665/3037/8828/2260/8091/26508/2255/7481/10371/7291/8829/199699/1909/9839/5311/70/10409/4208/5754/1277/90102/659/6092/5159
GO_REGULATION_OF_AXONOGENESIS	GO_REGULATION_OF_AXONOGENESIS	GO_REGULATION_OF_AXONOGENESIS	93	0.469028	1.94304	1.93595e-05	0.000411725	0.000304471	1929	tags=52%, list=26%, signal=39%	57689/4915/6900/347733/9353/4804/10716/1002/4916/5063/4133/6474/4747/9723/56920/91584/2335/2045/5979/1000/4135/223117/7143/4131/57611/4803/4168/1949/6792/7074/5365/2258/8153/4137/4038/3792/6387/10371/8829/374946/9839/51199/23111/23499/1946/2043/659/6092
GO_REGULATION_OF_CELL_MORPHOGENESIS_INVOLVED_IN_DIFFERENTIATION	GO_REGULATION_OF_CELL_MORPHOGENESIS_INVOLVED_IN_DIFFERENTIATION	GO_REGULATION_OF_CELL_MORPHOGENESIS_INVOLVED_IN_DIFFERENTIATION	144	0.417065	1.83732	1.93749e-05	0.000411725	0.000304471	1929	tags=47%, list=26%, signal=35%	57689/22871/4915/6900/4653/347733/9353/4804/10716/1002/5649/4916/5063/4133/6474/4747/9723/56920/91584/2335/2045/5979/1000/4135/223117/577/7143/11141/1136/4131/57611/23363/4803/11178/10631/120892/4168/23316/1949/6792/23072/7074/5365/2258/8153/4137/4038/3037/3792/6387/1627/57520/54413/10371/8829/374946/9839/51199/3196/23111/23499/1141/1946/2043/55607/659/6092
GO_INTRINSIC_COMPONENT_OF_POSTSYNAPTIC_SPECIALIZATION_MEMBRANE	GO_INTRINSIC_COMPONENT_OF_POSTSYNAPTIC_SPECIALIZATION_MEMBRANE	GO_INTRINSIC_COMPONENT_OF_POSTSYNAPTIC_SPECIALIZATION_MEMBRANE	33	0.610495	2.127	1.94656e-05	0.000411725	0.000304471	2160	tags=79%, list=29%, signal=56%	57689/22871/2561/22865/22986/64084/2558/3751/401190/2903/2045/1000/2901/2066/81832/347730/4985/1949/153/9890/1141/26045/107/2894/1131/57555
GO_ACTIN_FILAMENT_BASED_PROCESS	GO_ACTIN_FILAMENT_BASED_PROCESS	GO_ACTIN_FILAMENT_BASED_PROCESS	340	0.349851	1.64116	1.95447e-05	0.000411725	0.000304471	2728	tags=51%, list=37%, signal=34%	203447/88/1496/119/343578/4629/80731/477/4653/11155/7140/845/27063/171024/4620/6327/55800/5350/9353/10391/7148/6331/25802/10178/6708/4916/5063/221981/1674/287/51804/9723/4634/57731/3273/6422/11211/5999/8736/130271/7139/6262/781/84952/1809/7043/1264/4868/2042/3645/4628/50507/6444/54551/23704/775/23363/2252/10580/50944/440073/29993/51332/29119/122786/55704/154810/56776/84168/2258/8153/10052/7169/11…
GO_LOCOMOTORY_BEHAVIOR	GO_LOCOMOTORY_BEHAVIOR	GO_LOCOMOTORY_BEHAVIOR	104	0.460506	1.94363	1.95703e-05	0.000411725	0.000304471	1636	tags=48%, list=22%, signal=38%	2019/4986/57144/477/6900/6616/793/1394/124925/4923/3751/340990/5179/2775/4909/57731/7143/1136/7345/6622/55283/5153/347730/2911/2743/111/220/1143/3236/460/23544/7054/120892/4987/4857/4985/6531/1949/3235/6387/10752/80243/51168/6886/257194/4211/3766/3620/8322/8029
GO_MUSCLE_CELL_DEVELOPMENT	GO_MUSCLE_CELL_DEVELOPMENT	GO_MUSCLE_CELL_DEVELOPMENT	83	0.484211	1.98592	2.05261e-05	0.000428415	0.000316813	2376	tags=60%, list=32%, signal=42%	88/4629/1311/11155/7140/845/27063/25802/6495/287/6474/3479/51804/5999/8736/7139/57538/7345/4628/6444/23363/148/11149/9734/9472/124857/3792/84466/5629/29767/4604/844/1756/70/6546/5239/2318/4208/9750/4621/6261/5159/80206/858/58529/1906/7111/4015/1073/825
GO_SKELETAL_MUSCLE_ORGAN_DEVELOPMENT	GO_SKELETAL_MUSCLE_ORGAN_DEVELOPMENT	GO_SKELETAL_MUSCLE_ORGAN_DEVELOPMENT	74	0.497415	1.99831	2.05585e-05	0.000428415	0.000316813	2166	tags=58%, list=29%, signal=42%	4223/5081/27063/668/6495/6474/8929/51804/150572/4634/8736/64091/4868/1310/6664/93649/3236/11149/9734/221662/5079/7881/64220/1959/50937/3235/64208/2006/3792/84466/26508/844/7291/10409/6840/4208/9750/6261/26471/2660/858/58529/1634
GO_CARDIAC_MUSCLE_TISSUE_DEVELOPMENT	GO_CARDIAC_MUSCLE_TISSUE_DEVELOPMENT	GO_CARDIAC_MUSCLE_TISSUE_DEVELOPMENT	99	0.465205	1.94609	2.12518e-05	0.000440775	0.000325953	1725	tags=45%, list=23%, signal=35%	88/2248/4629/27063/4036/5350/1301/7042/9421/3479/4634/6445/5999/8736/7139/3776/6262/57158/2066/57538/9241/23414/26011/4628/50507/6444/2254/23363/93649/148/11149/9472/57493/10052/26585/5629/2260/4604/55553/4211/2702/70/6546/4208/56999
GO_REGULATION_OF_CATION_TRANSMEMBRANE_TRANSPORT	GO_REGULATION_OF_CATION_TRANSMEMBRANE_TRANSPORT	GO_REGULATION_OF_CATION_TRANSMEMBRANE_TRANSPORT	168	0.40585	1.81258	2.22983e-05	0.000460309	0.000340398	2050	tags=49%, list=27%, signal=36%	3747/3736/88/4986/22871/4842/477/2259/845/6327/1394/55800/5350/6331/5649/4923/287/30820/1804/1740/2903/4747/785/5999/57338/130497/482/6262/57158/781/81832/3779/2891/3787/53826/6622/5348/30818/7220/23704/775/148811/50944/9472/7881/4987/30819/23072/2892/5174/2273/126755/3792/219527/7402/57520/493/54413/844/1756/6376/7291/2893/5311/3753/6546/53828/4208/9992/4644/2534/3746/486/154/144245/65267/2257/6…
GO_POTASSIUM_CHANNEL_COMPLEX	GO_POTASSIUM_CHANNEL_COMPLEX	GO_POTASSIUM_CHANNEL_COMPLEX	53	0.538276	2.03029	2.40689e-05	0.000494537	0.00036571	1896	tags=70%, list=25%, signal=52%	3747/3736/3745/6900/6616/3743/3785/3751/56479/30820/1804/1740/10060/2901/10242/3776/3779/3787/30818/3786/23704/8506/9312/3778/7881/30819/27094/126755/219527/3758/170850/3753/3762/9992/3746/3741/3750
GO_REGULATION_OF_NEUROTRANSMITTER_TRANSPORT	GO_REGULATION_OF_NEUROTRANSMITTER_TRANSPORT	GO_REGULATION_OF_NEUROTRANSMITTER_TRANSPORT	64	0.515871	2.00993	2.43853e-05	0.000498708	0.000368794	2320	tags=61%, list=31%, signal=42%	1129/22871/4842/477/9515/11255/9699/4923/6865/6860/1142/2901/5999/1136/140730/6622/1268/3356/1143/148/9162/120892/8499/22999/6529/6857/10814/5027/4208/1141/107/55607/9900/8600/2824/8938/815/23208/23025
GO_ANTIGEN_PROCESSING_AND_PRESENTATION_OF_PEPTIDE_ANTIGEN_VIA_MHC_CLASS_I	GO_ANTIGEN_PROCESSING_AND_PRESENTATION_OF_PEPTIDE_ANTIGEN_VIA_MHC_CLASS_I	GO_ANTIGEN_PROCESSING_AND_PRESENTATION_OF_PEPTIDE_ANTIGEN_VIA_MHC_CLASS_I	47	-0.478799	-2.24512	2.49881e-05	0.000508671	0.000376162	2592	tags=85%, list=35%, signal=56%	5695/5687/10213/8673/811/10197/10134/5701/567/3107/5708/5719/5704/9341/5721/3106/6892/5692/5693/5702/5694/3134/5690/5720/5686/4689/6396/3105/5689/55080/6890/5714/5696/5709/5691/5699/5688/5698/1535/3135
GO_G_PROTEIN_COUPLED_RECEPTOR_SIGNALING_PATHWAY	GO_G_PROTEIN_COUPLED_RECEPTOR_SIGNALING_PATHWAY	GO_G_PROTEIN_COUPLED_RECEPTOR_SIGNALING_PATHWAY	367	0.341846	1.60719	2.54758e-05	0.000516208	0.000381735	1961	tags=46%, list=26%, signal=35%	127069/1129/88/4986/84432/56246/887/3357/4883/50838/4842/886/347088/6900/4922/259289/11255/6000/2914/94027/2561/8001/5746/1394/6869/9607/2845/26033/5350/22986/9590/117/5995/259293/56923/10178/3000/116534/440435/23349/6096/4923/2925/2596/2558/6865/185/401190/5179/114131/4160/2837/575/2775/259292/5745/350383/2569/165829/8685/170589/11211/283383/114815/5999/259296/1258/2825/2740/3776/577/5157/2834/3…
GO_CARBOHYDRATE_DERIVATIVE_TRANSPORT	GO_CARBOHYDRATE_DERIVATIVE_TRANSPORT	GO_CARBOHYDRATE_DERIVATIVE_TRANSPORT	27	-0.585806	-2.30038	2.86167e-05	0.000577191	0.000426832	804	tags=44%, list=11%, signal=40%	219855/293/100/5029/10050/84879/292/8399/2987/1535/9153/171389
GO_SULFUR_COMPOUND_BINDING	GO_SULFUR_COMPOUND_BINDING	GO_SULFUR_COMPOUND_BINDING	108	0.447752	1.89394	2.94648e-05	0.000591583	0.000437476	2405	tags=60%, list=32%, signal=41%	343637/5549/33/84570/1311/7060/9353/151887/7148/10178/1301/50964/222537/4018/1842/3273/6422/25890/7058/2335/5104/6262/2246/64388/1809/5322/149998/146760/50939/2254/2200/2252/10631/4053/51156/8292/26279/284654/8828/2260/2255/8829/83716/1289/3075/11096/9508/333/9510/4023/129804/4057/64094/2660/10457/11167/7057/2247/1305/8646/5727/7123/7059/80739/3918
GO_AMINE_TRANSPORT	GO_AMINE_TRANSPORT	GO_AMINE_TRANSPORT	45	0.561775	2.07443	3.07786e-05	0.000615152	0.000454905	1964	tags=73%, list=26%, signal=54%	3952/3745/4986/477/11255/1394/9607/83849/4923/6865/6860/5999/130497/1136/148281/84258/5021/6622/1268/3356/7054/6529/6387/6857/7432/383/5027/64805/1141/552/2917/127833/9900
GO_MITOCHONDRIAL_TRANSPORT	GO_MITOCHONDRIAL_TRANSPORT	GO_MITOCHONDRIAL_TRANSPORT	105	-0.347795	-1.98272	3.3133e-05	0.000659212	0.000487487	2828	tags=78%, list=38%, signal=49%	25793/27429/54977/5018/10971/25813/9927/79594/1376/7332/10165/81894/8314/100287932/57380/29074/63933/51025/10055/54978/572/54543/7531/6548/25874/84277/4285/51422/10105/9512/58526/9049/10166/89941/51660/84275/10456/23203/51522/55013/10452/284114/7027/90580/7385/10469/56993/90550/10449/581/285521/118980/578/59286/3954/30968/92609/788/79778/118424/91689/51079/7263/10245/1468/1329/10948/293/26519/657…
GO_UROGENITAL_SYSTEM_DEVELOPMENT	GO_UROGENITAL_SYSTEM_DEVELOPMENT	GO_UROGENITAL_SYSTEM_DEVELOPMENT	158	0.410606	1.82508	3.43435e-05	0.000680218	0.000503021	2266	tags=54%, list=30%, signal=39%	9370/2138/2018/7704/793/170690/9353/1285/26108/7042/367/185/6495/51804/6422/168002/25937/2045/5979/130497/2246/27023/4868/9241/1286/6664/8626/23213/2200/79191/342372/93649/2719/7471/120892/5314/84662/64220/10736/55083/2737/5455/59/26585/3237/4326/4038/3037/1592/9420/5629/79633/2260/3371/26508/26249/2255/1588/7481/8829/80184/5311/5324/10409/5087/4208/4311/80310/9510/2043/5176/9863/6092/1282/5159/2…
GO_MITOCHONDRIAL_RESPIRATORY_CHAIN_COMPLEX_I	GO_MITOCHONDRIAL_RESPIRATORY_CHAIN_COMPLEX_I	GO_MITOCHONDRIAL_RESPIRATORY_CHAIN_COMPLEX_I	29	-0.568647	-2.2678	3.57539e-05	0.000704978	0.000521331	2404	tags=93%, list=32%, signal=63%	4714/4720/4710/11315/4717/4708/55967/4707/4715/126328/4725/4695/4722/4704/55572/54539/4700/4723/55101/51079/4726/4706/4716/374291/4696/4713/4728
GO_KILLING_OF_CELLS_OF_OTHER_ORGANISM	GO_KILLING_OF_CELLS_OF_OTHER_ORGANISM	GO_KILLING_OF_CELLS_OF_OTHER_ORGANISM	18	-0.657275	-2.31205	3.59506e-05	0.00070569	0.000521857	226	tags=44%, list=3%, signal=43%	5196/140823/130120/4843/3853/1671/1113/1673
GO_ENZYME_LINKED_RECEPTOR_PROTEIN_SIGNALING_PATHWAY	GO_ENZYME_LINKED_RECEPTOR_PROTEIN_SIGNALING_PATHWAY	GO_ENZYME_LINKED_RECEPTOR_PROTEIN_SIGNALING_PATHWAY	453	0.325216	1.54549	3.62739e-05	0.000708873	0.000524211	2392	tags=42%, list=32%, signal=30%	9370/1149/3952/23089/5015/8483/1749/91851/2248/6456/1311/4915/4653/9068/8200/147372/6423/4036/2250/6424/131405/3623/1285/4804/3625/4916/347/3000/54829/2303/9365/5063/7042/2690/367/50964/3175/285220/3479/494470/392255/4909/2046/3273/6422/168002/4921/255324/9965/25937/2045/151449/5979/10718/2674/57608/658/6262/2246/5157/2066/64388/51378/1136/7043/23768/2042/6622/9241/3645/3977/6935/6664/3249/3486/2…
GO_ANTIGEN_PROCESSING_AND_PRESENTATION_OF_EXOGENOUS_PEPTIDE_ANTIGEN_VIA_MHC_CLASS_I	GO_ANTIGEN_PROCESSING_AND_PRESENTATION_OF_EXOGENOUS_PEPTIDE_ANTIGEN_VIA_MHC_CLASS_I	GO_ANTIGEN_PROCESSING_AND_PRESENTATION_OF_EXOGENOUS_PEPTIDE_ANTIGEN_VIA_MHC_CLASS_I	42	-0.496945	-2.2801	3.90196e-05	0.000759156	0.000561395	2592	tags=88%, list=35%, signal=58%	5695/5687/10213/8673/811/10197/5701/567/3107/5708/5719/5704/9341/5721/3106/6892/5692/5693/5702/5694/3134/5690/5720/5686/4689/3105/5689/6890/5714/5696/5709/5691/5699/5688/5698/1535/3135
GO_BLOOD_VESSEL_MORPHOGENESIS	GO_BLOOD_VESSEL_MORPHOGENESIS	GO_BLOOD_VESSEL_MORPHOGENESIS	288	0.353503	1.6487	3.98075e-05	0.000771074	0.000570209	2682	tags=54%, list=36%, signal=36%	3952/2138/84432/4223/1311/4915/1545/7060/147372/6423/4036/7857/140862/9353/1285/9464/4804/5740/347/2303/7042/221981/185/6495/9421/1295/575/1296/9723/3273/4638/6422/8038/7058/2335/255324/1000/57608/577/2246/51378/718/9241/23414/1286/6444/2191/23213/2254/93649/9734/5617/10000/5587/64220/154810/4838/57493/10052/26585/2321/3037/8828/126393/1281/5629/2260/8434/8091/64344/8817/6095/2255/7481/5396/6886/…
GO_RIBOSOME_ASSEMBLY	GO_RIBOSOME_ASSEMBLY	GO_RIBOSOME_ASSEMBLY	32	-0.540522	-2.25321	4.23706e-05	0.000813742	0.000601761	2364	tags=81%, list=32%, signal=56%	6134/6204/64963/29777/54475/27341/55052/51154/84769/6223/29093/51081/84231/51116/6208/23246/55794/3921/6175/3692/65003/6234/57418/6209/708/6193
GO_STRESS_RESPONSE_TO_METAL_ION	GO_STRESS_RESPONSE_TO_METAL_ION	GO_STRESS_RESPONSE_TO_METAL_ION	10	-0.776556	-2.23977	4.24344e-05	0.000813742	0.000601761	395	tags=70%, list=5%, signal=66%	4502/4494/4493/4495/4504/4496/4499
GO_NUCLEAR_TRANSCRIBED_MRNA_CATABOLIC_PROCESS_NONSENSE_MEDIATED_DECAY	GO_NUCLEAR_TRANSCRIBED_MRNA_CATABOLIC_PROCESS_NONSENSE_MEDIATED_DECAY	GO_NUCLEAR_TRANSCRIBED_MRNA_CATABOLIC_PROCESS_NONSENSE_MEDIATED_DECAY	59	-0.42826	-2.18112	4.25655e-05	0.000813742	0.000601761	2279	tags=66%, list=31%, signal=46%	6204/6138/4736/6159/6207/5520/6139/5518/6222/6223/9775/6205/6231/6189/6133/6202/6155/11224/6187/6208/6235/25873/6142/6181/6203/7311/6141/3921/6175/6132/6137/6234/6188/6217/6158/6176/6209/6193/6227
GO_REGULATION_OF_ANATOMICAL_STRUCTURE_MORPHOGENESIS	GO_REGULATION_OF_ANATOMICAL_STRUCTURE_MORPHOGENESIS	GO_REGULATION_OF_ANATOMICAL_STRUCTURE_MORPHOGENESIS	489	0.322146	1.53363	4.29365e-05	0.00081728	0.000604378	2402	tags=44%, list=32%, signal=32%	9370/3952/5015/2138/84432/4223/57689/22871/4915/6900/1545/7060/4653/347733/6423/140862/9353/1285/9464/4804/10716/1002/5649/144165/6708/4916/5740/54829/9699/2303/5063/7042/367/185/6495/4133/143471/6474/575/51804/6860/4747/9723/22881/3273/56920/91584/6422/8038/7058/2335/2045/151449/5979/1000/4135/57608/130497/223117/577/2246/7143/11141/51378/1136/84258/166336/718/4131/9241/54873/26011/4628/3249/576…
GO_REGULATION_OF_SYNAPSE_STRUCTURE_OR_ACTIVITY	GO_REGULATION_OF_SYNAPSE_STRUCTURE_OR_ACTIVITY	GO_REGULATION_OF_SYNAPSE_STRUCTURE_OR_ACTIVITY	101	0.452943	1.90395	4.67154e-05	0.000885377	0.000654736	2076	tags=52%, list=28%, signal=38%	1496/22871/4915/2823/158038/22865/139065/5649/4916/64084/5063/2596/6495/575/57633/51804/1006/7058/2045/1000/577/375323/11141/5021/23768/6622/347730/9378/120892/23316/8292/6792/84631/7074/4038/8828/1627/54413/54674/23767/347902/4208/2534/1141/1946/26045/266727/2043/55607/6092/9423/57030/65981
GO_NEURON_PROJECTION_TERMINUS	GO_NEURON_PROJECTION_TERMINUS	GO_NEURON_PROJECTION_TERMINUS	70	0.49378	1.96773	4.76717e-05	0.000899625	0.000665272	1111	tags=43%, list=15%, signal=37%	3747/3736/1129/4986/4915/4842/793/4922/8927/4923/6572/5179/1006/6860/5024/2901/11341/85300/1258/3776/7345/6622/30818/116/1395/9162/29993/7054/120892/4985
GO_EMBRYONIC_ORGAN_DEVELOPMENT	GO_EMBRYONIC_ORGAN_DEVELOPMENT	GO_EMBRYONIC_ORGAN_DEVELOPMENT	189	0.385708	1.73937	4.8363e-05	0.000908769	0.000672034	2696	tags=57%, list=36%, signal=37%	203447/2138/1749/2019/2290/1280/9464/1301/668/7042/6495/6474/9421/51804/121643/6496/53904/130497/6262/10804/7043/3225/9241/23414/6935/4325/6664/3249/2254/2200/145258/2202/25806/348093/220/3236/5079/7054/7471/3221/64220/51761/10736/4838/2737/56034/57545/6913/1290/3235/5629/3233/2260/2255/7481/51168/5396/6886/7291/80184/115908/3213/2702/579/5311/79805/525/5087/4208/7732/161497/374900/5754/3199/3201…
GO_CONNECTIVE_TISSUE_DEVELOPMENT	GO_CONNECTIVE_TISSUE_DEVELOPMENT	GO_CONNECTIVE_TISSUE_DEVELOPMENT	128	0.421509	1.83967	4.92041e-05	0.000917116	0.000678207	2382	tags=55%, list=32%, signal=38%	3952/5081/1311/7704/8200/4148/57642/6423/4256/1280/9464/1301/64641/6474/9421/7373/5745/392255/6660/4322/7227/151449/130497/658/9241/6935/23213/2254/2202/2121/3221/10736/2737/59/26585/81578/2260/8091/8817/340706/7481/5396/4060/1293/1289/3213/55553/579/4208/85301/1303/80310/1302/23111/1277/659/5159/5915/2247/1906/2822/4015/81792/2736/860/59341/50515/8609/7059/3696
GO_NEUROTRANSMITTER_BINDING	GO_NEUROTRANSMITTER_BINDING	GO_NEUROTRANSMITTER_BINDING	20	0.682806	2.11162	4.92243e-05	0.000917116	0.000678207	945	tags=65%, list=13%, signal=57%	3357/590/8001/1394/60482/1142/1146/3359/1136/3355/3356/2743/1143
GO_REGULATION_OF_TRANSMEMBRANE_RECEPTOR_PROTEIN_SERINE_THREONINE_KINASE_SIGNALING_PATHWAY	GO_REGULATION_OF_TRANSMEMBRANE_RECEPTOR_PROTEIN_SERINE_THREONINE_KINASE_SIGNALING_PATHWAY	GO_REGULATION_OF_TRANSMEMBRANE_RECEPTOR_PROTEIN_SERINE_THREONINE_KINASE_SIGNALING_PATHWAY	105	0.441141	1.8658	5.16085e-05	0.000957478	0.000708055	1248	tags=36%, list=17%, signal=31%	1149/23089/8483/91851/8200/6423/4036/6424/3623/3625/54829/7042/50964/3175/494470/392255/6422/168002/25937/151449/64388/7043/9241/6935/6664/23213/2254/3624/2200/6425/348093/93649/2719/7471/124857/4838/4052/26585
GO_CALCIUM_ION_TRANSMEMBRANE_TRANSPORTER_ACTIVITY	GO_CALCIUM_ION_TRANSMEMBRANE_TRANSPORTER_ACTIVITY	GO_CALCIUM_ION_TRANSMEMBRANE_TRANSPORTER_ACTIVITY	58	0.525739	2.01482	5.26088e-05	0.000971936	0.000718746	2353	tags=69%, list=32%, signal=48%	80036/2823/779/492/2903/25769/785/57338/6262/57158/781/11141/1268/55283/7220/775/342372/728215/79054/491/3708/493/3709/5311/6546/5138/777/9256/6263/57419/6261/6547/2905/27039/7223/773/8912/84502/3685/59341
GO_VIRAL_GENE_EXPRESSION	GO_VIRAL_GENE_EXPRESSION	GO_VIRAL_GENE_EXPRESSION	102	-0.345593	-1.96149	5.46884e-05	0.00100613	0.000744032	2760	tags=71%, list=37%, signal=45%	7469/5725/9830/7391/8664/3065/8086/8666/79902/5437/8665/7392/51386/7936/9150/6134/6204/6138/81929/4736/6159/1939/6598/6207/6139/4927/8662/5045/5439/79023/6222/6223/51497/55706/5702/6205/5434/6231/25920/5432/6189/6133/6202/6155/6895/11224/6187/6208/6235/10410/6396/25873/6142/6181/6203/7311/6141/3921/6175/6132/6137/6234/6188/6217/6158/6176/6209/5436/5441/5438/6193/6227
GO_BICARBONATE_TRANSPORT	GO_BICARBONATE_TRANSPORT	GO_BICARBONATE_TRANSPORT	19	-0.649093	-2.31656	5.77413e-05	0.00105407	0.000779482	496	tags=47%, list=7%, signal=44%	3043/8671/768/1811/760/766/3039/762/759
GO_INNER_EAR_MORPHOGENESIS	GO_INNER_EAR_MORPHOGENESIS	GO_INNER_EAR_MORPHOGENESIS	39	0.572121	2.06071	5.77735e-05	0.00105407	0.000779482	2027	tags=67%, list=27%, signal=49%	2138/1749/2290/1280/1301/6495/51804/53904/6935/3249/2254/220/7471/51761/5629/2260/2255/51168/5396/80184/115908/525/161497/5754/9423/55084
GO_ESTABLISHMENT_OF_PROTEIN_LOCALIZATION_TO_ENDOPLASMIC_RETICULUM	GO_ESTABLISHMENT_OF_PROTEIN_LOCALIZATION_TO_ENDOPLASMIC_RETICULUM	GO_ESTABLISHMENT_OF_PROTEIN_LOCALIZATION_TO_ENDOPLASMIC_RETICULUM	57	-0.422185	-2.11089	5.91537e-05	0.00107479	0.000794805	1689	tags=58%, list=23%, signal=45%	6222/28972/6449/6223/6205/6231/6189/6133/6202/6155/11224/6187/5372/6208/6235/25873/6142/6181/6203/7311/6141/3921/6175/6132/6137/6234/6188/6217/6158/6176/6209/6193/6227
GO_PEPTIDE_HORMONE_BINDING	GO_PEPTIDE_HORMONE_BINDING	GO_PEPTIDE_HORMONE_BINDING	27	0.621271	2.08301	6.02461e-05	0.00109013	0.000806152	1877	tags=67%, list=25%, signal=50%	887/4883/886/5746/1394/117/2690/4160/5745/2740/5021/1395/3624/2692/7434/552/3953/10203
GO_ARTERY_DEVELOPMENT	GO_ARTERY_DEVELOPMENT	GO_ARTERY_DEVELOPMENT	52	0.525427	1.98224	6.09806e-05	0.0010956	0.000810198	1961	tags=56%, list=26%, signal=41%	3952/2138/1311/4036/9464/144165/7042/6495/4638/9241/4628/93649/10000/64220/2737/4052/1281/5629/11174/7481/5396/8829/2702/5311/56999/221395/659/6092/5159
GO_POSITIVE_REGULATION_OF_AXONOGENESIS	GO_POSITIVE_REGULATION_OF_AXONOGENESIS	GO_POSITIVE_REGULATION_OF_AXONOGENESIS	45	0.551771	2.03749	6.11851e-05	0.0010956	0.000810198	2090	tags=64%, list=28%, signal=47%	4915/347733/9353/4804/1002/4916/6474/4747/91584/2335/4135/4131/57611/4803/6792/7074/5365/8153/4137/6387/8829/9839/51199/23499/1946/659/6092/9423/6091
GO_PROTEIN_LOCALIZATION_TO_SYNAPSE	GO_PROTEIN_LOCALIZATION_TO_SYNAPSE	GO_PROTEIN_LOCALIZATION_TO_SYNAPSE	38	0.575231	2.05608	6.12959e-05	0.0010956	0.000810198	1677	tags=55%, list=22%, signal=43%	22871/6616/5649/8927/56899/1740/2903/3800/81832/4868/347730/9378/4130/23426/50944/27445/4137/3798/1627/201134/10082
GO_CARDIOVASCULAR_SYSTEM_DEVELOPMENT	GO_CARDIOVASCULAR_SYSTEM_DEVELOPMENT	GO_CARDIOVASCULAR_SYSTEM_DEVELOPMENT	343	0.341465	1.60344	6.18507e-05	0.00110104	0.00081422	2682	tags=52%, list=36%, signal=35%	3952/2138/84432/4223/1311/4915/1545/7060/147372/6423/4036/7857/140862/9353/1285/9464/4804/144165/5740/347/2303/7042/221981/185/6495/9421/1295/575/1296/10290/9723/3273/4638/6422/8038/7058/2335/255324/1000/57608/130497/577/2246/51378/718/9241/23414/4628/1286/6444/2191/23213/2254/93649/2719/9734/5617/10000/5587/64220/154810/4838/2737/57493/4052/59/84168/10052/26585/2321/3037/8828/126393/1281/5629/22…
GO_HORMONE_BINDING	GO_HORMONE_BINDING	GO_HORMONE_BINDING	52	0.52533	1.98187	6.23135e-05	0.00110481	0.000817005	1139	tags=42%, list=15%, signal=36%	887/4883/886/477/5746/1394/117/2690/367/4160/5745/1142/2740/1146/1136/5021/1395/3624/220/1143/478/2692
GO_MICROBODY_LUMEN	GO_MICROBODY_LUMEN	GO_MICROBODY_LUMEN	17	-0.650724	-2.31458	6.49959e-05	0.00114771	0.00084873	2131	tags=88%, list=29%, signal=63%	26061/5825/9380/30/5191/10901/55711/196743/219743/373156/3155/2053/10005/4843/570
GO_SUPRAMOLECULAR_FIBER_ORGANIZATION	GO_SUPRAMOLECULAR_FIBER_ORGANIZATION	GO_SUPRAMOLECULAR_FIBER_ORGANIZATION	329	0.34426	1.61283	6.52552e-05	0.00114771	0.00084873	2008	tags=38%, list=27%, signal=29%	88/1496/119/343578/4629/1311/1545/4653/11155/7140/845/27063/171024/6423/1280/9353/7148/8076/25802/10178/89795/6708/5063/11075/1301/7042/4133/1674/7373/51804/81551/4747/57731/6422/4921/5999/8736/130271/4741/50810/7139/84952/1809/7043/4868/4131/6622/4628/50507/1805/54551/7062/23363/165/4130/10580/50944/29993/283234/57562/51332/4053/55704/56776/55137/1410/1191/4744/2258/8153/4137/1290/26585/7169/111…
GO_TRANSLATIONAL_INITIATION	GO_TRANSLATIONAL_INITIATION	GO_TRANSLATIONAL_INITIATION	87	-0.352685	-1.91452	6.62318e-05	0.00116024	0.000857999	1689	tags=47%, list=23%, signal=37%	6222/123263/57409/6223/8891/6205/6231/6189/6133/8668/27335/6202/7124/6155/11224/6187/6208/6235/25873/6142/6181/5499/6203/7311/6141/3921/6175/3692/6132/6137/6234/6188/6217/6158/6176/6199/6209/5436/1978/6193/6227
GO_REGULATION_OF_NEUROTRANSMITTER_LEVELS	GO_REGULATION_OF_NEUROTRANSMITTER_LEVELS	GO_REGULATION_OF_NEUROTRANSMITTER_LEVELS	148	0.409028	1.8084	6.82744e-05	0.00119128	0.000880951	1163	tags=33%, list=16%, signal=29%	1129/22871/4842/477/6616/1545/6530/9515/11255/2914/590/5740/9699/4923/60482/6572/6865/26059/285671/2903/6860/1142/145270/1807/2901/5999/1136/140730/6622/1268/3356/5153/9378/1143/148/29958/9162/7054/114088/120892/27445/26002/8499/8448/6531/8292/10003/22999/1191
GO_DETECTION_OF_STIMULUS	GO_DETECTION_OF_STIMULUS	GO_DETECTION_OF_STIMULUS	111	0.440013	1.87108	6.90966e-05	0.00120086	0.000888036	2101	tags=51%, list=28%, signal=37%	3736/127069/80036/50838/259289/845/6869/5995/259293/3000/23349/4923/1301/259292/765/24/259296/1258/10242/6262/63982/3779/7043/284297/63895/3356/3249/2792/342372/51761/126006/6247/30819/27094/23705/259290/79054/6387/8091/2916/6857/5311/26212/346007/7099/6785/161497/721/2534/81285/5726/10333/50839/5475/50832/27039/388531
GO_REGULATION_OF_SYNAPTIC_PLASTICITY	GO_REGULATION_OF_SYNAPTIC_PLASTICITY	GO_REGULATION_OF_SYNAPTIC_PLASTICITY	98	0.442386	1.84599	7.62461e-05	0.0013199	0.000976063	2064	tags=53%, list=28%, signal=39%	3745/22871/4915/6900/6616/793/2259/1394/22986/5649/9699/575/2903/6860/25769/5024/57338/81832/7143/140730/6622/347730/1395/4130/10858/11178/50944/9162/4355/1959/22999/152330/4137/11170/794/266743/1627/54413/6376/10814/3766/4208/4311/57616/26045/2043/107/55607/3274/93650/6547/2905
GO_RENAL_SYSTEM_DEVELOPMENT	GO_RENAL_SYSTEM_DEVELOPMENT	GO_RENAL_SYSTEM_DEVELOPMENT	143	0.405088	1.78558	7.70721e-05	0.00132897	0.000982769	2266	tags=54%, list=30%, signal=38%	9370/2138/2018/7704/793/170690/9353/1285/26108/7042/185/6495/51804/6422/168002/25937/2045/5979/130497/2246/4868/9241/1286/6664/23213/2200/79191/342372/93649/2719/7471/120892/5314/84662/64220/10736/55083/2737/5455/59/26585/3237/4326/4038/3037/1592/5629/79633/2260/26508/26249/2255/7481/8829/80184/5311/10409/5087/4208/4311/80310/9510/2043/5176/9863/6092/1282/5159/284/5915/2028/2247/1634/57216/8549/2…
GO_CHEMICAL_SYNAPTIC_TRANSMISSION_POSTSYNAPTIC	GO_CHEMICAL_SYNAPTIC_TRANSMISSION_POSTSYNAPTIC	GO_CHEMICAL_SYNAPTIC_TRANSMISSION_POSTSYNAPTIC	60	0.499299	1.93121	7.99959e-05	0.00137399	0.00101607	2065	tags=58%, list=28%, signal=43%	22871/8001/124925/5649/9699/4923/2903/1142/5024/2901/5999/1146/81832/1136/6622/2743/9378/1143/50944/9162/120892/57502/4355/23316/22999/266743/54413/5027/4208/56853/1141/154/55607/2905/57030
GO_RRNA_METABOLIC_PROCESS	GO_RRNA_METABOLIC_PROCESS	GO_RRNA_METABOLIC_PROCESS	92	-0.339489	-1.89557	8.28152e-05	0.00141601	0.00104714	2972	tags=73%, list=40%, signal=44%	84128/9790/54680/79954/8945/55164/8602/387338/88745/55272/55651/55695/26168/54663/23404/10969/705/51096/23016/114049/54606/79863/64963/4736/55011/23481/29777/90459/54555/10775/84916/27341/92856/4809/51154/50628/6223/115939/79707/9775/27079/51367/10360/10436/9136/55178/6202/6155/79050/11224/6187/56915/6208/55505/23246/79033/2091/6203/3921/10607/6839/6234/57418/6217/6209/54512/6227
GO_MITOCHONDRIAL_ELECTRON_TRANSPORT_NADH_TO_UBIQUINONE	GO_MITOCHONDRIAL_ELECTRON_TRANSPORT_NADH_TO_UBIQUINONE	GO_MITOCHONDRIAL_ELECTRON_TRANSPORT_NADH_TO_UBIQUINONE	28	-0.55831	-2.22557	8.30866e-05	0.00141601	0.00104714	2435	tags=93%, list=33%, signal=63%	57017/4714/4720/4710/11315/4717/4708/55967/4707/4715/126328/4725/4695/4722/4704/54539/4700/4723/51079/4726/4706/4716/374291/4696/4713/4728
GO_SIGNAL_RELEASE_FROM_SYNAPSE	GO_SIGNAL_RELEASE_FROM_SYNAPSE	GO_SIGNAL_RELEASE_FROM_SYNAPSE	79	0.468607	1.91154	8.91469e-05	0.00151343	0.00111918	1986	tags=52%, list=27%, signal=38%	1129/22871/6616/9515/11255/2914/9699/60482/6572/6865/26059/6860/1142/2901/1136/148281/140730/6622/1268/3356/9378/1143/148/9162/114088/120892/27445/8499/8448/22999/6857/10814/5027/4208/1141/9256/107/55607/127833/9900/8497
GO_MONOOXYGENASE_ACTIVITY	GO_MONOOXYGENASE_ACTIVITY	GO_MONOOXYGENASE_ACTIVITY	33	0.584902	2.03784	9.13841e-05	0.00154545	0.00114286	1774	tags=67%, list=24%, signal=51%	4842/2327/1545/1581/5740/64816/11283/392636/1583/1589/10858/7054/26002/1571/340665/1586/1592/9420/1588/10826/339761/1646
GO_CALCIUM_ION_REGULATED_EXOCYTOSIS	GO_CALCIUM_ION_REGULATED_EXOCYTOSIS	GO_CALCIUM_ION_REGULATED_EXOCYTOSIS	69	0.485028	1.92841	9.22713e-05	0.00155447	0.00114953	2323	tags=57%, list=31%, signal=39%	3745/1129/22871/6616/9515/9699/83849/26059/6860/1142/2901/148281/84258/140730/6622/1268/3356/148/9162/114088/120892/27445/8499/8448/22999/6857/10814/8941/5027/1141/107/127833/9900/8938/8912/815/23208/23025/11069
GO_SENSORY_PERCEPTION_OF_MECHANICAL_STIMULUS	GO_SENSORY_PERCEPTION_OF_MECHANICAL_STIMULUS	GO_SENSORY_PERCEPTION_OF_MECHANICAL_STIMULUS	75	0.477971	1.92545	9.30302e-05	0.00156127	0.00115456	2214	tags=61%, list=30%, signal=44%	3736/2138/2561/4036/84530/1280/1285/23349/1301/2558/340990/53942/6495/57731/53904/10804/63895/3356/125336/7275/3249/50617/7054/2070/7007/491/6387/2260/51168/3753/8322/525/6507/161497/1302/2534/9750/1141/1277/2917/283310/375611/55084/64072/5172/7068
GO_GLYCOSAMINOGLYCAN_BINDING	GO_GLYCOSAMINOGLYCAN_BINDING	GO_GLYCOSAMINOGLYCAN_BINDING	103	0.445313	1.8749	9.53458e-05	0.00159405	0.0011788	2405	tags=69%, list=32%, signal=47%	343637/5549/84570/1311/7060/1833/26032/9353/151887/7148/10178/1301/50964/4018/1842/3273/6422/25890/7058/2335/1462/5104/2246/64388/1809/10894/5322/149998/1463/146760/50939/23213/2254/2200/2252/10631/4053/51156/8292/26279/284654/8828/2260/2255/633/8829/83716/1289/3075/11096/9508/333/9510/4023/129804/4057/64094/2660/10457/11167/7057/2247/1634/1305/8646/5727/7097/7123/7059/80739/3918
GO_ACTIN_BINDING	GO_ACTIN_BINDING	GO_ACTIN_BINDING	193	0.379635	1.71537	9.72036e-05	0.00161896	0.00119722	1984	tags=40%, list=27%, signal=30%	88/1496/119/4629/6530/7140/171024/4620/10391/91624/25802/6708/91977/7145/23026/4634/57731/53904/4638/57644/8736/130271/7139/56062/1264/4131/6622/4628/800/6876/23363/4130/10580/23345/9499/3778/120892/51332/29119/55704/56776/63876/84168/4137/7169/11170/5962/165904/1627/7402/29767/26249/116154/10979/4604/51168/1756/10486/6710/22885/667/79805/8941/83543/6840/10810/2318/133746/4644/135138/23499/4621/5…
GO_HYDRO_LYASE_ACTIVITY	GO_HYDRO_LYASE_ACTIVITY	GO_HYDRO_LYASE_ACTIVITY	17	-0.640022	-2.27652	0.000103133	0.00171122	0.00126545	191	tags=47%, list=3%, signal=46%	1892/2023/1632/768/760/766/762/759
GO_FORELIMB_MORPHOGENESIS	GO_FORELIMB_MORPHOGENESIS	GO_FORELIMB_MORPHOGENESIS	19	0.682792	2.067	0.000104105	0.00172086	0.00127257	1487	tags=68%, list=20%, signal=55%	27164/2019/7704/8200/6474/494470/130497/8626/775/3236/3235/8434/7291
GO_REGULATION_OF_POTASSIUM_ION_TRANSPORT	GO_REGULATION_OF_POTASSIUM_ION_TRANSPORT	GO_REGULATION_OF_POTASSIUM_ION_TRANSPORT	57	0.508063	1.94147	0.000111188	0.00183106	0.00135407	1913	tags=56%, list=26%, signal=42%	3747/3736/88/4986/4842/845/287/30820/1804/5999/482/81832/3779/3787/3356/30818/116/23704/9472/7881/30819/2273/126755/3792/219527/7432/3753/9992/3746/3741/144245/65267
GO_VOLTAGE_GATED_POTASSIUM_CHANNEL_ACTIVITY	GO_VOLTAGE_GATED_POTASSIUM_CHANNEL_ACTIVITY	GO_VOLTAGE_GATED_POTASSIUM_CHANNEL_ACTIVITY	42	0.560114	2.04337	0.000111958	0.00183686	0.00135835	1896	tags=81%, list=25%, signal=61%	3747/3736/3745/6616/3743/3785/3751/56479/81033/90134/343450/3776/3787/3786/23704/9312/3777/3778/7881/30819/126755/219527/3768/3758/170850/3766/5311/3753/3772/3762/9992/3746/3741/3750
GO_NEURON_FATE_SPECIFICATION	GO_NEURON_FATE_SPECIFICATION	GO_NEURON_FATE_SPECIFICATION	14	0.737133	2.06361	0.000113537	0.00185585	0.0013724	1123	tags=71%, list=15%, signal=61%	3226/2138/8022/30012/4916/6495/120237/23040/3236/2737
GO_PROTEASOME_CORE_COMPLEX_BETA_SUBUNIT_COMPLEX	GO_PROTEASOME_CORE_COMPLEX_BETA_SUBUNIT_COMPLEX	GO_PROTEASOME_CORE_COMPLEX_BETA_SUBUNIT_COMPLEX	10	-0.754452	-2.17601	0.000115775	0.00188542	0.00139427	1530	tags=90%, list=21%, signal=72%	5692/5693/5694/5690/5689/5696/5691/5699/5698
GO_RESPONSE_TO_BACTERIUM	GO_RESPONSE_TO_BACTERIUM	GO_RESPONSE_TO_BACTERIUM	214	-0.261216	-1.60353	0.000116914	0.00189368	0.00140038	884	tags=26%, list=12%, signal=24%	1312/114769/5732/80149/7079/3394/6770/2921/912/29108/3557/79792/2876/623/6280/602/2672/3248/706/2920/2950/11009/4282/1535/1437/5650/3543/646627/51316/131375/114770/5196/5731/9971/1440/834/79931/6278/140823/2244/130120/4843/1755/3853/25818/125931/54658/1671/3512/3596/5320/1053/171389/1113/1673/51297
GO_NEGATIVE_REGULATION_OF_ION_TRANSPORT	GO_NEGATIVE_REGULATION_OF_ION_TRANSPORT	GO_NEGATIVE_REGULATION_OF_ION_TRANSPORT	72	0.481508	1.93075	0.000117144	0.00189368	0.00140038	2099	tags=50%, list=28%, signal=36%	3952/88/4842/477/11255/845/6424/1394/5350/4923/100507027/2775/5999/130497/6622/1268/3356/116/23704/7881/4987/23072/3792/57520/7291/7432/5311/3753/9992/5593/65267/2917/2257/375611/7057/2824
GO_REGULATION_OF_DEVELOPMENTAL_GROWTH	GO_REGULATION_OF_DEVELOPMENTAL_GROWTH	GO_REGULATION_OF_DEVELOPMENTAL_GROWTH	163	0.395442	1.7633	0.000119638	0.00192691	0.00142495	1543	tags=36%, list=21%, signal=29%	3952/203447/8200/6423/1002/4916/9699/2690/367/6495/4133/3479/51804/6860/9723/57731/56920/91584/6422/2335/2045/5999/84944/223117/3776/2066/7143/84258/4131/9241/23414/80014/57611/2254/4803/85407/5617/9472/51761/6531/8292/6792/2692/22999/153/219770/2593/2258/8153/4137/6387/5629/2260/6857/10371/8829/4211/374946
GO_MEMBRANE_DEPOLARIZATION_DURING_ACTION_POTENTIAL	GO_MEMBRANE_DEPOLARIZATION_DURING_ACTION_POTENTIAL	GO_MEMBRANE_DEPOLARIZATION_DURING_ACTION_POTENTIAL	18	0.690338	2.06986	0.000120274	0.00193008	0.0014273	1903	tags=83%, list=26%, signal=62%	477/6327/6332/55800/6331/287/6329/6326/781/11280/775/2702/6546/6334/6335
GO_ADULT_LOCOMOTORY_BEHAVIOR	GO_ADULT_LOCOMOTORY_BEHAVIOR	GO_ADULT_LOCOMOTORY_BEHAVIOR	41	0.552386	2.00535	0.000120788	0.00193128	0.00142818	1636	tags=51%, list=22%, signal=40%	2019/477/6900/124925/4923/340990/4909/57731/7345/6622/2743/3236/23544/4985/1949/3235/6387/10752/80243/3766/8029
GO_CARBOXYLIC_ESTER_HYDROLASE_ACTIVITY	GO_CARBOXYLIC_ESTER_HYDROLASE_ACTIVITY	GO_CARBOXYLIC_ESTER_HYDROLASE_ACTIVITY	49	-0.44049	-2.08386	0.000121869	0.00193565	0.00143142	376	tags=27%, list=5%, signal=25%	5321/8824/8399/11332/6121/13/760/1178/570/64600/5320/374569/759
GO_MUSCLE_ORGAN_MORPHOGENESIS	GO_MUSCLE_ORGAN_MORPHOGENESIS	GO_MUSCLE_ORGAN_MORPHOGENESIS	37	0.569544	2.02707	0.000121941	0.00193565	0.00143142	1579	tags=57%, list=21%, signal=45%	5081/27063/4036/1301/7042/6474/9421/4634/4638/8736/7139/6262/9241/23414/23363/145258/57493/1281/5629/4604/70
GO_REGULATION_OF_GLUTAMATE_RECEPTOR_SIGNALING_PATHWAY	GO_REGULATION_OF_GLUTAMATE_RECEPTOR_SIGNALING_PATHWAY	GO_REGULATION_OF_GLUTAMATE_RECEPTOR_SIGNALING_PATHWAY	33	0.58197	2.02762	0.000122553	0.00193837	0.00143342	2329	tags=76%, list=31%, signal=52%	88/22871/5649/1740/2903/4747/81832/23732/2891/50944/2892/54550/54413/6376/2893/4208/2534/154/1612/54800/8787/57555/1393/23025/1742
GO_BRUSH_BORDER	GO_BRUSH_BORDER	GO_BRUSH_BORDER	43	-0.475752	-2.21342	0.000123638	0.00194343	0.00143717	695	tags=35%, list=9%, signal=32%	9368/83715/10400/53841/4640/51181/6550/81693/54825/55600/8435/1811/762/1816/340024
GO_DRUG_METABOLIC_PROCESS	GO_DRUG_METABOLIC_PROCESS	GO_DRUG_METABOLIC_PROCESS	142	-0.288938	-1.72338	0.000123757	0.00194343	0.00143717	1694	tags=49%, list=23%, signal=38%	80308/204/196743/7172/6470/65220/622/7511/58472/7298/54/1159/55902/1512/6647/113278/8566/4128/6472/10935/3312/2053/2356/1565/873/326625/387787/7001/27010/548596/1312/51293/10549/23464/5646/6770/100/5447/10327/23382/2876/10400/706/3043/1562/191/8574/55065/130/2987/127/270/23474/6535/1535/81693/174/4314/6799/4504/10170/4622/57016/126/54658/5644/3046/3039/124056
GO_BASEMENT_MEMBRANE	GO_BASEMENT_MEMBRANE	GO_BASEMENT_MEMBRANE	53	0.512379	1.93261	0.000125391	0.00196208	0.00145096	2537	tags=72%, list=34%, signal=48%	7060/1280/1285/151887/341640/1295/1296/83872/7058/2335/1286/2254/2200/8292/3371/340706/667/1289/158326/1306/3910/333/1946/9510/5176/1282/64094/9423/3339/3915/1284/3909/79812/6678/3918/2192/3912/5764
GO_TRANSMITTER_GATED_CHANNEL_ACTIVITY	GO_TRANSMITTER_GATED_CHANNEL_ACTIVITY	GO_TRANSMITTER_GATED_CHANNEL_ACTIVITY	22	0.638659	2.03736	0.000129784	0.00201719	0.00149171	2253	tags=91%, list=30%, signal=64%	2561/8001/2558/2903/1142/2569/2901/1146/3359/1136/2891/2743/1143/2892/2893/1141/2894/2905/2570/2897
GO_PEPTIDE_RECEPTOR_ACTIVITY	GO_PEPTIDE_RECEPTOR_ACTIVITY	GO_PEPTIDE_RECEPTOR_ACTIVITY	57	0.506015	1.93364	0.00012983	0.00201719	0.00149171	1877	tags=63%, list=25%, signal=48%	4986/887/4883/886/5746/1394/6869/22986/117/56923/3000/4923/2925/6865/185/4160/2837/5745/114815/2740/2834/5021/1395/4987/4985/2692/59350/2847/554/1909/4157/7434/2811/57537/552/10203
GO_ACTIN_MEDIATED_CELL_CONTRACTION	GO_ACTIN_MEDIATED_CELL_CONTRACTION	GO_ACTIN_MEDIATED_CELL_CONTRACTION	54	0.509752	1.92865	0.000136606	0.00211499	0.00156404	1941	tags=59%, list=26%, signal=44%	88/477/7140/4620/6327/55800/5350/6331/1674/287/4634/7139/6262/781/6444/23704/775/29119/122786/2258/10052/7169/4604/1756/2702/70/3753/3762/9992/3741/4621/2257
GO_COLLAGEN_BINDING	GO_COLLAGEN_BINDING	GO_COLLAGEN_BINDING	28	0.611883	2.06851	0.000138811	0.00213515	0.00157894	1523	tags=64%, list=20%, signal=51%	1311/147372/54829/7373/1842/4322/25890/2335/4921/8404/8515/6695/165/22801/131578/84168/4060/9902
GO_MONOVALENT_INORGANIC_CATION_TRANSMEMBRANE_TRANSPORTER_ACTIVITY	GO_MONOVALENT_INORGANIC_CATION_TRANSMEMBRANE_TRANSPORTER_ACTIVITY	GO_MONOVALENT_INORGANIC_CATION_TRANSMEMBRANE_TRANSPORTER_ACTIVITY	164	0.38942	1.7371	0.000138879	0.00213515	0.00157894	1903	tags=51%, list=26%, signal=39%	3747/3736/3745/259232/6555/477/153201/6616/6530/6327/6332/160728/3743/55800/3785/6331/60482/3751/56479/30820/55515/25769/6329/388662/10060/6326/81033/90134/159963/343450/2901/10242/482/3776/3779/3787/30818/3786/11280/3249/23704/28968/9312/3777/285335/50617/478/3778/7881/89822/154091/6531/30819/27094/534/126755/6529/389015/26266/219527/3768/3758/170850/201780/3766/5311/3753/6546/3772/525/53828/650…
GO_ION_TRANSMEMBRANE_TRANSPORT	GO_ION_TRANSMEMBRANE_TRANSPORT	GO_ION_TRANSMEMBRANE_TRANSPORT	495	0.319503	1.52198	0.000139438	0.00213626	0.00157977	2254	tags=44%, list=30%, signal=33%	3747/3736/3745/259232/88/4986/80036/3357/22871/4842/477/153201/6616/2259/1187/2823/845/2561/8001/4036/779/6327/1394/6332/160728/3743/55800/3785/5350/56923/6331/5649/492/4923/2558/6572/3751/56479/287/30820/1804/55515/79689/1740/7069/2903/1142/4747/2569/25769/6329/10060/6326/785/5024/81033/90134/159963/343450/2901/5999/55089/1258/57338/10242/130497/482/3776/6262/57158/63982/781/1146/3359/81832/2353…
GO_MEMBRANE_DEPOLARIZATION	GO_MEMBRANE_DEPOLARIZATION	GO_MEMBRANE_DEPOLARIZATION	41	0.549884	1.99627	0.000140113	0.00213916	0.00158191	2242	tags=73%, list=30%, signal=51%	477/4653/6327/6332/55800/6331/4923/287/6329/6326/785/781/11280/775/120892/2273/10962/2702/6546/5027/6334/777/1141/6335/2257/1906/1634/773/8912/3791
GO_OXIDOREDUCTASE_ACTIVITY_ACTING_ON_NAD_P_H	GO_OXIDOREDUCTASE_ACTIVITY_ACTING_ON_NAD_P_H	GO_OXIDOREDUCTASE_ACTIVITY_ACTING_ON_NAD_P_H	47	-0.446457	-2.09347	0.000149255	0.00226215	0.00167286	2404	tags=83%, list=32%, signal=57%	4714/1355/4720/4710/4717/4835/4708/51714/55967/4707/4715/10901/51295/10587/4725/4695/4722/4704/10935/4700/4723/873/84817/51079/5230/4726/4706/4716/374291/4696/5447/2936/27294/51181/4713/4728/127/1535/4843
GO_NEPHRON_EPITHELIUM_DEVELOPMENT	GO_NEPHRON_EPITHELIUM_DEVELOPMENT	GO_NEPHRON_EPITHELIUM_DEVELOPMENT	52	0.513558	1.93746	0.000149419	0.00226215	0.00167286	1685	tags=54%, list=23%, signal=42%	9370/2138/793/170690/6495/51804/25937/130497/2246/4868/9241/79191/2719/7471/10736/55083/2737/5455/26585/3237/79633/26508/26249/7481/5311/10409/5087/4208
GO_COMPLEX_OF_COLLAGEN_TRIMERS	GO_COMPLEX_OF_COLLAGEN_TRIMERS	GO_COMPLEX_OF_COLLAGEN_TRIMERS	15	0.712673	2.02805	0.000150092	0.00226215	0.00167286	2153	tags=100%, list=29%, signal=71%	1280/1285/1301/1295/1286/1290/1281/4060/1289/1278/85301/1302/1277/1282/1284
GO_BRUSH_BORDER_MEMBRANE	GO_BRUSH_BORDER_MEMBRANE	GO_BRUSH_BORDER_MEMBRANE	25	-0.549134	-2.10964	0.000150227	0.00226215	0.00167286	695	tags=44%, list=9%, signal=40%	9368/10400/53841/6550/81693/54825/55600/1811/762/1816/340024
GO_CELL_KILLING	GO_CELL_KILLING	GO_CELL_KILLING	47	-0.446177	-2.09216	0.000152706	0.00229164	0.00169466	351	tags=28%, list=5%, signal=27%	353091/135250/5196/3135/140823/130120/4843/3853/1671/1776/3596/1113/1673
GO_CELLULAR_TRANSITION_METAL_ION_HOMEOSTASIS	GO_CELLULAR_TRANSITION_METAL_ION_HOMEOSTASIS	GO_CELLULAR_TRANSITION_METAL_ION_HOMEOSTASIS	52	-0.424557	-2.08928	0.000160862	0.00239925	0.00177424	1765	tags=56%, list=24%, signal=43%	475/2512/3163/4609/30061/3162/6647/2495/10539/375/64116/23516/4502/6717/23400/55630/9114/164656/6280/286133/9997/4494/7780/9429/4493/4495/4504/4496/4499
GO_CELL_SURFACE_RECEPTOR_SIGNALING_PATHWAY_INVOLVED_IN_CELL_CELL_SIGNALING	GO_CELL_SURFACE_RECEPTOR_SIGNALING_PATHWAY_INVOLVED_IN_CELL_CELL_SIGNALING	GO_CELL_SURFACE_RECEPTOR_SIGNALING_PATHWAY_INVOLVED_IN_CELL_CELL_SIGNALING	294	0.343828	1.60151	0.000160968	0.00239925	0.00177424	2712	tags=50%, list=36%, signal=33%	56033/343637/6657/1749/22871/4653/6423/8001/6424/124925/5649/144165/9699/26108/4923/50964/143471/2775/2903/1142/6496/22881/6422/5024/168002/219287/25937/11211/1000/2901/5999/6262/1146/81832/1136/166336/718/6622/9241/5218/23213/2743/3484/9378/2254/145258/6425/25806/1143/2719/50944/9162/85407/7471/120892/57502/4355/27303/4286/23316/154810/2737/23072/7074/22999/147906/5563/26585/284654/4038/4163/266…
GO_INORGANIC_ION_TRANSMEMBRANE_TRANSPORT	GO_INORGANIC_ION_TRANSMEMBRANE_TRANSPORT	GO_INORGANIC_ION_TRANSMEMBRANE_TRANSPORT	363	0.327163	1.53811	0.000172384	0.00255505	0.00188946	2231	tags=45%, list=30%, signal=33%	3747/3736/3745/259232/88/4986/80036/3357/4842/477/153201/6616/2259/1187/2823/845/2561/8001/779/6327/1394/6332/3743/55800/3785/5350/6331/492/4923/2558/3751/56479/287/30820/1804/55515/79689/2903/2569/25769/6329/10060/6326/785/81033/90134/343450/5999/57338/10242/130497/482/3776/6262/57158/781/81832/3779/11141/3787/53826/6622/5348/55283/3356/30818/7220/3786/11280/3249/23704/2743/775/342372/9312/3777/…
GO_POSTSYNAPTIC_NEUROTRANSMITTER_RECEPTOR_ACTIVITY	GO_POSTSYNAPTIC_NEUROTRANSMITTER_RECEPTOR_ACTIVITY	GO_POSTSYNAPTIC_NEUROTRANSMITTER_RECEPTOR_ACTIVITY	19	0.67262	2.03621	0.000172584	0.00255505	0.00188946	2253	tags=95%, list=30%, signal=66%	2561/2558/1142/2569/2901/1146/1136/2911/2743/1143/2892/153/1141/2550/2894/2905/2570/2897
GO_REGULATION_OF_DNA_TEMPLATED_TRANSCRIPTION_IN_RESPONSE_TO_STRESS	GO_REGULATION_OF_DNA_TEMPLATED_TRANSCRIPTION_IN_RESPONSE_TO_STRESS	GO_REGULATION_OF_DNA_TEMPLATED_TRANSCRIPTION_IN_RESPONSE_TO_STRESS	53	-0.414567	-2.05685	0.000173833	0.00255659	0.00189059	1846	tags=57%, list=25%, signal=43%	5708/5719/3297/5704/5721/9978/83667/5692/5693/5702/5694/3162/5690/5720/5686/5689/1051/7311/5714/6195/6923/5696/10365/5709/5691/5699/5688/5698/768/4504
GO_CELLULAR_RESPONSE_TO_CADMIUM_ION	GO_CELLULAR_RESPONSE_TO_CADMIUM_ION	GO_CELLULAR_RESPONSE_TO_CADMIUM_ION	16	-0.672059	-2.33203	0.00017385	0.00255659	0.00189059	1411	tags=69%, list=19%, signal=56%	3162/6647/5595/4502/6770/4494/4493/4495/4504/4496/4499
GO_NUCLEAR_TRANSCRIBED_MRNA_CATABOLIC_PROCESS	GO_NUCLEAR_TRANSCRIBED_MRNA_CATABOLIC_PROCESS	GO_NUCLEAR_TRANSCRIBED_MRNA_CATABOLIC_PROCESS	95	-0.338191	-1.90716	0.000177295	0.00259856	0.00192163	1460	tags=40%, list=20%, signal=33%	9775/6205/6231/6189/6133/6202/80349/6155/25804/25819/11224/6187/56915/6208/6235/25873/6142/6181/6203/7311/6141/3921/6175/80149/6132/6137/6234/6188/6217/6158/6176/6209/57819/5436/54512/51690/6193/6227
GO_NEGATIVE_REGULATION_OF_HORMONE_SECRETION	GO_NEGATIVE_REGULATION_OF_HORMONE_SECRETION	GO_NEGATIVE_REGULATION_OF_HORMONE_SECRETION	31	0.586882	2.00916	0.000179553	0.0026229	0.00193963	535	tags=35%, list=7%, signal=33%	9370/3952/3745/4986/9515/1394/9607/3623/3625/6865/6422
GO_OXIDOREDUCTASE_ACTIVITY_ACTING_ON_A_HEME_GROUP_OF_DONORS	GO_OXIDOREDUCTASE_ACTIVITY_ACTING_ON_A_HEME_GROUP_OF_DONORS	GO_OXIDOREDUCTASE_ACTIVITY_ACTING_ON_A_HEME_GROUP_OF_DONORS	15	-0.669937	-2.2683	0.000182185	0.00265254	0.00196155	2472	tags=100%, list=33%, signal=67%	1355/9167/1340/1337/1528/6834/1327/1347/1349/1329/1351/56901/5447/9377
GO_PRODUCTION_OF_MOLECULAR_MEDIATOR_OF_IMMUNE_RESPONSE	GO_PRODUCTION_OF_MOLECULAR_MEDIATOR_OF_IMMUNE_RESPONSE	GO_PRODUCTION_OF_MOLECULAR_MEDIATOR_OF_IMMUNE_RESPONSE	64	-0.381414	-2.01245	0.000186038	0.00269971	0.00199643	1198	tags=34%, list=16%, signal=29%	7133/7124/10459/8764/3134/5595/126259/9245/51744/353091/5950/4282/3567/5650/3135/336/25818/1178/3598/3596/1113/7441
GO_CELL_FATE_COMMITMENT	GO_CELL_FATE_COMMITMENT	GO_CELL_FATE_COMMITMENT	100	0.430778	1.80645	0.000186829	0.00270227	0.00199832	1589	tags=45%, list=21%, signal=36%	3226/6657/2138/5081/2290/6423/8022/30012/10716/4916/2596/367/3175/64641/6495/120237/121643/4909/6660/6422/151449/2619/2066/23040/26011/145258/3236/7471/4286/10736/4838/2737/2258/50937/5629/2260/25925/6095/2255/7481/5396/6886/8829/55553/9480
GO_REGULATION_OF_METAL_ION_TRANSPORT	GO_REGULATION_OF_METAL_ION_TRANSPORT	GO_REGULATION_OF_METAL_ION_TRANSPORT	185	0.374673	1.69031	0.000187767	0.00270693	0.00200177	2050	tags=47%, list=27%, signal=35%	3747/3736/1272/88/4986/4842/477/2259/845/6327/1394/55800/5350/117/6331/4923/100507027/287/30820/1804/2775/57731/4638/785/5024/5999/57338/130497/482/6262/57158/781/81832/3779/3787/53826/6622/5348/3356/30818/7220/116/79570/23704/775/9472/7881/4987/4985/30819/23072/2273/126755/3792/6387/219527/2916/7402/57520/493/2847/844/1756/6376/7432/5311/3753/6546/53828/115352/5027/9992/4644/64805/2534/3746/486/…
GO_RESPONSE_TO_CADMIUM_ION	GO_RESPONSE_TO_CADMIUM_ION	GO_RESPONSE_TO_CADMIUM_ION	32	-0.50419	-2.10176	0.000194678	0.00279738	0.00206866	1411	tags=53%, list=19%, signal=43%	3162/6647/1528/2937/5595/4502/5111/4521/1841/6770/4494/23498/4493/4495/4504/4496/4499
GO_MESONEPHROS_DEVELOPMENT	GO_MESONEPHROS_DEVELOPMENT	GO_MESONEPHROS_DEVELOPMENT	45	0.535115	1.97599	0.000198004	0.00283591	0.00209716	1652	tags=58%, list=22%, signal=45%	2138/7704/793/170690/9353/6495/51804/6422/5979/130497/2246/9241/2719/7471/10736/55083/2737/26585/3237/79633/2260/2255/7481/5311/10409/5087
GO_KIDNEY_EPITHELIUM_DEVELOPMENT	GO_KIDNEY_EPITHELIUM_DEVELOPMENT	GO_KIDNEY_EPITHELIUM_DEVELOPMENT	64	0.48938	1.90672	0.000203302	0.00290233	0.00214627	1929	tags=56%, list=26%, signal=42%	9370/2138/793/170690/9353/6495/51804/6422/25937/2045/5979/130497/2246/4868/9241/79191/2719/7471/10736/55083/2737/5455/26585/3237/79633/2260/26508/26249/7481/5311/10409/5087/4208/2043/9863/6092
GO_RRNA_BINDING	GO_RRNA_BINDING	GO_RRNA_BINDING	32	-0.503597	-2.09929	0.00020513	0.00291896	0.00215857	2810	tags=88%, list=38%, signal=55%	55037/387338/23107/55272/29074/55168/1938/64963/5935/90459/6207/54948/55052/6222/81554/6205/10436/51081/6133/6208/7263/6203/55794/6175/6132/65003/6188/6193
GO_DNA_REPLICATION_INITIATION	GO_DNA_REPLICATION_INITIATION	GO_DNA_REPLICATION_INITIATION	19	-0.622948	-2.22325	0.000211496	0.00299983	0.00221838	2263	tags=89%, list=30%, signal=62%	4175/5001/56655/997/5557/5427/23649/990/4171/222229/898/4176/57418/4174/4998/81620/8318
GO_SKELETAL_MUSCLE_CELL_DIFFERENTIATION	GO_SKELETAL_MUSCLE_CELL_DIFFERENTIATION	GO_SKELETAL_MUSCLE_CELL_DIFFERENTIATION	27	0.596819	2.00103	0.000214569	0.00303332	0.00224314	2005	tags=63%, list=27%, signal=46%	5081/27063/6495/8929/51804/150572/6664/93649/221662/5079/1959/50937/84466/26508/4208/26471/2660
GO_SENSORY_PERCEPTION_OF_LIGHT_STIMULUS	GO_SENSORY_PERCEPTION_OF_LIGHT_STIMULUS	GO_SENSORY_PERCEPTION_OF_LIGHT_STIMULUS	81	0.454659	1.85866	0.000215236	0.00303332	0.00224314	2231	tags=57%, list=30%, signal=40%	1545/1280/5995/6017/3000/440435/6096/1301/83872/11081/6496/25769/24/53904/1258/149461/50939/2743/6425/2202/25806/1411/30813/7054/51761/6247/2070/22999/9227/10052/2916/4060/3766/346007/11272/4644/1141/1277/94137/314/8787/93145/388531/64072/57010/2570
GO_NEURON_CELL_CELL_ADHESION	GO_NEURON_CELL_CELL_ADHESION	GO_NEURON_CELL_CELL_ADHESION	11	0.757186	1.95845	0.000218731	0.00307272	0.00227228	1451	tags=91%, list=19%, signal=73%	22871/5979/9369/7143/9378/460/57502/4685/152330/54413
GO_T_TUBULE	GO_T_TUBULE	GO_T_TUBULE	30	0.581501	1.97795	0.000223493	0.00312962	0.00231435	1675	tags=60%, list=22%, signal=47%	4842/477/779/6331/287/6326/781/7043/5348/775/148/9472/5962/493/844/113146/6546/3762
GO_REGULATION_OF_CALCIUM_ION_DEPENDENT_EXOCYTOSIS	GO_REGULATION_OF_CALCIUM_ION_DEPENDENT_EXOCYTOSIS	GO_REGULATION_OF_CALCIUM_ION_DEPENDENT_EXOCYTOSIS	53	0.504554	1.90309	0.000225067	0.00313386	0.00231749	2257	tags=58%, list=30%, signal=41%	3745/1129/22871/9515/9699/83849/6860/1142/2901/148281/84258/140730/1268/3356/148/9162/114088/120892/8499/8448/22999/6857/10814/8941/1141/107/127833/8938/8912/815/23208
GO_ANION_TRANSPORT	GO_ANION_TRANSPORT	GO_ANION_TRANSPORT	261	-0.235258	-1.48998	0.000225221	0.00313386	0.00231749	521	tags=17%, list=7%, signal=16%	706/27166/6536/10809/3043/353189/10050/8671/9022/84879/292/5321/92745/55065/8399/4282/441509/388323/6098/6535/9635/9971/9963/123264/768/1811/336/1179/4843/9058/760/266675/4547/64600/5320/246213/766/54831/3039/140679/762/759/340024/22802
GO_INTRINSIC_COMPONENT_OF_MITOCHONDRIAL_INNER_MEMBRANE	GO_INTRINSIC_COMPONENT_OF_MITOCHONDRIAL_INNER_MEMBRANE	GO_INTRINSIC_COMPONENT_OF_MITOCHONDRIAL_INNER_MEMBRANE	23	-0.578259	-2.17013	0.000240611	0.00333424	0.00246567	2808	tags=96%, list=38%, signal=60%	5018/23761/100287932/94081/63933/8834/80775/25874/55744/51660/84303/55013/90550/27235/285521/5250/91689/28958/10245/790955/9997/400916
GO_BONE_DEVELOPMENT	GO_BONE_DEVELOPMENT	GO_BONE_DEVELOPMENT	103	0.433608	1.82562	0.000241733	0.00333424	0.00246567	2642	tags=60%, list=35%, signal=39%	3952/1749/1311/4653/4148/57642/6423/6424/202151/1280/6474/7373/3479/4322/658/7043/4325/23213/2200/7471/2737/56034/26585/81578/3037/79633/8817/340706/6886/7291/1293/158326/4211/4208/85301/1303/284266/1277/6261/659/10234/4057/5251/5915/8600/1305/56987/4015/860/59341/6678/3815/7059/80739/4323/6781/1112/11214/3214/632/57560/4040
GO_POSITIVE_REGULATION_OF_SYNAPTIC_TRANSMISSION	GO_POSITIVE_REGULATION_OF_SYNAPTIC_TRANSMISSION	GO_POSITIVE_REGULATION_OF_SYNAPTIC_TRANSMISSION	84	0.447655	1.84123	0.000241898	0.00333424	0.00246567	1891	tags=51%, list=25%, signal=39%	22871/4915/6616/793/1394/5649/9699/64084/4923/6865/2903/25769/5999/81832/7143/5021/140730/6622/1268/347730/116/1395/9378/10858/148/50944/4355/23316/22999/11170/794/6857/54413/8029/6507/4311/57616/1141/26045/2043/154/107/55607
GO_ENERGY_DERIVATION_BY_OXIDATION_OF_ORGANIC_COMPOUNDS	GO_ENERGY_DERIVATION_BY_OXIDATION_OF_ORGANIC_COMPOUNDS	GO_ENERGY_DERIVATION_BY_OXIDATION_OF_ORGANIC_COMPOUNDS	131	-0.294291	-1.74086	0.000246775	0.00339084	0.00250752	1877	tags=52%, list=25%, signal=40%	55967/4707/208/113115/4200/4715/1340/7386/54949/1743/4609/7385/2271/1337/5236/3420/8802/3419/126328/4725/7262/4695/2108/135154/2109/9238/10975/4722/4704/54539/6472/6834/6390/4700/2647/4723/1327/891/5499/51079/10131/1349/4726/1329/4706/4716/4191/790955/374291/1351/4696/29796/158/3421/7384/3418/9377/3795/27166/27089/440567/4713/4728/637/1537/4504/2819/4843
GO_STRUCTURAL_CONSTITUENT_OF_MUSCLE	GO_STRUCTURAL_CONSTITUENT_OF_MUSCLE	GO_STRUCTURAL_CONSTITUENT_OF_MUSCLE	17	0.676032	1.96864	0.000251995	0.00345178	0.00255259	1463	tags=71%, list=20%, signal=57%	88/4629/23336/91624/4634/8736/23363/9499/7169/4604/10398/1756
GO_REGULATION_OF_CELLULAR_RESPONSE_TO_GROWTH_FACTOR_STIMULUS	GO_REGULATION_OF_CELLULAR_RESPONSE_TO_GROWTH_FACTOR_STIMULUS	GO_REGULATION_OF_CELLULAR_RESPONSE_TO_GROWTH_FACTOR_STIMULUS	129	0.405744	1.77227	0.000254495	0.00347521	0.00256991	2362	tags=53%, list=32%, signal=37%	1149/23089/5015/91851/8200/147372/6423/4036/6424/9353/4916/54829/50964/3175/494470/3273/6422/57608/2246/64388/7043/9241/6935/6664/23213/2254/2200/6425/348093/93649/2719/7471/124857/4052/26585/2321/2260/55816/8817/2255/387914/135228/199699/9480/8322/9508/9315/7424/23111/8936/659/3678/79674/56937/64094/858/6091/7057/2247/1634/8646/4015/81792/9719/66000/79812/1601/860/50515
GO_POSITIVE_REGULATION_OF_NEUROLOGICAL_SYSTEM_PROCESS	GO_POSITIVE_REGULATION_OF_NEUROLOGICAL_SYSTEM_PROCESS	GO_POSITIVE_REGULATION_OF_NEUROLOGICAL_SYSTEM_PROCESS	31	0.579117	1.98257	0.000259991	0.00353926	0.00261728	1157	tags=52%, list=16%, signal=44%	22871/9607/5649/9699/4923/5024/5999/81832/7143/26011/9378/1143/50944/4987/23316/22999
GO_CELL_FATE_SPECIFICATION	GO_CELL_FATE_SPECIFICATION	GO_CELL_FATE_SPECIFICATION	37	0.555802	1.97816	0.000276254	0.00374904	0.00277241	1538	tags=57%, list=21%, signal=45%	3226/6657/2138/6423/8022/30012/4916/367/6495/120237/23040/26011/145258/3236/10736/4838/2737/50937/2260/8829/55553
GO_INFLAMMATORY_RESPONSE	GO_INFLAMMATORY_RESPONSE	GO_INFLAMMATORY_RESPONSE	257	-0.236008	-1.50827	0.000283711	0.00383839	0.00283849	851	tags=25%, list=11%, signal=22%	55527/5732/2161/80149/388581/80274/6369/100/2921/29108/9314/3557/79792/145741/2876/623/338557/6280/414062/6367/183/6846/284207/7850/59340/9173/353514/51083/1050/2920/191/2950/2206/388125/4282/3567/1535/6356/4314/114770/5196/5731/9971/10344/79931/27189/796/5004/1232/130120/336/4843/54658/4225/1776/3596/3848/114/50616/5320/171389/5068/6370
GO_NEUROTRANSMITTER_TRANSPORT	GO_NEUROTRANSMITTER_TRANSPORT	GO_NEUROTRANSMITTER_TRANSPORT	121	0.410081	1.77645	0.000286934	0.00387009	0.00286193	2212	tags=53%, list=30%, signal=38%	1129/22871/4842/477/153201/6616/6530/9515/11255/2914/22987/9699/4923/60482/6572/6865/26059/6860/1142/388662/2901/5999/9899/1136/140730/6622/1268/3356/116/9378/28968/1143/148/9162/7054/114088/120892/27445/8499/8448/6531/22999/6529/6857/10814/3766/6507/5027/4208/1141/9256/107/6533/55607/127833/9900/8497/8600/57030/2824/1906/7223/8938/815
GO_ACTIN_FILAMENT_BASED_MOVEMENT	GO_ACTIN_FILAMENT_BASED_MOVEMENT	GO_ACTIN_FILAMENT_BASED_MOVEMENT	63	0.480511	1.86898	0.000290424	0.00390518	0.00288788	1941	tags=54%, list=26%, signal=40%	88/477/7140/4620/6327/55800/5350/6331/1674/287/4634/7139/6262/781/4628/6444/23704/775/29119/122786/2258/10052/7169/4604/1756/2702/70/3753/3762/9992/4644/3741/4621/2257
GO_COFACTOR_CATABOLIC_PROCESS	GO_COFACTOR_CATABOLIC_PROCESS	GO_COFACTOR_CATABOLIC_PROCESS	31	-0.499945	-2.04019	0.000295616	0.00396288	0.00293055	961	tags=52%, list=13%, signal=45%	7001/10549/494143/2876/124975/3043/79094/645/191/11332/57026/4504/91227/54658/3046/3039
GO_SYNAPTIC_VESICLE_LOCALIZATION	GO_SYNAPTIC_VESICLE_LOCALIZATION	GO_SYNAPTIC_VESICLE_LOCALIZATION	74	0.461551	1.85423	0.000299073	0.00399704	0.00295581	1964	tags=46%, list=26%, signal=34%	1129/22871/6616/9515/9699/4133/26059/6860/1142/3800/1000/2901/140730/6622/1268/3356/148/9162/114088/120892/27445/8499/8448/22999/3798/6857/54413/10814/5027/1141/107/9863/127833/9900
GO_MODIFICATION_OF_MORPHOLOGY_OR_PHYSIOLOGY_OF_OTHER_ORGANISM	GO_MODIFICATION_OF_MORPHOLOGY_OR_PHYSIOLOGY_OF_OTHER_ORGANISM	GO_MODIFICATION_OF_MORPHOLOGY_OR_PHYSIOLOGY_OF_OTHER_ORGANISM	62	-0.383309	-1.99311	0.000303842	0.00404847	0.00299384	226	tags=16%, list=3%, signal=16%	5196/140823/130120/4843/3853/1671/5967/5068/1113/1673
GO_WATER_SOLUBLE_VITAMIN_METABOLIC_PROCESS	GO_WATER_SOLUBLE_VITAMIN_METABOLIC_PROCESS	GO_WATER_SOLUBLE_VITAMIN_METABOLIC_PROCESS	38	-0.456158	-2.05479	0.000307707	0.00408758	0.00302276	1922	tags=63%, list=26%, signal=47%	79581/51248/6573/9446/80308/6470/29968/54/1528/113278/8566/6472/5096/2356/326625/27010/51293/6513/5646/10327/55065/81693/9963/5644
GO_RNA_CATABOLIC_PROCESS	GO_RNA_CATABOLIC_PROCESS	GO_RNA_CATABOLIC_PROCESS	179	-0.262983	-1.6001	0.000310382	0.00411069	0.00303985	1797	tags=40%, list=24%, signal=31%	5719/5704/4904/5721/11187/6222/51154/6223/84153/5692/5693/9775/5702/6205/5694/340152/79002/6231/6189/9238/6133/6202/7133/80349/6155/25804/3312/25819/11224/6187/56915/6208/5690/5720/5686/6235/25873/5689/6142/6181/6203/7311/6141/3921/6175/399664/80149/10535/5714/6132/6137/6234/6188/6217/6158/6176/1869/5696/6209/57819/5436/54512/5709/5691/5699/51690/5688/5698/6193/6227/79727
GO_VESICLE_MEDIATED_TRANSPORT_IN_SYNAPSE	GO_VESICLE_MEDIATED_TRANSPORT_IN_SYNAPSE	GO_VESICLE_MEDIATED_TRANSPORT_IN_SYNAPSE	89	0.440471	1.81862	0.000317831	0.0041967	0.00310346	2320	tags=49%, list=31%, signal=34%	1129/6456/22871/6616/9515/9699/4133/26059/6860/1142/3800/2901/148281/140730/6622/1268/3356/23426/148/9162/29993/114088/120892/27445/57502/8499/8448/22999/3798/6857/54413/10814/5027/1141/107/127833/9900/57030/57555/815/23208/5602/84162/23025
GO_CALCIUM_ION_TRANSMEMBRANE_TRANSPORT	GO_CALCIUM_ION_TRANSMEMBRANE_TRANSPORT	GO_CALCIUM_ION_TRANSMEMBRANE_TRANSPORT	138	0.398761	1.75476	0.000335831	0.0044211	0.0032694	2558	tags=56%, list=34%, signal=37%	259232/80036/3357/4842/477/2259/2823/845/779/1394/5350/492/4923/287/2903/25769/785/57338/6262/57158/781/11141/6622/55283/3356/7220/775/342372/9472/728215/4987/79054/491/3708/493/844/1756/3709/6376/5311/6546/5138/5027/6363/9992/4644/64805/777/2534/6263/57419/6261/286097/6271/9651/6547/930/2905/27039/2247/7223/84766/29850/773/8912/79026/3270/84502/23236/3685/59341/825/117144/1193/2669/5336/57685
GO_RIBONUCLEOPROTEIN_COMPLEX_BIOGENESIS	GO_RIBONUCLEOPROTEIN_COMPLEX_BIOGENESIS	GO_RIBONUCLEOPROTEIN_COMPLEX_BIOGENESIS	204	-0.248894	-1.55297	0.000345651	0.00453679	0.00335496	4286	tags=89%, list=57%, signal=39%	55035/10569/7919/51602/8559/7248/6128/55636/23064/6041/54700/636/153443/10412/23369/51018/9169/192669/55153/10438/10658/9724/196074/23411/27340/11103/10153/1656/1778/91746/23451/6129/8661/1654/1153/64965/6433/6936/192670/6228/149041/55623/2483/22894/5728/55015/25929/10181/57461/55781/84128/9790/26065/54680/6430/6733/79954/8945/51631/10291/10713/55164/8602/387338/88745/8607/55272/55651/10946/27258…
GO_EXTRACELLULAR_LIGAND_GATED_ION_CHANNEL_ACTIVITY	GO_EXTRACELLULAR_LIGAND_GATED_ION_CHANNEL_ACTIVITY	GO_EXTRACELLULAR_LIGAND_GATED_ION_CHANNEL_ACTIVITY	28	0.595005	2.01145	0.000351556	0.00460057	0.00340212	2253	tags=82%, list=30%, signal=58%	2561/8001/2558/2903/1142/2569/5024/2901/1146/3359/1136/2891/2743/1143/2892/2893/5027/1141/2894/2905/57030/2570/2897
GO_SYNAPTIC_VESICLE_EXOCYTOSIS	GO_SYNAPTIC_VESICLE_EXOCYTOSIS	GO_SYNAPTIC_VESICLE_EXOCYTOSIS	55	0.494488	1.88351	0.000357291	0.00466174	0.00344736	1964	tags=51%, list=26%, signal=38%	1129/22871/6616/9515/9699/26059/6860/1142/2901/140730/6622/1268/3356/148/9162/114088/120892/27445/8499/8448/22999/6857/10814/5027/1141/107/127833/9900
GO_PLASMA_MEMBRANE_RECEPTOR_COMPLEX	GO_PLASMA_MEMBRANE_RECEPTOR_COMPLEX	GO_PLASMA_MEMBRANE_RECEPTOR_COMPLEX	78	0.450528	1.82783	0.000363373	0.00472708	0.00349567	2666	tags=62%, list=36%, signal=40%	22871/9358/1740/2903/1142/165829/10077/2901/658/1146/3359/8515/1136/2891/3645/118427/2911/10580/1143/50944/22801/2892/3681/9568/2893/8029/3679/1141/2550/9180/10333/10203/7188/3678/2905/93145/2897/3684/1742/3685/214/7097/3696/3572/85358/130399/11117/7046
GO_ANTERIOR_POSTERIOR_PATTERN_SPECIFICATION	GO_ANTERIOR_POSTERIOR_PATTERN_SPECIFICATION	GO_ANTERIOR_POSTERIOR_PATTERN_SPECIFICATION	80	0.451558	1.84625	0.000375863	0.00487513	0.00360516	1652	tags=44%, list=22%, signal=34%	3229/3226/5015/56033/2019/4223/2018/7704/6423/3222/3224/6496/6422/130497/27023/3225/9241/3236/2719/3223/85407/7471/3221/10736/4838/2737/50937/340665/3235/163589/3233/3213/9839/10409/5087
GO_MEMBRANE_DEPOLARIZATION_DURING_CARDIAC_MUSCLE_CELL_ACTION_POTENTIAL	GO_MEMBRANE_DEPOLARIZATION_DURING_CARDIAC_MUSCLE_CELL_ACTION_POTENTIAL	GO_MEMBRANE_DEPOLARIZATION_DURING_CARDIAC_MUSCLE_CELL_ACTION_POTENTIAL	11	0.745358	1.92785	0.000393348	0.00508691	0.00376177	1587	tags=82%, list=21%, signal=64%	477/6327/55800/6331/287/781/775/2702/6546
GO_PEPTIDASE_COMPLEX	GO_PEPTIDASE_COMPLEX	GO_PEPTIDASE_COMPLEX	39	-0.454073	-2.04589	0.000395218	0.00509612	0.00376857	2847	tags=85%, list=38%, signal=53%	10474/27429/9690/9491/9352/5695/5687/10213/10197/5701/130617/10629/5708/5719/5704/5721/28972/5692/5693/5702/5694/11047/5690/5720/5686/5689/5714/5696/5709/5691/5699/5688/5698
GO_LIGAND_GATED_ION_CHANNEL_ACTIVITY	GO_LIGAND_GATED_ION_CHANNEL_ACTIVITY	GO_LIGAND_GATED_ION_CHANNEL_ACTIVITY	53	0.49257	1.85789	0.000409017	0.00525862	0.00388875	2279	tags=77%, list=31%, signal=54%	2561/8001/2558/2903/1142/2569/5024/2901/1258/57338/6262/57158/1146/3359/1136/2891/55283/2743/1143/2892/3768/3708/3758/3709/2893/3766/5311/3772/3762/5027/9992/1141/6263/6261/2894/1262/2905/57030/2570/2897/84502
GO_ION_TRANSMEMBRANE_TRANSPORTER_ACTIVITY	GO_ION_TRANSMEMBRANE_TRANSPORTER_ACTIVITY	GO_ION_TRANSMEMBRANE_TRANSPORTER_ACTIVITY	359	0.324905	1.52699	0.000410717	0.00526508	0.00389352	1903	tags=41%, list=26%, signal=32%	3747/3736/3745/259232/6555/80036/477/153201/6616/6530/1187/2823/2561/8001/779/6327/6332/160728/3743/55800/3785/56923/6331/492/60482/2558/6572/3751/56479/30820/55515/2903/1142/2569/25769/6329/388662/10060/6326/785/5024/81033/90134/159963/343450/2901/55089/1258/57338/10242/482/3776/6262/57158/781/1146/3359/23539/3779/11141/1136/2891/3787/63895/1268/5348/55283/6508/30818/7220/3786/11280/3249/23704/2…
GO_REGULATION_OF_AMINO_ACID_TRANSPORT	GO_REGULATION_OF_AMINO_ACID_TRANSPORT	GO_REGULATION_OF_AMINO_ACID_TRANSPORT	16	0.685071	1.97164	0.00043003	0.00549663	0.00406475	1964	tags=88%, list=26%, signal=65%	3952/477/11255/4923/6860/5999/130497/6622/6529/383/5027/552/2917/9900
GO_ORGAN_GROWTH	GO_ORGAN_GROWTH	GO_ORGAN_GROWTH	92	0.431547	1.78643	0.000437227	0.0055712	0.0041199	1704	tags=42%, list=23%, signal=33%	3952/1311/4148/57642/7042/367/7373/3479/4322/4921/54796/5999/84944/3776/2066/9241/23414/26011/80014/2254/2252/148/9472/2121/57502/57493/81578/5629/2260/2255/1588/340706/1293/4211/5324/10409/4208/85301/1303
GO_CELLULAR_COMPONENT_ASSEMBLY_INVOLVED_IN_MORPHOGENESIS	GO_CELLULAR_COMPONENT_ASSEMBLY_INVOLVED_IN_MORPHOGENESIS	GO_CELLULAR_COMPONENT_ASSEMBLY_INVOLVED_IN_MORPHOGENESIS	57	0.482905	1.84533	0.000438398	0.0055712	0.0041199	2376	tags=61%, list=32%, signal=42%	88/4629/11155/7140/845/27063/25802/287/51804/8736/7139/26011/4628/23363/8506/5629/29767/4604/844/70/5239/4208/90102/4621/5159/80206/58529/1906/7111/200576/23114/1073/64753/7097/825
GO_ENDOPEPTIDASE_COMPLEX	GO_ENDOPEPTIDASE_COMPLEX	GO_ENDOPEPTIDASE_COMPLEX	34	-0.475946	-2.04064	0.000440053	0.00557612	0.00412354	2828	tags=88%, list=38%, signal=55%	27429/9690/9491/9352/5695/5687/10213/10197/5701/130617/5708/5719/5704/5721/5692/5693/5702/5694/11047/5690/5720/5686/5689/5714/5696/5709/5691/5699/5688/5698
GO_CELLULAR_RESPONSE_TO_ZINC_ION	GO_CELLULAR_RESPONSE_TO_ZINC_ION	GO_CELLULAR_RESPONSE_TO_ZINC_ION	13	-0.675631	-2.15963	0.000448257	0.00566375	0.00418834	1269	tags=77%, list=17%, signal=64%	5025/4502/23400/706/4494/4493/4495/4504/4496/4499
GO_FIBRILLAR_COLLAGEN_TRIMER	GO_FIBRILLAR_COLLAGEN_TRIMER	GO_FIBRILLAR_COLLAGEN_TRIMER	10	0.758394	1.90612	0.000473363	0.00596383	0.00441025	1809	tags=100%, list=24%, signal=76%	1280/1301/1290/1281/4060/1289/1278/85301/1302/1277
GO_METAL_CLUSTER_BINDING	GO_METAL_CLUSTER_BINDING	GO_METAL_CLUSTER_BINDING	32	-0.484355	-2.01907	0.000491066	0.0061692	0.00456212	2735	tags=84%, list=37%, signal=54%	2230/51654/2395/9054/122961/55847/55140/50/51218/2068/4720/51022/4595/7386/57019/10539/2235/6390/4913/4723/5424/374291/6188/10101/4728/284106/7498
GO_CELLULAR_DETOXIFICATION	GO_CELLULAR_DETOXIFICATION	GO_CELLULAR_DETOXIFICATION	51	-0.405366	-2.00711	0.000499186	0.00625334	0.00462434	1740	tags=57%, list=23%, signal=44%	128/9446/83667/10587/6415/373156/6647/2879/7124/10935/4257/4259/84817/7001/10549/2936/140809/10327/2876/6280/2954/3043/2950/127/4504/57016/213/3046/3039
GO_CARBON_OXYGEN_LYASE_ACTIVITY	GO_CARBON_OXYGEN_LYASE_ACTIVITY	GO_CARBON_OXYGEN_LYASE_ACTIVITY	29	-0.513443	-2.04764	0.000503342	0.00628748	0.00464959	1133	tags=38%, list=15%, signal=32%	4913/1892/2023/7167/6188/1632/768/760/766/762/759
GO_REGULATION_OF_CELL_ADHESION_MEDIATED_BY_INTEGRIN	GO_REGULATION_OF_CELL_ADHESION_MEDIATED_BY_INTEGRIN	GO_REGULATION_OF_CELL_ADHESION_MEDIATED_BY_INTEGRIN	17	0.664919	1.93628	0.000506478	0.00630874	0.00466531	579	tags=47%, list=8%, signal=44%	340533/1545/6423/2303/7042/2046/3273/5979
GO_NODE_OF_RANVIER	GO_NODE_OF_RANVIER	GO_NODE_OF_RANVIER	11	0.739056	1.91156	0.000512341	0.00636374	0.00470598	838	tags=64%, list=11%, signal=57%	6900/4653/3785/57731/6326/6695/3786
GO_CCR_CHEMOKINE_RECEPTOR_BINDING	GO_CCR_CHEMOKINE_RECEPTOR_BINDING	GO_CCR_CHEMOKINE_RECEPTOR_BINDING	14	-0.660354	-2.15185	0.000515045	0.0063793	0.00471749	801	tags=64%, list=11%, signal=57%	6369/29097/414062/6367/6846/6356/10344/6370/1673
GO_POSTSYNAPSE_ORGANIZATION	GO_POSTSYNAPSE_ORGANIZATION	GO_POSTSYNAPSE_ORGANIZATION	79	0.44292	1.80676	0.000528732	0.00653043	0.00482925	2342	tags=53%, list=31%, signal=37%	22871/22891/5649/4916/5063/2596/1740/4747/2045/1000/22866/375323/11141/4628/347730/2743/9378/50944/120892/57502/23316/8292/6792/7074/4744/4038/8828/9118/1627/54413/8829/2534/26045/2043/55607/9863/65981/57555/58504/66000/1742/64101
GO_MORPHOGENESIS_OF_A_BRANCHING_STRUCTURE	GO_MORPHOGENESIS_OF_A_BRANCHING_STRUCTURE	GO_MORPHOGENESIS_OF_A_BRANCHING_STRUCTURE	85	0.431618	1.77485	0.000547426	0.00674238	0.00498599	2452	tags=56%, list=33%, signal=38%	2138/170690/6423/9353/367/6495/5241/6474/51804/9723/6422/2045/151449/2246/9241/8626/23213/2252/2719/7471/120892/10736/2737/26585/3237/5629/79633/2260/3371/2255/10371/8829/1909/5311/5087/1282/2099/2247/1906/1305/57216/51176/5727/2736/10512/4855/4323/25932
GO_DETECTION_OF_STIMULUS_INVOLVED_IN_SENSORY_PERCEPTION	GO_DETECTION_OF_STIMULUS_INVOLVED_IN_SENSORY_PERCEPTION	GO_DETECTION_OF_STIMULUS_INVOLVED_IN_SENSORY_PERCEPTION	44	0.519739	1.91222	0.000554327	0.00680048	0.00502895	2101	tags=68%, list=28%, signal=49%	3736/127069/50838/259289/259293/23349/4923/1301/259292/765/259296/1258/63895/3356/3249/342372/51761/259290/6387/2916/26212/346007/161497/2534/81285/5726/50839/5475/50832/388531
GO_NERVE_DEVELOPMENT	GO_NERVE_DEVELOPMENT	GO_NERVE_DEVELOPMENT	35	0.547815	1.92741	0.000555236	0.00680048	0.00502895	1792	tags=60%, list=24%, signal=46%	84570/4884/2561/2558/6495/8929/51804/494470/4909/91584/5979/23213/4803/1959/2737/8828/10371/8829/3213/6507/1141
GO_REGULATION_OF_TRANSCRIPTION_FROM_RNA_POLYMERASE_II_PROMOTER_IN_RESPONSE_TO_HYPOXIA	GO_REGULATION_OF_TRANSCRIPTION_FROM_RNA_POLYMERASE_II_PROMOTER_IN_RESPONSE_TO_HYPOXIA	GO_REGULATION_OF_TRANSCRIPTION_FROM_RNA_POLYMERASE_II_PROMOTER_IN_RESPONSE_TO_HYPOXIA	38	-0.443658	-1.99848	0.000573064	0.00699934	0.005176	1846	tags=61%, list=25%, signal=46%	5708/5719/5704/5721/9978/5692/5693/5702/5694/5690/5720/5686/5689/7311/5714/6923/5696/5709/5691/5699/5688/5698/768
GO_EXTRACELLULAR_STRUCTURE_ORGANIZATION	GO_EXTRACELLULAR_STRUCTURE_ORGANIZATION	GO_EXTRACELLULAR_STRUCTURE_ORGANIZATION	218	0.348918	1.59226	0.00057711	0.00702923	0.00519811	2683	tags=62%, list=36%, signal=41%	84570/4629/1311/1545/4148/6423/169044/1280/1285/151887/7148/8076/7092/1301/7042/338328/185/1300/1295/7373/1296/4018/1842/1299/5340/4322/8038/25890/2335/4921/1462/9622/7143/8515/5322/23768/1463/4868/1286/1310/4325/1805/3249/2191/23213/165/2200/10631/22801/3036/8292/222663/84168/1290/26585/4326/2006/3037/1281/3681/8434/3371/255631/19/633/4060/1293/83716/7077/146206/1289/1278/118856/1307/11096/1306/…
GO_NEUROMUSCULAR_SYNAPTIC_TRANSMISSION	GO_NEUROMUSCULAR_SYNAPTIC_TRANSMISSION	GO_NEUROMUSCULAR_SYNAPTIC_TRANSMISSION	12	0.722783	1.92791	0.000580729	0.00705377	0.00521626	945	tags=67%, list=13%, signal=58%	60482/23504/1837/1142/5024/1146/1136/1143
GO_CALCIUM_ION_TRANSMEMBRANE_IMPORT_INTO_CYTOSOL	GO_CALCIUM_ION_TRANSMEMBRANE_IMPORT_INTO_CYTOSOL	GO_CALCIUM_ION_TRANSMEMBRANE_IMPORT_INTO_CYTOSOL	67	0.450016	1.77763	0.000585534	0.00709254	0.00524493	2290	tags=61%, list=31%, signal=43%	3357/4842/477/845/5350/4923/287/2903/57338/6262/57158/781/6622/55283/3356/7220/775/9472/728215/3708/493/844/1756/3709/6376/5311/6546/5027/6363/4644/2534/6263/6261/9651/6547/930/2905/2247/3270/84502/23236
GO_PROXIMAL_DISTAL_PATTERN_FORMATION	GO_PROXIMAL_DISTAL_PATTERN_FORMATION	GO_PROXIMAL_DISTAL_PATTERN_FORMATION	21	0.628406	1.9625	0.00059798	0.0072234	0.0053417	1652	tags=71%, list=22%, signal=56%	3226/2019/221833/6496/130497/8626/79191/3236/4838/2737/26585/3235/4038/2255/5087
GO_REGULATION_OF_MUSCLE_CONTRACTION	GO_REGULATION_OF_MUSCLE_CONTRACTION	GO_REGULATION_OF_MUSCLE_CONTRACTION	80	0.443774	1.81443	0.000621825	0.00749087	0.00553949	1587	tags=46%, list=21%, signal=37%	3736/1129/4842/477/7140/845/6869/5350/56923/6331/6865/287/4634/6329/7139/6262/1136/5021/1264/4660/775/9312/93649/1143/148/3778/29119/80763/2258/126393/51086/10398/844/1756/2702/147/6546
GO_CAMERA_TYPE_EYE_DEVELOPMENT	GO_CAMERA_TYPE_EYE_DEVELOPMENT	GO_CAMERA_TYPE_EYE_DEVELOPMENT	139	0.382469	1.68397	0.000625756	0.00751763	0.00555928	1602	tags=37%, list=21%, signal=30%	646960/4915/1545/793/2823/4916/6096/668/7042/362/4081/1295/1296/11081/121643/6496/55714/5979/8736/658/4628/6935/6664/7275/775/3624/2200/2202/25806/220/146862/1411/30813/7054/64220/51761/4286/6247/2737/1410/54549/50937/57545/10586/5629/493/2255/7291/8829/4211/9839/8322
GO_VOLTAGE_GATED_SODIUM_CHANNEL_ACTIVITY	GO_VOLTAGE_GATED_SODIUM_CHANNEL_ACTIVITY	GO_VOLTAGE_GATED_SODIUM_CHANNEL_ACTIVITY	10	0.74577	1.87439	0.000645492	0.00773359	0.00571899	1903	tags=100%, list=26%, signal=75%	6327/6332/55800/6331/6329/6326/11280/5311/6334/6335
GO_NEUROTRANSMITTER_RECEPTOR_ACTIVITY	GO_NEUROTRANSMITTER_RECEPTOR_ACTIVITY	GO_NEUROTRANSMITTER_RECEPTOR_ACTIVITY	40	0.530561	1.92132	0.000665244	0.00794859	0.00587797	2253	tags=82%, list=30%, signal=58%	1129/3357/11255/2561/8001/2558/2903/1142/2569/165829/2901/1146/3359/1136/3355/2891/3356/2911/2743/1143/2892/153/1132/9568/2893/1141/2550/3274/2894/2905/1131/2570/2897
GO_NEURAL_PRECURSOR_CELL_PROLIFERATION	GO_NEURAL_PRECURSOR_CELL_PROLIFERATION	GO_NEURAL_PRECURSOR_CELL_PROLIFERATION	57	0.473971	1.81119	0.000686523	0.00818061	0.00604955	1688	tags=44%, list=23%, signal=34%	3736/2018/2290/4036/131405/5803/6496/6660/547/1000/116/7471/120892/57540/2737/5455/2258/50937/5629/2260/1627/6095/6376/9839/7424
GO_INTRINSIC_COMPONENT_OF_POSTSYNAPTIC_DENSITY_MEMBRANE	GO_INTRINSIC_COMPONENT_OF_POSTSYNAPTIC_DENSITY_MEMBRANE	GO_INTRINSIC_COMPONENT_OF_POSTSYNAPTIC_DENSITY_MEMBRANE	24	0.606342	1.96062	0.000700173	0.00832071	0.00615316	2107	tags=75%, list=28%, signal=54%	57689/22865/22986/64084/401190/2903/2045/2901/2066/81832/4985/1949/153/9890/26045/107/2894/1131
GO_PEPTIDASE_ACTIVITY	GO_PEPTIDASE_ACTIVITY	GO_PEPTIDASE_ACTIVITY	256	-0.234553	-1.53206	0.000708431	0.00839615	0.00620895	729	tags=21%, list=10%, signal=20%	29108/10004/79148/8751/164656/9718/80150/146547/5696/124975/8192/126119/7064/402682/5691/5699/5688/5698/79258/9028/4321/64499/222643/4312/9313/5650/838/290/4314/26085/43849/9635/1359/1675/7177/834/25823/11012/11202/260434/91227/5645/1179/4319/23436/25818/1178/4225/2160/23430/5644/1358/3026/1360/22802
GO_DEVELOPMENTAL_CELL_GROWTH	GO_DEVELOPMENTAL_CELL_GROWTH	GO_DEVELOPMENTAL_CELL_GROWTH	106	0.410185	1.73358	0.000714196	0.00844172	0.00624264	2006	tags=46%, list=27%, signal=34%	6456/9353/1002/4916/9699/6586/668/9201/4133/3479/6860/9723/56920/91584/2335/2045/5999/223117/7143/84258/4131/57611/4803/148/10631/9472/6792/7074/22999/2258/8153/4137/8828/6387/6857/54413/10371/8829/374946/9839/51199/23767/23111/23499/1946/8936/659/127833/9423
GO_INTERCALATED_DISC	GO_INTERCALATED_DISC	GO_INTERCALATED_DISC	28	0.581524	1.96588	0.000729941	0.0086047	0.00636317	1623	tags=57%, list=22%, signal=45%	477/6331/1674/287/57731/6326/1000/5348/23363/9472/29119/2258/10052/2702/6546/5239
GO_SENSORY_PERCEPTION_OF_PAIN	GO_SENSORY_PERCEPTION_OF_PAIN	GO_SENSORY_PERCEPTION_OF_PAIN	47	0.504074	1.88414	0.000736718	0.00866137	0.00640507	1792	tags=57%, list=24%, signal=44%	3736/4986/55800/56923/23349/4923/3751/5179/1740/2903/5024/7345/1268/3356/11280/116/2911/4987/4985/80763/6387/7432/5027/4157/4311/2534/1141
GO_RIBOSOMAL_SMALL_SUBUNIT_ASSEMBLY	GO_RIBOSOMAL_SMALL_SUBUNIT_ASSEMBLY	GO_RIBOSOMAL_SMALL_SUBUNIT_ASSEMBLY	11	-0.6955	-2.0838	0.000752945	0.00881281	0.00651707	2279	tags=100%, list=31%, signal=70%	64963/29777/27341/6223/51081/6208/3921/6234/6209/6193
GO_NEPHRON_DEVELOPMENT	GO_NEPHRON_DEVELOPMENT	GO_NEPHRON_DEVELOPMENT	72	0.453203	1.81725	0.000753609	0.00881281	0.00651707	2187	tags=56%, list=29%, signal=40%	9370/2138/793/170690/1285/6495/51804/25937/5979/130497/2246/4868/9241/1286/23213/79191/2719/7471/10736/55083/2737/5455/59/26585/3237/79633/26508/26249/7481/5311/10409/5087/4208/80310/9863/5159/284/2028/2247/57216
GO_CELLULAR_RESPONSE_TO_BIOTIC_STIMULUS	GO_CELLULAR_RESPONSE_TO_BIOTIC_STIMULUS	GO_CELLULAR_RESPONSE_TO_BIOTIC_STIMULUS	81	-0.33367	-1.79452	0.000768055	0.00895257	0.00662042	1198	tags=36%, list=16%, signal=30%	7133/7124/3654/5595/7001/1051/445/114769/80149/3394/6770/2921/29108/3557/2672/706/2920/2950/11009/4282/1437/5196/9971/1440/834/79931/4843/1671/1053
GO_GROWTH_FACTOR_ACTIVITY	GO_GROWTH_FACTOR_ACTIVITY	GO_GROWTH_FACTOR_ACTIVITY	69	0.452828	1.80039	0.000770115	0.00895257	0.00662042	1758	tags=57%, list=24%, signal=44%	4969/84432/2248/7060/2259/8200/2250/3623/3625/7042/3479/392255/4909/255324/9965/151449/10718/50810/2246/7043/8190/2254/3624/2202/2252/4803/7066/4838/56034/2258/6387/145957/8817/2255/2256/8822/3626/7424/80310
GO_CALMODULIN_BINDING	GO_CALMODULIN_BINDING	GO_CALMODULIN_BINDING	89	0.425321	1.75607	0.000771668	0.00895257	0.00662042	2353	tags=53%, list=32%, signal=37%	119/4629/4842/4620/779/3785/4804/6331/492/2596/56479/4133/53904/4638/5999/4135/6262/1264/4628/3786/5153/775/800/165/25827/491/9098/6857/493/57118/51168/6546/5136/4644/6263/4621/6261/107/23271/1612/6547/3756/3782/815/23236/23025/59341
GO_REGULATION_OF_MUSCLE_SYSTEM_PROCESS	GO_REGULATION_OF_MUSCLE_SYSTEM_PROCESS	GO_REGULATION_OF_MUSCLE_SYSTEM_PROCESS	110	0.406613	1.72552	0.000785108	0.00908452	0.006718	2508	tags=58%, list=34%, signal=39%	3736/1129/4842/477/7140/845/6869/5350/9464/56923/6331/6865/287/3479/4634/6329/5999/7139/6262/1136/5021/1264/4660/775/9312/93649/1143/148/9472/3778/29119/3488/80763/2258/114907/126393/7402/51086/493/10398/844/1756/2702/147/6546/29995/5592/154/10203/9732/6442/2660/6547/1131/1906/84163/3270/389524/8654/3815/2316/6781/3572/1193
GO_EPITHELIAL_TUBE_MORPHOGENESIS	GO_EPITHELIAL_TUBE_MORPHOGENESIS	GO_EPITHELIAL_TUBE_MORPHOGENESIS	138	0.390673	1.71917	0.000791519	0.00911383	0.00673968	2266	tags=48%, list=30%, signal=34%	2138/170690/6423/4036/131405/9353/9464/144165/7042/367/6495/5241/9421/51804/121643/9723/6422/2045/151449/5979/130497/6262/2246/9241/6664/79191/2719/57167/7471/10736/4838/55083/2737/57545/26585/3237/5629/79633/3371/26249/2255/7481/7291/8829/80184/115908/1909/9839/5311/5087/4208/5754/2043/1282/9423/2099/10395/2247/1906/339829/57216/8549/27031/51176/81792/5727
GO_REGULATION_OF_MORPHOGENESIS_OF_A_BRANCHING_STRUCTURE	GO_REGULATION_OF_MORPHOGENESIS_OF_A_BRANCHING_STRUCTURE	GO_REGULATION_OF_MORPHOGENESIS_OF_A_BRANCHING_STRUCTURE	22	0.600442	1.91544	0.000791786	0.00911383	0.00673968	1431	tags=59%, list=19%, signal=48%	367/6495/6474/51804/6422/9241/23213/2252/120892/10736/26585/2260/2255
GO_MYOFIBRIL_ASSEMBLY	GO_MYOFIBRIL_ASSEMBLY	GO_MYOFIBRIL_ASSEMBLY	38	0.532315	1.90268	0.000794488	0.00912105	0.00674501	2376	tags=71%, list=32%, signal=49%	88/4629/11155/7140/845/27063/25802/51804/8736/7139/4628/23363/5629/29767/4604/844/70/5239/4208/4621/5159/80206/58529/1906/7111/1073/825
GO_CENTRAL_NERVOUS_SYSTEM_NEURON_DEVELOPMENT	GO_CENTRAL_NERVOUS_SYSTEM_NEURON_DEVELOPMENT	GO_CENTRAL_NERVOUS_SYSTEM_NEURON_DEVELOPMENT	34	0.550173	1.92522	0.00079847	0.00912302	0.00674647	1929	tags=65%, list=26%, signal=48%	3952/27164/2290/4915/6900/9353/9201/4133/8929/57731/91584/4137/1009/8828/166614/10371/8829/9839/51199/1141/2043/6092
GO_STRIATED_MUSCLE_CONTRACTION	GO_STRIATED_MUSCLE_CONTRACTION	GO_STRIATED_MUSCLE_CONTRACTION	73	0.4561	1.82668	0.000798809	0.00912302	0.00674647	1689	tags=48%, list=23%, signal=37%	4842/477/7140/845/6327/23336/55800/5350/6331/287/1837/4634/6329/7139/6262/781/6444/23704/775/148/51761/29119/2258/10052/51086/844/1756/124093/2702/147/70/3753/6546/3762/9992
GO_TELENCEPHALON_DEVELOPMENT	GO_TELENCEPHALON_DEVELOPMENT	GO_TELENCEPHALON_DEVELOPMENT	122	0.395962	1.71559	0.000825814	0.00940701	0.00695648	1593	tags=39%, list=21%, signal=31%	3736/27164/1749/2018/2290/4915/6900/55118/9353/10716/6331/5649/4747/6496/91584/10718/1000/2066/7143/27023/5021/4628/146760/3624/220/653464/5079/7054/120892/2737/5455/2258/50937/8828/166614/6387/1281/5629/1767/79633/493/554/10371/8829/9839/6546/8941/51199
GO_ACTIN_CYTOSKELETON	GO_ACTIN_CYTOSKELETON	GO_ACTIN_CYTOSKELETON	224	0.336706	1.5417	0.00083047	0.0094356	0.00697762	2656	tags=48%, list=36%, signal=32%	88/1496/119/4629/793/7140/171024/4620/10391/25802/6708/27129/91977/23026/4634/57731/53904/4638/27145/4921/1000/57644/8736/57565/130271/7139/84952/1809/6622/8436/4628/50507/5816/800/5244/23363/10580/72/9499/51332/56776/10699/1410/63876/59/7169/11170/2321/794/5962/165904/1627/7402/29767/10979/4604/51168/10398/10486/6710/22885/146206/5311/70/9480/83543/5239/6840/10602/4644/2534/23499/4621/55607/8936…
GO_DEVELOPMENTAL_GROWTH_INVOLVED_IN_MORPHOGENESIS	GO_DEVELOPMENTAL_GROWTH_INVOLVED_IN_MORPHOGENESIS	GO_DEVELOPMENTAL_GROWTH_INVOLVED_IN_MORPHOGENESIS	119	0.394571	1.70797	0.000835704	0.0094706	0.0070035	2006	tags=47%, list=27%, signal=35%	6456/6423/9353/1002/4916/9699/6586/9201/6495/4133/51804/6860/9723/56920/91584/6422/2335/2045/223117/2246/7143/84258/4131/57611/4803/10631/85407/55083/6792/7074/22999/2258/8153/4137/8828/6387/3371/6857/2255/7481/54413/10371/8829/374946/9839/51199/23767/23111/23499/5754/1946/8936/659/9863/127833/9423
GO_CELL_SURFACE	GO_CELL_SURFACE	GO_CELL_SURFACE	327	0.321578	1.50515	0.000843937	0.00953931	0.00705431	2382	tags=48%, list=32%, signal=34%	9370/3736/22871/6900/6530/221806/9358/4036/6424/117/4804/6331/1002/8927/64084/4923/2690/338328/8639/2903/1006/7145/5340/3273/4684/344807/6422/64405/28513/10077/11211/1000/2674/5104/3776/7143/11141/5322/7043/2891/284297/3977/146760/4325/3786/3249/57611/2191/23213/9378/342372/460/7471/5314/55068/57502/57758/8499/7292/6531/10699/2692/1410/57493/1191/222663/56034/5365/84168/79054/5169/1009/26585/1014…
GO_MESENCHYMAL_CELL_DIFFERENTIATION	GO_MESENCHYMAL_CELL_DIFFERENTIATION	GO_MESENCHYMAL_CELL_DIFFERENTIATION	94	0.423413	1.75736	0.000860146	0.00969759	0.00717136	1567	tags=41%, list=21%, signal=33%	3357/6423/202151/9464/7042/8929/9723/56920/6422/2335/9965/25937/5979/130497/223117/2066/7043/2042/9241/6664/3249/145258/10736/7074/147906/26585/340665/3037/8828/2260/8091/26508/2255/7481/10371/7291/8829/1909/9839
GO_MITOCHONDRIAL_MEMBRANE_ORGANIZATION	GO_MITOCHONDRIAL_MEMBRANE_ORGANIZATION	GO_MITOCHONDRIAL_MEMBRANE_ORGANIZATION	44	-0.423812	-1.97588	0.000875395	0.00984428	0.00727984	2460	tags=82%, list=33%, signal=55%	5018/10971/25813/9927/79594/54978/8834/572/7531/6548/10105/89941/808/84303/284114/7027/90580/81554/56993/10449/581/285521/578/3954/92609/51079/790955/26519/1869/2810/26517/400916/84266/637/292/140823
GO_LONG_TERM_SYNAPTIC_POTENTIATION	GO_LONG_TERM_SYNAPTIC_POTENTIATION	GO_LONG_TERM_SYNAPTIC_POTENTIATION	46	0.501696	1.86538	0.000894843	0.0100373	0.00742258	2064	tags=57%, list=28%, signal=41%	22871/4915/6616/793/1394/5649/2903/25769/7143/6622/347730/1395/10858/50944/4355/11170/794/54413/4311/57616/26045/2043/107/55607/6547/2905
GO_TRANSMEMBRANE_RECEPTOR_PROTEIN_SERINE_THREONINE_KINASE_SIGNALING_PATHWAY	GO_TRANSMEMBRANE_RECEPTOR_PROTEIN_SERINE_THREONINE_KINASE_SIGNALING_PATHWAY	GO_TRANSMEMBRANE_RECEPTOR_PROTEIN_SERINE_THREONINE_KINASE_SIGNALING_PATHWAY	152	0.374127	1.6556	0.000918725	0.010279	0.00760129	1676	tags=36%, list=22%, signal=28%	1149/23089/8483/1749/91851/1311/8200/6423/4036/6424/3623/3625/54829/7042/50964/3175/494470/392255/6422/168002/25937/151449/658/6262/64388/7043/9241/6935/6664/23213/2254/3624/2200/6425/348093/93649/2719/7471/4053/124857/4838/4052/26585/4038/1281/2255/10979/56963/135228/199699/1278/9480/9315/3626
GO_TRANSMEMBRANE_TRANSPORTER_ACTIVITY	GO_TRANSMEMBRANE_TRANSPORTER_ACTIVITY	GO_TRANSMEMBRANE_TRANSPORTER_ACTIVITY	426	0.314573	1.49263	0.000932417	0.0104057	0.007695	1903	tags=39%, list=26%, signal=31%	3747/3736/3745/259232/375519/6555/80036/477/153201/6616/6530/1187/2823/2561/8001/779/6327/6332/160728/3743/55800/3785/22987/56923/6331/492/60482/10350/2558/338328/6572/3751/56479/362/6563/30820/57709/55515/340273/2903/1142/2569/25769/24/6329/388662/10060/6326/785/5024/81033/90134/159963/343450/2901/9899/55089/1258/57338/10242/482/3776/6262/57158/23460/781/1146/3359/23539/3779/11141/1136/441027/28…
GO_DEFENSE_RESPONSE_TO_GRAM_NEGATIVE_BACTERIUM	GO_DEFENSE_RESPONSE_TO_GRAM_NEGATIVE_BACTERIUM	GO_DEFENSE_RESPONSE_TO_GRAM_NEGATIVE_BACTERIUM	26	-0.511713	-1.97777	0.000935416	0.0104127	0.0077002	260	tags=35%, list=3%, signal=34%	646627/131375/6278/140823/4843/1755/1671/1113/1673
GO_CARDIAC_MUSCLE_CELL_ACTION_POTENTIAL	GO_CARDIAC_MUSCLE_CELL_ACTION_POTENTIAL	GO_CARDIAC_MUSCLE_CELL_ACTION_POTENTIAL	33	0.541263	1.88579	0.000949011	0.0105374	0.00779239	1941	tags=64%, list=26%, signal=47%	477/6327/55800/6331/287/6262/781/23704/775/29119/30819/2258/10052/1756/2702/3753/6546/3762/9992/3741/2257
GO_ANTIGEN_PROCESSING_AND_PRESENTATION_OF_PEPTIDE_ANTIGEN	GO_ANTIGEN_PROCESSING_AND_PRESENTATION_OF_PEPTIDE_ANTIGEN	GO_ANTIGEN_PROCESSING_AND_PRESENTATION_OF_PEPTIDE_ANTIGEN	82	-0.328416	-1.76697	0.000952754	0.0105523	0.00780341	2698	tags=77%, list=36%, signal=50%	9491/84516/1785/5695/5687/10213/1211/8655/8673/10540/811/160/10197/829/10134/5701/832/10053/5641/567/3107/10120/5708/162/5719/5704/9341/5721/29127/830/3106/6892/5692/5693/11004/5702/5694/375/3134/5690/5720/5686/4689/6396/3105/5689/11258/83547/55080/6890/5714/1174/1175/29108/5696/5709/5691/5699/5688/5698/1535/3135/285643
GO_ARTERY_MORPHOGENESIS	GO_ARTERY_MORPHOGENESIS	GO_ARTERY_MORPHOGENESIS	38	0.526548	1.88207	0.000965957	0.0106716	0.00789167	1961	tags=58%, list=26%, signal=43%	2138/1311/4036/9464/7042/6495/4638/9241/93649/10000/64220/1281/5629/7481/5396/8829/2702/5311/56999/221395/659/5159
GO_STARTLE_RESPONSE	GO_STARTLE_RESPONSE	GO_STARTLE_RESPONSE	15	0.671757	1.91161	0.00100394	0.0110634	0.0081814	1122	tags=53%, list=15%, signal=45%	3736/1496/64478/5179/2903/2743/9378/6531
GO_CHEMOKINE_RECEPTOR_BINDING	GO_CHEMOKINE_RECEPTOR_BINDING	GO_CHEMOKINE_RECEPTOR_BINDING	23	-0.540199	-2.0273	0.00101046	0.0111075	0.00821402	801	tags=52%, list=11%, signal=47%	6369/2921/29097/414062/6367/6846/2920/6356/5196/10344/6370/1673
GO_REGULATION_OF_CARTILAGE_DEVELOPMENT	GO_REGULATION_OF_CARTILAGE_DEVELOPMENT	GO_REGULATION_OF_CARTILAGE_DEVELOPMENT	31	0.552675	1.89205	0.00101544	0.0111344	0.00823391	1561	tags=55%, list=21%, signal=44%	3952/7704/8200/6474/392255/6660/7227/658/9241/2202/10736/2737/26585/8817/7481/55553/579
GO_DORSAL_VENTRAL_PATTERN_FORMATION	GO_DORSAL_VENTRAL_PATTERN_FORMATION	GO_DORSAL_VENTRAL_PATTERN_FORMATION	45	0.506361	1.86981	0.00103154	0.0112828	0.00834361	2317	tags=60%, list=31%, signal=42%	2019/5081/221833/2290/8022/120237/121643/6496/6422/658/64388/9241/145258/25806/2737/26585/3237/4038/3199/23432/7479/80319/1906/8646/2735/5727/2736
GO_NEGATIVE_REGULATION_OF_CALCIUM_ION_TRANSPORT	GO_NEGATIVE_REGULATION_OF_CALCIUM_ION_TRANSPORT	GO_NEGATIVE_REGULATION_OF_CALCIUM_ION_TRANSPORT	27	0.566906	1.90074	0.00106456	0.0116151	0.00858933	455	tags=30%, list=6%, signal=28%	4842/477/845/1394/5350/4923/100507027/2775
GO_REGULATION_OF_SYNAPTIC_VESICLE_CYCLE	GO_REGULATION_OF_SYNAPTIC_VESICLE_CYCLE	GO_REGULATION_OF_SYNAPTIC_VESICLE_CYCLE	58	0.473875	1.81606	0.00108526	0.0118116	0.00873466	2323	tags=53%, list=31%, signal=37%	1129/22871/2259/9515/9699/8927/6860/1142/1000/2901/140730/6622/1268/3356/9378/148/9162/120892/8499/22999/6857/54413/10814/1141/107/9863/57030/57555/815/23208/11069
GO_FIBROBLAST_GROWTH_FACTOR_RECEPTOR_BINDING	GO_FIBROBLAST_GROWTH_FACTOR_RECEPTOR_BINDING	GO_FIBROBLAST_GROWTH_FACTOR_RECEPTOR_BINDING	14	0.688264	1.9268	0.00110994	0.0120504	0.00891129	1658	tags=86%, list=22%, signal=67%	2248/2250/9365/9965/2246/23768/2254/2252/8817/2255/8822/23767
GO_TUBE_FORMATION	GO_TUBE_FORMATION	GO_TUBE_FORMATION	57	0.467431	1.7862	0.00111908	0.0121197	0.00896249	1567	tags=44%, list=21%, signal=35%	6423/4036/131405/144165/7042/6495/9421/51804/6422/151449/5979/130497/9241/6664/79191/57167/4838/57545/26585/5629/2255/7291/80184/115908/9839
GO_POSITIVE_REGULATION_OF_CELL_MORPHOGENESIS_INVOLVED_IN_DIFFERENTIATION	GO_POSITIVE_REGULATION_OF_CELL_MORPHOGENESIS_INVOLVED_IN_DIFFERENTIATION	GO_POSITIVE_REGULATION_OF_CELL_MORPHOGENESIS_INVOLVED_IN_DIFFERENTIATION	74	0.441891	1.77525	0.00114511	0.0123711	0.0091484	2090	tags=53%, list=28%, signal=38%	4915/4653/347733/9353/4804/1002/5649/4916/5063/6474/4747/91584/2335/4135/11141/4131/57611/23363/4803/23316/6792/7074/5365/8153/4137/3037/6387/1627/8829/9839/51199/23499/1946/2043/659/6092/9423/65981/6091
GO_MORPHOGENESIS_OF_EMBRYONIC_EPITHELIUM	GO_MORPHOGENESIS_OF_EMBRYONIC_EPITHELIUM	GO_MORPHOGENESIS_OF_EMBRYONIC_EPITHELIUM	60	0.458301	1.77263	0.00115437	0.0124406	0.00919981	1567	tags=45%, list=21%, signal=36%	6423/4036/131405/144165/7042/367/6495/9421/51804/6422/151449/5979/130497/9241/6664/8626/23213/79191/220/57167/4838/57545/26585/2255/7291/115908/9839
GO_PEPTIDE_ANTIGEN_BINDING	GO_PEPTIDE_ANTIGEN_BINDING	GO_PEPTIDE_ANTIGEN_BINDING	10	-0.693904	-2.00138	0.00115859	0.0124555	0.00921086	1960	tags=90%, list=26%, signal=66%	1718/3107/8140/3106/6892/3134/3105/6890/3135
GO_CELL_CELL_JUNCTION	GO_CELL_CELL_JUNCTION	GO_CELL_CELL_JUNCTION	203	0.345097	1.56446	0.00116829	0.0124947	0.00923983	2300	tags=44%, list=31%, signal=32%	375519/1496/477/5101/5010/117/6331/57863/1002/57481/1674/287/575/1006/83872/57731/6326/64405/28513/1000/57608/149461/8777/84952/10804/5021/23768/4868/84063/5348/3249/5244/23363/8506/10580/11149/26025/9472/29119/122786/154810/57493/7074/23705/219770/2258/10052/1009/23418/794/5962/1627/60437/364/2702/5311/55691/6546/8322/83604/5239/23037/23767/150084/5027/79827/58494/5754/1828/3741/659/65267/117583…
GO_SIGNAL_RELEASE	GO_SIGNAL_RELEASE	GO_SIGNAL_RELEASE	201	0.342967	1.55308	0.0011695	0.0124947	0.00923983	1166	tags=27%, list=16%, signal=24%	9370/3952/3747/3745/1129/4986/22871/886/6616/9515/11255/2914/1394/9607/3623/3625/9699/60482/668/6572/6865/185/26059/4160/6860/1142/6422/2901/2740/1136/148281/140730/6622/1268/2922/3356/6664/116/775/9378/111/3624/1143/148/9162/114088/120892/27445/8499/387597/8448/2692/7074/22999/114899
GO_HEART_MORPHOGENESIS	GO_HEART_MORPHOGENESIS	GO_HEART_MORPHOGENESIS	110	0.401343	1.70315	0.00117076	0.0124947	0.00923983	1579	tags=38%, list=21%, signal=31%	2138/3357/27063/6423/4036/1280/9353/9464/1301/6586/7042/6495/6474/9421/8701/121643/4634/8736/7139/6262/23768/9241/23414/6664/23363/7054/4838/57493/2006/3037/8828/5629/79633/26508/4604/7481/7291/8829/1289/2702/5311/70
GO_CARDIAC_MUSCLE_CONTRACTION	GO_CARDIAC_MUSCLE_CONTRACTION	GO_CARDIAC_MUSCLE_CONTRACTION	57	0.46594	1.7805	0.00118427	0.0125902	0.00931047	1689	tags=51%, list=23%, signal=40%	4842/477/7140/845/6327/55800/5350/6331/287/4634/7139/6262/781/6444/23704/775/148/29119/2258/10052/51086/1756/2702/147/70/3753/6546/3762/9992
GO_LYASE_ACTIVITY	GO_LYASE_ACTIVITY	GO_LYASE_ACTIVITY	82	-0.325199	-1.74966	0.00118543	0.0125902	0.00931047	1886	tags=49%, list=25%, signal=37%	27301/79042/55247/26007/60490/4200/226/6470/2271/51071/5423/5106/2235/3155/6472/4913/1644/1892/4259/201161/4953/2023/7389/7167/80142/494143/3034/6188/55034/158/1632/79094/435/768/3067/760/114/766/762/759
GO_SYNAPTIC_TRANSMISSION_CHOLINERGIC	GO_SYNAPTIC_TRANSMISSION_CHOLINERGIC	GO_SYNAPTIC_TRANSMISSION_CHOLINERGIC	11	0.718469	1.85831	0.00118918	0.0125996	0.00931741	2107	tags=100%, list=28%, signal=72%	60482/6865/79608/1142/1146/1136/1143/8292/1141/66004/1131
GO_REGULATION_OF_NEUROTRANSMITTER_SECRETION	GO_REGULATION_OF_NEUROTRANSMITTER_SECRETION	GO_REGULATION_OF_NEUROTRANSMITTER_SECRETION	51	0.482694	1.81261	0.0011984	0.0126667	0.00936703	2320	tags=57%, list=31%, signal=39%	1129/22871/9515/9699/6865/6860/1142/2901/1136/140730/6622/1268/3356/1143/148/9162/120892/8499/22999/6857/10814/4208/1141/107/55607/8938/815/23208/23025
GO_AUTONOMIC_NERVOUS_SYSTEM_DEVELOPMENT	GO_AUTONOMIC_NERVOUS_SYSTEM_DEVELOPMENT	GO_AUTONOMIC_NERVOUS_SYSTEM_DEVELOPMENT	20	0.619035	1.9144	0.00120187	0.0126729	0.00937161	1701	tags=70%, list=23%, signal=54%	9464/6495/8929/91584/2335/5979/6664/8626/1959/8828/10371/8829/1909/3196
GO_TRANSMISSION_OF_NERVE_IMPULSE	GO_TRANSMISSION_OF_NERVE_IMPULSE	GO_TRANSMISSION_OF_NERVE_IMPULSE	35	0.53261	1.87392	0.00120775	0.0127045	0.00939493	945	tags=49%, list=13%, signal=43%	3736/4915/6332/9607/6331/4916/3751/6329/57731/6326/5024/10242/149461/7143/11280/8506/1143
GO_REGULATION_OF_CARDIAC_CONDUCTION	GO_REGULATION_OF_CARDIAC_CONDUCTION	GO_REGULATION_OF_CARDIAC_CONDUCTION	43	0.525104	1.91952	0.00124717	0.0130879	0.00967849	1862	tags=58%, list=25%, signal=44%	4842/477/845/492/287/10060/482/6262/53826/5348/7220/478/10699/491/3708/51086/493/844/3709/2702/6546/53828/486/6263/6261
GO_MULTI_ORGANISM_CELLULAR_PROCESS	GO_MULTI_ORGANISM_CELLULAR_PROCESS	GO_MULTI_ORGANISM_CELLULAR_PROCESS	22	-0.54064	-1.96611	0.00126818	0.0132766	0.00981804	349	tags=23%, list=5%, signal=22%	708/140823/130120/3853/51297
GO_NOSE_DEVELOPMENT	GO_NOSE_DEVELOPMENT	GO_NOSE_DEVELOPMENT	10	0.729063	1.8324	0.00128405	0.0134109	0.00991734	1353	tags=70%, list=18%, signal=57%	1749/6495/51804/220/64220/2737/5629
GO_TRNA_MODIFICATION	GO_TRNA_MODIFICATION	GO_TRNA_MODIFICATION	40	-0.427364	-1.9447	0.00131583	0.0137101	0.0101386	3474	tags=90%, list=47%, signal=48%	129450/79828/80745/54901/55623/81627/54482/79691/64172/51654/54522/339175/55140/93587/23587/4234/54920/27304/24140/81605/55687/64118/123263/55644/115708/348180/80324/112970/54859/10785/81890/56931/3028/126789/113179/90353
GO_PROTEIN_LOCALIZATION_TO_ENDOPLASMIC_RETICULUM	GO_PROTEIN_LOCALIZATION_TO_ENDOPLASMIC_RETICULUM	GO_PROTEIN_LOCALIZATION_TO_ENDOPLASMIC_RETICULUM	70	-0.335002	-1.78066	0.00132695	0.0137934	0.0102002	2288	tags=66%, list=31%, signal=46%	10134/6204/6138/10945/4736/6159/130617/6207/6139/65992/6222/28972/6449/337867/6223/6205/6231/6189/6133/6202/6155/11224/6187/5372/6208/6235/25873/6142/6181/6203/7311/6141/3921/6175/6132/6137/11079/6234/6188/6217/6158/6176/6209/8733/6193/6227
GO_SCF_DEPENDENT_PROTEASOMAL_UBIQUITIN_DEPENDENT_PROTEIN_CATABOLIC_PROCESS	GO_SCF_DEPENDENT_PROTEASOMAL_UBIQUITIN_DEPENDENT_PROTEIN_CATABOLIC_PROCESS	GO_SCF_DEPENDENT_PROTEASOMAL_UBIQUITIN_DEPENDENT_PROTEIN_CATABOLIC_PROCESS	47	-0.402403	-1.8869	0.0013379	0.0138744	0.0102601	1854	tags=60%, list=25%, signal=45%	26233/5708/5719/5704/5721/26272/9978/5692/5693/5702/5694/5690/5720/5686/55101/5689/5714/26270/899/54461/5696/5709/5691/5699/5688/5698/79176/26232
GO_STRUCTURAL_CONSTITUENT_OF_SYNAPSE	GO_STRUCTURAL_CONSTITUENT_OF_SYNAPSE	GO_STRUCTURAL_CONSTITUENT_OF_SYNAPSE	12	0.702797	1.8746	0.0013499	0.0139659	0.0103278	1323	tags=67%, list=18%, signal=55%	8927/26059/1740/4747/27445/8499/4744/9118
GO_REGULATION_OF_SYNAPTIC_VESICLE_TRANSPORT	GO_REGULATION_OF_SYNAPTIC_VESICLE_TRANSPORT	GO_REGULATION_OF_SYNAPTIC_VESICLE_TRANSPORT	40	0.514201	1.86208	0.00140447	0.0144964	0.0107201	1514	tags=45%, list=20%, signal=36%	1129/22871/9515/9699/4133/6860/1142/2901/140730/1268/3356/148/9162/120892/8499/22999/6857/10814
GO_PROTEASOME_ACCESSORY_COMPLEX	GO_PROTEASOME_ACCESSORY_COMPLEX	GO_PROTEASOME_ACCESSORY_COMPLEX	12	-0.656636	-2.02225	0.00141116	0.014521	0.0107383	2569	tags=100%, list=34%, signal=66%	10197/5701/5708/5719/5704/5721/5702/11047/5720/5714/5709
GO_NEURON_SPINE	GO_NEURON_SPINE	GO_NEURON_SPINE	79	0.430832	1.75745	0.00141347	0.014521	0.0107383	1221	tags=33%, list=16%, signal=28%	88/22871/4915/4842/477/793/2823/57451/124925/4923/3751/56899/575/5024/4131/2891/54873/4628/11178/50944/9162/4355/4985/1410/7074/4137
GO_LIGAND_GATED_CATION_CHANNEL_ACTIVITY	GO_LIGAND_GATED_CATION_CHANNEL_ACTIVITY	GO_LIGAND_GATED_CATION_CHANNEL_ACTIVITY	40	0.513432	1.85929	0.00142694	0.0146253	0.0108154	2279	tags=82%, list=31%, signal=58%	2903/1142/5024/2901/1258/57338/6262/57158/1146/3359/1136/2891/55283/1143/2892/3768/3708/3758/3709/2893/3766/5311/3772/3762/5027/9992/1141/6263/6261/1262/2905/2897/84502
GO_PEROXISOME_ORGANIZATION	GO_PEROXISOME_ORGANIZATION	GO_PEROXISOME_ORGANIZATION	29	-0.481963	-1.9221	0.00143085	0.0146313	0.0108198	2774	tags=86%, list=37%, signal=54%	5830/7322/8310/4358/7316/55670/26061/5825/26063/30/5191/10901/196743/5195/219743/373156/3155/5192/2053/7311/10005/92960/51024/4843/570
GO_TRANSITION_METAL_ION_HOMEOSTASIS	GO_TRANSITION_METAL_ION_HOMEOSTASIS	GO_TRANSITION_METAL_ION_HOMEOSTASIS	63	-0.353289	-1.84074	0.00143789	0.0146691	0.0108478	1824	tags=51%, list=24%, signal=39%	8692/475/2512/150684/3163/4609/30061/3162/6647/2495/10539/375/118980/64116/23516/4502/6717/23400/55630/9114/164656/6280/286133/9997/4494/7780/9429/4493/4495/4504/4496/4499
GO_RNA_MODIFICATION	GO_RNA_MODIFICATION	GO_RNA_MODIFICATION	63	-0.352666	-1.8375	0.00145343	0.0147934	0.0109397	3374	tags=84%, list=45%, signal=46%	79828/80745/54901/55623/81627/54482/79691/64172/57721/79068/64783/387338/55651/55695/51654/54522/339175/55140/84881/114049/93587/23587/4234/54920/27304/24140/81605/55687/64118/26995/123263/55644/115939/285367/115708/348180/27079/80324/27037/112970/54859/10436/55178/10785/81890/55505/56931/2091/3028/113000/126789/113179/90353
GO_TAXIS	GO_TAXIS	GO_TAXIS	264	0.330931	1.53427	0.00147673	0.0149958	0.0110894	2400	tags=51%, list=32%, signal=36%	5015/1749/2290/6900/7060/90249/347733/7857/8022/9353/10716/91624/1002/5649/6708/4916/6586/2596/7042/27255/185/285220/494470/9723/2046/3800/57731/3273/56920/91584/4684/2045/151449/5979/10718/2674/658/223117/2246/91653/9369/7143/23768/2042/9241/4628/220164/9378/2252/9499/1400/5587/51332/10570/1959/2737/1949/7074/116173/133418/5365/6441/152330/6360/26585/3798/2321/8828/6387/9420/2260/2051/55816/1075…
GO_AMMONIUM_TRANSPORT	GO_AMMONIUM_TRANSPORT	GO_AMMONIUM_TRANSPORT	44	0.500661	1.84202	0.00148171	0.0149998	0.0110923	1408	tags=50%, list=19%, signal=41%	4986/4842/6530/11255/83849/60482/6572/6865/6860/1136/148281/84258/6622/1268/3356/116/6531/5174/113451/6007/6387/6857
GO_MITOCHONDRIAL_ELECTRON_TRANSPORT_UBIQUINOL_TO_CYTOCHROME_C	GO_MITOCHONDRIAL_ELECTRON_TRANSPORT_UBIQUINOL_TO_CYTOCHROME_C	GO_MITOCHONDRIAL_ELECTRON_TRANSPORT_UBIQUINOL_TO_CYTOCHROME_C	11	-0.674775	-2.0217	0.00148394	0.0149998	0.0110923	1712	tags=82%, list=23%, signal=63%	7386/7385/10975/790955/29796/7384/27089/440567/1537
GO_RESPONSE_TO_MOLECULE_OF_BACTERIAL_ORIGIN	GO_RESPONSE_TO_MOLECULE_OF_BACTERIAL_ORIGIN	GO_RESPONSE_TO_MOLECULE_OF_BACTERIAL_ORIGIN	124	-0.272579	-1.60654	0.0014927	0.0150536	0.0111322	1198	tags=33%, list=16%, signal=28%	7133/7124/10935/3654/25819/5595/4257/7001/1051/445/1312/114769/5732/80149/7079/3394/6770/2921/29108/3557/623/2672/3248/706/2920/2950/11009/4282/1437/5196/5731/9971/1440/834/79931/6278/4843/54658/1671/3596/1053
GO_POSITIVE_REGULATION_OF_INSULIN_SECRETION_INVOLVED_IN_CELLULAR_RESPONSE_TO_GLUCOSE_STIMULUS	GO_POSITIVE_REGULATION_OF_INSULIN_SECRETION_INVOLVED_IN_CELLULAR_RESPONSE_TO_GLUCOSE_STIMULUS	GO_POSITIVE_REGULATION_OF_INSULIN_SECRETION_INVOLVED_IN_CELLULAR_RESPONSE_TO_GLUCOSE_STIMULUS	14	-0.623997	-2.03337	0.00155696	0.0156306	0.0115588	1046	tags=50%, list=14%, signal=43%	6717/388581/408/29085/9971/114/2641
GO_AORTA_DEVELOPMENT	GO_AORTA_DEVELOPMENT	GO_AORTA_DEVELOPMENT	30	0.540625	1.83891	0.00155702	0.0156306	0.0115588	2090	tags=57%, list=28%, signal=41%	3952/2138/4036/144165/7042/6495/4638/4628/4052/1281/5629/11174/5311/56999/6092/5159/6091
GO_INNER_MITOCHONDRIAL_MEMBRANE_ORGANIZATION	GO_INNER_MITOCHONDRIAL_MEMBRANE_ORGANIZATION	GO_INNER_MITOCHONDRIAL_MEMBRANE_ORGANIZATION	14	-0.623175	-2.03069	0.00157379	0.0157608	0.0116551	1917	tags=71%, list=26%, signal=53%	84303/90580/285521/3954/51079/790955/26519/26517/400916/140823
GO_CELL_CELL_CONTACT_ZONE	GO_CELL_CELL_CONTACT_ZONE	GO_CELL_CELL_CONTACT_ZONE	39	0.508589	1.83187	0.00157716	0.0157608	0.0116551	1623	tags=46%, list=22%, signal=36%	477/5101/6331/1674/287/57731/6326/1000/5348/23363/9472/29119/7074/2258/10052/2702/6546/5239
GO_STRUCTURAL_MOLECULE_ACTIVITY	GO_STRUCTURAL_MOLECULE_ACTIVITY	GO_STRUCTURAL_MOLECULE_ACTIVITY	381	0.309474	1.45771	0.0015818	0.0157714	0.0116629	1547	tags=29%, list=21%, signal=24%	9370/8483/5549/6705/88/4969/1496/119/84570/4629/1311/10216/4148/347733/388697/5010/7348/169044/4256/23336/3882/1280/1285/125113/7148/8076/91624/2312/6708/54829/8927/1301/340990/4133/1674/26059/287/1300/51412/1740/1295/7373/1296/83872/1299/4747/4634/57731/25890/7058/2335/1462/8736/4741/149461/390792/4131/3855/1286/1310/80014/1805/50939/23363/165/2200/4130/5630/23426/2202/347688/50944/10631/9499/11…
GO_ENDOCRINE_HORMONE_SECRETION	GO_ENDOCRINE_HORMONE_SECRETION	GO_ENDOCRINE_HORMONE_SECRETION	20	0.61241	1.89391	0.00159018	0.015819	0.0116982	367	tags=40%, list=5%, signal=38%	3952/4986/1394/3623/3625/668/6865/185
GO_ENDOPLASMIC_RETICULUM_LUMEN	GO_ENDOPLASMIC_RETICULUM_LUMEN	GO_ENDOPLASMIC_RETICULUM_LUMEN	139	0.369609	1.62735	0.00160867	0.0159669	0.0118075	1809	tags=45%, list=24%, signal=34%	91851/84570/4148/845/57642/590/169044/7857/1280/1285/1066/1301/5179/1300/1295/7373/1296/1356/1299/2335/1462/1000/23127/8404/718/720/1286/1310/3486/3484/2200/2719/136227/7471/51156/3488/1191/4052/56034/283208/1290/81578/92949/1281/493869/3371/255631/844/1293/29106/1289/1278/2153/1307/11096/1306/54507/85301/1303/80310/1302/1277
GO_REGULATION_OF_ENDOCRINE_PROCESS	GO_REGULATION_OF_ENDOCRINE_PROCESS	GO_REGULATION_OF_ENDOCRINE_PROCESS	20	0.611758	1.8919	0.00161446	0.0159882	0.0118233	367	tags=40%, list=5%, signal=38%	3952/4986/1394/3623/3625/668/6865/185
GO_DEVELOPMENTAL_MATURATION	GO_DEVELOPMENTAL_MATURATION	GO_DEVELOPMENTAL_MATURATION	119	0.384895	1.66609	0.00162003	0.0160073	0.0118374	2379	tags=50%, list=32%, signal=34%	3952/6954/6900/4653/84530/124925/5649/7042/5241/3479/6860/5745/4747/6496/2046/57731/5979/158866/577/718/9378/347688/50944/30813/23544/7471/120892/152015/30819/2692/5064/26585/23682/163589/79633/2260/8434/494551/6886/6376/8941/6363/4644/5798/26256/6261/84456/4057/342035/57030/8938/5452/23114/2038/23025/51286/1742/860/7059
GO_NEGATIVE_REGULATION_OF_CELL_DIFFERENTIATION	GO_NEGATIVE_REGULATION_OF_CELL_DIFFERENTIATION	GO_NEGATIVE_REGULATION_OF_CELL_DIFFERENTIATION	308	0.316587	1.47772	0.00162369	0.0160076	0.0118376	1561	tags=32%, list=21%, signal=27%	9370/6657/340533/22871/2290/7704/6900/8200/6423/9607/202151/30012/3623/22891/9353/9464/4804/144165/4916/6096/11075/7042/4133/8929/3479/51804/6860/9723/6496/56920/6422/25937/2045/10718/5999/130497/223117/2066/1809/7143/9241/23414/6935/6695/146760/93166/6664/8626/3249/116/2254/3624/2200/4212/79191/2202/348093/283659/93649/862/10631/1400/653464/7471/120892/4168/117854/57540/7292/10736/4838/2737/1949…
GO_REGULATION_OF_NEUROLOGICAL_SYSTEM_PROCESS	GO_REGULATION_OF_NEUROLOGICAL_SYSTEM_PROCESS	GO_REGULATION_OF_NEUROLOGICAL_SYSTEM_PROCESS	68	0.443576	1.7561	0.00165882	0.0162814	0.0120401	1941	tags=50%, list=26%, signal=37%	4986/22871/4884/9607/56923/5649/9699/4923/2903/5024/5999/81832/7143/26011/11280/2911/9378/1143/50944/120892/57502/4987/23316/4985/22999/80763/23467/54413/7432/10810/56853/552/154/2257
GO_CHONDROCYTE_DEVELOPMENT	GO_CHONDROCYTE_DEVELOPMENT	GO_CHONDROCYTE_DEVELOPMENT	25	0.57869	1.89879	0.00165887	0.0162814	0.0120401	1905	tags=64%, list=26%, signal=48%	1311/4148/57642/6423/1301/6474/7373/658/23213/81578/8817/340706/1293/85301/1303/659
GO_CHEMOKINE_ACTIVITY	GO_CHEMOKINE_ACTIVITY	GO_CHEMOKINE_ACTIVITY	18	-0.555608	-1.95442	0.00167828	0.0164352	0.0121538	801	tags=56%, list=11%, signal=50%	6369/2921/414062/6367/6846/2920/6356/5196/10344/6370
GO_CAMERA_TYPE_EYE_MORPHOGENESIS	GO_CAMERA_TYPE_EYE_MORPHOGENESIS	GO_CAMERA_TYPE_EYE_MORPHOGENESIS	45	0.497159	1.83583	0.00169631	0.0165749	0.0122571	1539	tags=49%, list=21%, signal=39%	793/6096/362/1295/1296/121643/6496/55714/6935/6664/220/30813/7054/64220/51761/6247/2737/54549/50937/5629/7291/4211
GO_NUCLEOSIDE_MONOPHOSPHATE_BIOSYNTHETIC_PROCESS	GO_NUCLEOSIDE_MONOPHOSPHATE_BIOSYNTHETIC_PROCESS	GO_NUCLEOSIDE_MONOPHOSPHATE_BIOSYNTHETIC_PROCESS	22	-0.534298	-1.94305	0.00170073	0.0165811	0.0122617	2809	tags=86%, list=38%, signal=54%	7372/83549/2618/1635/271/7371/1854/6470/3614/3615/7298/353/7378/64077/54963/100/158/7083/270
GO_SARCOPLASM	GO_SARCOPLASM	GO_SARCOPLASM	40	0.510601	1.84904	0.00171907	0.0167192	0.0123638	2279	tags=70%, list=31%, signal=49%	4842/7060/845/5350/100507027/57338/6262/57158/781/6695/6444/9472/202333/2170/3708/844/3709/124093/2318/4208/6263/6261/6271/497190/6547/7057/3270/84502
GO_TONGUE_DEVELOPMENT	GO_TONGUE_DEVELOPMENT	GO_TONGUE_DEVELOPMENT	11	0.706798	1.82812	0.00172249	0.0167192	0.0123638	555	tags=55%, list=7%, signal=51%	3229/9464/6495/51804/4909/54796
GO_DIGESTIVE_TRACT_MORPHOGENESIS	GO_DIGESTIVE_TRACT_MORPHOGENESIS	GO_DIGESTIVE_TRACT_MORPHOGENESIS	22	0.584141	1.86344	0.0017589	0.0170055	0.0125755	2317	tags=77%, list=31%, signal=53%	6423/6474/6422/6664/8626/6425/348093/64220/10736/4838/2737/2255/7481/51339/57216/2735/2736
GO_SCHAFFER_COLLATERAL__CA1_SYNAPSE	GO_SCHAFFER_COLLATERAL__CA1_SYNAPSE	GO_SCHAFFER_COLLATERAL__CA1_SYNAPSE	42	0.512112	1.86825	0.00175972	0.0170055	0.0125755	1865	tags=57%, list=25%, signal=43%	6456/57689/347733/9590/8927/4747/5024/2045/7143/2911/9378/22854/50944/9162/153/4744/1009/9118/3708/2534/2550/26045/2043/107
GO_SODIUM_ION_TRANSPORT	GO_SODIUM_ION_TRANSPORT	GO_SODIUM_ION_TRANSPORT	104	0.400814	1.69169	0.00177765	0.017141	0.0126758	2065	tags=51%, list=28%, signal=37%	259232/6555/1272/4842/477/6327/6332/160728/55800/6331/60482/55515/25769/6329/57731/6326/159963/55089/130497/482/81832/53826/5348/11280/79570/285335/478/23072/2258/389015/26266/7402/26249/57520/493/1756/201780/5311/6546/525/53828/5027/6334/115584/486/57419/154/6335/65267/2257/54800/6547/57030
GO_CARBOHYDRATE_BINDING	GO_CARBOHYDRATE_BINDING	GO_CARBOHYDRATE_BINDING	92	-0.292821	-1.635	0.00178468	0.0171712	0.0126981	253	tags=16%, list=3%, signal=16%	432/4885/282969/55600/653499/26232/130120/442117/1178/346689/3957/3848/5967/5068/653808
GO_DOPAMINERGIC_NEURON_DIFFERENTIATION	GO_DOPAMINERGIC_NEURON_DIFFERENTIATION	GO_DOPAMINERGIC_NEURON_DIFFERENTIATION	13	0.675517	1.8351	0.00180177	0.0172978	0.0127917	1154	tags=54%, list=15%, signal=46%	5015/2019/6423/8929/6422/7471/7074
GO_BONE_MORPHOGENESIS	GO_BONE_MORPHOGENESIS	GO_BONE_MORPHOGENESIS	57	0.457737	1.74916	0.00183614	0.0175893	0.0130073	2642	tags=65%, list=35%, signal=42%	1749/1311/4148/57642/6423/6424/1280/6474/7373/4322/658/7043/4325/2737/81578/3037/8817/340706/7291/1293/158326/4208/85301/1303/1277/659/4057/5915/1305/860/59341/7059/4323/6781/1112/57560/4040
GO_POSITIVE_REGULATION_OF_ION_TRANSPORT	GO_POSITIVE_REGULATION_OF_ION_TRANSPORT	GO_POSITIVE_REGULATION_OF_ION_TRANSPORT	129	0.383176	1.6737	0.00187007	0.0178754	0.0132189	2050	tags=47%, list=27%, signal=35%	3952/3747/3736/1272/88/4986/4842/2259/55800/117/6331/5649/4923/6865/287/6860/4638/5024/482/6262/57158/781/3359/3779/6622/5348/7220/5244/9472/51761/30819/5174/2273/126755/6529/2170/6387/219527/2916/2847/54413/844/1756/6376/5311/3753/5027/9992/64805/3746/1141/552/154/144245/65267/2257/6271/5159/8600/8787/930
GO_EMBRYONIC_EYE_MORPHOGENESIS	GO_EMBRYONIC_EYE_MORPHOGENESIS	GO_EMBRYONIC_EYE_MORPHOGENESIS	18	0.629904	1.88866	0.00188767	0.0180045	0.0133143	1487	tags=67%, list=20%, signal=54%	668/6496/6935/6664/2200/2202/25806/220/7054/64220/5629/7291
GO_DENDRITE_MORPHOGENESIS	GO_DENDRITE_MORPHOGENESIS	GO_DENDRITE_MORPHOGENESIS	70	0.435251	1.73449	0.00189932	0.0180764	0.0133675	1891	tags=46%, list=25%, signal=34%	1496/22871/22891/5649/5063/9201/4133/4135/577/11141/1136/23363/11178/50944/120892/23316/6792/23072/7074/4038/1627/57520/80243/54413/10371/8829/3196/2534/1141/7436/2043/55607
GO_REGULATION_OF_HEART_RATE	GO_REGULATION_OF_HEART_RATE	GO_REGULATION_OF_HEART_RATE	48	0.483301	1.80744	0.00190658	0.0181063	0.0133896	1854	tags=58%, list=25%, signal=44%	845/6327/55800/5350/6331/287/57731/5999/64091/6262/781/23704/775/148/11149/29119/153/80763/51086/1756/10371/2702/3753/6546/3762/9992/552/3741
GO_ADAPTIVE_THERMOGENESIS	GO_ADAPTIVE_THERMOGENESIS	GO_ADAPTIVE_THERMOGENESIS	76	0.42917	1.73211	0.00191377	0.0181246	0.0134032	1205	tags=26%, list=16%, signal=22%	9370/1149/3952/2167/3226/33/4883/5746/2303/64641/4160/8929/5021/116/2628/148811/4857/153/56034/79054
GO_SODIUM_ION_TRANSMEMBRANE_TRANSPORT	GO_SODIUM_ION_TRANSMEMBRANE_TRANSPORT	GO_SODIUM_ION_TRANSMEMBRANE_TRANSPORT	65	0.436333	1.70879	0.00191988	0.0181246	0.0134032	2065	tags=57%, list=28%, signal=42%	259232/4842/477/6327/6332/55800/6331/55515/25769/6329/6326/130497/482/81832/53826/5348/11280/285335/478/23072/389015/7402/57520/493/1756/5311/6546/53828/6334/486/57419/6335/65267/2257/54800/6547/57030
GO_ROOF_OF_MOUTH_DEVELOPMENT	GO_ROOF_OF_MOUTH_DEVELOPMENT	GO_ROOF_OF_MOUTH_DEVELOPMENT	35	0.524051	1.84381	0.00192087	0.0181246	0.0134032	1766	tags=49%, list=24%, signal=37%	1749/4223/1280/9464/7042/54796/130497/7043/6664/3624/124857/2737/7481/5396/7291/4208/1302
GO_NEURONAL_ACTION_POTENTIAL	GO_NEURONAL_ACTION_POTENTIAL	GO_NEURONAL_ACTION_POTENTIAL	18	0.628556	1.88462	0.00193767	0.018244	0.0134914	1132	tags=56%, list=15%, signal=47%	3736/6332/6331/3751/6329/6326/5024/10242/11280/27094
GO_REGULATION_OF_NMDA_RECEPTOR_ACTIVITY	GO_REGULATION_OF_NMDA_RECEPTOR_ACTIVITY	GO_REGULATION_OF_NMDA_RECEPTOR_ACTIVITY	19	0.617216	1.86848	0.00194682	0.018291	0.0135262	2329	tags=79%, list=31%, signal=54%	88/22871/5649/1740/2903/4747/2891/2892/54413/2893/4208/1612/8787/1393/1742
GO_ORGANIC_ANION_TRANSPORT	GO_ORGANIC_ANION_TRANSPORT	GO_ORGANIC_ANION_TRANSPORT	208	-0.233139	-1.43728	0.00196637	0.0184353	0.0136329	625	tags=19%, list=8%, signal=18%	4828/6576/10998/183/27166/6536/10809/3043/353189/10050/8671/84879/292/5321/92745/55065/8399/4282/388323/6535/9971/9963/123264/768/1811/336/4843/9058/760/4547/64600/5320/246213/766/3039/140679/762/759/340024
GO_TRICARBOXYLIC_ACID_CYCLE	GO_TRICARBOXYLIC_ACID_CYCLE	GO_TRICARBOXYLIC_ACID_CYCLE	15	-0.59848	-2.02635	0.00197645	0.0184903	0.0136736	1773	tags=93%, list=24%, signal=71%	1431/50/6389/4200/54949/1743/2271/3420/8802/3419/6390/4191/3421/3418
GO_SPINAL_CORD_DEVELOPMENT	GO_SPINAL_CORD_DEVELOPMENT	GO_SPINAL_CORD_DEVELOPMENT	47	0.486524	1.81853	0.00198524	0.0185205	0.0136959	2675	tags=68%, list=36%, signal=44%	3226/5081/8022/5649/51412/120237/4747/121643/151449/27023/9241/6664/3236/7471/2737/5629/6886/374946/5311/7436/266727/6092/23500/8646/5727/2736/89884/27152/5764/6659/104/4763
GO_CYTOPLASMIC_REGION	GO_CYTOPLASMIC_REGION	GO_CYTOPLASMIC_REGION	214	0.339041	1.54554	0.0019881	0.0185205	0.0136959	2412	tags=44%, list=32%, signal=31%	88/1496/793/9590/6708/9699/8927/4133/26059/57595/9576/8701/1740/83872/4747/3800/57731/84709/547/1000/79659/130271/2246/7345/140730/6622/4628/200162/5816/800/4130/10129/120892/27445/51332/7881/56776/2737/6792/22999/8153/4137/3798/167691/794/26086/5962/1767/144535/1627/7402/10979/25981/10486/3709/6710/667/5311/374407/4117/94137/90102/348807/6261/55607/22832/8936/2770/117583/2917/158067/9936/57381/5…
GO_POSITIVE_REGULATION_OF_LYASE_ACTIVITY	GO_POSITIVE_REGULATION_OF_LYASE_ACTIVITY	GO_POSITIVE_REGULATION_OF_LYASE_ACTIVITY	14	-0.617291	-2.01152	0.00201292	0.018712	0.0138375	383	tags=36%, list=5%, signal=34%	3208/4843/2980/1816/2981
GO_DETECTION_OF_MECHANICAL_STIMULUS	GO_DETECTION_OF_MECHANICAL_STIMULUS	GO_DETECTION_OF_MECHANICAL_STIMULUS	17	0.632535	1.84198	0.00202024	0.0187405	0.0138586	1778	tags=71%, list=24%, signal=54%	3736/23349/1301/63982/63895/3356/3249/342372/6387/5311/161497/2534
GO_PRESYNAPSE_ORGANIZATION	GO_PRESYNAPSE_ORGANIZATION	GO_PRESYNAPSE_ORGANIZATION	24	0.583218	1.88585	0.0020327	0.0188164	0.0139147	1451	tags=54%, list=19%, signal=44%	22871/22865/4916/53942/11141/6622/347730/9378/57502/8499/84631/4038/54413
GO_CELLULAR_HORMONE_METABOLIC_PROCESS	GO_CELLULAR_HORMONE_METABOLIC_PROCESS	GO_CELLULAR_HORMONE_METABOLIC_PROCESS	44	-0.401576	-1.87221	0.00204615	0.0188966	0.013974	970	tags=48%, list=13%, signal=42%	8228/1312/2232/8694/10948/7923/6770/706/5950/54576/130/127/7364/174/54361/6121/10170/57016/126/54658/3284
GO_CATALYTIC_ACTIVITY_ACTING_ON_A_TRNA	GO_CATALYTIC_ACTIVITY_ACTING_ON_A_TRNA	GO_CATALYTIC_ACTIVITY_ACTING_ON_A_TRNA	50	-0.377854	-1.83363	0.00204996	0.0188966	0.013974	3474	tags=88%, list=47%, signal=47%	129450/79828/80745/54901/81627/54482/79691/51095/23438/79068/55253/80222/57470/51067/339175/10056/60528/93587/283459/5188/83707/4234/54920/283989/10667/24140/10775/79042/79587/64118/54913/2193/391356/123263/115708/80324/51367/25973/10785/3396/81890/10248/56931/55152
GO_RECEPTOR_LOCALIZATION_TO_SYNAPSE	GO_RECEPTOR_LOCALIZATION_TO_SYNAPSE	GO_RECEPTOR_LOCALIZATION_TO_SYNAPSE	23	0.581101	1.86418	0.00205944	0.0189032	0.0139789	1677	tags=52%, list=22%, signal=41%	22871/6616/5649/56899/1740/3800/81832/23426/3798/1627/201134/10082
GO_REGULATION_OF_CELL_MORPHOGENESIS	GO_REGULATION_OF_CELL_MORPHOGENESIS	GO_REGULATION_OF_CELL_MORPHOGENESIS	231	0.331236	1.51982	0.00206384	0.0189032	0.0139789	2587	tags=50%, list=35%, signal=34%	57689/22871/4915/6900/4653/347733/9353/4804/10716/1002/5649/6708/4916/9699/5063/4133/6474/6860/4747/9723/56920/91584/2335/2045/5979/1000/4135/223117/577/7143/11141/1136/84258/4131/54873/4628/3249/57611/23363/23426/4803/11178/10631/11149/120892/4168/23316/1949/6792/23072/7074/5064/22999/5365/2258/8153/4137/4038/3037/3792/6387/5962/1627/6857/57520/10979/54413/10371/8829/374946/9839/51199/8322/10810…
GO_SYNAPTIC_VESICLE_CYCLE	GO_SYNAPTIC_VESICLE_CYCLE	GO_SYNAPTIC_VESICLE_CYCLE	89	0.411063	1.6972	0.00206451	0.0189032	0.0139789	1157	tags=33%, list=16%, signal=28%	1129/6456/22871/6616/2259/9515/9699/8927/26059/6860/1142/1000/2901/140730/6622/1268/3356/9378/148/9162/29993/7054/114088/120892/27445/57502/8499/8448/22999
GO_TISSUE_MORPHOGENESIS	GO_TISSUE_MORPHOGENESIS	GO_TISSUE_MORPHOGENESIS	295	0.321042	1.49457	0.00206787	0.0189032	0.0139789	1704	tags=34%, list=23%, signal=28%	2138/5081/4148/170690/27063/57642/6423/4036/131405/9353/9464/144165/1301/7042/367/6495/5241/143471/6474/9421/341640/7373/51804/121643/9723/6496/4634/22881/4638/6422/2045/151449/5979/8736/7139/130497/6262/2246/166336/9241/23414/6664/8626/23213/3624/23363/79191/2252/220/2719/72/85407/57167/7471/10736/4838/55083/2737/57493/7074/3488/59/57545/26585/81578/3237/8828/1281/9420/5629/79633/2260/8091/3371/…
GO_ORGANIC_ANION_TRANSMEMBRANE_TRANSPORTER_ACTIVITY	GO_ORGANIC_ANION_TRANSMEMBRANE_TRANSPORTER_ACTIVITY	GO_ORGANIC_ANION_TRANSMEMBRANE_TRANSPORTER_ACTIVITY	81	-0.312539	-1.68087	0.00207529	0.0189317	0.0139999	827	tags=27%, list=11%, signal=24%	6513/1468/293/200931/6576/10998/6536/353189/10050/8671/84879/292/92745/55065/6535/9963/123264/1811/9058/246213/140679/340024
GO_CYTOSOLIC_CALCIUM_ION_TRANSPORT	GO_CYTOSOLIC_CALCIUM_ION_TRANSPORT	GO_CYTOSOLIC_CALCIUM_ION_TRANSPORT	79	0.4248	1.73284	0.0020944	0.0190545	0.0140908	2290	tags=56%, list=31%, signal=39%	3357/4842/477/845/5350/117/4923/287/2903/5024/57338/6262/57158/781/6622/55283/3356/7220/775/148/9472/728215/3708/493/844/1756/3709/6376/5311/6546/5027/6363/4644/2534/6263/6261/9651/6547/930/2905/2247/3270/84502/23236
GO_DETECTION_OF_ABIOTIC_STIMULUS	GO_DETECTION_OF_ABIOTIC_STIMULUS	GO_DETECTION_OF_ABIOTIC_STIMULUS	54	0.464571	1.75771	0.00209742	0.0190545	0.0140908	1778	tags=50%, list=24%, signal=38%	3736/80036/6869/5995/3000/23349/4923/1301/24/1258/63982/63895/3356/3249/2792/342372/51761/126006/6247/79054/6387/2916/5311/346007/6785/161497/2534
GO_ISOMERASE_ACTIVITY	GO_ISOMERASE_ACTIVITY	GO_ISOMERASE_ACTIVITY	70	-0.325812	-1.73181	0.00211522	0.0191481	0.01416	2209	tags=57%, list=30%, signal=41%	5223/9601/10105/2821/51022/81567/23770/51303/10007/4351/26995/3705/5478/5236/10450/285367/27079/80324/10465/5300/2582/5372/10682/2281/51645/7167/80142/441531/128240/2954/1632/113000/126789/653505/729020/4282/6121/282969/10170/3284
GO_RESPONSE_TO_PAIN	GO_RESPONSE_TO_PAIN	GO_RESPONSE_TO_PAIN	15	0.653698	1.86022	0.00211931	0.0191481	0.01416	579	tags=53%, list=8%, signal=49%	6530/7060/1394/6869/56923/5649/5024/5979
GO_TRANSMEMBRANE_RECEPTOR_PROTEIN_TYROSINE_KINASE_ACTIVITY	GO_TRANSMEMBRANE_RECEPTOR_PROTEIN_TYROSINE_KINASE_ACTIVITY	GO_TRANSMEMBRANE_RECEPTOR_PROTEIN_TYROSINE_KINASE_ACTIVITY	36	0.513132	1.80722	0.00212079	0.0191481	0.01416	1499	tags=50%, list=20%, signal=40%	4915/4916/285220/2046/4921/2045/5979/5157/2066/2042/3645/2202/1949/2321/8828/2260/2051/8829
GO_POSITIVE_REGULATION_OF_TRANSPORTER_ACTIVITY	GO_POSITIVE_REGULATION_OF_TRANSPORTER_ACTIVITY	GO_POSITIVE_REGULATION_OF_TRANSPORTER_ACTIVITY	57	0.454747	1.73773	0.00214035	0.0192484	0.0142342	2049	tags=53%, list=27%, signal=38%	3747/3736/88/2259/5649/4923/287/482/6262/57158/781/3359/5444/9472/30819/5174/126755/219527/9143/54413/844/1756/5311/9992/3746/154/144245/65267/6271/8787
GO_CARDIAC_CHAMBER_DEVELOPMENT	GO_CARDIAC_CHAMBER_DEVELOPMENT	GO_CARDIAC_CHAMBER_DEVELOPMENT	81	0.416696	1.70346	0.00214066	0.0192484	0.0142342	1929	tags=47%, list=26%, signal=35%	6423/4036/9353/9464/6331/1301/6586/7042/287/6474/9421/8701/4634/7139/3776/6262/9241/23414/4628/6664/93649/57167/64220/57493/4052/8828/5629/11174/26508/7481/8829/199699/2702/4208/5754/9510/659/6092
GO_RENAL_TUBULE_DEVELOPMENT	GO_RENAL_TUBULE_DEVELOPMENT	GO_RENAL_TUBULE_DEVELOPMENT	46	0.483292	1.79695	0.0021516	0.0192869	0.0142627	1685	tags=54%, list=23%, signal=42%	2138/793/170690/6495/51804/25937/130497/2246/9241/79191/2719/7471/10736/55083/2737/5455/26585/3237/79633/26508/26249/7481/5311/5087/4208
GO_PROTEIN_INSERTION_INTO_MEMBRANE	GO_PROTEIN_INSERTION_INTO_MEMBRANE	GO_PROTEIN_INSERTION_INTO_MEMBRANE	22	-0.526461	-1.91455	0.00215371	0.0192869	0.0142627	1671	tags=64%, list=22%, signal=50%	6449/7027/90580/56993/581/285521/8266/51079/26519/1869/2810/26517/637/140823
GO_RIBOSOMAL_SMALL_SUBUNIT_BIOGENESIS	GO_RIBOSOMAL_SMALL_SUBUNIT_BIOGENESIS	GO_RIBOSOMAL_SMALL_SUBUNIT_BIOGENESIS	29	-0.470052	-1.8746	0.00218391	0.0195176	0.0144333	3051	tags=86%, list=41%, signal=51%	55781/9790/79954/8945/8602/88745/705/6204/64963/29777/84916/27341/6223/115939/10436/51081/6202/6208/3921/10607/6234/6217/6209/6193/6227
GO_MULTICELLULAR_ORGANISMAL_RESPONSE_TO_STRESS	GO_MULTICELLULAR_ORGANISMAL_RESPONSE_TO_STRESS	GO_MULTICELLULAR_ORGANISMAL_RESPONSE_TO_STRESS	34	0.529793	1.85391	0.00222827	0.0198737	0.0146966	579	tags=38%, list=8%, signal=35%	4842/6530/7060/1394/6869/117/56923/5649/2558/5179/55515/5024/5979
GO_COFACTOR_BINDING	GO_COFACTOR_BINDING	GO_COFACTOR_BINDING	197	-0.238318	-1.42849	0.00223958	0.0199042	0.0147191	1856	tags=48%, list=25%, signal=37%	9380/440/64118/51547/29785/4200/4595/51548/11162/7386/1595/3163/7172/6470/57019/3420/58472/8802/3419/2597/10587/55640/2671/7298/5226/3162/1528/2937/2108/8566/10539/2235/3155/83475/4704/7086/6472/6390/4913/2539/3291/26/4723/1644/4257/1565/326625/10994/56931/5424/54681/51293/80142/23464/4706/3033/7923/374291/6188/5447/2936/10101/197257/2948/55034/26027/11068/3421/3418/3248/35/3043/1562/4728/51084/2…
GO_AEROBIC_ELECTRON_TRANSPORT_CHAIN	GO_AEROBIC_ELECTRON_TRANSPORT_CHAIN	GO_AEROBIC_ELECTRON_TRANSPORT_CHAIN	10	-0.669487	-1.93095	0.00224075	0.0199042	0.0147191	2472	tags=100%, list=33%, signal=67%	1355/9167/1340/1337/1327/1349/1329/1351/9377
GO_DELAYED_RECTIFIER_POTASSIUM_CHANNEL_ACTIVITY	GO_DELAYED_RECTIFIER_POTASSIUM_CHANNEL_ACTIVITY	GO_DELAYED_RECTIFIER_POTASSIUM_CHANNEL_ACTIVITY	20	0.601015	1.85867	0.00224566	0.0199076	0.0147217	1854	tags=75%, list=25%, signal=57%	3747/3736/3745/3743/3785/56479/3787/3786/23704/9312/170850/3753/9992/3746/3741
GO_DNA_BINDING_TRANSCRIPTION_ACTIVATOR_ACTIVITY	GO_DNA_BINDING_TRANSCRIPTION_ACTIVATOR_ACTIVITY	GO_DNA_BINDING_TRANSCRIPTION_ACTIVATOR_ACTIVITY	171	0.355259	1.59042	0.00225684	0.0199665	0.0147652	1708	tags=35%, list=23%, signal=27%	3229/3226/5015/56033/6657/1749/4223/79755/80034/8022/9464/2303/6096/668/367/3175/64641/6495/5241/253738/8929/9705/51804/6496/23040/6664/8626/4212/4661/93649/6297/3236/5079/84662/3221/4207/4286/1959/10736/2737/266743/6925/3233/8091/26508/2115/6095/3213/4211/9839/9915/10725/9480/5324/153222/5087/4208/3196/91975
GO_MITOCHONDRIAL_TRANSMEMBRANE_TRANSPORT	GO_MITOCHONDRIAL_TRANSMEMBRANE_TRANSPORT	GO_MITOCHONDRIAL_TRANSMEMBRANE_TRANSPORT	41	-0.399267	-1.81959	0.00226835	0.0200279	0.0148106	2689	tags=78%, list=36%, signal=50%	1376/10165/81894/100287932/57380/29074/63933/51025/54543/25874/84277/51422/58526/10166/51660/84275/55013/10452/10469/90550/118980/3954/30968/92609/788/91689/7263/10245/1329/6576/1537/140823
GO_GROWTH	GO_GROWTH	GO_GROWTH	431	0.304028	1.44259	0.00228224	0.0201102	0.0148715	2649	tags=46%, list=36%, signal=32%	3952/203447/6657/2019/5081/6456/57144/1311/8200/4148/57642/6423/9353/1002/4916/347/9699/6586/668/2596/7042/9201/2690/367/185/6495/4133/7373/3479/51804/6860/9723/4322/57731/3273/56920/91584/6422/2335/4921/54796/25937/2045/10718/5999/84944/658/223117/3776/2246/2619/2066/7143/84258/4131/9241/23414/26011/6695/80014/3249/3486/57611/3484/2254/3624/2252/4803/93649/148/2719/50944/10631/85407/5617/9472/21…
GO_CARDIAC_MUSCLE_TISSUE_MORPHOGENESIS	GO_CARDIAC_MUSCLE_TISSUE_MORPHOGENESIS	GO_CARDIAC_MUSCLE_TISSUE_MORPHOGENESIS	28	0.5596	1.89176	0.0023356	0.0205392	0.0151887	1579	tags=57%, list=21%, signal=45%	27063/4036/1301/7042/9421/4634/8736/7139/6262/9241/23414/23363/57493/5629/4604/70
GO_NEGATIVE_REGULATION_OF_HYDROLASE_ACTIVITY	GO_NEGATIVE_REGULATION_OF_HYDROLASE_ACTIVITY	GO_NEGATIVE_REGULATION_OF_HYDROLASE_ACTIVITY	187	0.346692	1.56296	0.00234329	0.0205657	0.0152083	1522	tags=32%, list=20%, signal=26%	90199/4842/6423/5502/80034/5350/9353/1285/4804/144568/153218/221476/7042/140880/27328/4133/23504/60385/128817/57709/1740/4018/3273/57718/11211/7139/5104/718/6622/83987/720/440503/6695/116/164237/151242/4803/2719/9734/9162/120892/124857/51156/1410/5365/1378/26086/3699/5896/5962/10156/710/8434/114794/116154/27151/135228/1293/7077
GO_DIGESTIVE_SYSTEM_DEVELOPMENT	GO_DIGESTIVE_SYSTEM_DEVELOPMENT	GO_DIGESTIVE_SYSTEM_DEVELOPMENT	59	0.453749	1.74418	0.00237463	0.020768	0.0153579	2398	tags=61%, list=32%, signal=42%	56033/887/6423/7042/6474/6422/5979/7043/5021/6664/8626/2254/6425/348093/93649/64220/10736/4838/2737/56034/1281/79633/2255/7481/579/79827/51339/3274/5915/339829/57216/27031/2735/2736/3815/2300
GO_BONE_MINERALIZATION	GO_BONE_MINERALIZATION	GO_BONE_MINERALIZATION	50	0.481794	1.80621	0.00237578	0.020768	0.0153579	2099	tags=56%, list=28%, signal=41%	3952/4958/1311/4256/54829/9365/3479/5745/4322/4921/130497/658/7043/2719/26585/7481/7291/1278/6546/5027/4208/246/154/659/4057/5251/10457/2824
GO_REGULATION_OF_SYNAPTIC_TRANSMISSION_GLUTAMATERGIC	GO_REGULATION_OF_SYNAPTIC_TRANSMISSION_GLUTAMATERGIC	GO_REGULATION_OF_SYNAPTIC_TRANSMISSION_GLUTAMATERGIC	37	0.513837	1.8288	0.00238119	0.020774	0.0153623	1733	tags=57%, list=23%, signal=44%	22871/477/2914/5649/1000/7143/5021/1268/3356/116/2911/9378/50944/9162/120892/2916/6857/54413/8029/4208/57616
GO_MESONEPHRIC_TUBULE_MORPHOGENESIS	GO_MESONEPHRIC_TUBULE_MORPHOGENESIS	GO_MESONEPHRIC_TUBULE_MORPHOGENESIS	31	0.531154	1.81838	0.00241434	0.0210215	0.0155454	1652	tags=58%, list=22%, signal=45%	2138/170690/6495/51804/130497/2246/9241/2719/7471/10736/55083/2737/26585/3237/79633/7481/5311/5087
GO_NEURON_MATURATION	GO_NEURON_MATURATION	GO_NEURON_MATURATION	24	0.578157	1.86948	0.00244164	0.0212172	0.0156901	1126	tags=46%, list=15%, signal=39%	6900/4653/84530/2046/57731/5979/577/718/30813/120892/30819
GO_EXOCYTIC_VESICLE	GO_EXOCYTIC_VESICLE	GO_EXOCYTIC_VESICLE	93	0.402382	1.66695	0.00248154	0.0214506	0.0158627	1728	tags=40%, list=23%, signal=31%	4986/6456/6616/22987/115827/24141/83849/8927/5179/3479/284612/2903/6860/4909/388662/547/9899/1809/148281/84258/6622/132204/4803/9162/7054/114088/120892/8448/4985/22895/9143/6857/7781/525/7732/5798/4311
GO_STEROID_DEHYDROGENASE_ACTIVITY_ACTING_ON_THE_CH_OH_GROUP_OF_DONORS_NAD_OR_NADP_AS_ACCEPTOR	GO_STEROID_DEHYDROGENASE_ACTIVITY_ACTING_ON_THE_CH_OH_GROUP_OF_DONORS_NAD_OR_NADP_AS_ACCEPTOR	GO_STEROID_DEHYDROGENASE_ACTIVITY_ACTING_ON_THE_CH_OH_GROUP_OF_DONORS_NAD_OR_NADP_AS_ACCEPTOR	11	-0.660191	-1.97801	0.00248301	0.0214506	0.0158627	1098	tags=73%, list=15%, signal=62%	3291/3028/7923/8608/79154/441282/10170/3284
GO_NAD_BINDING	GO_NAD_BINDING	GO_NAD_BINDING	31	-0.446634	-1.82264	0.00248663	0.0214506	0.0158627	1856	tags=61%, list=25%, signal=46%	9380/51547/4200/51548/11162/3420/3419/2597/3291/4723/3033/7923/3421/3418/3248/51084/191/127/2819
GO_NEGATIVE_REGULATION_OF_TRANSPORT	GO_NEGATIVE_REGULATION_OF_TRANSPORT	GO_NEGATIVE_REGULATION_OF_TRANSPORT	212	0.336989	1.53431	0.00248801	0.0214506	0.0158627	1207	tags=25%, list=16%, signal=21%	9370/1149/3952/3745/88/4986/4842/477/9515/11255/845/6424/1394/9607/3623/5350/3625/7032/347/4923/100507027/6865/2775/6860/6422/2335/5999/130497/11141/5021/4131/284297/2042/6622/1268/3356/347730/116/23704/3624/9734/5587/114088/120892/7881/5733/4987/1410/23072/114899/54550/80763
GO_RESPONSE_TO_BMP	GO_RESPONSE_TO_BMP	GO_RESPONSE_TO_BMP	74	0.42988	1.727	0.00251266	0.0216207	0.0159885	1508	tags=42%, list=20%, signal=34%	1749/91851/1311/8200/6423/4036/6424/1280/50964/8929/494470/392255/6422/151449/658/6262/64388/9241/6664/23213/2200/6425/348093/2719/7471/4838/26585/4038/26508/56963/199699
GO_ENDOCHONDRAL_BONE_MORPHOGENESIS	GO_ENDOCHONDRAL_BONE_MORPHOGENESIS	GO_ENDOCHONDRAL_BONE_MORPHOGENESIS	39	0.498009	1.79377	0.00253136	0.0217391	0.016076	2470	tags=67%, list=33%, signal=45%	1749/1311/4148/57642/1280/6474/7373/4322/658/4325/81578/8817/340706/1293/4208/85301/1303/1277/659/5915/1305/860/59341/7059/4323/6781
GO_GABA_ERGIC_SYNAPSE	GO_GABA_ERGIC_SYNAPSE	GO_GABA_ERGIC_SYNAPSE	43	0.509676	1.86313	0.00255183	0.0218721	0.0161744	1840	tags=65%, list=25%, signal=49%	793/2561/22865/8927/492/2596/2558/3751/53942/26059/2569/388662/2066/1268/347730/2743/9378/148/440073/57502/84631/491/6529/54413/2550/1946/26045/266727
GO_POSITIVE_REGULATION_OF_CYCLASE_ACTIVITY	GO_POSITIVE_REGULATION_OF_CYCLASE_ACTIVITY	GO_POSITIVE_REGULATION_OF_CYCLASE_ACTIVITY	13	-0.618031	-1.97552	0.00256118	0.0219095	0.0162021	383	tags=38%, list=5%, signal=37%	3208/4843/2980/1816/2981
GO_PROTEOGLYCAN_BINDING	GO_PROTEOGLYCAN_BINDING	GO_PROTEOGLYCAN_BINDING	15	0.646932	1.84097	0.00262718	0.0224284	0.0165858	2200	tags=87%, list=30%, signal=61%	1311/1280/9353/3273/2335/26279/3371/1289/3075/4023/10457/7057/8646
GO_CATALYTIC_ACTIVITY_ACTING_ON_RNA	GO_CATALYTIC_ACTIVITY_ACTING_ON_RNA	GO_CATALYTIC_ACTIVITY_ACTING_ON_RNA	121	-0.274863	-1.59941	0.00263203	0.0224284	0.0165858	4488	tags=94%, list=60%, signal=38%	23405/255967/158234/441250/10569/7919/8559/81488/5430/6041/167227/170506/192669/80755/54505/196074/221078/1656/2081/129450/1654/79828/54464/80745/54901/22894/81627/54482/79691/51095/57721/57461/1662/23438/79068/55253/80222/90957/57062/1655/8634/5511/387338/57470/65080/328/661/51067/339175/22907/5437/23404/10056/60528/2237/23016/114049/54606/9533/93587/283459/5188/28960/83707/4234/54920/283989/270…
GO_SODIUM_CHANNEL_ACTIVITY	GO_SODIUM_CHANNEL_ACTIVITY	GO_SODIUM_CHANNEL_ACTIVITY	16	0.641264	1.84557	0.00266387	0.0226558	0.0167539	841	tags=62%, list=11%, signal=56%	259232/6327/6332/55800/6331/55515/6329/6326/2901/11280
GO_LEUKOCYTE_MIGRATION	GO_LEUKOCYTE_MIGRATION	GO_LEUKOCYTE_MIGRATION	163	-0.252835	-1.51816	0.00270799	0.0229866	0.0169986	752	tags=22%, list=10%, signal=20%	100/2921/29108/79148/3557/623/6280/51744/414062/6367/6846/1907/3674/2920/84830/326/708/4282/4312/8174/6356/1088/3543/1908/148823/8784/5196/10344/796/6278/3512/2838/6370/1113/57126/7441
GO_NEUTROPHIL_MIGRATION	GO_NEUTROPHIL_MIGRATION	GO_NEUTROPHIL_MIGRATION	36	-0.428331	-1.88064	0.00272385	0.0230417	0.0170393	801	tags=44%, list=11%, signal=40%	6369/2921/3557/6280/414062/6367/6846/1907/2920/708/6356/1908/5196/10344/6370/57126
GO_ANTIOXIDANT_ACTIVITY	GO_ANTIOXIDANT_ACTIVITY	GO_ANTIOXIDANT_ACTIVITY	42	-0.405172	-1.85903	0.00272496	0.0230417	0.0170393	1708	tags=57%, list=23%, signal=44%	9446/83667/10587/6415/373156/6647/2879/10935/4257/4259/84817/7001/10549/2936/140809/2876/6280/2954/3043/2950/4504/213/3046/3039
GO_NEGATIVE_REGULATION_OF_DEVELOPMENTAL_PROCESS	GO_NEGATIVE_REGULATION_OF_DEVELOPMENTAL_PROCESS	GO_NEGATIVE_REGULATION_OF_DEVELOPMENTAL_PROCESS	416	0.299106	1.41625	0.00273028	0.0230423	0.0170398	2409	tags=44%, list=32%, signal=31%	9370/3952/6657/2248/4223/340533/22871/2290/7704/6900/7060/8200/6423/140862/9607/202151/30012/3623/22891/9353/1285/9464/4804/144165/4916/54829/6096/11075/7042/4133/575/8929/3479/51804/6860/9723/6496/3273/56920/6422/7058/25937/2045/10718/5999/130497/223117/3776/577/2066/1809/7143/51378/9241/23414/6935/6695/146760/80014/93166/6664/8626/3249/116/23213/2254/3624/2200/4212/79191/6425/2202/348093/283659…
GO_ESTABLISHMENT_OF_PROTEIN_LOCALIZATION_TO_MITOCHONDRIAL_MEMBRANE	GO_ESTABLISHMENT_OF_PROTEIN_LOCALIZATION_TO_MITOCHONDRIAL_MEMBRANE	GO_ESTABLISHMENT_OF_PROTEIN_LOCALIZATION_TO_MITOCHONDRIAL_MEMBRANE	10	-0.663298	-1.91311	0.00276798	0.0233157	0.0172419	1999	tags=80%, list=27%, signal=59%	808/90580/56993/285521/51079/26519/26517/140823
GO_CARDIAC_MUSCLE_CELL_CONTRACTION	GO_CARDIAC_MUSCLE_CELL_CONTRACTION	GO_CARDIAC_MUSCLE_CELL_CONTRACTION	33	0.519665	1.81054	0.00281134	0.023607	0.0174573	1941	tags=61%, list=26%, signal=45%	477/6327/55800/5350/6331/287/6262/781/6444/23704/775/29119/2258/10052/2702/3753/3762/9992/3741/2257
GO_ENDOPEPTIDASE_ACTIVITY	GO_ENDOPEPTIDASE_ACTIVITY	GO_ENDOPEPTIDASE_ACTIVITY	166	-0.24013	-1.46148	0.00281329	0.023607	0.0174573	968	tags=30%, list=13%, signal=26%	5689/826/81502/327/114769/2161/8904/5646/29108/79148/8751/164656/9718/146547/5696/8192/7064/5691/5699/5688/5698/79258/9028/4321/64499/4312/9313/5650/838/4314/26085/43849/1675/7177/834/25823/11012/11202/260434/5645/4319/23436/25818/1178/4225/2160/23430/5644/3026
GO_NEGATIVE_REGULATION_OF_COLD_INDUCED_THERMOGENESIS	GO_NEGATIVE_REGULATION_OF_COLD_INDUCED_THERMOGENESIS	GO_NEGATIVE_REGULATION_OF_COLD_INDUCED_THERMOGENESIS	26	0.563256	1.86063	0.00282513	0.0236612	0.0174974	310	tags=19%, list=4%, signal=18%	9370/1149/3226/4883/2303
GO_AZUROPHIL_GRANULE_MEMBRANE	GO_AZUROPHIL_GRANULE_MEMBRANE	GO_AZUROPHIL_GRANULE_MEMBRANE	23	-0.506285	-1.90002	0.00288194	0.024091	0.0178153	1205	tags=48%, list=16%, signal=40%	1650/374395/55004/4257/25798/8904/353189/11010/5284/1088/401258
GO_POSITIVE_REGULATION_OF_CATION_CHANNEL_ACTIVITY	GO_POSITIVE_REGULATION_OF_CATION_CHANNEL_ACTIVITY	GO_POSITIVE_REGULATION_OF_CATION_CHANNEL_ACTIVITY	35	0.515737	1.81455	0.00293601	0.0244965	0.0181151	2175	tags=66%, list=29%, signal=47%	3747/3736/88/2259/5649/4923/287/57158/781/9472/30819/126755/219527/54413/844/5311/9992/3746/154/144245/6271/8787/84766
GO_GLUTAMATE_RECEPTOR_ACTIVITY	GO_GLUTAMATE_RECEPTOR_ACTIVITY	GO_GLUTAMATE_RECEPTOR_ACTIVITY	13	0.660393	1.79401	0.00300495	0.0250242	0.0185054	2253	tags=92%, list=30%, signal=65%	2914/2903/2901/2891/2911/2892/2916/2893/2917/2894/2905/2897
GO_REGULATION_OF_MEMBRANE_PERMEABILITY	GO_REGULATION_OF_MEMBRANE_PERMEABILITY	GO_REGULATION_OF_MEMBRANE_PERMEABILITY	28	-0.458618	-1.82817	0.00306305	0.0254598	0.0188275	604	tags=29%, list=8%, signal=26%	1869/2810/400916/84266/637/292/4504/388364
GO_DIVALENT_INORGANIC_CATION_TRANSPORT	GO_DIVALENT_INORGANIC_CATION_TRANSPORT	GO_DIVALENT_INORGANIC_CATION_TRANSPORT	202	0.33076	1.50134	0.00310532	0.0257624	0.0190513	2290	tags=46%, list=31%, signal=33%	259232/80036/3357/4842/477/2259/2823/845/779/1394/5350/117/56923/492/4923/100507027/287/2775/2903/25769/4638/785/5024/5999/57338/6262/57158/781/11141/6622/55283/3356/7220/775/342372/148/9472/728215/4987/4985/79054/491/6387/3708/2916/493/2847/844/1756/3709/6376/7781/5311/6546/5138/115352/5027/6363/9992/4644/64805/777/2534/1141/6263/57419/6261/10203/65267/286097/6271/5159/9651/6547/8787/930/2905/27…
GO_MOTILE_CILIUM	GO_MOTILE_CILIUM	GO_MOTILE_CILIUM	67	0.417569	1.64946	0.00313244	0.0259385	0.0191815	2317	tags=55%, list=31%, signal=38%	6954/259289/6869/147700/6865/140880/9576/8701/57821/84229/8382/79781/79659/200162/285335/152015/257044/83449/1767/493/25981/154865/5311/374407/255101/84288/26256/4117/135138/348807/23002/158067/164684/11337/1770/4867/2736
GO_DNA_DEPENDENT_DNA_REPLICATION	GO_DNA_DEPENDENT_DNA_REPLICATION	GO_DNA_DEPENDENT_DNA_REPLICATION	66	-0.329903	-1.74174	0.00314416	0.0259506	0.0191905	2017	tags=55%, list=27%, signal=40%	4796/56655/997/84296/11284/64785/6742/7884/9093/5557/51659/5423/6119/5427/9837/23649/5888/5982/3159/990/5425/10189/30968/4171/63922/222229/5424/5111/898/4176/57418/4174/4998/81620/8318/201254
GO_TRANSMEMBRANE_RECEPTOR_PROTEIN_TYROSINE_KINASE_SIGNALING_PATHWAY	GO_TRANSMEMBRANE_RECEPTOR_PROTEIN_TYROSINE_KINASE_SIGNALING_PATHWAY	GO_TRANSMEMBRANE_RECEPTOR_PROTEIN_TYROSINE_KINASE_SIGNALING_PATHWAY	318	0.308442	1.44067	0.00315153	0.0259506	0.0191905	2391	tags=41%, list=32%, signal=29%	9370/3952/5015/8483/2248/6456/4915/4653/9068/147372/2250/131405/1285/4804/4916/347/2303/9365/5063/2690/367/285220/3479/4909/2046/3273/4921/255324/9965/2045/5979/10718/2674/57608/2246/5157/2066/51378/1136/23768/2042/6622/9241/3645/3249/3486/23213/3484/2254/2202/2252/10580/4803/93649/50617/5617/5587/7471/1949/2692/7074/3488/534/143686/56034/26585/2321/8828/79633/2260/2051/145957/55816/8817/2255/340…
GO_REGULATION_OF_SODIUM_ION_TRANSMEMBRANE_TRANSPORTER_ACTIVITY	GO_REGULATION_OF_SODIUM_ION_TRANSMEMBRANE_TRANSPORTER_ACTIVITY	GO_REGULATION_OF_SODIUM_ION_TRANSMEMBRANE_TRANSPORTER_ACTIVITY	26	0.560813	1.85256	0.0031575	0.0259506	0.0191905	2039	tags=62%, list=27%, signal=45%	477/6327/55800/130497/81832/53826/5348/23072/7402/57520/1756/53828/486/65267/2257/54800
GO_REGULATION_OF_TRANSCRIPTION_INVOLVED_IN_G1_S_TRANSITION_OF_MITOTIC_CELL_CYCLE	GO_REGULATION_OF_TRANSCRIPTION_INVOLVED_IN_G1_S_TRANSITION_OF_MITOTIC_CELL_CYCLE	GO_REGULATION_OF_TRANSCRIPTION_INVOLVED_IN_G1_S_TRANSITION_OF_MITOTIC_CELL_CYCLE	16	-0.575936	-1.99848	0.00315751	0.0259506	0.0191905	1648	tags=75%, list=22%, signal=59%	1874/7027/7298/6241/990/5111/898/1869/2672/4998/81620/8318
GO_RESPONSE_TO_ZINC_ION	GO_RESPONSE_TO_ZINC_ION	GO_RESPONSE_TO_ZINC_ION	30	-0.460043	-1.87205	0.00321947	0.0264105	0.0195305	1055	tags=50%, list=14%, signal=43%	4502/23400/445/1396/706/3795/4494/23498/7780/4493/4495/4504/4496/760/4499
GO_NEGATIVE_REGULATION_OF_CELL_DEVELOPMENT	GO_NEGATIVE_REGULATION_OF_CELL_DEVELOPMENT	GO_NEGATIVE_REGULATION_OF_CELL_DEVELOPMENT	153	0.354626	1.57105	0.00323477	0.0264865	0.0195868	2031	tags=44%, list=27%, signal=33%	6657/340533/22871/2290/6900/30012/22891/9353/4804/4916/11075/4133/8929/3479/6860/9723/6496/56920/2045/10718/5999/223117/2066/1809/7143/9241/6695/146760/6664/116/2200/79191/283659/10631/1400/653464/120892/4168/57540/4838/2737/1949/152330/2258/4038/1281/494551/1903/54413/56963/6376/10371/8829/4211/374946/5087/3196/7025/23111/1946/3199/2043/23500/4057/9423/1840/93650
GO_POSITIVE_REGULATION_OF_CELL_DIFFERENTIATION	GO_POSITIVE_REGULATION_OF_CELL_DIFFERENTIATION	GO_POSITIVE_REGULATION_OF_CELL_DIFFERENTIATION	415	0.298155	1.41234	0.00325033	0.0265645	0.0196444	2404	tags=43%, list=32%, signal=31%	9370/6657/1272/1496/22871/2290/7704/4915/4653/8200/55885/347733/27063/6423/4036/6424/202151/22891/9353/4804/1002/5649/4916/9699/5063/11075/7042/367/185/6474/575/8929/3479/6860/150572/4747/392255/6660/91584/6422/2335/4921/25937/151449/55714/5979/1000/4135/658/91653/1809/57795/11141/84258/7043/4131/4674/2042/1268/26011/6935/3356/6664/8626/6783/116/3486/57611/3624/23363/79191/23426/341676/4803/93649…
GO_COCHLEA_DEVELOPMENT	GO_COCHLEA_DEVELOPMENT	GO_COCHLEA_DEVELOPMENT	25	0.560311	1.83849	0.00328616	0.0268075	0.0198241	925	tags=48%, list=12%, signal=42%	2138/793/2561/4916/2558/6495/53904/3776/6935/3249/5816/3777
GO_SPLICEOSOMAL_COMPLEX	GO_SPLICEOSOMAL_COMPLEX	GO_SPLICEOSOMAL_COMPLEX	90	-0.292034	-1.61647	0.00330388	0.0268504	0.0198559	4761	tags=97%, list=64%, signal=35%	140890/8233/57703/10283/55285/51747/25949/5411/55599/58155/10569/7919/55119/8559/85437/3550/27336/11193/25766/51503/55660/23451/1153/55094/153527/23524/6936/2483/3189/91603/22828/55015/988/10181/57461/8899/9939/51322/3192/22938/220988/51631/1655/84991/3190/10291/10713/5511/4670/9128/11338/6434/27238/51428/4116/10946/27258/26121/6626/27339/9343/3185/55954/6631/5935/6632/4809/4904/10450/9775/3958/1…
GO_RIBONUCLEOPROTEIN_COMPLEX_BINDING	GO_RIBONUCLEOPROTEIN_COMPLEX_BINDING	GO_RIBONUCLEOPROTEIN_COMPLEX_BINDING	66	-0.328578	-1.73474	0.00330707	0.0268504	0.0198559	2810	tags=68%, list=38%, signal=43%	1655/55037/5018/23107/10209/26121/6626/1965/7374/54915/55147/6185/1938/10084/60678/6631/90850/10419/5935/23481/27044/90459/6632/54496/2146/9775/10465/1984/27335/4830/3954/92609/23246/5499/3921/80149/3692/115416/8225/6176/51042/8260/143244/708/79727
GO_ANION_TRANSMEMBRANE_TRANSPORTER_ACTIVITY	GO_ANION_TRANSMEMBRANE_TRANSPORTER_ACTIVITY	GO_ANION_TRANSMEMBRANE_TRANSPORTER_ACTIVITY	128	-0.262606	-1.53908	0.00330974	0.0268504	0.0198559	827	tags=23%, list=11%, signal=21%	6513/1468/219855/293/200931/6576/10998/6536/353189/10050/8671/9022/84879/292/92745/55065/441509/6535/9635/9963/123264/1811/1179/9058/266675/246213/54831/140679/340024/22802
GO_BONE_GROWTH	GO_BONE_GROWTH	GO_BONE_GROWTH	24	0.568417	1.83799	0.00336025	0.02721	0.0201218	2023	tags=67%, list=27%, signal=49%	3952/1311/4148/57642/7373/4322/4921/54796/2121/81578/340706/1293/85301/1303/3953/5915
GO_CELL_CELL_SIGNALING_INVOLVED_IN_CARDIAC_CONDUCTION	GO_CELL_CELL_SIGNALING_INVOLVED_IN_CARDIAC_CONDUCTION	GO_CELL_CELL_SIGNALING_INVOLVED_IN_CARDIAC_CONDUCTION	15	0.639123	1.81875	0.00339235	0.0274176	0.0202753	1854	tags=73%, list=25%, signal=55%	845/55800/6331/287/6262/781/775/10052/2702/3762/3741
GO_REGULATION_OF_NEUROTRANSMITTER_RECEPTOR_ACTIVITY	GO_REGULATION_OF_NEUROTRANSMITTER_RECEPTOR_ACTIVITY	GO_REGULATION_OF_NEUROTRANSMITTER_RECEPTOR_ACTIVITY	35	0.512358	1.80266	0.00339836	0.0274176	0.0202753	2329	tags=66%, list=31%, signal=45%	88/22871/4884/5649/1740/2903/4747/81832/2891/50944/2892/23467/54413/2893/4208/154/1612/54800/8787/66004/57555/1393/1742
GO_DENDRITE_DEVELOPMENT	GO_DENDRITE_DEVELOPMENT	GO_DENDRITE_DEVELOPMENT	101	0.390423	1.64115	0.00340577	0.027427	0.0202823	1918	tags=43%, list=26%, signal=32%	1496/22871/22891/124925/5649/5063/9201/4133/4135/577/11141/1136/4131/23363/4130/23426/11178/50944/29993/653464/120892/4168/23316/6792/23072/7074/4038/1627/57520/80243/57118/54413/10371/8829/4208/3196/5592/2534/1141/7436/2043/55607/23271
GO_GLUTAMATE_SECRETION	GO_GLUTAMATE_SECRETION	GO_GLUTAMATE_SECRETION	25	0.558939	1.83398	0.00347805	0.0279579	0.0206749	2065	tags=64%, list=28%, signal=46%	4915/6616/11255/4923/6860/6622/8499/22999/6857/6507/5027/552/9256/2917/8497/57030
GO_ORGANIC_HYDROXY_COMPOUND_TRANSPORT	GO_ORGANIC_HYDROXY_COMPOUND_TRANSPORT	GO_ORGANIC_HYDROXY_COMPOUND_TRANSPORT	99	0.396178	1.65733	0.00351443	0.0281988	0.020853	1569	tags=37%, list=21%, signal=30%	9370/3952/3745/6555/4986/4842/6530/11255/1394/160728/9607/83849/1066/185/6860/159963/23539/148281/84258/5021/6622/1268/3356/5444/5244/64220/6531/1191/133418/6387/6857/19/1588/9194/201780/364/7432
GO_EMBRYONIC_FORELIMB_MORPHOGENESIS	GO_EMBRYONIC_FORELIMB_MORPHOGENESIS	GO_EMBRYONIC_FORELIMB_MORPHOGENESIS	12	0.672596	1.79405	0.00355602	0.0284248	0.0210201	1487	tags=67%, list=20%, signal=53%	2019/6474/130497/8626/775/3235/8434/7291
GO_CLUSTER_OF_ACTIN_BASED_CELL_PROJECTIONS	GO_CLUSTER_OF_ACTIN_BASED_CELL_PROJECTIONS	GO_CLUSTER_OF_ACTIN_BASED_CELL_PROJECTIONS	65	-0.323297	-1.7022	0.00355824	0.0284248	0.0210201	695	tags=25%, list=9%, signal=23%	9368/83715/10518/10400/53841/4640/51181/6550/81693/54825/55600/8435/1811/762/1816/340024
GO_ANIMAL_ORGAN_FORMATION	GO_ANIMAL_ORGAN_FORMATION	GO_ANIMAL_ORGAN_FORMATION	28	0.550596	1.86133	0.00356199	0.0284248	0.0210201	1685	tags=57%, list=23%, signal=44%	2138/4036/9464/10716/367/6495/4909/2246/9241/8626/23213/2737/2260/2255/579/4208
GO_POSITIVE_REGULATION_OF_TRANSMEMBRANE_TRANSPORT	GO_POSITIVE_REGULATION_OF_TRANSMEMBRANE_TRANSPORT	GO_POSITIVE_REGULATION_OF_TRANSMEMBRANE_TRANSPORT	103	0.390461	1.64395	0.00357679	0.0284433	0.0210338	2050	tags=45%, list=27%, signal=33%	9370/3747/3736/88/4986/4842/2259/5649/4923/287/3479/9965/482/6262/57158/781/3359/3779/718/6622/5348/7220/10580/2719/9472/30819/5174/113451/126755/219527/54413/844/1756/6376/5311/3753/5027/9992/25999/3746/154/144245/65267/6271/8787/930
GO_PEROXISOMAL_TRANSPORT	GO_PEROXISOMAL_TRANSPORT	GO_PEROXISOMAL_TRANSPORT	27	-0.464289	-1.8232	0.00357724	0.0284433	0.0210338	2774	tags=85%, list=37%, signal=54%	5830/7322/8310/4358/7316/55670/26061/5825/26063/30/5191/10901/196743/5195/219743/373156/3155/5192/2053/7311/10005/4843/570
GO_POSTSYNAPTIC_SPECIALIZATION_ORGANIZATION	GO_POSTSYNAPTIC_SPECIALIZATION_ORGANIZATION	GO_POSTSYNAPTIC_SPECIALIZATION_ORGANIZATION	20	0.588415	1.81971	0.00363521	0.028852	0.021336	977	tags=45%, list=13%, signal=39%	22871/5649/4916/2596/1740/1000/347730/9378/50944
GO_POSTSYNAPSE_ASSEMBLY	GO_POSTSYNAPSE_ASSEMBLY	GO_POSTSYNAPSE_ASSEMBLY	17	0.611137	1.77966	0.00364663	0.0288905	0.0213645	2160	tags=76%, list=29%, signal=54%	22871/4916/2596/1000/347730/9378/50944/57502/4038/54413/26045/9863/57555
GO_REGULATION_OF_NEURAL_PRECURSOR_CELL_PROLIFERATION	GO_REGULATION_OF_NEURAL_PRECURSOR_CELL_PROLIFERATION	GO_REGULATION_OF_NEURAL_PRECURSOR_CELL_PROLIFERATION	31	0.521418	1.78504	0.00368008	0.0290662	0.0214944	2675	tags=71%, list=36%, signal=46%	2290/4036/131405/5803/6496/1000/116/120892/57540/2737/50937/5629/6376/7424/10763/2735/2736/51286/2316/27185/2309/4763
GO_DORSAL_SPINAL_CORD_DEVELOPMENT	GO_DORSAL_SPINAL_CORD_DEVELOPMENT	GO_DORSAL_SPINAL_CORD_DEVELOPMENT	10	0.698301	1.75508	0.00368203	0.0290662	0.0214944	1948	tags=90%, list=26%, signal=67%	5081/8022/151449/7471/5629/6886/374946/266727/23500
GO_METANEPHROS_DEVELOPMENT	GO_METANEPHROS_DEVELOPMENT	GO_METANEPHROS_DEVELOPMENT	40	0.492912	1.78498	0.0037261	0.0293614	0.0217127	1646	tags=50%, list=22%, signal=39%	9370/2138/793/6495/51804/25937/5979/130497/2200/79191/2719/10736/55083/2737/5455/26585/79633/2255/5311/10409
GO_ORGANELLAR_SMALL_RIBOSOMAL_SUBUNIT	GO_ORGANELLAR_SMALL_RIBOSOMAL_SUBUNIT	GO_ORGANELLAR_SMALL_RIBOSOMAL_SUBUNIT	15	-0.582044	-1.9707	0.00377214	0.029671	0.0219417	2811	tags=93%, list=38%, signal=58%	63931/23107/55168/64963/51021/28957/60488/64960/51081/51116/64951/64949/6183/65993
GO_INNERVATION	GO_INNERVATION	GO_INNERVATION	16	0.63117	1.81652	0.0038018	0.0297977	0.0220354	1499	tags=62%, list=20%, signal=50%	84570/4884/2561/2558/494470/4909/5979/23213/10371/8829
GO_VOLTAGE_GATED_CALCIUM_CHANNEL_ACTIVITY	GO_VOLTAGE_GATED_CALCIUM_CHANNEL_ACTIVITY	GO_VOLTAGE_GATED_CALCIUM_CHANNEL_ACTIVITY	16	0.631102	1.81632	0.0038018	0.0297977	0.0220354	2558	tags=94%, list=34%, signal=62%	779/785/781/11141/1268/775/5311/777/9256/6261/773/8912/3685/117144/57685
GO_NEURAL_TUBE_DEVELOPMENT	GO_NEURAL_TUBE_DEVELOPMENT	GO_NEURAL_TUBE_DEVELOPMENT	69	0.424445	1.68754	0.00387282	0.0302824	0.0223938	2675	tags=57%, list=36%, signal=37%	2019/5081/6423/4036/131405/144165/7042/6422/151449/27023/9241/6664/145258/6297/57167/7471/4838/2737/57545/5629/7291/115908/9839/5311/51339/5754/23432/10395/57216/8646/27031/5727/2736/10512/677/27152/6659/4040/4763
GO_SARCOMERE_ORGANIZATION	GO_SARCOMERE_ORGANIZATION	GO_SARCOMERE_ORGANIZATION	27	0.536484	1.79874	0.00387741	0.0302824	0.0223938	2638	tags=78%, list=35%, signal=50%	88/11155/7140/845/27063/51804/8736/7139/23363/5629/4604/844/4208/4621/80206/58529/1906/1073/825/11214/5573
GO_MONOAMINE_TRANSPORT	GO_MONOAMINE_TRANSPORT	GO_MONOAMINE_TRANSPORT	38	0.494975	1.76922	0.00390208	0.0303702	0.0224587	801	tags=39%, list=11%, signal=35%	3745/4986/4842/6530/11255/1394/9607/83849/6860/148281/84258/5021/6622/1268/3356
GO_SUBSTRATE_DEPENDENT_CELL_MIGRATION	GO_SUBSTRATE_DEPENDENT_CELL_MIGRATION	GO_SUBSTRATE_DEPENDENT_CELL_MIGRATION	15	0.633653	1.80318	0.00390247	0.0303702	0.0224587	2090	tags=80%, list=28%, signal=58%	9353/2046/2335/4628/22801/8828/10371/8829/7424/64805/9423/6091
GO_ORGANELLE_ENVELOPE_LUMEN	GO_ORGANELLE_ENVELOPE_LUMEN	GO_ORGANELLE_ENVELOPE_LUMEN	44	-0.382549	-1.7835	0.00395535	0.0307274	0.0227229	1771	tags=61%, list=24%, signal=47%	51012/1340/204/90580/57019/84300/2671/4725/6647/23568/6472/402/2647/30968/10131/51142/1841/6770/26519/7064/26517/26521/27166/400916/4713/84269/3284
GO_PEPTIDYL_ASPARAGINE_MODIFICATION	GO_PEPTIDYL_ASPARAGINE_MODIFICATION	GO_PEPTIDYL_ASPARAGINE_MODIFICATION	17	-0.523787	-1.86308	0.00396238	0.0307277	0.0227231	2961	tags=88%, list=40%, signal=53%	56886/7327/4245/100128731/8818/6185/29880/4247/1603/6184/1650/256281/432/54344/124872
GO_POSITIVE_REGULATION_OF_EMBRYONIC_DEVELOPMENT	GO_POSITIVE_REGULATION_OF_EMBRYONIC_DEVELOPMENT	GO_POSITIVE_REGULATION_OF_EMBRYONIC_DEVELOPMENT	15	0.63295	1.80118	0.00400449	0.0309996	0.0229242	1032	tags=53%, list=14%, signal=46%	5015/367/6495/3479/51804/130497/26011/7471
GO_NEGATIVE_REGULATION_OF_TRANSMEMBRANE_RECEPTOR_PROTEIN_SERINE_THREONINE_KINASE_SIGNALING_PATHWAY	GO_NEGATIVE_REGULATION_OF_TRANSMEMBRANE_RECEPTOR_PROTEIN_SERINE_THREONINE_KINASE_SIGNALING_PATHWAY	GO_NEGATIVE_REGULATION_OF_TRANSMEMBRANE_RECEPTOR_PROTEIN_SERINE_THREONINE_KINASE_SIGNALING_PATHWAY	59	0.440968	1.69505	0.00403029	0.0311264	0.023018	2038	tags=47%, list=27%, signal=35%	1149/23089/8483/91851/6423/4036/54829/50964/3175/6422/168002/64388/7043/9241/2200/348093/7471/124857/4052/26585/135228/199699/9480/23111/9863/79674/56937/858
GO_HORMONE_ACTIVITY	GO_HORMONE_ACTIVITY	GO_HORMONE_ACTIVITY	46	-0.377519	-1.76381	0.00403503	0.0311264	0.023018	635	tags=37%, list=9%, signal=34%	8862/4828/90226/183/284207/1907/51083/1908/796/5539/2980/6370/2641/4295/10022/5697/797
GO_PROTON_TRANSMEMBRANE_TRANSPORTER_ACTIVITY	GO_PROTON_TRANSMEMBRANE_TRANSPORTER_ACTIVITY	GO_PROTON_TRANSMEMBRANE_TRANSPORTER_ACTIVITY	43	-0.398114	-1.85221	0.00420621	0.03239	0.0239524	1395	tags=51%, list=19%, signal=42%	1528/9296/5250/6834/10312/3954/29988/489/1327/1347/1349/1329/5002/1351/56901/9114/9377/113655/6550/533/140679/92736
GO_CELL_RECOGNITION	GO_CELL_RECOGNITION	GO_CELL_RECOGNITION	63	0.439774	1.71053	0.00421837	0.0324269	0.0239796	1499	tags=43%, list=20%, signal=35%	56130/2290/6900/55118/91624/2596/27255/575/79937/1047/1462/2042/49/1268/7275/81035/4978/50863/4685/1949/23705/133418/152330/56141/84466/10371/8829
GO_CELLULAR_RESPONSE_TO_COPPER_ION	GO_CELLULAR_RESPONSE_TO_COPPER_ION	GO_CELLULAR_RESPONSE_TO_COPPER_ION	15	-0.579047	-1.96056	0.00423947	0.0324755	0.0240156	395	tags=53%, list=5%, signal=51%	26/4502/4494/4493/4495/4504/4496/4499
GO_ER_TO_GOLGI_TRANSPORT_VESICLE_MEMBRANE	GO_ER_TO_GOLGI_TRANSPORT_VESICLE_MEMBRANE	GO_ER_TO_GOLGI_TRANSPORT_VESICLE_MEMBRANE	15	-0.579423	-1.96183	0.00423947	0.0324755	0.0240156	2129	tags=80%, list=29%, signal=57%	6811/567/3107/10016/3106/22937/10175/553115/3134/6396/3105/3135
GO_NEGATIVE_REGULATION_OF_POTASSIUM_ION_TRANSPORT	GO_NEGATIVE_REGULATION_OF_POTASSIUM_ION_TRANSPORT	GO_NEGATIVE_REGULATION_OF_POTASSIUM_ION_TRANSPORT	19	0.596017	1.80431	0.00426178	0.0325897	0.0241	1689	tags=63%, list=23%, signal=49%	88/4842/845/5999/3356/116/23704/7881/3792/7432/3753/9992
GO_CARDIOCYTE_DIFFERENTIATION	GO_CARDIOCYTE_DIFFERENTIATION	GO_CARDIOCYTE_DIFFERENTIATION	65	0.413885	1.62088	0.00428986	0.0327474	0.0242167	2045	tags=46%, list=27%, signal=34%	88/4629/9464/144165/7042/3479/5999/8736/57538/26011/4628/50507/6444/23363/93649/148/11149/9472/26585/5629/4604/7291/55553/70/6546/4208/5159/80206/5915/7412
GO_RESPONSE_TO_TYPE_I_INTERFERON	GO_RESPONSE_TO_TYPE_I_INTERFERON	GO_RESPONSE_TO_TYPE_I_INTERFERON	31	-0.429275	-1.7518	0.00430291	0.0327586	0.024225	1919	tags=58%, list=26%, signal=43%	3107/3430/3106/4938/84166/6472/8772/3654/3134/10410/3105/3659/8519/3429/3394/5696/4321/3135
GO_REGULATION_OF_MITOCHONDRIAL_TRANSLATION	GO_REGULATION_OF_MITOCHONDRIAL_TRANSLATION	GO_REGULATION_OF_MITOCHONDRIAL_TRANSLATION	15	-0.576144	-1.95073	0.00430623	0.0327586	0.024225	2799	tags=93%, list=38%, signal=58%	387338/23107/51654/84881/55245/26995/84769/84300/81554/285367/6472/28958/115416/708
GO_PEPTIDE_BINDING	GO_PEPTIDE_BINDING	GO_PEPTIDE_BINDING	131	0.362542	1.58312	0.00432495	0.0328442	0.0242883	2241	tags=44%, list=30%, signal=32%	4986/887/84570/22871/4883/886/590/5746/1394/117/56923/4804/2925/7042/2690/4160/2903/5745/8685/206338/2825/2740/51555/5021/2891/1395/3624/478/4987/4985/30819/2692/1410/2892/1191/2847/2893/8322/7099/4311/7434/3841/552/3953/10333/2043/154/913/10203/3339/2028/9360/114928/10316/773/1393/948/143458
GO_NEGATIVE_REGULATION_OF_SMOOTH_MUSCLE_CELL_PROLIFERATION	GO_NEGATIVE_REGULATION_OF_SMOOTH_MUSCLE_CELL_PROLIFERATION	GO_NEGATIVE_REGULATION_OF_SMOOTH_MUSCLE_CELL_PROLIFERATION	27	0.532088	1.784	0.0043474	0.0329578	0.0243722	1736	tags=48%, list=23%, signal=37%	9370/4969/4883/347/7043/1264/3486/93649/3488/7432/4208/5592/7434
GO_NEGATIVE_REGULATION_OF_SUPRAMOLECULAR_FIBER_ORGANIZATION	GO_NEGATIVE_REGULATION_OF_SUPRAMOLECULAR_FIBER_ORGANIZATION	GO_NEGATIVE_REGULATION_OF_SUPRAMOLECULAR_FIBER_ORGANIZATION	69	0.421613	1.67628	0.00438114	0.0331564	0.0245191	1969	tags=41%, list=26%, signal=30%	1496/119/4653/9353/25802/89795/6708/11075/4133/57731/130271/50810/6622/50944/51332/1410/1191/2258/5962/29767/6710/146206/146057/25999/90102/55607/23271/80206
GO_POSITIVE_REGULATION_OF_INSULIN_SECRETION	GO_POSITIVE_REGULATION_OF_INSULIN_SECRETION	GO_POSITIVE_REGULATION_OF_INSULIN_SECRETION	26	-0.464914	-1.79689	0.00444068	0.0335493	0.0248097	1046	tags=35%, list=14%, signal=30%	6717/388581/408/29085/5950/8431/9971/114/2641
GO_CELLULAR_AMINO_ACID_METABOLIC_PROCESS	GO_CELLULAR_AMINO_ACID_METABOLIC_PROCESS	GO_CELLULAR_AMINO_ACID_METABOLIC_PROCESS	122	-0.259226	-1.50591	0.00447026	0.0337148	0.0249321	1847	tags=49%, list=25%, signal=38%	55256/5708/79587/440/5831/5719/5704/2193/5721/1743/1503/6470/8140/29968/5692/5693/5702/5694/4946/2937/25973/95/27068/6472/2747/2356/5690/5720/1644/5686/4953/5689/5184/445/54681/1312/55152/10549/23464/5714/8659/80150/10400/162417/5696/4357/65263/5709/5691/5699/435/5688/5698/23498/5625/9971/4843/2875/3067/570
GO_NEGATIVE_REGULATION_OF_ANION_TRANSPORT	GO_NEGATIVE_REGULATION_OF_ANION_TRANSPORT	GO_NEGATIVE_REGULATION_OF_ANION_TRANSPORT	12	0.666734	1.77841	0.00450428	0.0338802	0.0250544	629	tags=42%, list=8%, signal=38%	3952/11255/6424/5999/130497
GO_MEMORY	GO_MEMORY	GO_MEMORY	61	0.439288	1.69878	0.00451	0.0338802	0.0250544	2065	tags=52%, list=28%, signal=38%	57144/793/1394/22986/5649/2903/6860/25769/4909/57338/3776/81832/5021/1268/3356/4130/4803/164312/50944/7054/23316/2258/4137/266743/1141/7436/107/5176/3274/3678/6547/57030
GO_CARDIAC_SEPTUM_DEVELOPMENT	GO_CARDIAC_SEPTUM_DEVELOPMENT	GO_CARDIAC_SEPTUM_DEVELOPMENT	58	0.44464	1.70402	0.00451531	0.0338802	0.0250544	2233	tags=52%, list=30%, signal=37%	4036/9353/6586/7042/287/9421/8701/9241/23414/4628/6664/57167/64220/57493/4052/8828/5629/11174/26508/7481/8829/199699/2702/5754/659/6092/5915/6091/57216/27031
GO_TEMPERATURE_HOMEOSTASIS	GO_TEMPERATURE_HOMEOSTASIS	GO_TEMPERATURE_HOMEOSTASIS	84	0.410264	1.68744	0.00452768	0.0339152	0.0250802	1205	tags=26%, list=16%, signal=22%	9370/1149/3952/2167/3226/33/4883/5746/2303/4923/64641/8929/5021/1268/3356/116/2628/5733/4857/153/56034/79054
GO_REGULATION_OF_POSTSYNAPSE_ORGANIZATION	GO_REGULATION_OF_POSTSYNAPSE_ORGANIZATION	GO_REGULATION_OF_POSTSYNAPSE_ORGANIZATION	44	0.473786	1.74314	0.00454542	0.0339902	0.0251357	1891	tags=50%, list=25%, signal=38%	22871/5649/4916/5063/2596/2045/1000/11141/347730/9378/120892/23316/6792/7074/4038/8828/1627/54413/2534/26045/2043/55607
GO_NEURON_FATE_COMMITMENT	GO_NEURON_FATE_COMMITMENT	GO_NEURON_FATE_COMMITMENT	30	0.515143	1.75224	0.00458821	0.0342519	0.0253293	1123	tags=50%, list=15%, signal=43%	3226/2138/5081/2290/8022/30012/10716/4916/6495/120237/121643/23040/3236/7471/2737
GO_LYMPHOCYTE_MIGRATION	GO_LYMPHOCYTE_MIGRATION	GO_LYMPHOCYTE_MIGRATION	42	-0.390383	-1.79117	0.00466041	0.0347319	0.0256842	801	tags=33%, list=11%, signal=30%	6369/29108/414062/6367/6846/84830/326/8174/6356/148823/10344/6278/2838/6370
GO_KIDNEY_MORPHOGENESIS	GO_KIDNEY_MORPHOGENESIS	GO_KIDNEY_MORPHOGENESIS	48	0.46449	1.73709	0.00467456	0.0347784	0.0257186	1652	tags=52%, list=22%, signal=41%	2138/793/170690/6495/51804/25937/130497/2246/9241/79191/2719/7471/120892/10736/55083/2737/26585/3237/79633/26249/2255/7481/5311/10409/5087
GO_POSITIVE_REGULATION_OF_DEVELOPMENTAL_GROWTH	GO_POSITIVE_REGULATION_OF_DEVELOPMENTAL_GROWTH	GO_POSITIVE_REGULATION_OF_DEVELOPMENTAL_GROWTH	84	0.409839	1.68569	0.00469383	0.0348628	0.025781	2376	tags=50%, list=32%, signal=34%	3952/1002/4916/9699/2690/3479/6860/57731/2335/2066/84258/4131/23414/57611/2254/4803/9472/51761/6531/6792/2692/22999/8153/4137/6387/5629/2260/6857/8829/10409/4208/23499/1946/659/127833/9423/2247/1906/2735/23236/23025/825
GO_MATURATION_OF_SSU_RRNA_FROM_TRICISTRONIC_RRNA_TRANSCRIPT_SSU_RRNA_5_8S_RRNA_LSU_RRNA_	GO_MATURATION_OF_SSU_RRNA_FROM_TRICISTRONIC_RRNA_TRANSCRIPT_SSU_RRNA_5_8S_RRNA_LSU_RRNA_	GO_MATURATION_OF_SSU_RRNA_FROM_TRICISTRONIC_RRNA_TRANSCRIPT_SSU_RRNA_5_8S_RRNA_LSU_RRNA_	18	-0.523391	-1.84109	0.00476311	0.0353177	0.0261174	2959	tags=89%, list=40%, signal=54%	9790/79954/8945/8602/88745/705/64963/29777/84916/6223/6202/6208/3921/10607/6217/6227
GO_GASTRULATION	GO_GASTRULATION	GO_GASTRULATION	85	0.399941	1.64459	0.00485998	0.0359753	0.0266037	2258	tags=45%, list=30%, signal=32%	9370/5015/6657/2138/6423/1301/9421/1295/6422/2335/130497/9241/26011/3624/145258/2719/10736/4838/1290/2260/8091/7481/6886/1289/3679/3196/1303/90102/659/3678/7479/1284/57216/8646/3909/27031/83595/51176
GO_NUCLEOID	GO_NUCLEOID	GO_NUCLEOID	19	-0.524182	-1.87076	0.00487346	0.0360144	0.0266326	2511	tags=84%, list=34%, signal=56%	22907/7417/60528/37/26073/6742/5442/84300/55379/9361/6472/7284/55794/4350/55210/292
GO_GRANULOCYTE_MIGRATION	GO_GRANULOCYTE_MIGRATION	GO_GRANULOCYTE_MIGRATION	44	-0.376746	-1.75645	0.00500311	0.0367381	0.0271678	801	tags=39%, list=11%, signal=35%	6369/2921/3557/6280/414062/6367/6846/1907/2920/708/6356/1908/5196/10344/6278/6370/57126
GO_AZUROPHIL_GRANULE	GO_AZUROPHIL_GRANULE	GO_AZUROPHIL_GRANULE	58	-0.34972	-1.76637	0.00500346	0.0367381	0.0271678	1781	tags=52%, list=24%, signal=40%	81567/5476/2990/2517/29952/2512/6836/3614/10576/58485/2171/2717/1650/374395/55004/4257/25798/93100/10383/8904/80142/29108/353189/11010/5284/1088/51316/401258/6278/5645
GO_CLATHRIN_COATED_ENDOCYTIC_VESICLE	GO_CLATHRIN_COATED_ENDOCYTIC_VESICLE	GO_CLATHRIN_COATED_ENDOCYTIC_VESICLE	19	0.590682	1.78816	0.00500946	0.0367381	0.0271678	361	tags=26%, list=5%, signal=25%	6440/653509/6456/6439/6572
GO_REGULATION_OF_ORGANIC_ACID_TRANSPORT	GO_REGULATION_OF_ORGANIC_ACID_TRANSPORT	GO_REGULATION_OF_ORGANIC_ACID_TRANSPORT	26	0.547991	1.81021	0.00501017	0.0367381	0.0271678	2147	tags=69%, list=29%, signal=49%	3952/477/11255/4923/6860/5999/130497/6622/6529/2170/383/5027/552/2917/9900/8600/7057/1906
GO_POSITIVE_REGULATION_OF_PEPTIDE_HORMONE_SECRETION	GO_POSITIVE_REGULATION_OF_PEPTIDE_HORMONE_SECRETION	GO_POSITIVE_REGULATION_OF_PEPTIDE_HORMONE_SECRETION	34	-0.414067	-1.77533	0.00501315	0.0367381	0.0271678	825	tags=32%, list=11%, signal=29%	388581/408/29085/8862/10874/5950/8431/9971/2244/114/2641
GO_REGULATION_OF_PRESYNAPSE_ORGANIZATION	GO_REGULATION_OF_PRESYNAPSE_ORGANIZATION	GO_REGULATION_OF_PRESYNAPSE_ORGANIZATION	15	0.624923	1.77834	0.00507575	0.0371349	0.0274612	1451	tags=60%, list=19%, signal=48%	22871/22865/4916/11141/6622/347730/9378/84631/54413
GO_NEUROTRANSMITTER_UPTAKE	GO_NEUROTRANSMITTER_UPTAKE	GO_NEUROTRANSMITTER_UPTAKE	18	0.594816	1.78345	0.00510049	0.0372539	0.0275493	1639	tags=56%, list=22%, signal=43%	4842/477/6616/6530/4923/5999/6622/6531/3766/6507
GO_DETECTION_OF_MECHANICAL_STIMULUS_INVOLVED_IN_SENSORY_PERCEPTION	GO_DETECTION_OF_MECHANICAL_STIMULUS_INVOLVED_IN_SENSORY_PERCEPTION	GO_DETECTION_OF_MECHANICAL_STIMULUS_INVOLVED_IN_SENSORY_PERCEPTION	12	0.663382	1.76947	0.00513645	0.0374543	0.0276975	1778	tags=75%, list=24%, signal=57%	3736/23349/1301/63895/3356/3249/6387/161497/2534
GO_HINDBRAIN_DEVELOPMENT	GO_HINDBRAIN_DEVELOPMENT	GO_HINDBRAIN_DEVELOPMENT	60	0.43351	1.67674	0.00518615	0.0377542	0.0279192	1804	tags=40%, list=24%, signal=31%	1272/2019/1496/22891/10716/6331/124925/8929/23026/9241/4628/23544/7471/57502/1959/5629/6095/80184/3213/8941/8322/146057/3746/3199
GO_ZINC_ION_TRANSPORT	GO_ZINC_ION_TRANSPORT	GO_ZINC_ION_TRANSPORT	10	-0.646976	-1.86603	0.00521007	0.0378656	0.0280016	1289	tags=70%, list=17%, signal=58%	64116/23516/55630/29985/7780/4504/55532
GO_MESENCHYMAL_CELL_PROLIFERATION	GO_MESENCHYMAL_CELL_PROLIFERATION	GO_MESENCHYMAL_CELL_PROLIFERATION	25	0.546222	1.79226	0.00525492	0.0380794	0.0281597	1464	tags=52%, list=20%, signal=42%	9464/6495/6474/130497/6935/2254/2252/2719/10736/79633/2260/7481/5396
GO_CELL_COMMUNICATION_INVOLVED_IN_CARDIAC_CONDUCTION	GO_CELL_COMMUNICATION_INVOLVED_IN_CARDIAC_CONDUCTION	GO_CELL_COMMUNICATION_INVOLVED_IN_CARDIAC_CONDUCTION	28	0.538105	1.8191	0.00526272	0.0380794	0.0281597	1854	tags=61%, list=25%, signal=46%	477/845/55800/6331/287/482/6262/781/775/478/29119/10052/51086/2702/6546/3762/3741
GO_REGULATION_OF_BMP_SIGNALING_PATHWAY	GO_REGULATION_OF_BMP_SIGNALING_PATHWAY	GO_REGULATION_OF_BMP_SIGNALING_PATHWAY	44	0.469978	1.72914	0.00526546	0.0380794	0.0281597	1032	tags=39%, list=14%, signal=33%	91851/8200/6423/4036/6424/50964/494470/6422/64388/9241/6664/23213/2200/6425/348093/2719/7471
GO_ADENYLATE_CYCLASE_INHIBITING_G_PROTEIN_COUPLED_RECEPTOR_SIGNALING_PATHWAY	GO_ADENYLATE_CYCLASE_INHIBITING_G_PROTEIN_COUPLED_RECEPTOR_SIGNALING_PATHWAY	GO_ADENYLATE_CYCLASE_INHIBITING_G_PROTEIN_COUPLED_RECEPTOR_SIGNALING_PATHWAY	37	0.497281	1.76988	0.00534345	0.0385351	0.0284967	2147	tags=70%, list=29%, signal=50%	1129/4986/4883/11255/2914/9590/8685/3355/111/4987/4985/5064/1132/2916/1903/2847/108/1909/5138/64805/2550/107/2770/2917/1131/1906
GO_NEGATIVE_REGULATION_OF_DNA_BIOSYNTHETIC_PROCESS	GO_NEGATIVE_REGULATION_OF_DNA_BIOSYNTHETIC_PROCESS	GO_NEGATIVE_REGULATION_OF_DNA_BIOSYNTHETIC_PROCESS	14	0.640798	1.79392	0.00534601	0.0385351	0.0284967	654	tags=29%, list=9%, signal=26%	9370/27063/10715/3776
GO_PROTEIN_INSERTION_INTO_MITOCHONDRIAL_MEMBRANE	GO_PROTEIN_INSERTION_INTO_MITOCHONDRIAL_MEMBRANE	GO_PROTEIN_INSERTION_INTO_MITOCHONDRIAL_MEMBRANE	20	-0.508166	-1.82789	0.00542183	0.0390176	0.0288535	1648	tags=60%, list=22%, signal=47%	7027/90580/56993/581/285521/51079/26519/1869/2810/26517/637/140823
GO_REGULATION_OF_INSULIN_LIKE_GROWTH_FACTOR_RECEPTOR_SIGNALING_PATHWAY	GO_REGULATION_OF_INSULIN_LIKE_GROWTH_FACTOR_RECEPTOR_SIGNALING_PATHWAY	GO_REGULATION_OF_INSULIN_LIKE_GROWTH_FACTOR_RECEPTOR_SIGNALING_PATHWAY	12	0.659572	1.75931	0.00545305	0.0391498	0.0289513	1155	tags=67%, list=15%, signal=56%	8483/367/3479/3486/3484/7471/2692/3488
GO_POSITIVE_REGULATION_OF_AMINE_TRANSPORT	GO_POSITIVE_REGULATION_OF_AMINE_TRANSPORT	GO_POSITIVE_REGULATION_OF_AMINE_TRANSPORT	17	0.600674	1.74919	0.005458	0.0391498	0.0289513	1807	tags=76%, list=24%, signal=58%	3745/4986/9607/4923/6865/6860/5021/6529/6387/7432/5027/1141/552
GO_DEOXYRIBOSE_PHOSPHATE_CATABOLIC_PROCESS	GO_DEOXYRIBOSE_PHOSPHATE_CATABOLIC_PROCESS	GO_DEOXYRIBOSE_PHOSPHATE_CATABOLIC_PROCESS	13	-0.590596	-1.88782	0.00547552	0.0391777	0.0289719	2725	tags=92%, list=37%, signal=59%	55276/23583/7374/4968/1854/51071/30833/4913/79077/4521/100/79873
GO_PERIKARYON	GO_PERIKARYON	GO_PERIKARYON	55	0.443392	1.68889	0.00547971	0.0391777	0.0289719	1241	tags=38%, list=17%, signal=32%	3747/3736/3745/4986/8001/4923/60482/3751/5179/2901/79739/146760/116/775/9312/460/7054/120892/7881/1410/113451
GO_MYOTUBE_DIFFERENTIATION	GO_MYOTUBE_DIFFERENTIATION	GO_MYOTUBE_DIFFERENTIATION	44	0.468943	1.72533	0.00562549	0.0401547	0.0296943	2208	tags=59%, list=30%, signal=42%	4842/6495/6474/575/3479/51804/150572/8038/577/4868/93649/50804/9734/221662/7471/50937/90342/3792/4208/9750/552/6261/858/2323/3756/8912
GO_AXONAL_TRANSPORT	GO_AXONAL_TRANSPORT	GO_AXONAL_TRANSPORT	25	0.543259	1.78253	0.00564059	0.0401972	0.0297258	1518	tags=44%, list=20%, signal=35%	4133/1740/4747/3800/84709/547/7345/4130/4137/3798/667
GO_CYTOSOLIC_LARGE_RIBOSOMAL_SUBUNIT	GO_CYTOSOLIC_LARGE_RIBOSOMAL_SUBUNIT	GO_CYTOSOLIC_LARGE_RIBOSOMAL_SUBUNIT	26	-0.454786	-1.75775	0.0056857	0.0404	0.0298758	1272	tags=50%, list=17%, signal=42%	6133/6155/11224/25873/6142/6181/6141/6175/6132/6137/6158/6176/116832
GO_MUSCLE_CELL_MIGRATION	GO_MUSCLE_CELL_MIGRATION	GO_MUSCLE_CELL_MIGRATION	45	0.471097	1.73959	0.00568798	0.0404	0.0298758	2034	tags=51%, list=27%, signal=37%	9370/7060/9353/6495/3479/51804/50507/3486/2254/93649/10631/3488/3037/84466/8829/4208/5592/80310/9510/9732/5159/2660/5054
GO_PROTEIN_TARGETING	GO_PROTEIN_TARGETING	GO_PROTEIN_TARGETING	193	-0.23114	-1.38479	0.0057093	0.0404	0.0298758	2173	tags=49%, list=29%, signal=36%	4736/6159/9512/6746/26061/130617/9049/23463/10456/23203/6207/10300/6139/26063/208/30/51304/5191/254359/10901/10452/6222/28972/6449/196743/2064/90580/1020/5195/7385/6223/10469/56993/11261/285521/219743/6205/373156/6231/6189/3155/5192/6133/3265/6202/59286/51172/6155/3312/2053/11224/6187/5372/92609/6208/10519/6235/10755/79778/118424/25873/6142/6181/51079/6203/7311/6141/10245/3921/6175/6132/293/84885…
GO_NEURON_PROJECTION_EXTENSION	GO_NEURON_PROJECTION_EXTENSION	GO_NEURON_PROJECTION_EXTENSION	79	0.40755	1.66248	0.00570984	0.0404	0.0298758	2006	tags=46%, list=27%, signal=34%	6456/9353/1002/4916/9699/6586/9201/4133/6860/9723/56920/91584/2335/223117/7143/84258/4131/57611/10631/6792/7074/22999/4137/8828/6387/6857/54413/10371/8829/374946/23767/23499/8936/659/127833/9423
GO_MYOSIN_COMPLEX	GO_MYOSIN_COMPLEX	GO_MYOSIN_COMPLEX	27	0.525432	1.76168	0.00571499	0.0404	0.0298758	2044	tags=63%, list=27%, signal=46%	4629/4620/23026/4634/53904/57644/8736/84952/4628/72/4604/51168/10398/4644/4621/22998/283446
GO_RESPONSE_TO_INTERLEUKIN_12	GO_RESPONSE_TO_INTERLEUKIN_12	GO_RESPONSE_TO_INTERLEUKIN_12	25	-0.4437	-1.70459	0.00572828	0.040429	0.0298972	2553	tags=72%, list=34%, signal=48%	8767/961/3185/5908/829/9049/6950/1072/5721/9446/5478/6888/6647/375/6175/654483/4282/759
GO_POSITIVE_REGULATION_OF_PRODUCTION_OF_MOLECULAR_MEDIATOR_OF_IMMUNE_RESPONSE	GO_POSITIVE_REGULATION_OF_PRODUCTION_OF_MOLECULAR_MEDIATOR_OF_IMMUNE_RESPONSE	GO_POSITIVE_REGULATION_OF_PRODUCTION_OF_MOLECULAR_MEDIATOR_OF_IMMUNE_RESPONSE	31	-0.41856	-1.70807	0.00578006	0.040729	0.0301191	1163	tags=42%, list=16%, signal=36%	10459/8764/3134/5595/51744/353091/5950/4282/3567/5650/3135/25818/3596
GO_REGULATION_OF_ACTIN_FILAMENT_BASED_PROCESS	GO_REGULATION_OF_ACTIN_FILAMENT_BASED_PROCESS	GO_REGULATION_OF_ACTIN_FILAMENT_BASED_PROCESS	184	0.340433	1.53291	0.00579972	0.0407458	0.0301315	2728	tags=51%, list=37%, signal=33%	88/1496/119/343578/477/4653/171024/5350/9353/6331/25802/10178/6708/4916/5063/287/9723/57731/3273/6422/11211/5999/130271/7139/6262/7043/4868/2042/50507/54551/775/50944/51332/29119/122786/55704/2258/8153/11170/2006/6387/5962/5629/29767/7481/6376/6710/8829/146206/2702/4208/133746/10602/284266/1946/90102/246/55607/8936/5159/80206/22998/83700/57381/2824/10395/1906/7456/57216/7111/1073/2241/85458/2316/…
GO_ANTIBIOTIC_CATABOLIC_PROCESS	GO_ANTIBIOTIC_CATABOLIC_PROCESS	GO_ANTIBIOTIC_CATABOLIC_PROCESS	21	-0.512025	-1.84517	0.00580097	0.0407458	0.0301315	961	tags=52%, list=13%, signal=46%	7001/10549/2876/3043/127/6799/4504/57016/54658/3046/3039
GO_AXON_EXTENSION	GO_AXON_EXTENSION	GO_AXON_EXTENSION	54	0.440596	1.667	0.00581118	0.0407524	0.0301364	1543	tags=41%, list=21%, signal=33%	9353/1002/4916/6586/9201/4133/9723/56920/91584/2335/223117/7143/4131/57611/6792/4137/8828/6387/54413/10371/8829/374946
GO_POSITIVE_REGULATION_OF_LIPASE_ACTIVITY	GO_POSITIVE_REGULATION_OF_LIPASE_ACTIVITY	GO_POSITIVE_REGULATION_OF_LIPASE_ACTIVITY	36	0.486319	1.71279	0.00594555	0.0415782	0.0307471	2189	tags=58%, list=29%, signal=41%	3357/4915/117/56923/4916/338328/185/4909/5322/440503/3356/148/2321/2260/1909/64805/552/5159/2099/2247/10316
GO_MYELOID_LEUKOCYTE_MIGRATION	GO_MYELOID_LEUKOCYTE_MIGRATION	GO_MYELOID_LEUKOCYTE_MIGRATION	76	-0.301853	-1.62835	0.00594785	0.0415782	0.0307471	801	tags=28%, list=11%, signal=25%	6369/2921/79148/3557/6280/414062/6367/6846/1907/2920/708/4282/6356/1908/5196/10344/796/6278/6370/1113/57126
GO_RIBONUCLEOSIDE_MONOPHOSPHATE_BIOSYNTHETIC_PROCESS	GO_RIBONUCLEOSIDE_MONOPHOSPHATE_BIOSYNTHETIC_PROCESS	GO_RIBONUCLEOSIDE_MONOPHOSPHATE_BIOSYNTHETIC_PROCESS	16	-0.552688	-1.91781	0.00595964	0.0415945	0.0307591	3345	tags=88%, list=45%, signal=48%	7372/83549/2618/271/7371/3614/3615/353/7378/64077/54963/100/158/270
GO_REGULATION_OF_ACTION_POTENTIAL	GO_REGULATION_OF_ACTION_POTENTIAL	GO_REGULATION_OF_ACTION_POTENTIAL	25	0.54138	1.77637	0.00602627	0.0419929	0.0310537	1941	tags=56%, list=26%, signal=42%	3745/6331/4923/287/6262/781/1268/775/148/29119/2258/2702/1141/2257
GO_MUSCLE_FIBER_DEVELOPMENT	GO_MUSCLE_FIBER_DEVELOPMENT	GO_MUSCLE_FIBER_DEVELOPMENT	26	0.54229	1.79138	0.00605989	0.0421603	0.0311775	2038	tags=65%, list=27%, signal=48%	4629/1311/6495/6474/8736/7345/6444/23363/9734/124857/3792/4604/1756/2318/9750/6261/858
GO_TERTIARY_GRANULE_LUMEN	GO_TERTIARY_GRANULE_LUMEN	GO_TERTIARY_GRANULE_LUMEN	23	-0.47968	-1.80018	0.00610333	0.0423955	0.0313514	1803	tags=61%, list=24%, signal=46%	28988/226/5236/1512/2495/124583/5646/79792/3043/978/1471/5004/10562/10321
GO_CARDIAC_VENTRICLE_DEVELOPMENT	GO_CARDIAC_VENTRICLE_DEVELOPMENT	GO_CARDIAC_VENTRICLE_DEVELOPMENT	60	0.43196	1.67075	0.00614492	0.0425652	0.031477	1929	tags=50%, list=26%, signal=37%	6423/4036/9353/9464/6331/1301/6586/7042/9421/4634/7139/3776/6262/9241/23414/6664/93649/57167/64220/57493/4052/5629/26508/7481/199699/2702/4208/5754/659/6092
GO_REGULATION_OF_CELLULAR_COMPONENT_MOVEMENT	GO_REGULATION_OF_CELLULAR_COMPONENT_MOVEMENT	GO_REGULATION_OF_CELLULAR_COMPONENT_MOVEMENT	452	0.285549	1.35701	0.00614713	0.0425652	0.031477	2724	tags=47%, list=37%, signal=32%	9370/1496/4223/340533/477/1545/7060/4653/347733/6423/6869/5350/9353/10716/6331/91624/5649/89795/4916/347/2303/5063/7042/6865/3175/4133/287/8701/575/3479/9723/3273/56920/4638/91584/6422/2335/4921/5979/10718/57608/7139/223117/6262/2246/2066/1809/51378/23768/9241/285313/50507/3486/23213/775/2254/2252/93649/10631/9734/85407/653464/10000/5587/3036/5314/29119/131578/4286/154810/56271/4838/7074/3488/474…
GO_MITOTIC_NUCLEAR_DIVISION	GO_MITOTIC_NUCLEAR_DIVISION	GO_MITOTIC_NUCLEAR_DIVISION	132	-0.25539	-1.50021	0.00618565	0.0427141	0.031587	2062	tags=45%, list=28%, signal=33%	10460/55795/146909/4085/79643/10300/4733/5518/25906/51547/11130/286053/387/5119/29127/7283/113130/9319/11004/6790/1104/890/51433/49856/5300/896/5901/10459/990/83903/652/891/27338/7517/11065/11331/5902/898/29781/84722/54998/9133/899/55143/54461/332/9212/9088/8260/5347/81620/991/10744/4605/57026/51529/1908/285643/1761
GO_PRERIBOSOME	GO_PRERIBOSOME	GO_PRERIBOSOME	35	-0.402531	-1.74679	0.00618805	0.0427141	0.031587	3915	tags=94%, list=53%, signal=45%	153443/10412/51018/9724/27340/11103/55781/9790/79954/8945/8602/88745/55272/54663/90441/10969/705/51096/26155/23481/84916/27341/92856/4809/10436/9136/79050/23246/2091/84261/10607/3692/51042
GO_PURINE_NUCLEOSIDE_MONOPHOSPHATE_BIOSYNTHETIC_PROCESS	GO_PURINE_NUCLEOSIDE_MONOPHOSPHATE_BIOSYNTHETIC_PROCESS	GO_PURINE_NUCLEOSIDE_MONOPHOSPHATE_BIOSYNTHETIC_PROCESS	10	-0.638746	-1.84229	0.00621203	0.0428123	0.0316597	1644	tags=70%, list=22%, signal=55%	3614/3615/353/64077/100/158/270
GO_MULTICELLULAR_ORGANISMAL_MOVEMENT	GO_MULTICELLULAR_ORGANISMAL_MOVEMENT	GO_MULTICELLULAR_ORGANISMAL_MOVEMENT	24	0.553063	1.78834	0.00626782	0.0431292	0.0318941	1548	tags=50%, list=21%, signal=40%	1311/7140/845/23336/6329/7139/4130/51761/3708/844/1756/124093
GO_SERINE_HYDROLASE_ACTIVITY	GO_SERINE_HYDROLASE_ACTIVITY	GO_SERINE_HYDROLASE_ACTIVITY	73	-0.312019	-1.6557	0.0063215	0.0434307	0.0321169	396	tags=27%, list=5%, signal=26%	9028/64499/4312/5650/4314/26085/43849/1675/7177/25823/11012/11202/13/5645/23436/25818/2160/23430/5644/3026
GO_PROTEOGLYCAN_BIOSYNTHETIC_PROCESS	GO_PROTEOGLYCAN_BIOSYNTHETIC_PROCESS	GO_PROTEOGLYCAN_BIOSYNTHETIC_PROCESS	31	0.507968	1.739	0.00645429	0.0442738	0.0327404	2918	tags=77%, list=39%, signal=47%	27087/83539/222537/3479/1462/658/1463/9348/633/55454/659/9469/1634/337876/57216/1464/92126/50515/2300/51363/29940/55790/64131/176
GO_MYOBLAST_FUSION	GO_MYOBLAST_FUSION	GO_MYOBLAST_FUSION	16	0.610927	1.75826	0.00649759	0.0445014	0.0329088	2208	tags=75%, list=30%, signal=53%	4842/575/8038/577/4868/7471/50937/90342/9750/2323/3756/8912
GO_NEPHRON_MORPHOGENESIS	GO_NEPHRON_MORPHOGENESIS	GO_NEPHRON_MORPHOGENESIS	37	0.492727	1.75367	0.00655151	0.0448009	0.0331302	1652	tags=54%, list=22%, signal=42%	2138/170690/6495/51804/130497/2246/9241/79191/2719/7471/10736/55083/2737/26585/3237/79633/26249/7481/5311/5087
GO_RNA_PHOSPHODIESTER_BOND_HYDROLYSIS	GO_RNA_PHOSPHODIESTER_BOND_HYDROLYSIS	GO_RNA_PHOSPHODIESTER_BOND_HYDROLYSIS	53	-0.337349	-1.67373	0.0066221	0.0452133	0.0334352	2829	tags=72%, list=38%, signal=45%	5511/8602/88745/55651/65080/328/1478/23404/60528/2237/23016/28960/29894/283989/27044/29777/90459/10775/79042/54913/79707/51367/79002/51728/25819/10248/56915/114034/10898/23246/79033/3921/80149/10535/54512/5438/2021/6227
GO_NUCLEOTIDE_SALVAGE	GO_NUCLEOTIDE_SALVAGE	GO_NUCLEOTIDE_SALVAGE	10	-0.635293	-1.83233	0.00668531	0.0455709	0.0336996	1232	tags=60%, list=17%, signal=50%	353/7378/54963/93100/100/270
GO_ACTOMYOSIN_STRUCTURE_ORGANIZATION	GO_ACTOMYOSIN_STRUCTURE_ORGANIZATION	GO_ACTOMYOSIN_STRUCTURE_ORGANIZATION	91	0.394285	1.62787	0.00670258	0.0455709	0.0336996	2728	tags=55%, list=37%, signal=35%	88/4629/4653/11155/7140/845/27063/25802/51804/6422/8736/7139/7043/1264/4628/50507/23363/10580/122786/2006/5629/29767/4604/7481/844/8829/70/5239/64097/4208/90102/4621/55607/5159/80206/22998/10395/58529/1906/7111/1073/825/7840/11214/79822/5573/541468/7046/1901/22899
GO_ASSOCIATIVE_LEARNING	GO_ASSOCIATIVE_LEARNING	GO_ASSOCIATIVE_LEARNING	44	0.465401	1.71229	0.00670556	0.0455709	0.0336996	977	tags=36%, list=13%, signal=32%	4986/477/6616/1394/10716/5649/2558/2903/81832/7143/27023/5153/4212/4130/164312/50944
GO_REGULATION_OF_SODIUM_ION_TRANSPORT	GO_REGULATION_OF_SODIUM_ION_TRANSPORT	GO_REGULATION_OF_SODIUM_ION_TRANSPORT	48	0.455495	1.70345	0.00681144	0.046219	0.0341789	2039	tags=54%, list=27%, signal=40%	1272/4842/477/6327/55800/6331/57731/130497/482/81832/53826/5348/79570/23072/7402/57520/493/1756/6546/53828/5027/486/154/65267/2257/54800
GO_POSITIVE_REGULATION_OF_TELOMERASE_RNA_LOCALIZATION_TO_CAJAL_BODY	GO_POSITIVE_REGULATION_OF_TELOMERASE_RNA_LOCALIZATION_TO_CAJAL_BODY	GO_POSITIVE_REGULATION_OF_TELOMERASE_RNA_LOCALIZATION_TO_CAJAL_BODY	11	-0.622297	-1.86447	0.00682544	0.0462426	0.0341964	2824	tags=100%, list=38%, signal=62%	7203/8607/22948/55651/10575/10574/6950/10576/55505/10856
GO_PROTEIN_TARGETING_TO_MEMBRANE	GO_PROTEIN_TARGETING_TO_MEMBRANE	GO_PROTEIN_TARGETING_TO_MEMBRANE	88	-0.282426	-1.54388	0.00685499	0.0463714	0.0342916	2173	tags=57%, list=29%, signal=41%	4736/6159/6746/130617/23463/6207/6139/208/51304/254359/6222/6449/2064/1020/6223/11261/6205/6231/6189/6133/3265/6202/6155/11224/6187/6208/10519/6235/25873/6142/6181/6203/7311/6141/3921/6175/6132/84885/6137/6234/6188/6217/6158/6176/6209/51024/3208/6193/123264/6227
GO_REGULATION_OF_CHONDROCYTE_DIFFERENTIATION	GO_REGULATION_OF_CHONDROCYTE_DIFFERENTIATION	GO_REGULATION_OF_CHONDROCYTE_DIFFERENTIATION	25	0.537767	1.76451	0.00689403	0.0465638	0.0344339	1561	tags=56%, list=21%, signal=44%	7704/8200/6474/392255/6660/7227/658/2202/10736/2737/26585/8817/55553/579
GO_REGULATION_OF_PRODUCTION_OF_MOLECULAR_MEDIATOR_OF_IMMUNE_RESPONSE	GO_REGULATION_OF_PRODUCTION_OF_MOLECULAR_MEDIATOR_OF_IMMUNE_RESPONSE	GO_REGULATION_OF_PRODUCTION_OF_MOLECULAR_MEDIATOR_OF_IMMUNE_RESPONSE	46	-0.365735	-1.70875	0.00700655	0.0472512	0.0349422	1198	tags=39%, list=16%, signal=33%	7133/7124/10459/8764/3134/5595/51744/353091/5950/4282/3567/5650/3135/336/25818/1178/3598/3596
GO_SYMPATHETIC_NERVOUS_SYSTEM_DEVELOPMENT	GO_SYMPATHETIC_NERVOUS_SYSTEM_DEVELOPMENT	GO_SYMPATHETIC_NERVOUS_SYSTEM_DEVELOPMENT	11	0.666568	1.72407	0.00706606	0.0475796	0.0351851	1499	tags=73%, list=20%, signal=58%	9464/8929/91584/6664/8626/8828/10371/8829
GO_REGULATION_OF_NON_CANONICAL_WNT_SIGNALING_PATHWAY	GO_REGULATION_OF_NON_CANONICAL_WNT_SIGNALING_PATHWAY	GO_REGULATION_OF_NON_CANONICAL_WNT_SIGNALING_PATHWAY	14	0.634903	1.77742	0.00707705	0.0475807	0.0351859	2330	tags=86%, list=31%, signal=59%	6423/6424/22881/6422/2719/85407/7074/51339/23500/27031/4300/1601
GO_POSITIVE_REGULATION_OF_ION_TRANSMEMBRANE_TRANSPORT	GO_POSITIVE_REGULATION_OF_ION_TRANSMEMBRANE_TRANSPORT	GO_POSITIVE_REGULATION_OF_ION_TRANSMEMBRANE_TRANSPORT	79	0.40322	1.64481	0.00712686	0.0478424	0.0353795	2050	tags=48%, list=27%, signal=35%	3747/3736/88/4986/4842/2259/5649/4923/287/482/6262/57158/781/3359/3779/6622/5348/7220/9472/30819/5174/126755/219527/54413/844/1756/6376/5311/3753/5027/9992/3746/154/144245/65267/6271/8787/930
GO_EXTRACELLULAR_MATRIX_DISASSEMBLY	GO_EXTRACELLULAR_MATRIX_DISASSEMBLY	GO_EXTRACELLULAR_MATRIX_DISASSEMBLY	45	-0.36546	-1.70571	0.00716592	0.0480313	0.0355191	388	tags=27%, list=5%, signal=25%	4321/1471/4312/9313/5650/4314/7177/5645/4319/25818/5644/124056
GO_SUPEROXIDE_METABOLIC_PROCESS	GO_SUPEROXIDE_METABOLIC_PROCESS	GO_SUPEROXIDE_METABOLIC_PROCESS	27	-0.442871	-1.73909	0.00718981	0.0481181	0.0355833	575	tags=37%, list=8%, signal=34%	7124/4689/7001/183/2950/1535/4504/4843/124056/57126
GO_PENTOSE_PHOSPHATE_SHUNT	GO_PENTOSE_PHOSPHATE_SHUNT	GO_PENTOSE_PHOSPHATE_SHUNT	12	-0.602132	-1.85439	0.00724606	0.0484208	0.0358072	2337	tags=100%, list=31%, signal=69%	55276/23729/5223/64080/51071/25796/5226/6888/7086/2539/729020
GO_RESPONSE_TO_TUMOR_NECROSIS_FACTOR	GO_RESPONSE_TO_TUMOR_NECROSIS_FACTOR	GO_RESPONSE_TO_TUMOR_NECROSIS_FACTOR	122	-0.250829	-1.45713	0.00727334	0.048458	0.0358346	1198	tags=35%, list=16%, signal=30%	7133/7124/8764/5595/79092/5690/5720/10519/5686/84817/5689/445/114769/8904/80149/6369/5714/29108/6188/414062/5696/6367/8744/6846/10365/1050/5709/5691/5699/5688/5698/2950/1535/6356/2021/8784/9971/10344/834/2819/796/260434/6370
GO_RESPIRATORY_BURST	GO_RESPIRATORY_BURST	GO_RESPIRATORY_BURST	10	-0.629795	-1.81647	0.00727691	0.048458	0.0358346	1034	tags=50%, list=14%, signal=43%	4689/7001/1535/3512/124056
GO_OXIDOREDUCTASE_ACTIVITY_ACTING_ON_PAIRED_DONORS_WITH_INCORPORATION_OR_REDUCTION_OF_MOLECULAR_OXYGEN	GO_OXIDOREDUCTASE_ACTIVITY_ACTING_ON_PAIRED_DONORS_WITH_INCORPORATION_OR_REDUCTION_OF_MOLECULAR_OXYGEN	GO_OXIDOREDUCTASE_ACTIVITY_ACTING_ON_PAIRED_DONORS_WITH_INCORPORATION_OR_REDUCTION_OF_MOLECULAR_OXYGEN	56	0.440249	1.67751	0.00728467	0.048458	0.0358346	1774	tags=45%, list=24%, signal=34%	4842/2327/1545/1581/5740/64816/11283/80312/392636/1583/1589/10858/7054/26002/283208/1571/340665/8424/1586/1592/9420/1588/10826/339761/1646
GO_VENTRICULAR_CARDIAC_MUSCLE_TISSUE_DEVELOPMENT	GO_VENTRICULAR_CARDIAC_MUSCLE_TISSUE_DEVELOPMENT	GO_VENTRICULAR_CARDIAC_MUSCLE_TISSUE_DEVELOPMENT	21	0.561736	1.75429	0.00730632	0.0485285	0.0358868	1353	tags=52%, list=18%, signal=43%	4036/1301/7042/9421/4634/7139/6262/9241/23414/57493/5629
GO_REGULATION_OF_CYTOSOLIC_CALCIUM_ION_CONCENTRATION	GO_REGULATION_OF_CYTOSOLIC_CALCIUM_ION_CONCENTRATION	GO_REGULATION_OF_CYTOSOLIC_CALCIUM_ION_CONCENTRATION	152	0.346446	1.5331	0.00738111	0.0489514	0.0361995	2376	tags=55%, list=32%, signal=38%	887/3357/4842/477/793/845/1394/6869/5350/117/56923/492/4923/185/287/79608/2903/5745/5024/1258/57338/2740/6262/57158/781/5021/6622/1268/55283/3356/7220/116/2911/775/111/3777/148/9472/728215/5733/4987/2846/491/794/3708/1903/493/2847/844/1756/3709/6376/1909/147/5311/6546/5027/6363/4644/2534/552/9256/6263/3741/6261/9651/6547/930/2905/2099/2247/1906/7223/64072/773/948/3270/84502/23236/1742/3685/59341/…
GO_MULTI_ORGANISM_BEHAVIOR	GO_MULTI_ORGANISM_BEHAVIOR	GO_MULTI_ORGANISM_BEHAVIOR	35	0.496705	1.74759	0.00748078	0.0495377	0.0366331	2237	tags=54%, list=30%, signal=38%	2019/9464/2925/5179/139411/9369/5021/2922/9378/50944/7054/57502/266743/54413/1141/552/2894/6310/1393
GO_CELL_ADHESION_MEDIATED_BY_INTEGRIN	GO_CELL_ADHESION_MEDIATED_BY_INTEGRIN	GO_CELL_ADHESION_MEDIATED_BY_INTEGRIN	28	0.528891	1.78795	0.00753844	0.0497916	0.0368209	1013	tags=39%, list=14%, signal=34%	340533/1545/9358/6423/2303/7042/2046/3273/5979/2200/22801
GO_REGULATION_OF_EXTENT_OF_CELL_GROWTH	GO_REGULATION_OF_EXTENT_OF_CELL_GROWTH	GO_REGULATION_OF_EXTENT_OF_CELL_GROWTH	50	0.45662	1.71183	0.00754179	0.0497916	0.0368209	2006	tags=52%, list=27%, signal=38%	1002/4916/4133/9723/56920/91584/2335/2045/223117/7143/4131/57611/4803/6792/2258/8153/4137/6387/10371/8829/374946/23111/23499/1946/659/9423
GO_NEURON_PROJECTION_ARBORIZATION	GO_NEURON_PROJECTION_ARBORIZATION	GO_NEURON_PROJECTION_ARBORIZATION	12	0.649198	1.73163	0.00757069	0.0499075	0.0369066	1602	tags=67%, list=21%, signal=52%	22871/4036/22891/23426/120892/10371/8829/8322
