# Supplementary material for: Analysis of the Prognostic Significance and Immune Infiltration of the Amino Acid Metabolism-Related Genes in Colon Adenocarcinoma
Source: Front Genet. 2022 Aug 10;13:951461. doi: 10.3389/fgene.2022.951461 (PMC9399353; doi:10.3389/fgene.2022.951461)
Supplement: Supplementary file 8 [file Table3.xls]

## Sheet: Table S3_GO
GO analysis between two risk groups
	ONTOLOGY	ID	Description	GeneRatio	BgRatio	pvalue	p.adjust	qvalue	geneID	Count
GO:0007156	BP	GO:0007156	homophilic cell adhesion via plasma membrane adhesion molecules	107/6814	167/18862	1.68406e-13	2.1529e-09	1.96166e-09	PCDHGA2/PCDHB6/PCDH9/PCDHA10/NEXN/PCDHB5/DCHS2/PCDHA11/FAT3/PCDHGA4/IGFN1/CDH4/HMCN1/PCDHB10/PCDHGA8/PCDHGA3/PCDHA12/PCDHB7/PCDHB12/PCDHB15/CNTN2/PCDHB16/PCDHGA6/PCDHGA5/PCDHAC1/PCDHB4/CDH8/PCDHB13/CLSTN2/PCDHGA1/CDH2/PCDHGC4/CDH11/PCDHA3/PCDHGA12/PCDHGA11/PCDHGB6/OBSL1/CNTN4/CADM3/PCDHB9/CDHR2/FAT4/PCDHA2/PCDHB8/TENM3/ITGB1/PCDHGC5/PCDHGB7/PCDHGB3/CADM1/RET/PCDHGA9/PCDHA1/PTPRM/PCDHA9/PCDHB14/PC…	107
GO:0045229	BP	GO:0045229	external encapsulating structure organization	211/6814	396/18862	1.51354e-12	7.00189e-09	6.37992e-09	MATN3/COL22A1/TGFB2/MYH11/ADAMTS16/CYP1B1/ECM2/CCDC80/COL14A1/TNXB/ADAMTS18/ITGA10/COL8A2/COMP/COLQ/VCAN/LAMC1/DDR2/RECK/CAPNS1/NOXO1/COL8A1/FOXC2/ADAM15/MMP16/NF1/COL4A3/ADAMTSL3/MFAP5/CLASP1/BCL3/TLL1/HRNR/COL11A1/MMP10/CST3/FLRT2/PRDX4/CFLAR/SFRP2/LAMA4/FBN1/FN1/ADAMTS9/TPSAB1/ADAM12/COL2A1/TGFBR1/TNFRSF1A/AEBP1/SULF1/JAM3/CAPN1/ADAMTS5/VWA1/SH3PXD2A/HAS2/ITGA7/ADAMTS6/FAP/LAMB1/CRISPLD2/COL9A…	211
GO:0043062	BP	GO:0043062	extracellular structure organization	210/6814	394/18862	1.64312e-12	7.00189e-09	6.37992e-09	MATN3/COL22A1/TGFB2/MYH11/ADAMTS16/CYP1B1/ECM2/CCDC80/COL14A1/TNXB/ADAMTS18/ITGA10/COL8A2/COMP/COLQ/VCAN/LAMC1/DDR2/RECK/CAPNS1/NOXO1/COL8A1/FOXC2/ADAM15/MMP16/NF1/COL4A3/ADAMTSL3/MFAP5/CLASP1/BCL3/TLL1/COL11A1/MMP10/CST3/FLRT2/PRDX4/CFLAR/SFRP2/LAMA4/FBN1/FN1/ADAMTS9/TPSAB1/ADAM12/COL2A1/TGFBR1/TNFRSF1A/AEBP1/SULF1/JAM3/CAPN1/ADAMTS5/VWA1/SH3PXD2A/HAS2/ITGA7/ADAMTS6/FAP/LAMB1/CRISPLD2/COL9A3/ITG…	210
GO:0030198	BP	GO:0030198	extracellular matrix organization	209/6814	393/18862	2.45981e-12	7.86156e-09	7.16323e-09	MATN3/COL22A1/TGFB2/MYH11/ADAMTS16/CYP1B1/ECM2/CCDC80/COL14A1/TNXB/ADAMTS18/ITGA10/COL8A2/COMP/COLQ/VCAN/LAMC1/DDR2/RECK/CAPNS1/NOXO1/COL8A1/FOXC2/ADAM15/MMP16/NF1/COL4A3/ADAMTSL3/MFAP5/CLASP1/BCL3/TLL1/COL11A1/MMP10/CST3/FLRT2/PRDX4/CFLAR/SFRP2/LAMA4/FBN1/FN1/ADAMTS9/TPSAB1/ADAM12/COL2A1/TGFBR1/TNFRSF1A/AEBP1/SULF1/JAM3/CAPN1/ADAMTS5/VWA1/SH3PXD2A/HAS2/ITGA7/ADAMTS6/FAP/LAMB1/CRISPLD2/COL9A3/ITG…	209
GO:0098742	BP	GO:0098742	cell-cell adhesion via plasma-membrane adhesion molecules	154/6814	273/18862	5.20742e-12	1.33143e-08	1.21316e-08	CD177/PCDHGA2/PCDHB6/PCDH9/PCDHA10/CLDN11/NEXN/PCDHB5/DCHS2/TGFB2/PCDHA11/FAT3/LRRC4C/ADIPOQ/PCDHGA4/IGFN1/CLDN7/CDH4/HMCN1/PCDHB10/SPARCL1/PCDHGA8/TENM2/PCDHGA3/PCDHA12/PCDHB7/PCDHB12/PCDHB15/CLDN23/CNTN2/PCDHB16/PCDHGA6/PCDHGA5/CLDN3/NLGN1/CLDN8/PCDHAC1/PCDHB4/CDH8/PCDHB13/WNK1/REG3A/CLSTN2/TENM4/PCDHGA1/TENM1/CDH2/PCDHGC4/CDH11/PCDHA3/PCDHGA12/PCDHGA11/PCDHGB6/OBSL1/CNTN4/CADM3/PCDHB9/CDHR2/FA…	154
GO:0034329	BP	GO:0034329	cell junction assembly	219/6814	425/18862	3.98139e-11	8.48301e-08	7.72948e-08	PCDHB6/ADD2/CLDN11/ACTN2/PCDHB5/CORO2B/BSN/IGFN1/CLDN7/OXTR/MAP1B/PCDHB10/LAMC1/CRB3/MACF1/CNTNAP1/ADGRB1/NTRK2/MAP4K4/CLDN23/RHOA/PCDHB16/DST/SORBS1/CLDN3/GJC1/SIX4/NLGN1/CLDN8/CLASP1/EPHA3/PCDHB4/SIX1/CDH8/APOD/HEG1/PCDHB13/TSC1/FLRT2/PARD6A/ZDHHC12/CLSTN2/NLGN3/SNCA/FN1/MYO9A/CDH2/SLITRK4/RAB13/NRP1/CDH11/GAP43/MEF2C/JAM3/OBSL1/PCDHB9/EPHA7/GABRB2/WNT4/ACTB/FERMT2/GPM6A/LINGO2/TLN1/GJA5/CDK5/S…	219
GO:0010975	BP	GO:0010975	regulation of neuron projection development	219/6814	428/18862	9.27082e-11	1.69312e-07	1.54272e-07	KIDINS220/CNTN1/ITPKA/CDKL5/MAP2/LRRC4C/SEMA3G/BMPR2/CDC20/SNAP25/NIN/SLIT2/PAK3/MAP1B/CAMSAP2/CDH4/MAP6/CRMP1/LZTS1/DPYSL3/ATP1B2/MACF1/TIAM2/NTRK2/RHOA/NTRK3/MFSD2A/NGFR/ZNF365/CTNNA2/NLGN1/DYNLT1/METRN/ZDHHC15/EPHA3/SEMA6D/MBOAT1/PLXNA4/ABL2/TSC1/STMN2/RELN/ANKRD1/CCDC88A/DBN1/CFLAR/PRKD1/SFRP2/ATP8A2/RRN3/FN1/HECW2/CDH2/ISLR2/DHX36/DENND5A/SETX/TANC2/CAPRIN2/CARM1/NRP1/CFL1/SHOX2/EFNB3/CAMK1D…	219
GO:0036293	BP	GO:0036293	response to decreased oxygen levels	189/6814	360/18862	1.15691e-10	1.84874e-07	1.68452e-07	LEP/TGFB2/PSMB2/PSMD3/PSMD8/PSMB3/TXN2/ADIPOQ/B3GAT1/PSMA7/PSMA5/OXTR/AHCY/PSMB1/CASP1/PDLIM1/PSMB8/PSMB10/ENDOG/PHB2/CHCHD2/MGARP/EIF4EBP1/PTGIS/STUB1/ADAM15/PGK1/NOS1/NF1/CLDN3/ENO1/ITPR1/SUV39H1/ATM/TSC1/SLC8A1/ANKRD1/UBA52/CBL/DNMT3A/CFLAR/E2F1/TGFB3/NOS2/PSMB4/NOX4/RWDD3/RORA/RYR2/PSMD2/PSMC3/KCNMB1/PSME1/PIN1/PSMB5/ZFP36L1/PSMD13/PSMB9/BACH1/CRYAB/KCND2/TMBIM6/ANGPT4/CCNB1/ELOB/IRAK1/ITPR2/…	189
GO:0150116	BP	GO:0150116	regulation of cell-substrate junction organization	51/6814	69/18862	1.73801e-10	2.46874e-07	2.24945e-07	MACF1/MAP4K4/RHOA/CLASP1/EPHA3/APOD/TSC1/NRP1/WNT4/FERMT2/IQSEC1/WDPCP/SLK/KDR/COL16A1/FAM107A/DLC1/FMN1/ACTG1/ROCK2/SFRP1/ROCK1/LIMCH1/LIMS1/PEAK1/VEGFA/S100A10/GPM6B/THBS1/GREM1/MMP14/MYOC/PIK3R1/IQGAP1/PHLDB2/ACVRL1/LAMTOR2/VCL/LDB1/CLASP2/BCAS3/PTPRJ/ABL1/TEK/THY1/EFNA5/HRG/PTEN/SRC/CAMSAP3/SLC9A1	51
GO:0051893	BP	GO:0051893	regulation of focal adhesion assembly	48/6814	64/18862	2.54505e-10	2.95781e-07	2.69507e-07	MACF1/MAP4K4/RHOA/CLASP1/EPHA3/APOD/TSC1/NRP1/WNT4/FERMT2/WDPCP/SLK/KDR/COL16A1/FAM107A/DLC1/FMN1/ACTG1/ROCK2/SFRP1/ROCK1/LIMCH1/LIMS1/PEAK1/VEGFA/S100A10/GPM6B/THBS1/GREM1/MMP14/MYOC/IQGAP1/PHLDB2/ACVRL1/VCL/LDB1/CLASP2/BCAS3/PTPRJ/ABL1/TEK/THY1/EFNA5/HRG/PTEN/SRC/CAMSAP3/SLC9A1	48
GO:0090109	BP	GO:0090109	regulation of cell-substrate junction assembly	48/6814	64/18862	2.54505e-10	2.95781e-07	2.69507e-07	MACF1/MAP4K4/RHOA/CLASP1/EPHA3/APOD/TSC1/NRP1/WNT4/FERMT2/WDPCP/SLK/KDR/COL16A1/FAM107A/DLC1/FMN1/ACTG1/ROCK2/SFRP1/ROCK1/LIMCH1/LIMS1/PEAK1/VEGFA/S100A10/GPM6B/THBS1/GREM1/MMP14/MYOC/IQGAP1/PHLDB2/ACVRL1/VCL/LDB1/CLASP2/BCAS3/PTPRJ/ABL1/TEK/THY1/EFNA5/HRG/PTEN/SRC/CAMSAP3/SLC9A1	48
GO:0050808	BP	GO:0050808	synapse organization	210/6814	412/18862	3.48884e-10	3.71677e-07	3.38662e-07	PCDHB6/RER1/ADD2/ITPKA/PCDHB5/BSN/CDKL5/LRRC4C/CDC20/IGFN1/MYH10/PAK3/OXTR/MAP1B/PCDHB10/SPARCL1/PDZRN3/ADGRB1/NTRK2/UTRN/CNTN2/RHOA/PCDHB16/ZNF365/CTNNA2/SIX4/NLGN1/ZDHHC15/PCDHB4/SIX1/CDH8/PCDHB13/TSC1/RELN/FLRT2/HSPA8/ZDHHC12/ERC2/DBN1/CLSTN2/NLGN3/CACNB4/SNCA/GLRB/SLC6A1/CDH2/ARF1/SLITRK4/PIN1/DHX36/TANC2/CAPRIN2/PCDHGC4/NRP2/CFL1/CHCHD10/GAP43/MEF2C/OBSL1/PCDHB9/EPHA7/GABRB2/ACTB/FYN/GPM6A/N…	210
GO:0001666	BP	GO:0001666	response to hypoxia	182/6814	348/18862	3.81596e-10	3.75256e-07	3.41922e-07	LEP/TGFB2/PSMB2/PSMD3/PSMD8/PSMB3/TXN2/ADIPOQ/B3GAT1/PSMA7/PSMA5/AHCY/PSMB1/CASP1/PDLIM1/PSMB8/PSMB10/ENDOG/PHB2/CHCHD2/MGARP/EIF4EBP1/PTGIS/STUB1/ADAM15/PGK1/NOS1/NF1/CLDN3/ENO1/ITPR1/SUV39H1/ATM/SLC8A1/ANKRD1/UBA52/DNMT3A/CFLAR/E2F1/TGFB3/NOS2/PSMB4/NOX4/RWDD3/RORA/RYR2/PSMD2/PSMC3/KCNMB1/PSME1/PIN1/PSMB5/ZFP36L1/PSMD13/PSMB9/BACH1/CRYAB/KCND2/TMBIM6/ANGPT4/CCNB1/ELOB/IRAK1/ITPR2/PSMC4/REST/CXC…	182
GO:0070482	BP	GO:0070482	response to oxygen levels	197/6814	385/18862	8.07754e-10	7.37595e-07	6.72076e-07	LEP/TGFB2/PSMB2/PSMD3/PSMD8/PSMB3/TXN2/ADIPOQ/ATP6V0D1/B3GAT1/PSMA7/PSMA5/OXTR/AHCY/PSMB1/CASP1/PDLIM1/PSMB8/PSMB10/ENDOG/PHB2/CHCHD2/MGARP/EIF4EBP1/PTGIS/STUB1/ADAM15/PGK1/NOS1/NF1/CLDN3/ENO1/ITPR1/SUV39H1/ATM/TSC1/SLC8A1/ANKRD1/UBA52/CBL/DNMT3A/CFLAR/E2F1/TGFB3/NOS2/PSMB4/NOX4/RWDD3/RORA/RYR2/PSMD2/PSMC3/KCNMB1/PSME1/PIN1/PSMB5/ZFP36L1/PSMD13/PSMB9/BACH1/CRYAB/KCND2/TMBIM6/ANGPT4/CCNB1/ELOB/CDK…	197
GO:0007160	BP	GO:0007160	cell-matrix adhesion	128/6814	230/18862	1.03482e-09	8.81943e-07	8.03602e-07	ACTN2/CORO2B/NEXMIF/ECM2/ITGBL1/ITGA10/MACF1/MAP4K4/UTRN/RHOA/SORBS1/ADAM15/NF1/SNED1/CLASP1/TECTA/EPHA3/RASA1/APOD/TSC1/CCL25/EMP2/FN1/ADAMTS9/NRP1/LYVE1/JAM3/CIB1/WNT4/ITGA7/FERMT2/THBS3/ITGA11/CDK5/WDPCP/ITGAV/ITGB1/SLK/TIAM1/KDR/COL16A1/FAM107A/DLC1/RHOD/PPFIA2/FMN1/SGCE/CX3CL1/GSK3B/VWA2/POSTN/BCL6/MADCAM1/COL3A1/DISC1/ACTG1/CD34/FBLN5/PRKCZ/ROCK2/SFRP1/ROCK1/LIMCH1/ITGA2B/LIMS1/COL13A1/PEAK…	128
GO:1902903	BP	GO:1902903	regulation of supramolecular fiber organization	190/6814	370/18862	1.11127e-09	8.87904e-07	8.09033e-07	ADD2/JMY/ACTN2/CORO2B/TTBK2/MAP2/SYNPO2/ARPC1A/NIN/SLIT2/SVIL/PAK3/PDXP/PLEKHH2/NAV3/MAP1B/CAMSAP2/LMOD1/CDC42EP3/CDC42EP5/CGNL1/PIK3CA/HDGFL3/RHOA/MAP1A/PSRC1/GPX1/CTNNA2/CLASP1/ALMS1/RASA1/TAOK1/TSC1/STMN2/HSPA8/CLIP1/CCDC88A/SPTBN4/WASHC2C/DBN1/ARHGAP40/ARFIP2/RPS3/TGFB3/PFN1/TENM1/SNCA/NOX4/ARF1/TMOD2/RICTOR/RGS4/TGFBR1/AEBP1/AKAP13/NRP1/SWAP70/RDX/CIB1/CRYAB/WNT4/FERMT2/PROX1/DRG1/CLIP3/ABI2…	190
GO:0031589	BP	GO:0031589	cell-substrate adhesion	184/6814	359/18862	2.45665e-09	1.8474e-06	1.6833e-06	ACTN2/C1QBP/CORO2B/NEXMIF/ECM2/CCDC80/ITGBL1/ITGA10/FZD4/LAMC1/ATP1B2/MACF1/COL8A1/MAP4K4/UTRN/RHOA/SORBS1/ADAM15/NF1/SNED1/CLASP1/TECTA/EPHA3/ATRNL1/RASA1/APOD/TSC1/CCL25/EMP2/WASHC2C/BVES/FN1/ADAMTS9/VAMP3/NRP1/LYVE1/JAM3/CIB1/HAS2/WNT4/ITGA7/FERMT2/THBS3/LAMB1/DOCK1/ITGA11/CDK5/ARL2/WDPCP/ITGAV/LAMC3/ITGB1/SLK/TIAM1/KDR/ANTXR1/COL16A1/FAM107A/DLC1/SPOCK1/ID1/OLFM4/RHOD/PPFIA2/FMN1/SGCE/FER/MIC…	184
GO:0043624	BP	GO:0043624	cellular protein complex disassembly	122/6814	221/18862	4.87317e-09	3.46103e-06	3.15359e-06	MRPL37/ADD2/ACTN2/TTBK2/MRPS12/SVIL/MRPS34/PDXP/PLEKHH2/NAV3/MAP1B/CAMSAP2/LMOD1/APEH/MRPL55/MRPL11/PIK3CA/HDGFL3/MRPL49/AURKAIP1/MAP1A/NCKAP5L/MRPL43/CLASP1/MRPL54/TAOK1/STMN2/HSPA8/SPTBN4/WASHC2C/MRPL27/MRPS7/MRPL28/MRPL58/GADD45GIP1/MRPS26/MRPL4/TMOD2/MRPL20/SWAP70/CFL1/RDX/CIB1/MRPS16/MRPS15/MRPL12/CHCHD1/EIF5A/ARHGEF2/KIF2C/MRPL41/MRPL21/MRPL22/MRPS2/APC/CAMSAP1/SPTBN5/MRPL14/MRPL57/PEX14/CA…	122
GO:0007409	BP	GO:0007409	axonogenesis	226/6814	460/18862	5.18079e-09	3.48586e-06	3.17621e-06	NEXN/DLX5/TUBB2B/CDKL5/MAP2/SLIT3/LRRC4C/SEMA3G/KIF5C/BMPR2/NIN/SLIT2/PAK3/MAP1B/CDH4/MAP6/DOK4/CRMP1/DCLK1/NCAM1/MACF1/ADGRB1/DOK6/PIK3CA/NPTX1/TIAM2/NTRK2/UNC5A/CNTN2/RHOA/EFNA2/MAP1A/NGFR/CTNNA2/METRN/EPHA3/ZDHHC17/SEMA6D/SOS1/GDF7/BOC/PLXNA4/RELN/FLRT2/SPTBN4/DBN1/NLGN3/ATP8A2/NRTN/FN1/CDH2/GFRA1/SLITRK4/ISLR2/NRP2/NRP1/CDH11/SHOX2/GAP43/EFNB3/TOP2B/CNTN4/EPHA7/NGF/ACTB/FYN/NEFH/RNF165/EGR2/M…	226
GO:0150115	BP	GO:0150115	cell-substrate junction organization	67/6814	106/18862	1.24327e-08	7.46643e-06	6.8032e-06	ACTN2/CORO2B/LAMC1/MACF1/MAP4K4/RHOA/DST/SORBS1/CLASP1/EPHA3/APOD/TSC1/FN1/NRP1/WNT4/FERMT2/IQSEC1/TLN1/WDPCP/SLK/KDR/COL16A1/FAM107A/DLC1/RHOD/FMN1/ACTG1/LAMC2/ROCK2/SFRP1/ROCK1/LIMCH1/LIMS1/PEAK1/VEGFA/S100A10/GPM6B/ITGA5/THBS1/GREM1/MMP14/MYOC/PIK3R1/IQGAP1/PHLDB2/THSD1/ACVRL1/LAMTOR2/VCL/LAMA3/LDB1/CLASP2/BCAS3/PTPRJ/ABL1/TESK2/PTPRK/ACTN1/TEK/THY1/EFNA5/HRG/PTEN/SRC/CAMSAP3/CD151/SLC9A1	67
GO:0070125	BP	GO:0070125	mitochondrial translational elongation	58/6814	88/18862	1.24857e-08	7.46643e-06	6.8032e-06	MRPL37/MRPS12/MRPS34/MRPL55/MRPL11/MRPL49/AURKAIP1/MRPL43/MRPL54/MRPL27/MRPS7/MRPL28/MRPL58/GADD45GIP1/TUFM/MRPS26/MRPL4/MRPL20/MRPS16/MRPS15/MRPL12/CHCHD1/MRPL41/MRPL21/MRPL22/MRPS2/MRPL14/MRPL57/MRPL16/MRPL36/MRPS24/MRPL48/MRPL2/MRPL52/MRPL38/MRPS23/MRPS35/MRPS9/MRPL23/MRPS11/MRPL45/MRPL44/MRPL34/MRPS18A/MRPL15/MRPL10/MRPL40/MRPL39/MRPL17/MRPL18/MRPL3/MRPS28/MRPL24/MRPL13/MRPS14/MRPS27/PTCD3/OX…	58
GO:0007044	BP	GO:0007044	cell-substrate junction assembly	64/6814	100/18862	1.2849e-08	7.46643e-06	6.8032e-06	ACTN2/CORO2B/LAMC1/MACF1/MAP4K4/RHOA/DST/SORBS1/CLASP1/EPHA3/APOD/TSC1/FN1/NRP1/WNT4/FERMT2/TLN1/WDPCP/SLK/KDR/COL16A1/FAM107A/DLC1/RHOD/FMN1/ACTG1/LAMC2/ROCK2/SFRP1/ROCK1/LIMCH1/LIMS1/PEAK1/VEGFA/S100A10/GPM6B/ITGA5/THBS1/GREM1/MMP14/MYOC/IQGAP1/PHLDB2/THSD1/ACVRL1/VCL/LAMA3/LDB1/CLASP2/BCAS3/PTPRJ/ABL1/TESK2/PTPRK/ACTN1/TEK/THY1/EFNA5/HRG/PTEN/SRC/CAMSAP3/CD151/SLC9A1	64
GO:0042391	BP	GO:0042391	regulation of membrane potential	212/6814	431/18862	1.36245e-08	7.57286e-06	6.90017e-06	NALCN/KCNB1/BID/ACTN2/PRELID1/FGF14/SCN3B/ANK2/RAB3GAP1/RGS7BP/TSPO/POPDC2/CASP1/PLN/ATP1B2/AKAP6/CNTNAP1/KCNA1/ATP1A2/NTRK2/KCNMB3/CACNA2D1/KCNE4/PIEZO2/MLLT11/CACNA1C/GJC1/TUSC2/NLGN1/STOML2/MPP2/SCN2B/SCN5A/RELN/KCNC2/SLC8A1/BEST2/GRIK5/BVES/NLGN3/BCO2/EIF4A3/KCNQ3/CACNB4/GLRB/PRDX3/RYR2/KCNH7/KCNIP2/RGS4/PPA2/CHRNG/CHCHD10/MEF2C/CASQ2/SCN4A/KCND2/GLRA3/GABRB2/SLC4A3/BAK1/ATP1B3/SUMO1/FXYD1/CH…	212
GO:0030900	BP	GO:0030900	forebrain development	180/6814	357/18862	1.76231e-08	9.38725e-06	8.55339e-06	PCDH9/DLX5/DYNC2H1/NIN/SLIT2/RAB3GAP1/OXTR/DCLK1/CDON/ATP1B2/KCNA1/ATP1A2/NTRK2/ALDH1A3/EFNA2/MFSD2A/UQCRQ/NF1/ATP2B4/ATRX/LRP6/GNAO1/SCN5A/SRGAP2C/GDF7/PLXNA4/TSC1/RELN/KCNC2/SLC8A1/EIF2B3/E2F1/INHBA/PITX1/SOX2/CDH2/DIXDC1/MBOAT7/SETD2/NRP2/NCOA1/TOP2B/WNT4/FYN/FAT4/PROX1/LAMB1/PRKG1/CDK5/CXCL12/EZH2/LRP2/EMX2/GLI3/DLC1/SYNE2/NME1/ETS1/ZDHHC16/DNAH5/TBX19/ARL13B/HSD3B2/TNR/RBPJ/CEP120/NRG3/SALL1…	180
GO:0006414	BP	GO:0006414	translational elongation	80/6814	134/18862	2.21435e-08	1.11539e-05	1.01631e-05	MRPL37/DPH2/MRPS12/MRPS34/MRPL55/MRPL11/TRNAU1AP/MRPL49/AURKAIP1/RPLP1/MRPL43/NEMF/MRPL54/SECISBP2L/MRPL27/MRPS7/MRPL28/MRPL58/EIF4A3/GADD45GIP1/TUFM/MRPS26/MRPL4/MRPL20/RPLP2/MRPS16/MRPS15/MRPL12/CHCHD1/EIF5A/EEF1G/MRPL41/MRPL21/MRPL22/MRPS2/MRPL14/MRPL57/DIO2/MRPL16/MRPL36/MRPS24/MRPL48/MRPL2/MRPL52/MRPL38/MRPS23/MRPS35/CPEB3/MRPS9/EIF5AL1/MRPL23/SELENOT/MRPS11/MRPL45/EEFSEC/MRPL44/MRPL34/MRPS1…	80
GO:0048041	BP	GO:0048041	focal adhesion assembly	56/6814	85/18862	2.26847e-08	1.11539e-05	1.01631e-05	ACTN2/CORO2B/MACF1/MAP4K4/RHOA/SORBS1/CLASP1/EPHA3/APOD/TSC1/NRP1/WNT4/FERMT2/WDPCP/SLK/KDR/COL16A1/FAM107A/DLC1/RHOD/FMN1/ACTG1/ROCK2/SFRP1/ROCK1/LIMCH1/LIMS1/PEAK1/VEGFA/S100A10/GPM6B/THBS1/GREM1/MMP14/MYOC/IQGAP1/PHLDB2/THSD1/ACVRL1/VCL/LDB1/CLASP2/BCAS3/PTPRJ/ABL1/TESK2/PTPRK/ACTN1/TEK/THY1/EFNA5/HRG/PTEN/SRC/CAMSAP3/SLC9A1	56
GO:0001655	BP	GO:0001655	urogenital system development	162/6814	320/18862	6.34912e-08	2.92202e-05	2.66246e-05	WWTR1/PYGO1/DCHS2/TGFB2/DYNC2H1/ADAMTS16/ADIPOQ/SLIT2/CNTRL/ZBTB16/FADD/CA2/MPST/AR/PKD2/HEYL/FOXC2/CEP290/FGF1/SNX17/NF1/SIX4/COL4A3/GLIS2/SIX1/TRAF3IP1/TSC1/CFLAR/FBN1/SOX11/UPK3A/ACTA2/NPHP3/TGFBR1/SOX4/PBX1/SULF1/MEF2C/EPHA7/HAS2/WNT4/ADAMTS6/FAT4/PROX1/OSR1/MAGI2/KANK2/COL4A1/WDPCP/MYOCD/LRP2/NIPBL/PDGFD/AP1B1/EMX2/RET/YAP1/GLI3/CALB1/COL4A4/TP63/ENPEP/BASP1/KIF26B/FMN1/KLHL3/BICC1/SALL1/BMP…	162
GO:1901888	BP	GO:1901888	regulation of cell junction assembly	107/6814	195/18862	6.39992e-08	2.92202e-05	2.66246e-05	OXTR/CRB3/MACF1/ADGRB1/NTRK2/MAP4K4/RHOA/CLDN3/SIX4/NLGN1/CLASP1/EPHA3/SIX1/APOD/TSC1/FLRT2/CLSTN2/NLGN3/SNCA/SLITRK4/NRP1/MEF2C/EPHA7/WNT4/FERMT2/LINGO2/SETD5/WDPCP/SLK/KDR/COL16A1/FAM107A/DLC1/LRRN1/FMN1/IL1RAP/LRFN3/RUNX1/NPHP1/AMIGO2/CLSTN3/ACTG1/ADGRB3/RAPGEF2/ROCK2/GPC6/SFRP1/ROCK1/LIMCH1/NLGN2/LIMS1/PEAK1/VEGFA/S100A10/GPM6B/THBS1/GREM1/MMP14/AGT/SLITRK3/CUX2/MYOC/IQGAP1/PHLDB2/BHLHB9/LRRN…	107
GO:0072001	BP	GO:0072001	renal system development	148/6814	288/18862	7.01422e-08	3.09206e-05	2.8174e-05	WWTR1/PYGO1/DCHS2/TGFB2/DYNC2H1/ADAMTS16/ADIPOQ/SLIT2/CNTRL/ZBTB16/FADD/CA2/MPST/PKD2/HEYL/FOXC2/CEP290/FGF1/SNX17/NF1/SIX4/COL4A3/GLIS2/SIX1/TRAF3IP1/TSC1/CFLAR/FBN1/SOX11/UPK3A/ACTA2/NPHP3/TGFBR1/SOX4/PBX1/SULF1/MEF2C/EPHA7/HAS2/WNT4/ADAMTS6/FAT4/PROX1/OSR1/MAGI2/KANK2/COL4A1/WDPCP/MYOCD/LRP2/NIPBL/PDGFD/AP1B1/EMX2/RET/YAP1/GLI3/CALB1/COL4A4/ENPEP/BASP1/KIF26B/FMN1/KLHL3/BICC1/SALL1/BMPER/LRRK2…	148
GO:0070126	BP	GO:0070126	mitochondrial translational termination	57/6814	89/18862	7.64654e-08	3.25845e-05	2.969e-05	MRPL37/MRPS12/MRPS34/MRPL55/MRPL11/MRPL49/AURKAIP1/MRPL43/MRPL54/MRPL27/MRPS7/MRPL28/MRPL58/GADD45GIP1/MRPS26/MRPL4/MRPL20/MRPS16/MRPS15/MRPL12/CHCHD1/MRPL41/MRPL21/MRPL22/MRPS2/MRPL14/MRPL57/MRPL16/MRPL36/MRPS24/MRPL48/MRPL2/MRPL52/MRPL38/MRPS23/MRPS35/MRPS9/MRPL23/MRPS11/MRPL45/MRPL44/MRPL34/MRPS18A/MRPL15/MRPL10/MRPL40/MRPL39/MRPL17/MRPL18/MRPL3/MRPS28/MRPL24/MRPL13/MRPS14/MRPS27/PTCD3/OXA1L	57
GO:0001952	BP	GO:0001952	regulation of cell-matrix adhesion	74/6814	125/18862	1.1983e-07	4.94162e-05	4.50266e-05	NEXMIF/MACF1/MAP4K4/UTRN/RHOA/ADAM15/NF1/CLASP1/EPHA3/RASA1/APOD/TSC1/CCL25/EMP2/NRP1/CIB1/WNT4/FERMT2/WDPCP/SLK/KDR/COL16A1/FAM107A/DLC1/FMN1/CX3CL1/GSK3B/POSTN/BCL6/DISC1/ACTG1/PRKCZ/ROCK2/SFRP1/ROCK1/LIMCH1/LIMS1/PEAK1/VEGFA/S100A10/EPHA1/GPM6B/THBS1/GREM1/MMP14/MYOC/PIK3R1/IQGAP1/PHLDB2/NF2/ACVRL1/SEMA3E/MMP12/VCL/LDB1/ONECUT1/CLASP2/BCAS3/PKHD1/ONECUT2/PTPRJ/ABL1/SERPINE1/TEK/THY1/EFNA5/CDK6…	74
GO:0032543	BP	GO:0032543	mitochondrial translation	78/6814	134/18862	1.49478e-07	5.97166e-05	5.4412e-05	MRPL37/C1QBP/MALSU1/MRPS12/MRPS34/MRPL55/MRPL11/MRPL49/AURKAIP1/MRPL43/MRPL54/RPUSD3/MRPL27/MRPS7/COA3/MRPL28/MRPL58/RCC1L/GADD45GIP1/TUFM/MRPS26/MRPL4/MRPL20/TACO1/MRPS16/MRPS15/MRPL12/TRUB2/CHCHD1/MRPL41/MRPL21/SHMT2/MRPL22/MRPS2/MRPL14/MRPL57/GATC/MRPL16/MRPL36/MRPS24/MRPL48/MRPL2/MRPL52/MPV17L2/MRPL38/MRPS23/NGRN/MRPS35/UQCC2/MRPS9/MRPL23/MRPS11/NOA1/MTIF3/GATB/RPUSD4/MRPL45/MRPL44/MRPL34/MRP…	78
GO:0010810	BP	GO:0010810	regulation of cell-substrate adhesion	116/6814	218/18862	1.69727e-07	6.57511e-05	5.99105e-05	C1QBP/CORO2B/NEXMIF/ECM2/CCDC80/FZD4/MACF1/COL8A1/MAP4K4/UTRN/RHOA/ADAM15/NF1/CLASP1/EPHA3/RASA1/APOD/TSC1/CCL25/EMP2/WASHC2C/FN1/NRP1/CIB1/HAS2/WNT4/FERMT2/DOCK1/ARL2/WDPCP/SLK/KDR/COL16A1/FAM107A/DLC1/SPOCK1/OLFM4/FMN1/CX3CL1/GSK3B/POSTN/BCL6/DISC1/ACTG1/PRKCZ/MDK/TBCD/ROCK2/SFRP1/COL26A1/ROCK1/LIMCH1/CALR/ANGPT2/SPRY4/LIMS1/RSU1/PEAK1/VEGFA/S100A10/EPHA1/GPM6B/ITGA5/THBS1/GREM1/MMP14/MYOC/ILK/…	116
GO:0001822	BP	GO:0001822	kidney development	143/6814	280/18862	1.87909e-07	7.06538e-05	6.43777e-05	WWTR1/PYGO1/DCHS2/TGFB2/DYNC2H1/ADAMTS16/ADIPOQ/SLIT2/CNTRL/ZBTB16/FADD/CA2/MPST/PKD2/HEYL/FOXC2/CEP290/FGF1/SNX17/NF1/SIX4/COL4A3/GLIS2/SIX1/TRAF3IP1/TSC1/CFLAR/FBN1/SOX11/UPK3A/ACTA2/NPHP3/TGFBR1/SOX4/PBX1/SULF1/MEF2C/EPHA7/HAS2/WNT4/ADAMTS6/FAT4/PROX1/OSR1/MAGI2/KANK2/WDPCP/LRP2/NIPBL/PDGFD/AP1B1/RET/YAP1/GLI3/CALB1/COL4A4/ENPEP/BASP1/KIF26B/FMN1/KLHL3/BICC1/SALL1/BMPER/LRRK2/ZNF354A/RARB/AGTR…	143
GO:0036294	BP	GO:0036294	cellular response to decreased oxygen levels	114/6814	214/18862	1.99853e-07	7.29976e-05	6.65133e-05	PSMB2/PSMD3/PSMD8/PSMB3/B3GAT1/PSMA7/PSMA5/PSMB1/PSMB8/PSMB10/ENDOG/PHB2/CHCHD2/MGARP/EIF4EBP1/PTGIS/STUB1/PGK1/ENO1/SUV39H1/TSC1/SLC8A1/ANKRD1/UBA52/CBL/DNMT3A/CFLAR/E2F1/PSMB4/RWDD3/RORA/PSMD2/PSMC3/KCNMB1/PSME1/PSMB5/ZFP36L1/PSMD13/PSMB9/BACH1/KCND2/TMBIM6/ANGPT4/CCNB1/ELOB/IRAK1/PSMC4/PSMB6/SCN2A/RBX1/TBL2/PSME3/RBPJ/PSMC2/CARD16/UCN3/GNB1/CCNA2/CPEB4/CD34/SIRT1/ROCK2/CPEB1/SFRP1/ATP7A/TWIST1…	114
GO:0007611	BP	GO:0007611	learning or memory	123/6814	235/18862	2.41905e-07	8.57495e-05	7.81325e-05	SNAP25/OXTR/ATXN1/DRD5/ATP1A2/NTRK2/MAP1A/NF1/AMFR/BCHE/TACR2/RAG1/PDE1B/NLGN3/EIF4A3/SLC6A1/TMOD2/MEIS2/PTPRZ1/MEF2C/TACO1/JPH3/EN1/NGF/FYN/GATM/B4GALT2/RPS6KB1/EGR2/CDK5/NLGN4X/PICALM/SCN2A/NRXN3/PJA2/SHANK1/NTSR1/SLC24A2/HTR2A/CALB1/CEBPB/GRPR/TNR/C1QL1/GRIN2A/CCL11/DLG4/LRRN4/ADGRB3/SERPINF1/PRKCZ/SYNGAP1/FGF13/CREB1/SHANK3/TANC1/SYT11/CPEB3/KCNK10/PRKAR1B/PTCHD1/ITGA5/VLDLR/PRNP/CNR1/CUX2/PP…	123
GO:0000209	BP	GO:0000209	protein polyubiquitination	167/6814	337/18862	2.4818e-07	8.57495e-05	7.81325e-05	UBE2J2/PSMB2/PSMD3/RNF180/PSMD8/PSMB3/ANAPC11/ANAPC5/RNF126/RBBP6/PSMA7/PSMA5/THOP1/CCNF/HECTD2/TOPORS/FBXO27/PSMB1/PSMB8/PSMB10/LNPEP/STUB1/SPSB4/FBXL15/AMFR/TRIM6/OTUB1/TRAF5/FBXO32/RNF19B/UBA52/CBL/RNF146/FBXW9/PSMB4/HECW2/FBXW5/PSMD2/PSMC3/TTC3/PSME1/RC3H2/PSMB5/TRIM44/RNF20/MIB2/PSMD13/PSMB9/FBXL7/FBXO17/KLHL20/RNF165/PSMC4/FBXO30/PPIA/UBE2C/PSMB6/UBE2S/MAGEL2/DZIP3/FBXO2/FBXO38/RBX1/TRIM56/…	167
GO:0099177	BP	GO:0099177	regulation of trans-synaptic signaling	196/6814	406/18862	2.67536e-07	9.00048e-05	8.20098e-05	CA7/KCNB1/ITPKA/TUBB2B/FGF14/LRRC4C/AKAP12/ADIPOQ/CDC20/SNAP25/RAB3GAP1/OXTR/MAP1B/DRD5/LZTS1/ADGRB1/ATP1A2/NPTX1/NTRK2/MAP1A/NLGN1/STXBP5L/MPP2/BCHE/RELN/ZDHHC12/TACR2/GRIK5/ERC2/DBN1/PHF24/CLSTN2/NLGN3/GRM4/EIF4A3/CDH2/ARF1/ZDHHC3/RGS4/CDH11/MEF2C/CYP46A1/GIPC1/CNTN4/JPH3/NGF/FYN/DGKI/DGKZ/EGR2/CHRNB4/CHRNA3/CDK5/AKAP9/NLGN4X/PREPL/ITGB1/SHANK1/GNAI1/SLC24A2/CRHR2/FAM107A/TSHZ3/HTR2A/CALB1/SLC2…	196
GO:0071456	BP	GO:0071456	cellular response to hypoxia	110/6814	206/18862	2.76842e-07	9.07475e-05	8.26866e-05	PSMB2/PSMD3/PSMD8/PSMB3/B3GAT1/PSMA7/PSMA5/PSMB1/PSMB8/PSMB10/ENDOG/PHB2/CHCHD2/MGARP/EIF4EBP1/PTGIS/STUB1/PGK1/ENO1/SUV39H1/SLC8A1/ANKRD1/UBA52/DNMT3A/CFLAR/E2F1/PSMB4/RWDD3/RORA/PSMD2/PSMC3/KCNMB1/PSME1/PSMB5/ZFP36L1/PSMD13/PSMB9/BACH1/KCND2/TMBIM6/ANGPT4/CCNB1/ELOB/IRAK1/PSMC4/PSMB6/SCN2A/RBX1/TBL2/PSME3/RBPJ/PSMC2/CARD16/UCN3/GNB1/CCNA2/CD34/SIRT1/ROCK2/CPEB1/SFRP1/ATP7A/TWIST1/VEGFA/CA9/FAM1…	110
GO:1904062	BP	GO:1904062	regulation of cation transmembrane transport	168/6814	340/18862	2.90775e-07	9.29316e-05	8.46766e-05	DLG2/ACTN2/FGF14/SCN3B/LRRC26/ANK2/KCNAB1/TRPC1/KLHL24/PLN/ATP1B2/IL13/AKAP6/KCNA1/ATP1A2/UTRN/CACNA2D1/PKD2/PHB2/KCNE4/CACNA1C/SLC9A3R1/FXYD6/NOS1/ATP2B4/NLGN1/SCN2B/SCN5A/RELN/KCNC2/SLC8A1/KCNIP3/WNK1/NLGN3/JPH2/CACNB4/SNCA/HECW2/RYR2/KCNIP2/ARF1/KCNMB1/RGS4/SLC6A9/MEF2C/CASQ2/CAPN1/TACO1/JPH3/FYN/G6PD/HPCA/ATP1B3/SUMO1/FXYD1/OSR1/CDK5/FHL1/AKAP9/ITGB1/SHANK1/NTSR1/KCNIP1/SESTD1/CHP1/SRI/HECW1/…	168
GO:0006936	BP	GO:0006936	muscle contraction	173/6814	352/18862	3.06071e-07	9.54346e-05	8.69573e-05	ACTN2/HTR2B/CHGA/MYH11/SCN3B/PPP1R12B/ANK2/OXTR/COMP/MYLK/LMOD1/MYOM1/PLN/KCNA1/ATP1A2/PIK3CA/UTRN/CACNA2D1/CALD1/SYNM/KCNE4/SORBS1/CACNA1C/SCNN1B/TACR1/NOS1/ATP2B4/GJC1/ENO1/GNAO1/SCN2B/DTNA/SCN5A/CACNA1S/SLC8A1/TACR2/MYL6/ATP8A2/TNNT3/RYR2/TPM2/KCNIP2/TMOD2/TNNT2/ASB3/ACTA2/SULF1/CHRNG/CASQ2/SLC6A8/CHRM2/SCN4A/CRYAB/PIK3C2A/PRKG1/RPS6KB1/FXYD1/TLN1/CHRNA3/GJA5/AKAP9/SCN7A/GAMT/MYOCD/HSBP1/DOCK4…	173
GO:0032886	BP	GO:0032886	regulation of microtubule-based process	119/6814	227/18862	3.38035e-07	0.000102892	9.37518e-05	TTBK2/MAP2/PLK1/NIN/NAV3/MAP1B/TPR/CAMSAP2/MAP6/CCNF/CDK2AP2/MACF1/HDGFL3/MAP1A/PSRC1/DNAH11/TACR1/CLASP1/EPHA3/ALMS1/TRAF3IP1/TAOK1/CEP295/STMN2/TACR2/CLIP1/RPS3/SNCA/SENP6/FBXW5/RBM14/DIXDC1/XRCC3/CIB1/NEFH/DRG1/CLIP3/RCC1/MEMO1/RASSF1/AKAP9/ARL2/SKA1/ARHGEF2/GNAI1/FAM107A/CDK5RAP2/APC/CAMSAP1/MDM1/CHMP1A/CEP120/NUMA1/GSK3B/TOGARAM1/HNRNPU/MARK4/AURKA/SPICE1/STK11/ATXN7/SIRT1/TBCD/ROCK2/FGF13/R…	119
GO:0050804	BP	GO:0050804	modulation of chemical synaptic transmission	195/6814	405/18862	3.62764e-07	0.000107851	9.82704e-05	CA7/KCNB1/ITPKA/TUBB2B/FGF14/LRRC4C/AKAP12/ADIPOQ/CDC20/SNAP25/RAB3GAP1/OXTR/MAP1B/DRD5/LZTS1/ADGRB1/ATP1A2/NPTX1/NTRK2/MAP1A/NLGN1/STXBP5L/MPP2/BCHE/RELN/ZDHHC12/TACR2/GRIK5/ERC2/DBN1/PHF24/CLSTN2/NLGN3/GRM4/EIF4A3/CDH2/ARF1/ZDHHC3/RGS4/CDH11/MEF2C/CYP46A1/GIPC1/CNTN4/JPH3/NGF/FYN/DGKI/DGKZ/EGR2/CHRNB4/CHRNA3/CDK5/AKAP9/NLGN4X/PREPL/ITGB1/SHANK1/GNAI1/SLC24A2/CRHR2/FAM107A/TSHZ3/HTR2A/CALB1/SLC2…	195
GO:0043161	BP	GO:0043161	proteasome-mediated ubiquitin-dependent protein catabolic process	203/6814	425/18862	4.35136e-07	0.000126427	0.000115196	WWTR1/PRICKLE1/UBE2J2/PSMB2/PSMD3/RNF180/PSMD8/PSMB3/PLK1/ANAPC11/CDC20/FBXL2/ANAPC5/RNF126/PSMA7/PSMA5/TMUB1/CCNF/TOPORS/FBXO27/PSMB1/HSPBP1/PSMB8/PSMB10/ARRB1/AURKB/DNAJC18/MAP1A/STUB1/DMAC2/SPSB4/FBXL15/AMFR/NEMF/MAEA/DESI1/RNF19B/UBA52/RNF175/PSMB4/HECW2/FBXW5/CEBPA/SOCS5/PSMD2/PSMC3/SGTA/PSME1/OS9/PSMB5/HECTD3/PSMD13/GIPC1/PSMB9/FBXL7/TLK2/CCNB1/ELOB/FBXO17/KLHL20/UCHL1/UFL1/EDEM2/PSMC4/SUMO…	203
GO:0048880	BP	GO:0048880	sensory system development	179/6814	369/18862	5.82737e-07	0.000164184	0.0001496	TGFB2/CHRDL1/PRSS56/FLT1/BMPR2/CYP1B1/IGFN1/RAB3GAP1/ADAMTS18/COL8A2/FZD4/MYOM1/TOPORS/SCO2/CDON/COL8A1/NTRK2/ALDH1A3/CACNA1C/MFSD2A/FOXC2/CEP290/SPRED3/NF1/ATP2B4/LRP6/MFAP5/SOS1/MITF/SALL2/TUB/INHBA/FBN1/SOX11/ATP8A2/SOX2/RORB/TMEM132E/MEIS2/PBX2/TGFBR1/EFEMP1/PBX1/NRP1/CPAMD8/CRYBG3/OBSL1/CRYAB/HPCA/PROX1/CDK4/GPM6A/BAK1/C3/ABI2/TENM3/COL4A1/COL5A2/WDPCP/MAB21L1/SLC17A8/NIPBL/LAMC3/MEIS1/RET/G…	179
GO:0022898	BP	GO:0022898	regulation of transmembrane transporter activity	136/6814	268/18862	5.90774e-07	0.000164184	0.0001496	DLG2/ACTN2/FGF14/SCN3B/LRRC26/ANK2/KCNAB1/KLHL24/PLN/ATP1B2/AKAP6/KCNA1/ATP1A2/UTRN/CACNA2D1/PKD2/PHB2/KCNE4/SLC9A3R1/FXYD6/NOS1/NLGN1/SCN2B/RELN/KCNC2/WNK1/NLGN3/JPH2/CACNB4/SNCA/HECW2/TCAF1/RYR2/KCNIP2/SLC6A9/MEF2C/CASQ2/CAPN1/TACO1/JPH3/ACTB/HPCA/ATP1B3/SUMO1/FXYD1/OSR1/CDK5/FHL1/AKAP9/ITGB1/SHANK1/NTSR1/CHP1/SRI/HECW1/GRIN2A/AHNAK/DLG4/DMD/ALG10B/WNK3/CALM3/PDZK1/PARK7/GOPC/FGF11/FGF13/ATP7A/…	136
GO:0097485	BP	GO:0097485	neuron projection guidance	140/6814	278/18862	7.1311e-07	0.000191216	0.000174231	NEXN/DLX5/TUBB2B/SLIT3/SEMA3G/KIF5C/BMPR2/SLIT2/CDH4/DOK4/CRMP1/NCAM1/DOK6/PIK3CA/UNC5A/CNTN2/EFNA2/NGFR/EPHA3/SEMA6D/SOS1/GDF7/BOC/PLXNA4/RELN/FLRT2/SPTBN4/NRTN/GFRA1/NRP2/NRP1/GAP43/EFNB3/CNTN4/EPHA7/FYN/RNF165/EGR2/MAPK3/CDK5/CXCL12/NRXN3/RET/GLI3/MYCBP2/PTPRM/SPTBN5/PLA2G10/ENAH/TNR/SPTA1/DOK5/FEZ2/SEMA3A/DVL1/PTCH1/SPTB/NOTCH2/ALCAM/ZSWIM4/PALLD/LAMC2/DPYSL4/BMPR1B/KLF7/SEMA3C/LHX4/SHANK3/FE…	140
GO:0010498	BP	GO:0010498	proteasomal protein catabolic process	226/6814	483/18862	7.17957e-07	0.000191216	0.000174231	SDF2L1/WWTR1/PRICKLE1/UBE2J2/PSMB2/PSMD3/RNF180/PSMD8/PSMB3/PLK1/ANAPC11/CDC20/FBXL2/ANAPC5/RNF126/PSMA7/PSMA5/TMUB1/CCNF/TOPORS/FBXO27/PSMB1/HSPBP1/PSMB8/PSMB10/ARRB1/AURKB/DNAJC18/MAP1A/STUB1/DMAC2/GPX1/SPSB4/FBXL15/AMFR/NEMF/MAEA/DESI1/RNF19B/HM13/UBA52/RNF175/PSMB4/HECW2/FBXW5/CEBPA/SOCS5/PSMD2/PSMC3/SGTA/PSME1/OS9/PSMB5/HECTD3/TMF1/PSMD13/GIPC1/PSMB9/FBXL7/TLK2/CCNB1/ELOB/FBXO17/KLHL20/UCHL1…	226
GO:0031346	BP	GO:0031346	positive regulation of cell projection organization	168/6814	344/18862	7.51387e-07	0.000195233	0.000177891	KIDINS220/CNTN1/ITPKA/CDKL5/BMPR2/NIN/SLIT2/PAK3/MAP1B/FZD4/CDH4/MAP6/CDC42EP3/DPYSL3/CDC42EP5/TENM2/ATP1B2/MACF1/PIK3CA/TIAM2/NTRK2/RHOA/NTRK3/NGFR/NLGN1/DYNLT1/METRN/ZDHHC15/EPHA3/PLXNA4/ABL2/STMN2/RELN/WRAP73/ANKRD1/CCDC88A/MIEN1/DBN1/CFLAR/PRKD1/TGFB3/PFN1/GRIP1/ATP8A2/RRN3/TENM1/FN1/RHOQ/ISLR2/DHX36/SETX/TGFBR1/CAPRIN2/NRP1/SHOX2/DZIP1/CAMK1D/OBSL1/NGF/FYN/GPM6A/PACSIN1/MAGI2/ABI2/TENM3/PALM…	168
GO:0043434	BP	GO:0043434	response to peptide hormone	206/6814	435/18862	7.7461e-07	0.000195233	0.000177891	ATP6V0B/LEP/ACTN2/CYC1/SOCS1/ADIPOQ/ATP6V0D1/GPT/CDO1/OXTR/MAP1B/PRKAR1A/MBD5/GSTP1/GHR/GCG/PHIP/PLN/CA2/PIK3CA/INHBB/KL/MGARP/SORBS1/FOXC2/LRP6/SOS1/ATP6V1G2/TSC1/SLC30A10/REG3A/EIF2B3/CFLAR/KHK/FBN1/SLC27A1/RHOQ/EIF6/GKAP1/HDAC9/SESN3/RAB13/SLC27A4/DENND4C/ZFP36L1/FYN/PIK3C2A/ADCY5/CDK4/APRT/SLC39A14/IGFBP5/ATP6V1F/RPS6KB1/EGR2/CXCL12/MYO5A/AGTRAP/CYP11A1/CSK/GNAI1/CRHR2/APC/INSIG2/REG1A/CCND3/…	206
GO:0032409	BP	GO:0032409	regulation of transporter activity	142/6814	283/18862	7.78857e-07	0.000195233	0.000177891	DLG2/ACTN2/FGF14/SCN3B/ADIPOQ/LRRC26/ANK2/KCNAB1/KLHL24/PLN/ATP1B2/AKAP6/KCNA1/ATP1A2/KMT2A/UTRN/CACNA2D1/PKD2/PHB2/KCNE4/SLC9A3R1/FXYD6/NOS1/NLGN1/SCN2B/RELN/KCNC2/WNK1/NLGN3/JPH2/CACNB4/SNCA/HECW2/TCAF1/RYR2/KCNIP2/SLC6A9/MEF2C/CASQ2/CAPN1/TACO1/JPH3/ACTB/HPCA/ATP1B3/SUMO1/FXYD1/OSR1/CDK5/FHL1/AKAP9/ITGB1/SHANK1/NTSR1/CHP1/SRI/HECW1/GRIN2A/AHNAK/DLG4/DMD/ALG10B/WNK3/CALM3/PDZK1/PARK7/GOPC/FGF11…	142
GO:0022900	BP	GO:0022900	electron transport chain	96/6814	178/18862	8.56145e-07	0.000206675	0.000188317	AKR7A2/BID/CYC1/COX5A/AKR7A3/AKR1A1/NDUFS8/SCO2/CYBA/NDUFAB1/UQCRC1/COX8A/CHCHD2/STEAP4/UQCR10/UQCRQ/SDHB/NDUFB7/NDUFB10/CIAPIN1/DMGDH/GSR/UQCC3/NDUFA3/SNCA/NOX4/NDUFS3/NDUFB11/SURF1/COX7A2/NDUFS6/UQCRHL/GPD1/COX4I1/UQCRC2/NDUFV1/CCNB1/UQCR11/COX7B/NDUFS7/HSD17B6/COX5B/NDUFA6/SDHAF2/ETFA/NDUFA13/UQCRFS1/ADH5/HAAO/NDUFA9/CYB5A/COX15/NDUFA2/CYP19A1/PARK7/GHITM/COX6A1/COX6B1/XDH/NDUFB2/ALDH4A1/NDUFS…	96
GO:0032984	BP	GO:0032984	protein-containing complex disassembly	161/6814	328/18862	8.56836e-07	0.000206675	0.000188317	MRPL37/ADD2/ACTN2/TTBK2/PPP1CA/MRPS12/SVIL/MRPS34/PDXP/PLEKHH2/NAV3/MAP1B/CAMSAP2/LMOD1/APEH/MRPL55/MRPL11/PIK3CA/HDGFL3/MRPL49/AURKAIP1/MAP1A/NCKAP5L/MRPL43/LRP6/CLASP1/MRPL54/TAOK1/STMN2/HSPA8/SPTBN4/WASHC2C/MRPL27/MRPS7/MRPL28/MRPL58/GADD45GIP1/MRPS26/MRPL4/TMOD2/SETX/LIX1L/MRPL20/SWAP70/CFL1/UVRAG/RDX/CIB1/MRPS16/MRPS15/MRPL12/CHCHD1/EIF5A/FYCO1/SMARCB1/GABARAP/GABARAPL1/ARHGEF2/KIF2C/MRPL41/…	161
GO:0003012	BP	GO:0003012	muscle system process	213/6814	453/18862	9.63421e-07	0.000226706	0.000206568	LEP/ACTN2/HTR2B/CHGA/MYH11/SCN3B/PPP1R12B/ANK2/OXTR/COMP/MYLK/LMOD1/MYOM1/SCO2/CYBA/PLN/AKAP6/KCNA1/ATP1A2/PIK3CA/UTRN/CACNA2D1/CALD1/SYNM/KCNE4/SORBS1/CACNA1C/SCNN1B/TACR1/NOS1/ATP2B4/GJC1/ENO1/GNAO1/SCN2B/DTNA/SCN5A/CACNA1S/FBXO32/SLC8A1/TACR2/HAND2/CFLAR/MYL6/LMCD1/MEF2A/ATP8A2/TNNT3/RYR2/TPM2/KCNIP2/TMOD2/RGS4/PIN1/TNNT2/ASB3/ACTA2/TNFRSF1A/IL6ST/SULF1/IGF1/AKAP13/CHRNG/CASQ2/SLC6A8/CHRM2/SCN…	213
GO:0140053	BP	GO:0140053	mitochondrial gene expression	90/6814	165/18862	9.75348e-07	0.000226706	0.000206568	MRPL37/C1QBP/MALSU1/MRPS12/MRPS34/MRPL55/MRPL11/MRPL49/AURKAIP1/TRMT10B/MRPL43/MRPL54/RPUSD3/MRPL27/MRPS7/COA3/MRPL28/MRPL58/RCC1L/GADD45GIP1/TUFM/HSD17B10/MRPS26/MRPL4/MRPL20/CHCHD10/TACO1/MRPS16/TBRG4/MRPS15/FOXO3/MRPL12/TRUB2/CHCHD1/MRPL41/MRPL21/SHMT2/MRPL22/MRPS2/MRPL14/MRPL57/GATC/MRPL16/MRPL36/MRPS24/PUS1/MRPL48/MRPL2/MRPL52/MPV17L2/MRPL38/MRPS23/NGRN/MRPS35/UQCC2/MRPS9/MRPL23/MRPS11/NOA1/…	90
GO:0007411	BP	GO:0007411	axon guidance	139/6814	277/18862	1.00816e-06	0.000230148	0.000209704	NEXN/DLX5/TUBB2B/SLIT3/SEMA3G/KIF5C/BMPR2/SLIT2/CDH4/DOK4/CRMP1/NCAM1/DOK6/PIK3CA/UNC5A/CNTN2/EFNA2/NGFR/EPHA3/SEMA6D/SOS1/GDF7/BOC/PLXNA4/RELN/FLRT2/SPTBN4/NRTN/GFRA1/NRP2/NRP1/GAP43/EFNB3/CNTN4/EPHA7/FYN/RNF165/EGR2/MAPK3/CDK5/CXCL12/NRXN3/RET/GLI3/MYCBP2/PTPRM/SPTBN5/PLA2G10/ENAH/TNR/SPTA1/DOK5/FEZ2/SEMA3A/DVL1/PTCH1/SPTB/NOTCH2/ALCAM/ZSWIM4/PALLD/LAMC2/BMPR1B/KLF7/SEMA3C/LHX4/SHANK3/FEZF2/SEM…	139
GO:0071453	BP	GO:0071453	cellular response to oxygen levels	119/6814	231/18862	1.09958e-06	0.000246615	0.000224709	PSMB2/PSMD3/PSMD8/PSMB3/ATP6V0D1/B3GAT1/PSMA7/PSMA5/PSMB1/PSMB8/PSMB10/ENDOG/PHB2/CHCHD2/MGARP/EIF4EBP1/PTGIS/STUB1/PGK1/ENO1/SUV39H1/TSC1/SLC8A1/ANKRD1/UBA52/CBL/DNMT3A/CFLAR/E2F1/PSMB4/RWDD3/RORA/PSMD2/PSMC3/KCNMB1/PSME1/PSMB5/ZFP36L1/PSMD13/PSMB9/BACH1/KCND2/TMBIM6/ANGPT4/CCNB1/ELOB/IRAK1/PSMC4/PSMB6/SCN2A/RBX1/TBL2/PSME3/RBPJ/PSMC2/CARD16/UCN3/GNB1/CCNA2/CPEB4/CD34/SIRT1/ROCK2/CPEB1/SFRP1/ATP…	119
GO:0070507	BP	GO:0070507	regulation of microtubule cytoskeleton organization	77/6814	137/18862	1.23703e-06	0.000268305	0.000244472	TTBK2/MAP2/PLK1/NIN/NAV3/MAP1B/TPR/CAMSAP2/MAP6/CDK2AP2/HDGFL3/MAP1A/PSRC1/CLASP1/EPHA3/TRAF3IP1/TAOK1/STMN2/CLIP1/RPS3/SNCA/SENP6/DIXDC1/CIB1/DRG1/CLIP3/RCC1/RASSF1/AKAP9/ARL2/SKA1/ARHGEF2/GNAI1/FAM107A/CDK5RAP2/APC/CAMSAP1/CHMP1A/NUMA1/GSK3B/TOGARAM1/HNRNPU/ATXN7/TBCD/FGF13/ROCK1/KATNB1/BICD2/CYLD/MECP2/SPAST/MAP9/STMN4/PHLDB2/CEP97/CKAP5/MAPT/TACC3/PHLDB1/CLASP2/DYNC1H1/BICD1/ABL1/CDH5/INPP5J/…	77
GO:0008380	BP	GO:0008380	RNA splicing	224/6814	481/18862	1.23827e-06	0.000268305	0.000244472	CIR1/C1QBP/PHF5A/ZNF638/LSM2/SF3B5/POLR2G/HNRNPA1L2/SNRNP40/NSRP1/CLK4/TXNL4A/IK/PPIG/PCF11/SRSF12/ZC3H13/POLR2I/RBM12B/CPSF4/YTHDC1/RBM20/SNRNP25/IWS1/POLR2C/MPHOSPH10/AKAP8L/LSM10/LSM4/PPIL1/CWC27/CWC22/LSM7/RBM4/RTCB/SLU7/POLR2L/ALYREF/HSPA8/SRSF7/SREK1/SYF2/DDX39A/ZRSR2/CWF19L1/EIF4A3/POLR2E/PUF60/SF3B1/GEMIN7/CELF1/PRPF38B/RBM14/SNRPD2/CWF19L2/CLK1/SETX/PNN/PPIE/FIP1L1/QKI/DDX42/LARP7/SNU13/…	224
GO:0150063	BP	GO:0150063	visual system development	175/6814	363/18862	1.27816e-06	0.00027097	0.0002469	TGFB2/CHRDL1/PRSS56/FLT1/BMPR2/CYP1B1/IGFN1/RAB3GAP1/ADAMTS18/COL8A2/FZD4/MYOM1/TOPORS/SCO2/CDON/COL8A1/NTRK2/ALDH1A3/CACNA1C/MFSD2A/FOXC2/CEP290/SPRED3/NF1/ATP2B4/LRP6/MFAP5/SOS1/MITF/SALL2/TUB/INHBA/FBN1/SOX11/ATP8A2/SOX2/RORB/MEIS2/PBX2/TGFBR1/EFEMP1/PBX1/NRP1/CPAMD8/CRYBG3/OBSL1/CRYAB/HPCA/PROX1/CDK4/GPM6A/BAK1/C3/ABI2/TENM3/COL4A1/COL5A2/WDPCP/MAB21L1/SLC17A8/NIPBL/LAMC3/MEIS1/RET/GLI3/KDM5B…	175
GO:0032412	BP	GO:0032412	regulation of ion transmembrane transporter activity	130/6814	257/18862	1.29296e-06	0.00027097	0.0002469	DLG2/ACTN2/FGF14/SCN3B/LRRC26/ANK2/KCNAB1/KLHL24/PLN/ATP1B2/AKAP6/KCNA1/ATP1A2/UTRN/CACNA2D1/PKD2/PHB2/KCNE4/SLC9A3R1/FXYD6/NOS1/NLGN1/SCN2B/RELN/KCNC2/WNK1/NLGN3/JPH2/CACNB4/HECW2/TCAF1/RYR2/KCNIP2/SLC6A9/MEF2C/CASQ2/CAPN1/TACO1/JPH3/HPCA/ATP1B3/SUMO1/FXYD1/OSR1/CDK5/FHL1/AKAP9/ITGB1/SHANK1/NTSR1/CHP1/SRI/HECW1/GRIN2A/AHNAK/DLG4/DMD/ALG10B/WNK3/CALM3/PDZK1/GOPC/FGF11/FGF13/ATP7A/SHANK3/KCNS1/NLG…	130
GO:0060560	BP	GO:0060560	developmental growth involved in morphogenesis	116/6814	225/18862	1.41932e-06	0.000292655	0.000266659	CDKL5/MAP2/SLIT3/SEMA3G/BMPR2/NIN/SLIT2/MAP1B/CDH4/DCLK1/MACF1/SH3GL2/ITSN2/FGF1/SIX4/LRP6/SIX1/SEMA6D/PLXNA4/DBN1/NLGN3/MESP1/SFRP2/FN1/ISLR2/NRP2/NRP1/TRIM28/EPHA7/NGF/MAGI2/CDK5/CXCL12/TIAM1/YAP1/KDM5B/SYT3/DBNL/REG1A/KIF26B/FMN1/TNR/SALL1/GSK3B/CCL11/POSTN/RIMS2/DISC1/SPRY1/SEMA3A/DVL1/RND2/ALCAM/WNT7B/AURKA/WASF1/SPART/STK11/CDKL3/PRKCZ/FGF13/SEMA3C/SFRP1/GOLGA4/ULK2/SEMA6C/DRAXIN/PTK7/SEMA3…	116
GO:0032956	BP	GO:0032956	regulation of actin cytoskeleton organization	170/6814	352/18862	1.56783e-06	0.000318146	0.000289885	ADD2/JMY/ACTN2/CORO2B/SYNPO2/ARPC1A/SLIT2/SVIL/PAK3/PDXP/PLEKHH2/LMOD1/CDC42EP3/MLST8/CDC42EP5/CGNL1/PIK3CA/RHOA/NTRK3/CTNNA2/CLASP1/EPHA3/ALMS1/RASA1/TAOK1/ABL2/TSC1/CCDC88A/SPTBN4/WASHC2C/DBN1/ARHGAP40/ARFIP2/TGFB3/PFN1/TENM1/NOX4/RHOQ/ARF1/TMOD2/RICTOR/RGS4/DIXDC1/TGFBR1/AKAP13/NRP1/SWAP70/PHPT1/RDX/JAM3/WNT4/FERMT2/PROX1/SMIM22/ABI2/CDK5/CXCL12/ARHGAP18/MAGEL2/CCL26/SHANK1/ELN/FAM107A/DLC1/AR…	170
GO:0019080	BP	GO:0019080	viral gene expression	104/6814	198/18862	1.60659e-06	0.000320917	0.000292411	RSF1/RPS5/POLR2G/RPS21/TPR/POLR2I/SEC13/POLR2C/RPLP1/RPSA/RPS9/POLR2L/UBA52/RPS3/RPLP0/RPS24/POLR2E/RPS16/RPL28/PSMC3/RPL18/RPS15/SPCS1/RPL13/LARP7/RPLP2/TARBP2/RPL39/RANBP2/CHD1/NELFB/RPS28/REST/RPS8/SMARCB1/SSB/RPL18A/NDC1/RPL8/RPL36/RPL27/MDFIC/RPS2/RPS29/NUP37/RPL35/NUP88/EIF2D/EIF3B/RPS11/HMGA2/RPL26/CCNT2/MID2/RPS14/RPL6/IFITM3/PTBP1/NUP85/EIF3A/RPS19/POLR2J/AAAS/NELFCD/RPS26/HDAC1/RPS13/RP…	104
GO:0051235	BP	GO:0051235	maintenance of location	156/6814	319/18862	1.66364e-06	0.000327199	0.000298135	RER1/LEP/HTR2B/ANK2/TRPC1/TSPO/TOPORS/PLN/IL13/AKAP6/ATP1A2/VSTM2A/PKD2/GPAA1/ALKBH7/LTBP1/CACNA1C/NOS1/SYNE1/ARHGAP21/ITPR1/LETM1/BCL3/SLC8A1/CCDC88A/GRIK5/DBN1/ABCA1/FBN1/JPH2/SNCA/RYR2/PLIN5/ASXL2/OS9/ARL2BP/CHCHD10/UVRAG/DZIP1/CASQ2/JPH3/DGAT1/ITPR2/SMIM22/C3/CDK5/AKAP9/CIDEA/ARL2/ITGAV/B4GALNT1/AUP1/RYR3/CES1/NTSR1/HTR2A/SRI/INSIG2/TAF3/PLA2G10/MCOLN3/CX3CL1/NBL1/BAX/HNRNPU/DMD/CALM3/BDKRB1/…	156
GO:0035637	BP	GO:0035637	multicellular organismal signaling	106/6814	203/18862	1.84053e-06	0.000356505	0.000324838	SCN3B/ANK2/TRPC1/DRD5/ABCC9/PLN/ATP1B2/CNTNAP1/KCNA1/ATP1A2/NTRK2/KCNMB3/CACNA2D1/KCNE4/CACNA1C/FXYD6/NOS1/ATP2B4/GJC1/ITPR1/SCN2B/SCN5A/CACNA1S/SLC8A1/KCNIP3/SPTBN4/MEF2A/CACNB4/RYR2/KCNIP2/CASQ2/JAM3/SCN4A/KCND2/SLC4A3/ATP1B3/ITPR2/FXYD1/KCND1/GJA5/AKAP9/SCN7A/RYR3/SCN2A/NPR2/KCNIP1/SRI/KCNMB2/SOD1/P2RX4/CORIN/TNR/KCNH6/TMEM65/CALM3/SCN11A/ATP1A3/ATP2B3/HRC/CARTPT/AHCYL1/KCNA5/SCN8A/AGT/KCNK3/R…	106
GO:0090066	BP	GO:0090066	regulation of anatomical structure size	228/6814	493/18862	1.87872e-06	0.000358471	0.000326629	LEP/ADD2/JMY/ACTN2/HTR2B/CDKL5/MAP2/PPP1CA/SEMA3G/ARPC1A/BMPR2/SLIT2/SVIL/PAK3/PDXP/OXTR/PLEKHH2/MAP1B/COMP/LMOD1/CDH4/CDC42EP3/DRD5/CDC42EP5/LAMTOR5/MACF1/LAMTOR4/ATP1A2/PIK3CA/AKT3/RHOA/SCNN1B/FOXC2/SLC9A3R1/GPX1/NOS1/CTNNA2/RASA1/PEX11G/SEMA6D/PLXNA4/TSC1/SLC8A1/SPTBN4/WASHC2C/DBN1/ARHGAP40/ARFIP2/PFN1/TENM1/FN1/ARF1/TMOD2/RICTOR/ISLR2/ACTA2/NRP1/SWAP70/RDX/EPHA7/NGF/CDHR2/PIK3C2A/CDK4/ATP13A2…	228
GO:0032970	BP	GO:0032970	regulation of actin filament-based process	185/6814	389/18862	1.97622e-06	0.000371529	0.000338527	ADD2/JMY/ACTN2/CORO2B/SYNPO2/ARPC1A/SLIT2/ANK2/SVIL/PAK3/PDXP/PLEKHH2/LMOD1/CDC42EP3/MLST8/CDC42EP5/PLN/CGNL1/ATP1A2/PIK3CA/RHOA/NTRK3/CACNA1C/CTNNA2/CLASP1/EPHA3/ALMS1/RASA1/SCN5A/TAOK1/ABL2/TSC1/CCDC88A/SPTBN4/WASHC2C/DBN1/ARHGAP40/ARFIP2/TGFB3/PFN1/TENM1/NOX4/RYR2/RHOQ/ARF1/TMOD2/RICTOR/RGS4/DIXDC1/TGFBR1/AKAP13/NRP1/SWAP70/PHPT1/RDX/JAM3/WNT4/FERMT2/PROX1/SMIM22/ABI2/GJA5/CDK5/AKAP9/CXCL12/AR…	185
GO:0008016	BP	GO:0008016	regulation of heart contraction	124/6814	245/18862	2.16498e-06	0.000396892	0.000361637	TGFB2/CHGA/SCN3B/ANK2/TRPC1/POPDC2/ABCC9/PLN/ATP1B2/ATP1A2/CACNA2D1/KCNE4/CACNA1C/FXYD6/NOS1/ATP2B4/GJC1/GNAO1/ITPR1/SCN2B/SCN5A/CACNA1S/HSPB7/SLC8A1/KCNIP3/SPTBN4/BVES/MEF2A/CACNB4/RYR2/KCNIP2/RGS4/TNNT2/ASB3/CASQ2/CHRM2/KCND2/SLC4A3/GLRX3/ATP1B3/ITPR2/FXYD1/KCND1/GJA5/AKAP9/RYR3/NPR2/KCNIP1/SRI/P2RX4/CORIN/KCNH6/TMEM65/EDN3/SEMA3A/DMD/CALM3/DES/MYL3/FGF13/APLN/ATP1A3/ADA/ATP2B3/HRC/KCNG2/AHCYL1…	124
GO:0110053	BP	GO:0110053	regulation of actin filament organization	136/6814	273/18862	2.17322e-06	0.000396892	0.000361637	ADD2/JMY/ACTN2/CORO2B/SYNPO2/ARPC1A/SLIT2/SVIL/PAK3/PDXP/PLEKHH2/LMOD1/CDC42EP3/CDC42EP5/CGNL1/PIK3CA/RHOA/CTNNA2/CLASP1/ALMS1/RASA1/TSC1/CCDC88A/SPTBN4/WASHC2C/DBN1/ARHGAP40/ARFIP2/TGFB3/PFN1/TENM1/NOX4/ARF1/TMOD2/RICTOR/RGS4/TGFBR1/NRP1/SWAP70/RDX/WNT4/FERMT2/ABI2/CXCL12/ARHGAP18/MAGEL2/CCL26/SHANK1/ELN/DLC1/ARPC4/DBNL/ID1/SPTBN5/ARPC1B/FMN1/CAPZB/FER/SPTA1/PAK2/CX3CL1/WDR1/CORO1B/CCL11/PYCARD/…	136
GO:0007612	BP	GO:0007612	learning	73/6814	130/18862	2.42018e-06	0.000435769	0.000397061	SNAP25/ATXN1/DRD5/ATP1A2/NTRK2/MAP1A/NF1/BCHE/TACR2/RAG1/PDE1B/NLGN3/EIF4A3/SLC6A1/MEIS2/TACO1/JPH3/EN1/FYN/B4GALT2/CDK5/NLGN4X/NRXN3/SHANK1/NTSR1/SLC24A2/TNR/C1QL1/GRIN2A/DLG4/LRRN4/ADGRB3/SYNGAP1/FGF13/CREB1/SHANK3/TANC1/SYT11/PPP1R1B/MECP2/ACTR2/AAAS/NRGN/TBR1/NDRG4/STRA6/SORCS3/TH/FOXB1/ATXN1L/NPTX2/TLR2/TTC36/NETO1/DDHD2/ATAD1/PAK5/SHANK2/NPAS4/YTHDF1/APP/PTN/PRKN/NRXN1/LGMN/CHRNB2/SLC8A3/TP…	73
GO:0001654	BP	GO:0001654	eye development	172/6814	359/18862	2.54273e-06	0.000451476	0.000411372	TGFB2/CHRDL1/PRSS56/FLT1/BMPR2/CYP1B1/IGFN1/RAB3GAP1/ADAMTS18/COL8A2/FZD4/MYOM1/TOPORS/SCO2/CDON/COL8A1/NTRK2/ALDH1A3/CACNA1C/MFSD2A/FOXC2/CEP290/SPRED3/NF1/ATP2B4/LRP6/MFAP5/SOS1/MITF/SALL2/TUB/INHBA/FBN1/SOX11/ATP8A2/SOX2/RORB/MEIS2/PBX2/TGFBR1/EFEMP1/PBX1/NRP1/CPAMD8/CRYBG3/OBSL1/CRYAB/HPCA/PROX1/CDK4/GPM6A/BAK1/ABI2/TENM3/COL4A1/COL5A2/WDPCP/MAB21L1/SLC17A8/NIPBL/LAMC3/MEIS1/RET/GLI3/KDM5B/CA…	172
GO:0045185	BP	GO:0045185	maintenance of protein location	55/6814	92/18862	3.18146e-06	0.000557147	0.000507657	RER1/TSPO/TOPORS/PKD2/GPAA1/LTBP1/SYNE1/BCL3/CCDC88A/GRIK5/DBN1/FBN1/OS9/ARL2BP/CHCHD10/DZIP1/CDK5/ARL2/SRI/INSIG2/TAF3/NBL1/HNRNPU/RANGAP1/KDELR1/PARK7/GOPC/VPS13C/FAF1/SORL1/VPS13A/NFKBIE/VPS13D/LATS1/KDELR2/KEAP1/DAND5/MORC3/ANK3/FLNA/SUPT7L/AKT1/GJA1/CAV1/FBN2/TAPT1/NFKBIB/TMSB4X/NR5A1/TWF2/SUN2/PKD1/CCDC22/SUN1/SP100	55
GO:0001738	BP	GO:0001738	morphogenesis of a polarized epithelium	79/6814	144/18862	3.25529e-06	0.000562373	0.000512418	ANKRD6/PRICKLE1/PRICKLE2/PSMB2/PSMD3/PSMD8/PSMB3/PSMA7/PSMA5/FZD4/AP2S1/PSMB1/PSMB8/DAAM1/PSMB10/RHOA/SLC9A3R1/TRAF3IP1/PARD6A/SFRP2/PFN1/PSMB4/MLLT3/MYO9A/PSMD2/PSMC3/PSME1/INTU/NPHP3/PSMB5/PSMD13/PSMB9/ACTB/PSMC4/MAGI2/PSMB6/TIAM1/TP63/PSME3/WDR1/DAB2/NPHP1/PSMC2/DVL1/ACTG1/SH3BP1/SMURF2/GPC6/SFRP1/DACT1/PTK7/CTHRC1/NKD1/GPC3/PSME2/ARRB2/LAMA3/PSMA8/MSN/PSMB7/PSMD14/OPHN1/PKHD1/ABL1/RPGRIP1L/CE…	79
GO:0006415	BP	GO:0006415	translational termination	61/6814	105/18862	3.58411e-06	0.000610924	0.000556657	MRPL37/MRPS12/MRPS34/APEH/MRPL55/MRPL11/MRPL49/AURKAIP1/MRPL43/MRPL54/MRPL27/MRPS7/MRPL28/MRPL58/GADD45GIP1/MRPS26/MRPL4/MRPL20/MRPS16/MRPS15/MRPL12/CHCHD1/EIF5A/MRPL41/MRPL21/MRPL22/MRPS2/MRPL14/MRPL57/JMJD4/MRPL16/MRPL36/MRPS24/MRPL48/MRPL2/MRPL52/MRPL38/MRPS23/MRPS35/MRPS9/EIF5AL1/MRPL23/MRPS11/MRPL45/MRPL44/MRPL34/MRPS18A/MRPL15/MRPL10/MRPL40/MRPL39/MRPL17/MRPL18/MRPL3/MRPS28/MRPL24/MRPL13/MR…	61
GO:0033108	BP	GO:0033108	mitochondrial respiratory chain complex assembly	59/6814	101/18862	4.03849e-06	0.000679317	0.000618974	NDUFS8/SCO2/NDUFAB1/SDHAF1/DMAC2/NDUFB7/NDUFB10/COA3/NDUFAF3/UQCC3/NDUFA3/NDUFS3/NDUFB11/SURF1/NDUFS6/COX14/FOXRED1/TACO1/NDUFV1/NDUFS7/ACAD9/NDUFA6/COX20/SDHAF2/NDUFAF8/NDUFA13/UQCRFS1/COX18/NDUFA9/NDUFA2/PET100/NDUFB2/NDUFS2/NDUFA11/NDUFA12/NDUFS5/UQCC2/NDUFA5/ECSIT/TMEM126A/NDUFC1/NDUFB4/COA4/COA1/NDUFB1/SDHAF4/NDUFB9/SLC25A33/NDUFAF2/NDUFB8/UQCC1/LYRM7/PET117/NDUFAF5/SAMM50/TIMMDC1/COX19/NDUF…	59
GO:1903522	BP	GO:1903522	regulation of blood circulation	142/6814	290/18862	4.37012e-06	0.000725553	0.000661103	LEP/TGFB2/CHGA/SCN3B/BMPR2/ANK2/OXTR/TRPC1/POPDC2/ABCC9/PLN/ATP1B2/ATP1A2/CACNA2D1/KCNE4/CACNA1C/FXYD6/NOS1/ATP2B4/GJC1/GNAO1/ITPR1/SCN2B/SCN5A/CACNA1S/HSPB7/SLC8A1/KCNIP3/SPTBN4/BVES/MEF2A/CACNB4/RYR2/KCNIP2/RGS4/TNNT2/ASB3/CASQ2/CHRM2/KCND2/SLC4A3/GLRX3/ATP1B3/ITPR2/FXYD1/KCND1/GJA5/AKAP9/RYR3/NPR2/DOCK4/KCNIP1/HTR2A/SRI/KCNMB2/P2RX4/CORIN/AGTR1/KCNH6/TMEM65/EDN3/SEMA3A/DMD/CALM3/DES/MYL3/FGF13…	142
GO:0048732	BP	GO:0048732	gland development	193/6814	413/18862	5.01048e-06	0.000821205	0.000748259	TGFB2/CDO1/RPS6KA1/PGR/OXTR/ASH1L/TSPO/UPF2/FADD/PIK3CA/ALDH1A3/MPST/AR/PKD2/PHB2/NRG1/FGF1/SLC9A3R1/GPX1/NF1/CCNB2/SIX4/LRP6/SIX1/TAF10/SEC63/ATM/PHF2/GDF7/PRDX2/HAND2/RAG1/MESP1/CFLAR/TGFB3/PITX1/FPGS/SERPINA5/SOX2/CEBPA/ORAI1/NPHP3/TGFBR1/PCNA/ARHGAP5/PBX1/SULF1/NCOA1/HMGCL/BAAT/CAPN1/WNT4/PROX1/APRT/IGFBP5/MAPK3/EZH2/NOTCH4/HOXB3/FGF7/UGT1A1/GLI3/KDM5B/NME1/ETS1/SOD1/REG1A/SP3/TBX19/TP63/CEBP…	193
GO:0006813	BP	GO:0006813	potassium ion transport	117/6814	232/18862	5.15657e-06	0.00082965	0.000755954	NALCN/KCNB1/ACTN2/KCNJ16/SNAP25/LRRC26/ANK2/KCNAB1/ABCC9/KLHL24/ATP1B2/AKAP6/KCNA1/ATP1A2/KCNMB3/PKD2/KCNE4/NOS1/ABCB8/TSC1/KCNC2/KCNT2/KCNIP3/WNK1/KCNQ3/KCNH7/KCNIP2/KCNMB1/RGS4/KCNQ5/CASQ2/SLC9C1/KCND2/ATP1B3/CCDC51/SUMO1/FXYD1/KCND1/KCNA7/GJA5/FHL1/AKAP9/ITGB1/KCNIP1/SLC24A2/CHP1/HTR2A/SLC24A1/KCNMB2/DPP6/KCNH6/EDN3/KEL/KCNMA1/ALG10B/WNK3/KCNQ2/SLC12A6/TMEM175/ATP1A3/KCNS1/KCNN3/WWP2/KCNG2/KCN…	117
GO:0007626	BP	GO:0007626	locomotory behavior	86/6814	161/18862	5.1918e-06	0.00082965	0.000755954	SNAP25/FZD4/ATP1A2/ALDH1A3/ZFHX3/GNAO1/TSC1/SPTBN4/PDE1B/GLRB/CLN6/EFNB3/PREX2/KCND2/EN1/TAL1/ADCY5/B4GALT2/CHRNA3/OPRK1/CXCL12/SEZ6/MEIS1/NTSR1/CALB1/SOD1/MCOLN3/TNR/OTOG/C1QL1/LRRK2/NAGLU/NEGR1/DLG4/PARK7/ATP7A/INPP5F/HOXD9/FEZF2/NLGN2/CHD7/KCNJ10/VPS13A/PPP1R1B/MECP2/NOVA1/NPY2R/SOBP/PENK/HOXD10/FGF12/TH/GRM1/ARRB2/CDH23/ABHD12/PEX13/STRN/ADCY8/SLC18A2/NTF4/NCOA2/DDHD2/GRM6/PAK5/HIPK2/ADAM22/A…	86
GO:0071375	BP	GO:0071375	cellular response to peptide hormone stimulus	156/6814	325/18862	6.39947e-06	0.00101001	0.000920293	ATP6V0B/LEP/ACTN2/SOCS1/ADIPOQ/ATP6V0D1/GPT/MAP1B/PRKAR1A/MBD5/GSTP1/GHR/GCG/PHIP/CA2/PIK3CA/INHBB/KL/MGARP/SORBS1/FOXC2/SOS1/ATP6V1G2/TSC1/SLC30A10/CFLAR/FBN1/SLC27A1/RHOQ/GKAP1/HDAC9/SESN3/RAB13/SLC27A4/DENND4C/ZFP36L1/FYN/PIK3C2A/ADCY5/CDK4/APRT/SLC39A14/ATP6V1F/RPS6KB1/MYO5A/AGTRAP/CYP11A1/CSK/CRHR2/APC/INSIG2/REG1A/CCND3/FER/GSK3B/PIP4K2A/AGTR1/PDE3B/VWA2/GPLD1/AKT2/CCNA2/RANGAP1/ADCY2/PRKCZ…	156
GO:0035567	BP	GO:0035567	non-canonical Wnt signaling pathway	82/6814	153/18862	7.19226e-06	0.00112129	0.00102169	ANKRD6/PRICKLE1/PRICKLE2/PSMB2/PSMD3/PSMD8/PSMB3/TNRC6A/PSMA7/PSMA5/FZD4/AP2S1/PSMB1/PSMB8/DAAM1/PSMB10/RHOA/SFRP4/GNAO1/PARD6A/TNRC6C/SFRP2/PFN1/PSMB4/MLLT3/PSMD2/IFT80/PSMC3/PSME1/NPHP3/PSMB5/PSMD13/PSMB9/WNT4/PSMC4/MAGI2/PSMB6/TNRC6B/TIAM1/NLK/PSME3/DAAM2/DAB2/AGO3/PSMC2/GNB1/DVL1/SMURF2/GPC6/SFRP1/DACT1/PTK7/CTHRC1/MYOC/NKD1/GPC3/LEF1/PSME2/ARRB2/PLCB1/PSMA8/FZD10/PSMB7/PSMD14/AGO4/ABL1/CELSR…	82
GO:0021537	BP	GO:0021537	telencephalon development	116/6814	231/18862	7.30367e-06	0.00112494	0.00102501	DLX5/NIN/SLIT2/OXTR/CDON/ATP1B2/KCNA1/ATP1A2/NTRK2/ALDH1A3/EFNA2/MFSD2A/UQCRQ/NF1/ATP2B4/LRP6/SCN5A/SRGAP2C/PLXNA4/TSC1/RELN/SLC8A1/EIF2B3/INHBA/CDH2/DIXDC1/MBOAT7/NCOA1/FAT4/PROX1/LAMB1/CDK5/CXCL12/EZH2/EMX2/GLI3/SYNE2/NME1/ZDHHC16/DNAH5/ARL13B/HSD3B2/TNR/CEP120/NRG3/SALL1/GSK3B/LRRK2/RARB/BAX/COL3A1/DISC1/SEMA3A/SRGAP2/FGF13/WDR62/TRA2B/SLC32A1/SHANK3/TMEM14B/FEZF2/DRAXIN/NEFL/HES5/CHD7/CCDC85C…	116
GO:0003279	BP	GO:0003279	cardiac septum development	56/6814	96/18862	7.47032e-06	0.00113691	0.00103592	TGFB2/SLIT3/BMPR2/SLIT2/ANK2/CNTRL/HEYL/ZFPM1/SNX17/HEG1/MATR3/ZFPM2/SOX11/NPHP3/TGFBR1/SOX4/NRP2/NRP1/ADAMTS6/PROX1/SALL4/GJA5/TRIP11/LRP2/PDE2A/SAV1/HEY1/RBPJ/SALL1/RARB/NOTCH2/MAML1/HECTD1/SEMA3C/PTK7/CHD7/NOG/ROBO1/TGFBR2/STRA6/ACVR1/BMPR1A/DCTN5/GATA6/DAND5/NPRL3/HEY2/NSD2/NDST1/BMP4/DHRS3/ZBTB14/HAND1/WNT11/ROBO2/RBM15	56
GO:0050890	BP	GO:0050890	cognition	135/6814	276/18862	7.96544e-06	0.001198	0.00109159	SNAP25/OXTR/ATXN1/GPR155/TMPRSS11E/DRD5/ATP1A2/NTRK2/MFSD2A/MAP1A/NF1/AMFR/BCHE/TACR2/RAG1/PDE1B/NLGN3/EIF4A3/SLC6A1/TMOD2/MEIS2/PTPRZ1/MEF2C/TACO1/JPH3/EN1/NGF/FYN/GATM/B4GALT2/RPS6KB1/EGR2/CDK5/SETD5/NLGN4X/PICALM/SCN2A/NRXN3/NIPBL/PJA2/SHANK1/NTSR1/SLC24A2/FAM107A/HTR2A/CALB1/CEBPB/GRPR/TNR/C1QL1/GRIN2A/CCL11/DLG4/LRRN4/ADGRB3/SERPINF1/PRKCZ/SYNGAP1/FGF13/CREB1/SHANK3/TANC1/SYT11/CPEB3/KCNK10/…	135
GO:0007613	BP	GO:0007613	memory	61/6814	107/18862	8.2785e-06	0.00123061	0.0011213	OXTR/ATXN1/MAP1A/SLC6A1/JPH3/NGF/B4GALT2/RPS6KB1/SCN2A/PJA2/SHANK1/SLC24A2/HTR2A/CALB1/CEBPB/GRIN2A/LRRN4/SERPINF1/PRKCZ/FGF13/CREB1/SHANK3/SYT11/CPEB3/KCNK10/PTCHD1/ITGA5/VLDLR/PRNP/CNR1/CUX2/PPP1R1B/MECP2/SORCS3/KCNK2/MAPT/TH/PLCB1/KLK8/ATXN1L/ADCY8/TTC36/NTF4/NETO1/ATAD1/NFATC4/PAK5/NQO2/ADCY1/NPAS4/YTHDF1/CAMK4/PTN/FEN1/PTEN/LGMN/CHRNB2/SLC8A3/INSR/BDNF/RGS14	61
GO:0051495	BP	GO:0051495	positive regulation of cytoskeleton organization	111/6814	220/18862	8.64609e-06	0.00127048	0.00115762	JMY/ACTN2/SYNPO2/ARPC1A/NIN/PDXP/NAV3/MAP1B/LMOD1/CDC42EP3/CDC42EP5/RHOA/NTRK3/PSRC1/CTNNA2/CLASP1/CEP295/TSC1/STMN2/CLIP1/CCDC88A/WASHC2C/ARFIP2/RPS3/TGFB3/PFN1/TENM1/NOX4/ARF1/RICTOR/TGFBR1/NRP1/SWAP70/WNT4/FERMT2/PROX1/DRG1/ABI2/CDK5/AKAP9/ARL2/MAGEL2/CCL26/CDK5RAP2/ARPC4/ID1/ARPC1B/FMN1/FER/CX3CL1/WDR1/CEP120/NUMA1/TOGARAM1/CORO1B/CCL11/PYCARD/RHOC/CARMIL2/NPHS1/WASF1/HAX1/P2RX7/ROCK2/SFRP1/H…	111
GO:0007517	BP	GO:0007517	muscle organ development	152/6814	317/18862	8.97765e-06	0.00130328	0.00118752	TGFB2/MEOX2/SVIL/KCNAB1/MYLK/MYOM1/POPDC2/CDON/ADGRB1/TCF23/UTRN/HEYL/NRG1/ZFPM1/FOXC2/ZFHX3/GPX1/SIX4/BORCS8-MEF2B/SIX1/HEG1/COL11A1/BCL9/ZFPM2/ANKRD1/SGCD/BVES/CFLAR/SPEG/MYL6/MEF2A/CHD2/PITX1/SOX11/JPH2/RYR2/TAGLN/TNNT2/TGFBR1/HDAC9/IGF1/EVC/SHOX2/MEF2C/CRYAB/ITGA7/PROX1/RPS6KB1/EGR2/ITGA11/CDK5/FHL1/EID2B/MYOCD/NLN/LRP2/FXR1/ELN/SRI/ADARB1/BASP1/SGCE/RBPJ/RBM24/EMD/ACTA1/MYH3/KEL/DMD/NPHS1/FG…	152
GO:0032535	BP	GO:0032535	regulation of cellular component size	174/6814	370/18862	9.07324e-06	0.00130328	0.00118752	ADD2/JMY/ACTN2/CDKL5/MAP2/PPP1CA/SEMA3G/ARPC1A/BMPR2/SLIT2/SVIL/PAK3/PDXP/PLEKHH2/MAP1B/LMOD1/CDH4/CDC42EP3/CDC42EP5/LAMTOR5/MACF1/LAMTOR4/PIK3CA/AKT3/RHOA/SLC9A3R1/CTNNA2/RASA1/PEX11G/SEMA6D/PLXNA4/TSC1/SPTBN4/WASHC2C/DBN1/ARHGAP40/ARFIP2/PFN1/TENM1/FN1/ARF1/TMOD2/RICTOR/ISLR2/NRP1/SWAP70/RDX/EPHA7/NGF/CDHR2/CDK4/ATP13A2/ABI2/CDK5/E2F4/CXCL12/ARHGAP18/PICALM/MAGEL2/CCL26/RET/ELN/ARPC4/DBNL/SPTBN…	174
GO:0051894	BP	GO:0051894	positive regulation of focal adhesion assembly	20/6814	25/18862	9.18473e-06	0.00130464	0.00118875	MAP4K4/TSC1/NRP1/WNT4/FERMT2/KDR/COL16A1/FMN1/SFRP1/ROCK1/LIMS1/VEGFA/S100A10/MYOC/IQGAP1/PTPRJ/ABL1/TEK/THY1/HRG	20
GO:0060541	BP	GO:0060541	respiratory system development	97/6814	188/18862	9.543e-06	0.00134063	0.00122155	DLX5/PPP1CA/BMPR2/PGR/KCNAB1/CCBE1/IL13/ALDH1A3/EIF4EBP1/FGF1/SIX4/LRP6/SIX1/HEG1/ZFPM2/TGFB3/SOX11/SLC23A1/CEBPA/RC3H2/NPHP3/PROX1/IGFBP5/CRISPLD2/MAPK3/WDPCP/MYOCD/FGF7/YAP1/SAV1/GLI3/FGF18/SP3/BASP1/RBPJ/SPRY1/KLF2/PDGFRB/WNT7B/FLT4/ATP7A/CREB1/ADA/FGF9/DISP1/MAN1A2/PTK7/LHX3/VEGFA/ARG1/CCDC39/CHD7/NOG/MMP14/TNC/GPC3/TGFBR2/STRA6/GLI1/ASS1/CTSH/SFTPD/LEF1/BMPR1A/NFIB/MMP12/EP300/SPARC/FGF10/GA…	97
GO:0003015	BP	GO:0003015	heart process	140/6814	289/18862	1.03307e-05	0.001432	0.0013048	WWTR1/TGFB2/CHGA/SCN3B/ANK2/TRPC1/POPDC2/ABCC9/PLN/ATP1B2/ATP1A2/PIK3CA/CACNA2D1/KCNE4/CACNA1C/GPX1/FXYD6/NOS1/ATP2B4/GJC1/GNAO1/ITPR1/SCN2B/SCN5A/CACNA1S/HSPB7/SLC8A1/KCNIP3/SPTBN4/SGCD/BVES/MEF2A/CACNB4/NOX4/RYR2/KCNIP2/RGS4/TNNT2/ASB3/AKAP13/CASQ2/CHRM2/KCND2/FYN/SLC4A3/GLRX3/ATP1B3/ITPR2/FXYD1/KCND1/GJA5/AKAP9/RYR3/NPR2/YAP1/KCNIP1/SRI/SOD1/P2RX4/CORIN/KCNH6/TMEM65/EDN3/SEMA3A/DMD/CALM3/DES/M…	140
GO:0035107	BP	GO:0035107	appendage morphogenesis	73/6814	134/18862	1.05294e-05	0.001432	0.0013048	DLX5/TGFB2/DYNC2H1/HOXC10/ZBTB16/RECK/CACNA1C/SP8/ATRX/LRP6/GDF5/HAND2/SFRP2/PITX1/SOX11/AFF3/ZNF219/INTU/COL2A1/PBX2/SOX4/PBX1/SHOX2/EN1/RNF165/BAK1/OSR1/SALL4/WDPCP/NIPBL/GLI3/TP63/FMN1/SALL1/RARB/BAX/MYH3/PTCH1/NOTCH2/C2CD3/FREM2/BMPR1B/SEMA3C/MBNL1/HOXD9/TWIST1/PRRX1/MEGF8/GREM1/CHD7/NOG/LNPK/LRP4/HDAC1/GPC3/MED1/HOXD10/LEF1/BMPR1A/MAP3K20/HOXA10/HOXD12/FGF10/CREBBP/CHST11/TMEM231/RPGRIP1L/GL…	73
GO:0035108	BP	GO:0035108	limb morphogenesis	73/6814	134/18862	1.05294e-05	0.001432	0.0013048	DLX5/TGFB2/DYNC2H1/HOXC10/ZBTB16/RECK/CACNA1C/SP8/ATRX/LRP6/GDF5/HAND2/SFRP2/PITX1/SOX11/AFF3/ZNF219/INTU/COL2A1/PBX2/SOX4/PBX1/SHOX2/EN1/RNF165/BAK1/OSR1/SALL4/WDPCP/NIPBL/GLI3/TP63/FMN1/SALL1/RARB/BAX/MYH3/PTCH1/NOTCH2/C2CD3/FREM2/BMPR1B/SEMA3C/MBNL1/HOXD9/TWIST1/PRRX1/MEGF8/GREM1/CHD7/NOG/LNPK/LRP4/HDAC1/GPC3/MED1/HOXD10/LEF1/BMPR1A/MAP3K20/HOXA10/HOXD12/FGF10/CREBBP/CHST11/TMEM231/RPGRIP1L/GL…	73
GO:0051258	BP	GO:0051258	protein polymerization	142/6814	294/18862	1.08922e-05	0.00146574	0.00133554	ADD2/JMY/MAP2/MSRB1/ARPC1A/NIN/SLIT2/TTC17/SVIL/PAK3/NAV3/MAP1B/CAMSAP2/LMOD1/CDC42EP3/CDC42EP5/HDGFL3/PSRC1/CTNNA2/CLASP1/TRIM6/RASA1/GOLGA2/STMN2/CLIP1/SPTBN4/WASHC2C/DBN1/ARHGAP40/ARFIP2/RPS3/PFN1/TENM1/SNCA/ARF1/TMOD2/RICTOR/RDX/CASQ2/DRG1/CLIP3/ABI2/AKAP9/ARL2/UBE2C/ARHGAP18/UBE2S/MAGEL2/CCL26/ELN/FAM107A/CDK5RAP2/ARPC4/DBNL/CAMSAP1/SPTBN5/ARPC1B/FMN1/CAPZB/TPPP3/FER/SPTA1/MICALL2/NUMA1/TOGA…	142
GO:0007416	BP	GO:0007416	synapse assembly	90/6814	173/18862	1.29197e-05	0.00172047	0.00156764	PCDHB6/ADD2/PCDHB5/BSN/IGFN1/OXTR/MAP1B/PCDHB10/ADGRB1/NTRK2/PCDHB16/SIX4/NLGN1/PCDHB4/SIX1/PCDHB13/FLRT2/ZDHHC12/CLSTN2/NLGN3/SNCA/CDH2/SLITRK4/GAP43/MEF2C/OBSL1/PCDHB9/EPHA7/GABRB2/GPM6A/LINGO2/CDK5/SETD5/NLGN4X/SHANK1/CBLN4/DBNL/PCLO/LRRN1/PCDHB14/IL1RAP/LRFN3/AMIGO2/CLSTN3/DVL1/ADGRB3/FGF13/GPC6/SHANK3/LGI2/NLGN2/SDK2/PCDHB3/SLITRK3/CUX2/MECP2/LRP4/PCDHB11/BHLHB9/LRRN3/RAB29/PCDH17/MDGA1/NTN1…	90
GO:1902905	BP	GO:1902905	positive regulation of supramolecular fiber organization	103/6814	203/18862	1.31805e-05	0.00173711	0.00158281	JMY/ACTN2/SYNPO2/ARPC1A/NIN/PDXP/NAV3/MAP1B/LMOD1/CDC42EP3/CDC42EP5/RHOA/PSRC1/GPX1/CTNNA2/CLASP1/TSC1/STMN2/CLIP1/CCDC88A/WASHC2C/ARFIP2/RPS3/TGFB3/PFN1/TENM1/NOX4/ARF1/RICTOR/TGFBR1/NRP1/SWAP70/WNT4/FERMT2/PROX1/DRG1/ABI2/AKAP9/ARL2/MAGEL2/CCL26/CDK5RAP2/ARPC4/ID1/ARPC1B/FMN1/CLU/FER/CX3CL1/WDR1/NUMA1/TOGARAM1/CORO1B/CCL11/PYCARD/RHOC/CARMIL2/NPHS1/WASF1/ROCK2/SFRP1/CFL2/LIMCH1/KATNB1/S100A10/E…	103
GO:0019083	BP	GO:0019083	viral transcription	93/6814	180/18862	1.3424e-05	0.00175114	0.00159559	RSF1/RPS5/POLR2G/RPS21/TPR/POLR2I/SEC13/POLR2C/RPLP1/RPSA/RPS9/POLR2L/UBA52/RPS3/RPLP0/RPS24/POLR2E/RPS16/RPL28/PSMC3/RPL18/RPS15/RPL13/LARP7/RPLP2/TARBP2/RPL39/RANBP2/CHD1/NELFB/RPS28/REST/RPS8/SMARCB1/RPL18A/NDC1/RPL8/RPL36/RPL27/MDFIC/RPS2/RPS29/NUP37/RPL35/NUP88/RPS11/HMGA2/RPL26/CCNT2/MID2/RPS14/RPL6/IFITM3/NUP85/RPS19/POLR2J/AAAS/NELFCD/RPS26/HDAC1/RPS13/RPL9/NUP214/POLR2A/NELFE/SEH1L/LEF1/…	93
GO:0098815	BP	GO:0098815	modulation of excitatory postsynaptic potential	30/6814	44/18862	1.52507e-05	0.00196934	0.00179441	NLGN1/RELN/NLGN3/EIF4A3/RGS4/NLGN4X/SHANK1/LRRK2/DLG4/RIMS2/DVL1/PRKCZ/SHANK3/NLGN2/CUX2/TMEM25/NPY2R/SSH1/ADRB2/SH3GL1/TMEM108/NETO1/DMPK/SHANK2/APP/NRXN1/PTEN/SLC8A3/CELF4/RIMS1	30
GO:0002028	BP	GO:0002028	regulation of sodium ion transport	51/6814	87/18862	1.55661e-05	0.00198997	0.00181321	CNTN1/FGF14/SCN3B/KLHL24/ATP1B2/ATP1A2/UTRN/SLC9A3R1/FXYD6/NOS1/ATP2B4/SCN2B/SCN5A/SLC8A1/WNK1/SPTBN4/HECW2/ARF1/ATP1B3/FXYD1/OSR1/CHP1/HECW1/P2RX4/NKAIN1/DMD/WNK3/PER1/P2RX7/FGF11/FGF13/COMMD1/AHCYL1/DLG1/BPIFA1/SLMAP/FGF12/ADRB2/PKP2/NETO1/ANK3/DMPK/AKT1/SNTA1/PRKCE/DNM2/KIF5B/FXYD4/FXYD2/FXYD3/SLC9A1	51
GO:0050770	BP	GO:0050770	regulation of axonogenesis	80/6814	151/18862	1.62026e-05	0.00204088	0.00185959	CDKL5/MAP2/LRRC4C/SEMA3G/BMPR2/NIN/SLIT2/PAK3/MAP1B/CDH4/MAP6/MACF1/TIAM2/NTRK2/RHOA/NGFR/METRN/SEMA6D/PLXNA4/DBN1/FN1/CDH2/ISLR2/NRP1/SHOX2/EFNB3/EPHA7/NGF/CDK5/CXCL12/TIAM1/RET/DBNL/TNR/PAK2/GSK3B/KEL/DISC1/SEMA3A/RND2/SPART/STK11/CDKL3/SYNGAP1/FGF13/TRAK2/SEMA3C/GOLGA4/SEMA6C/DRAXIN/NEFL/SEMA3D/VEGFA/MEGF8/RUFY3/RTN4R/LRP4/MCF2/ROBO1/PLXNB3/MAPT/MT3/SEMA5B/NTN1/SEMA3E/SEMA4C/PLXNC1/SKIL/PLXNB2…	80
GO:0006939	BP	GO:0006939	smooth muscle contraction	57/6814	100/18862	1.62836e-05	0.00204088	0.00185959	HTR2B/MYH11/OXTR/COMP/MYLK/ATP1A2/SCNN1B/TACR1/ATP2B4/SLC8A1/TACR2/ACTA2/SULF1/CHRM2/PIK3C2A/PRKG1/CHRNA3/MYOCD/DOCK4/PTGER3/HTR2A/SOD1/CNN1/EDNRA/EDN3/CALCRL/KCNMA1/ROCK2/ROCK1/ADA/BDKRB2/DLG1/NPY2R/NMUR1/ZDHHC21/KCNB2/NMUR2/ADRB2/P2RX3/EDN1/CHRM3/ATP2B1/CALCA/ADRA1A/EDN2/P2RX1/CAV1/MKKS/NMU/CHRNB2/SPX/ADRA2B/SULF2/KIT/FKBP1B/ORMDL3/F2R	57
GO:1990089	BP	GO:1990089	response to nerve growth factor	33/6814	50/18862	1.65943e-05	0.00205963	0.00187667	KIDINS220/BPTF/NTRK2/SH3GL2/NTRK3/STMN2/KCNC2/CBL/E2F1/EIF4A3/DYNC1LI2/CIB1/NGF/MAGI2/RPL8/ID1/WASF1/RAPGEF2/CREB1/MAPT/RAB35/CDC5L/TMEM108/NTF4/CALCA/ACAP2/AKT1/APP/PTN/PTEN/EEF2/BDNF/UBE3A	33
GO:0001501	BP	GO:0001501	skeletal system development	220/6814	486/18862	1.68939e-05	0.00206016	0.00187716	PRELP/LEP/MATN3/MGP/DLX5/TGFB2/NPR3/KIAA1217/BMPR2/TRPS1/SOX5/COMP/ASH1L/HOXC10/VCAN/ZBTB16/BBX/RANBP3L/RHOA/SFRP4/ZFPM1/FOXC2/MMP16/PTH1R/SIX4/LRP6/SIX1/TLL1/COL11A1/GDF5/HAND2/EXTL1/TGFB3/SFRP2/PDGFC/EIF4A3/FBN1/PITX1/SOX11/FOXN3/FGFR1/IFT80/ZNF219/COL2A1/TGFBR1/SOX4/RPL13/EFEMP1/PBX1/SETD2/SULF1/IGF1/AKAP13/EVC/CDH11/SHOX2/MEF2C/HAS2/EN1/TAL1/FAT4/EBP/SLC39A14/THBS3/OSR1/INHA/MAPK3/UFD1/COL5A2…	220
GO:0000377	BP	GO:0000377	RNA splicing, via transesterification reactions with bulged adenosine as nucleophile	178/6814	383/18862	1.70821e-05	0.00206016	0.00187716	C1QBP/PHF5A/LSM2/SF3B5/POLR2G/SNRNP40/NSRP1/TXNL4A/IK/PCF11/SRSF12/POLR2I/CPSF4/YTHDC1/SNRNP25/POLR2C/LSM4/PPIL1/CWC27/CWC22/LSM7/RBM4/SLU7/POLR2L/ALYREF/HSPA8/SRSF7/SYF2/DDX39A/ZRSR2/CWF19L1/EIF4A3/POLR2E/PUF60/SF3B1/GEMIN7/CELF1/RBM14/SNRPD2/CWF19L2/SETX/PNN/PPIE/FIP1L1/QKI/DDX42/LARP7/SNU13/RBM6/SON/ZCRB1/UBL5/PSIP1/YBX1/REST/SRSF9/CCAR1/PPIH/LUC7L3/PRPF18/SNRNP27/ZMAT2/RALY/SNRPF/USP49/FXR1/S…	178
GO:0000398	BP	GO:0000398	mRNA splicing, via spliceosome	178/6814	383/18862	1.70821e-05	0.00206016	0.00187716	C1QBP/PHF5A/LSM2/SF3B5/POLR2G/SNRNP40/NSRP1/TXNL4A/IK/PCF11/SRSF12/POLR2I/CPSF4/YTHDC1/SNRNP25/POLR2C/LSM4/PPIL1/CWC27/CWC22/LSM7/RBM4/SLU7/POLR2L/ALYREF/HSPA8/SRSF7/SYF2/DDX39A/ZRSR2/CWF19L1/EIF4A3/POLR2E/PUF60/SF3B1/GEMIN7/CELF1/RBM14/SNRPD2/CWF19L2/SETX/PNN/PPIE/FIP1L1/QKI/DDX42/LARP7/SNU13/RBM6/SON/ZCRB1/UBL5/PSIP1/YBX1/REST/SRSF9/CCAR1/PPIH/LUC7L3/PRPF18/SNRNP27/ZMAT2/RALY/SNRPF/USP49/FXR1/S…	178
GO:0061337	BP	GO:0061337	cardiac conduction	79/6814	149/18862	1.7605e-05	0.00210339	0.00191655	SCN3B/ANK2/TRPC1/ABCC9/PLN/ATP1B2/ATP1A2/CACNA2D1/KCNE4/CACNA1C/FXYD6/NOS1/ATP2B4/GJC1/ITPR1/SCN2B/SCN5A/CACNA1S/SLC8A1/KCNIP3/SPTBN4/MEF2A/CACNB4/RYR2/KCNIP2/CASQ2/KCND2/SLC4A3/ATP1B3/ITPR2/FXYD1/KCND1/GJA5/AKAP9/RYR3/NPR2/KCNIP1/SRI/CORIN/KCNH6/TMEM65/CALM3/ATP1A3/ATP2B3/HRC/AHCYL1/KCNA5/AGT/KCNK3/RYR1/GJD3/CASQ1/YWHAE/PKP2/NPR1/KCNE2/ATP2B1/ATP2B2/KCNJ5/FLNA/DMPK/CTNNA3/GJA1/CAV1/ATP2A3/KCNE1B…	79
GO:0000375	BP	GO:0000375	RNA splicing, via transesterification reactions	179/6814	386/18862	1.8972e-05	0.00223909	0.0020402	C1QBP/PHF5A/LSM2/SF3B5/POLR2G/SNRNP40/NSRP1/TXNL4A/IK/PCF11/SRSF12/POLR2I/CPSF4/YTHDC1/SNRNP25/POLR2C/MPHOSPH10/LSM4/PPIL1/CWC27/CWC22/LSM7/RBM4/SLU7/POLR2L/ALYREF/HSPA8/SRSF7/SYF2/DDX39A/ZRSR2/CWF19L1/EIF4A3/POLR2E/PUF60/SF3B1/GEMIN7/CELF1/RBM14/SNRPD2/CWF19L2/SETX/PNN/PPIE/FIP1L1/QKI/DDX42/LARP7/SNU13/RBM6/SON/ZCRB1/UBL5/PSIP1/YBX1/REST/SRSF9/CCAR1/PPIH/LUC7L3/PRPF18/SNRNP27/ZMAT2/RALY/SNRPF/US…	179
GO:0010038	BP	GO:0010038	response to metal ion	165/6814	352/18862	1.90911e-05	0.00223909	0.0020402	FABP4/DLG2/PPP1CA/TRPC1/TSPO/PEF1/PLN/KCNA1/CA2/ENDOG/DTYMK/KCNMB3/PKD2/MT1M/NLGN1/SCN5A/PPP5C/SYT15/KCNC2/SLC30A10/DNMT3A/NUDT1/KHK/MEF2A/RASA4/SNCA/MT1H/RYR2/CEBPA/KCNIP2/CARF/KCNMB1/BRAF/TNNT2/PCNA/FIBIN/MEF2C/CASQ2/CCNB1/G6PD/HPCA/CDK4/ATP13A2/MT1G/SUMO1/MAPK3/RASA4B/RYR3/SYT3/KCNMB2/HAAO/LONP1/BACE1/TXNIP/SOD1/P2RX4/MT1F/CHP2/ZNF658/GSS/CYB5A/LRRK2/ZACN/ACTA1/GPLD1/DLG4/MTTP/MT1E/PDCD6/LIG4/…	165
GO:0071805	BP	GO:0071805	potassium ion transmembrane transport	106/6814	212/18862	2.24111e-05	0.00260457	0.00237321	NALCN/KCNB1/ACTN2/KCNJ16/SNAP25/LRRC26/ANK2/KCNAB1/ABCC9/KLHL24/ATP1B2/AKAP6/KCNA1/ATP1A2/KCNMB3/PKD2/KCNE4/ABCB8/KCNC2/KCNT2/KCNIP3/WNK1/KCNQ3/KCNH7/KCNIP2/KCNMB1/RGS4/KCNQ5/CASQ2/SLC9C1/KCND2/ATP1B3/CCDC51/SUMO1/KCND1/KCNA7/FHL1/AKAP9/ITGB1/KCNIP1/SLC24A2/SLC24A1/KCNMB2/DPP6/KCNH6/EDN3/KEL/KCNMA1/ALG10B/WNK3/KCNQ2/SLC12A6/TMEM175/ATP1A3/KCNS1/KCNN3/WWP2/KCNG2/KCNK10/SLC24A3/LRRC55/KCNK17/KCNA5/…	106
GO:0051100	BP	GO:0051100	negative regulation of binding	83/6814	159/18862	2.33819e-05	0.00269292	0.00245371	TTBK2/RSF1/MAP2/PPP1CA/ADIPOQ/CRMP1/PLN/AURKB/ZFPM1/RUVBL2/STUB1/ADAM15/ZNF593/GOLGA2/SUMO3/HAND2/E2F1/EIF4A3/SOX11/PIN1/ACTB/TMBIM6/SUMO1/MAPK3/GATA1/MAD2L2/HEY1/SRI/ID1/PEX14/ZNF462/DAB2/GSK3B/TAF1/LRRK2/CARD16/BAX/DNAJB2/DISC1/DVL1/HMGA2/AURKA/PARK7/ROCK1/DACT1/CPNE1/SORL1/NOG/NES/EFHB/SUMO4/KDM1A/LEF1/ADRB2/ARRB2/CFHR1/HMOX1/TTC36/STYX/HEY2/WFIKKN2/NFATC4/CAMK1/AKT1/XIRP1/MRLN/LRPAP1/CAV1/ARH…	83
GO:0030326	BP	GO:0030326	embryonic limb morphogenesis	62/6814	112/18862	2.46424e-05	0.00277263	0.00252635	DLX5/TGFB2/DYNC2H1/HOXC10/ZBTB16/RECK/CACNA1C/SP8/LRP6/GDF5/HAND2/SFRP2/PITX1/AFF3/INTU/PBX2/PBX1/SHOX2/EN1/OSR1/SALL4/WDPCP/NIPBL/GLI3/TP63/SALL1/RARB/BAX/MYH3/PTCH1/NOTCH2/C2CD3/FREM2/MBNL1/HOXD9/TWIST1/PRRX1/MEGF8/GREM1/CHD7/NOG/LNPK/LRP4/HDAC1/GPC3/MED1/HOXD10/LEF1/BMPR1A/MAP3K20/HOXA10/HOXD12/CREBBP/CHST11/TMEM231/RPGRIP1L/GLI2/FBN2/BMP4/TBC1D32/FGF4/FZD6	62
GO:0035113	BP	GO:0035113	embryonic appendage morphogenesis	62/6814	112/18862	2.46424e-05	0.00277263	0.00252635	DLX5/TGFB2/DYNC2H1/HOXC10/ZBTB16/RECK/CACNA1C/SP8/LRP6/GDF5/HAND2/SFRP2/PITX1/AFF3/INTU/PBX2/PBX1/SHOX2/EN1/OSR1/SALL4/WDPCP/NIPBL/GLI3/TP63/SALL1/RARB/BAX/MYH3/PTCH1/NOTCH2/C2CD3/FREM2/MBNL1/HOXD9/TWIST1/PRRX1/MEGF8/GREM1/CHD7/NOG/LNPK/LRP4/HDAC1/GPC3/MED1/HOXD10/LEF1/BMPR1A/MAP3K20/HOXA10/HOXD12/CREBBP/CHST11/TMEM231/RPGRIP1L/GLI2/FBN2/BMP4/TBC1D32/FGF4/FZD6	62
GO:0022604	BP	GO:0022604	regulation of cell morphogenesis	145/6814	305/18862	2.47247e-05	0.00277263	0.00252635	ITPKA/C1QBP/CDKL5/MYH10/PAK3/FZD4/CDC42EP3/PHIP/CDC42EP5/MACF1/RHOA/ITSN2/MFSD2A/PALMD/SLC9A3R1/CLDN3/FMNL2/RASA1/PLXNA4/RELN/WASHC2C/DBN1/BVES/GRIP1/FN1/RHOQ/MYO9A/BRWD1/DHX36/CAPRIN2/CFDP1/NRP1/CFL1/RDX/OBSL1/CIB1/HAS2/FYN/ITGA7/FERMT2/DOCK1/PALM/WDPCP/ARHGAP18/TIAM1/KDR/DLC1/SYT3/DBNL/OLFM4/CAMSAP1/ZRANB1/REG1A/RHOD/STRIP2/CAPZB/SPTA1/WDR1/CLDN4/CORO1B/CCL11/BRWD3/POSTN/DLG4/RHOJ/RIMS2/RHOC/DV…	145
GO:1901379	BP	GO:1901379	regulation of potassium ion transmembrane transport	50/6814	86/18862	2.56236e-05	0.00283237	0.00258077	ACTN2/LRRC26/ANK2/KCNAB1/KLHL24/ATP1B2/AKAP6/KCNA1/KCNE4/KCNC2/KCNIP3/WNK1/KCNIP2/KCNMB1/RGS4/CASQ2/ATP1B3/SUMO1/FHL1/AKAP9/ITGB1/KCNIP1/DPP6/EDN3/KEL/ALG10B/WNK3/KCNS1/WWP2/LRRC55/DLG1/YWHAE/KCNE2/VAMP2/NETO1/ANK3/FLNA/CAV1/LRRC38/PTEN/KCNE1B/KCNIP4/KCNQ1/DNM2/KCNE1/OXSR1/FXYD2/CAB39/ANO6/GAL	50
GO:0043010	BP	GO:0043010	camera-type eye development	147/6814	310/18862	2.57004e-05	0.00283237	0.00258077	TGFB2/PRSS56/FLT1/BMPR2/CYP1B1/IGFN1/RAB3GAP1/COL8A2/FZD4/MYOM1/TOPORS/CDON/COL8A1/NTRK2/ALDH1A3/CACNA1C/MFSD2A/FOXC2/SPRED3/NF1/ATP2B4/LRP6/SOS1/MITF/TUB/INHBA/FBN1/SOX11/ATP8A2/RORB/TGFBR1/EFEMP1/NRP1/CRYBG3/OBSL1/CRYAB/HPCA/PROX1/CDK4/GPM6A/BAK1/ABI2/TENM3/COL4A1/WDPCP/MAB21L1/SLC17A8/LAMC3/MEIS1/RET/GLI3/KDM5B/CALB1/PTPRM/SP3/PKNOX1/MDM1/NPHP1/NAGLU/ACVR2B/BAX/RHOJ/GNB1/SPRY1/NOTCH2/PDGFRB/WN…	147
GO:0048813	BP	GO:0048813	dendrite morphogenesis	74/6814	139/18862	2.66345e-05	0.00291022	0.00265171	KIDINS220/ITPKA/CDKL5/MAP2/PAK3/MAP6/LZTS1/DCLK1/ZNF365/CTNNA2/NLGN1/ZDHHC15/RELN/DBN1/MEF2A/HECW2/DHX36/TANC2/CAPRIN2/NRP1/CFL1/PREX2/OBSL1/FYN/ABI2/CHRNA3/CDK5/PICALM/TIAM1/SHANK1/DBNL/ID1/HECW1/RBFOX2/PPFIA2/GSK3B/LRRK2/KIF1A/DLG4/SEMA3A/DVL1/STK11/ADGRB3/CDKL3/RAPGEF2/KLF7/TRAK2/SHANK3/VLDLR/CUX2/LRP4/ACTR2/BHLHB9/OPA1/TNIK/IL1RAPL1/PPP1R9A/NFATC4/SDC2/SHANK2/DOCK10/EPHA4/PTN/TLX2/PTEN/CUL7/F…	74
GO:0060071	BP	GO:0060071	Wnt signaling pathway, planar cell polarity pathway	60/6814	108/18862	2.86477e-05	0.00310366	0.00282797	ANKRD6/PRICKLE1/PRICKLE2/PSMB2/PSMD3/PSMD8/PSMB3/PSMA7/PSMA5/FZD4/AP2S1/PSMB1/PSMB8/DAAM1/PSMB10/RHOA/PARD6A/SFRP2/PFN1/PSMB4/MLLT3/PSMD2/PSMC3/PSME1/NPHP3/PSMB5/PSMD13/PSMB9/PSMC4/MAGI2/PSMB6/TIAM1/PSME3/DAB2/PSMC2/DVL1/SMURF2/GPC6/SFRP1/DACT1/PTK7/CTHRC1/NKD1/GPC3/PSME2/ARRB2/PSMA8/PSMB7/PSMD14/ABL1/CELSR3/AP2A1/SMURF1/WNT1/PSMA6/WNT11/VANGL2/FZD1/FZD6/PSMF1	60
GO:1903779	BP	GO:1903779	regulation of cardiac conduction	37/6814	59/18862	2.901e-05	0.0031165	0.00283967	ANK2/TRPC1/ABCC9/ATP1B2/ATP1A2/FXYD6/NOS1/ATP2B4/ITPR1/SLC8A1/RYR2/CASQ2/ATP1B3/ITPR2/FXYD1/GJA5/RYR3/NPR2/CORIN/TMEM65/ATP1A3/ATP2B3/AHCYL1/AGT/RYR1/CASQ1/NPR1/ATP2B1/ATP2B2/DMPK/ATP2A3/SLC8A3/FXYD4/FKBP1B/FXYD2/FXYD3/TNNI3K	37
GO:0071900	BP	GO:0071900	regulation of protein serine/threonine kinase activity	221/6814	492/18862	2.9852e-05	0.00314739	0.00286781	HTR2B/FLT1/PLK1/ADIPOQ/PAK3/FZD4/PRKAR1A/HIPK3/GSTP1/CCNF/GHR/MLST8/PKD2/ARRB1/RHOA/NTRK3/NRG1/FGF1/SPRED3/PSRC1/NF1/CCNB2/ATP2B4/LRP6/HEG1/TAOK1/TRAF7/DIRAS3/SLC8A1/UBA52/PRDX2/MAP4K5/RPS3/TGFB3/SFRP2/PKMYT1/PDGFC/GRM4/MAPKAPK3/TENM1/SNCA/MAP2K2/SLC27A1/FGFR1/CEBPA/RICTOR/RGS4/IGF1/AKAP13/UVRAG/CIB1/GPS1/ACTB/CCNB1/UCHL1/FERMT2/PROX1/CDK4/IRAK1/SFN/LATS2/MAPK3/CCNE1/PPIA/EZH2/MYOCD/PDGFD/SERTAD1…	221
GO:1901653	BP	GO:1901653	cellular response to peptide	180/6814	391/18862	3.02311e-05	0.00314739	0.00286781	ATP6V0B/LEP/ACTN2/SOCS1/ADIPOQ/ATP6V0D1/GPT/MAP1B/PRKAR1A/MBD5/GSTP1/GHR/GCG/PHIP/CA2/PIK3CA/INHBB/CACNA2D1/KL/MGARP/SORBS1/FOXC2/NGFR/SOS1/ATP6V1G2/TSC1/SLC30A10/CFLAR/FBN1/SLC27A1/RHOQ/GKAP1/HDAC9/SESN3/IGF1/RAB13/SLC27A4/DENND4C/ZFP36L1/FYN/PIK3C2A/ADCY5/CDK4/APRT/SLC39A14/ATP6V1F/RPS6KB1/CDK5/MYO5A/AGTRAP/ARHGEF2/CYP11A1/CSK/CRHR2/APC/ID1/KLF11/INSIG2/BACE1/REG1A/CCND3/FER/GSK3B/PIP4K2A/AGTR1…	180
GO:0022904	BP	GO:0022904	respiratory electron transport chain	64/6814	117/18862	3.03466e-05	0.00314739	0.00286781	BID/CYC1/COX5A/NDUFS8/SCO2/NDUFAB1/UQCRC1/COX8A/CHCHD2/UQCR10/UQCRQ/SDHB/NDUFB7/NDUFB10/UQCC3/NDUFA3/SNCA/NDUFS3/NDUFB11/NDUFS6/UQCRHL/GPD1/COX4I1/UQCRC2/NDUFV1/CCNB1/UQCR11/COX7B/NDUFS7/COX5B/NDUFA6/SDHAF2/ETFA/NDUFA13/UQCRFS1/NDUFA9/COX15/NDUFA2/PARK7/GHITM/COX6A1/COX6B1/NDUFB2/NDUFS2/NDUFA11/NDUFA12/NDUFS5/COX7A2L/NDUFA5/NDUFC1/NDUFB4/UQCRB/SLC25A12/ETFB/NDUFB1/NDUFB9/COX10/AIFM2/COQ9/NDUFB8/P…	64
GO:0048863	BP	GO:0048863	stem cell differentiation	122/6814	251/18862	3.05954e-05	0.00314739	0.00286781	PRICKLE1/HTR2B/TGFB2/PHF5A/PSMB2/PSMD3/PSMD8/PSMB3/SEMA3G/PSMA7/PSMA5/SOX5/PEF1/PSMB1/PSMB8/PSMB10/KMT2A/KDM3A/NRG1/FOXC2/LRP6/TRIM6/SEMA6D/HAND2/SOX11/PSMB4/MLLT3/NRTN/FN1/CDH2/PSMD2/PSMC3/PSME1/DHX36/SETD2/PSMB5/NRP2/NRP1/MEF2C/PSMD13/PSMB9/TAL1/NELFB/GPM6A/UFL1/PSMC4/OSR1/REST/MAPK3/GATA1/SHC4/MYOCD/PSMB6/ZNF281/RET/YAP1/TP63/PSME3/RBPJ/RBM24/EDNRA/RUNX1/JARID2/PSMC2/A2M/HNRNPU/EDN3/SEMA3A/OVO…	122
GO:0032271	BP	GO:0032271	regulation of protein polymerization	111/6814	225/18862	3.07378e-05	0.00314739	0.00286781	ADD2/JMY/MAP2/ARPC1A/NIN/SLIT2/SVIL/PAK3/NAV3/MAP1B/CAMSAP2/LMOD1/CDC42EP3/CDC42EP5/PSRC1/CTNNA2/CLASP1/RASA1/STMN2/CLIP1/SPTBN4/WASHC2C/DBN1/ARHGAP40/ARFIP2/RPS3/PFN1/TENM1/SNCA/ARF1/TMOD2/RICTOR/RDX/DRG1/CLIP3/ABI2/AKAP9/ARL2/ARHGAP18/MAGEL2/CCL26/ELN/CDK5RAP2/ARPC4/DBNL/CAMSAP1/SPTBN5/ARPC1B/FMN1/CAPZB/TPPP3/FER/SPTA1/NUMA1/TOGARAM1/CORO1B/CCL11/PYCARD/CARMIL2/NPHS1/SPTB/WASF1/HAX1/TBCD/CSF3/C…	111
GO:0051098	BP	GO:0051098	regulation of binding	166/6814	357/18862	3.12209e-05	0.00314739	0.00286781	ADD2/TTBK2/RSF1/MAP2/PPP1CA/PLK1/ADIPOQ/CRMP1/GCG/LAMTOR5/PLN/CDON/PBXIP1/AURKB/ZFPM1/RAN/RUVBL2/STUB1/ADAM15/AMFR/CDT1/ZNF593/TRIM6/GOLGA2/EBF2/BCL3/TAF10/SUMO3/HAND2/E2F1/EIF4A3/SOX11/LDLRAP1/PIN1/TGFBR1/CAPRIN2/CARM1/CCPG1/IGF1/NRP1/GPSM1/DZIP1/TRIM28/NGF/ACTB/TMBIM6/SUMO1/MAPK3/GATA1/CDK5/MYOCD/TIAM1/MAD2L2/HEY1/CBLB/SRI/PLCL1/ID1/NME1/PEX14/ZNF462/SPTA1/DAB2/GSK3B/TAF1/LRRK2/CARD16/BAX/DNAJB…	166
GO:0045471	BP	GO:0045471	response to ethanol	68/6814	126/18862	3.12335e-05	0.00314739	0.00286781	LEP/ADIPOQ/CDO1/CLDN7/GSTP1/IL13/PEMT/EIF4EBP1/CLDN3/SDF4/KCNC2/CBL/DNMT3A/TUFM/KCNMB1/RGS4/FYN/G6PD/BAK1/RPS6KB1/ITPR2/UGT1A1/SOD1/GOT2/GRIN2A/SETDB1/CYP2E1/ADH6/FECH/CCND1/SLC23A2/ADCYAP1/AACS/CSF3/CNR1/VCAM1/TP53INP1/POLB/ACTR2/TNC/HTR3A/PENK/NR0B2/CYP7A1/TH/RPL15/PHB/SPARC/BAD/PSMD14/OGG1/TYMS/HPGD/BIRC2/RBP4/NLRP3/PTEN/BGLAP/SLC6A3/CLDN1/CHRNB2/ACTC1/PRKCE/ALAD/EEF2/MSTN/CRHBP/STAR	68
GO:0001503	BP	GO:0001503	ossification	184/6814	401/18862	3.13259e-05	0.00314739	0.00286781	LEP/WWTR1/MGP/DLX5/TGFB2/CHRDL1/IGFBP3/BMPR2/COMP/OMD/VCAN/ZBTB16/DDR2/CRIM1/RANBP3L/RHOA/KL/ASPN/FOXC2/MN1/MMP16/NF1/PTH1R/FBXL15/LRP6/COL11A1/ALYREF/GDF5/SLC8A1/HAND2/PRKD1/TGFB3/SFRP2/RDH14/SOX11/SOX2/CEBPA/RORB/FBL/IFT80/RPS15/INTU/DHX36/COL2A1/DNAJC13/PBX1/IL6ST/IGF1/CDH11/ATRAID/GDPD2/SHOX2/MEF2C/WNT4/FAT4/FERMT2/UFL1/THBS3/IGFBP5/OSR1/EGR2/REST/ITGA11/MAPK3/GATA1/COL5A2/NBR1/VEGFC/NIPBL/NP…	184
GO:0071902	BP	GO:0071902	positive regulation of protein serine/threonine kinase activity	147/6814	311/18862	3.15133e-05	0.00314739	0.00286781	HTR2B/FLT1/ADIPOQ/PAK3/FZD4/GHR/MLST8/PKD2/ARRB1/RHOA/NTRK3/NRG1/FGF1/PSRC1/ATP2B4/TAOK1/TRAF7/UBA52/PRDX2/MAP4K5/RPS3/TGFB3/PDGFC/GRM4/MAPKAPK3/TENM1/SNCA/MAP2K2/SLC27A1/FGFR1/RICTOR/IGF1/AKAP13/CIB1/CCNB1/FERMT2/PROX1/IRAK1/MAPK3/PPIA/EZH2/PDGFD/TIAM1/CSK/MAP3K2/RET/MDFIC/HTR2A/PROK1/DBNL/FGF18/SOD1/CCND3/PIH1D1/ERCC6/LRRK2/EDN3/HMGA2/ETAA1/PDGFRB/CALM3/CCNT2/RAPGEF2/TLR4/C5/MAP3K11/SIRT1/EPGN/…	147
GO:0003205	BP	GO:0003205	cardiac chamber development	79/6814	151/18862	3.28037e-05	0.00325088	0.00296211	TGFB2/SLIT3/BMPR2/SLIT2/ANK2/CNTRL/HEYL/NRG1/ZFPM1/FOXC2/SNX17/SCN5A/HEG1/SOS1/MATR3/COL11A1/ZFPM2/HAND2/MESP1/SFRP2/SOX11/RYR2/TNNT2/NPHP3/TGFBR1/SOX4/NRP2/NRP1/SHOX2/MEF2C/ADAMTS6/PROX1/SALL4/GJA5/MYOCD/TRIP11/LRP2/PDE2A/SAV1/HEY1/RBPJ/SALL1/RARB/TMEM65/ADAMTS1/OVOL2/NOTCH2/MAML1/HECTD1/MYL3/SEMA3C/PTK7/CHD7/NOG/ROBO1/NPY2R/TGFBR2/STRA6/ACVR1/KCNK2/MED1/BMPR1A/DCTN5/PKP2/GATA6/DAND5/NPRL3/HEY2/…	79
GO:0030111	BP	GO:0030111	regulation of Wnt signaling pathway	169/6814	365/18862	3.54879e-05	0.00348983	0.00317983	WWTR1/ANKRD6/PRICKLE1/DLX5/USP47/PSMB2/PSMD3/BARX1/PSMD8/PSMB3/PPP1CA/PSMA7/PSMA5/FZD4/PSMB1/PSMB8/RECK/MACF1/PSMB10/RBMS3/SFRP4/RSPO4/RUVBL2/SLC9A3R1/CDK14/AMFR/LRP6/GSKIP/WNK1/MCC/RNF146/MESP1/TCF7L1/SFRP2/PSMB4/MLLT3/SOX2/USP34/CDH2/PSMD2/IFT80/PSMC3/PSME1/PIN1/DIXDC1/NPHP3/CAPRIN2/SOX4/SULF1/PSMB5/PSMD13/PSMB9/DACT3/PSMC4/LATS2/SDHAF2/PSMB6/TIAM1/MAD2L2/YAP1/RBX1/MDFIC/GLI3/APC/HECW1/ZRANB1/U…	169
GO:0048638	BP	GO:0048638	regulation of developmental growth	150/6814	319/18862	3.66382e-05	0.00357544	0.00325784	LEP/CDKL5/MAP2/SEMA3G/BMPR2/WWC2/MAP1B/MBD5/CDH4/GHR/AKAP6/MACF1/PIK3CA/AR/ITSN2/MFSD2A/FOXC2/SIX4/SIX1/SEMA6D/PLXNA4/GDF5/ZFPM2/SPTBN4/DBN1/ATP8A2/FN1/ISLR2/RGS4/PIN1/TGFBR1/IGF1/NRP1/MEF2C/EPHA7/NGF/CCNB1/G6PD/PROX1/CDK4/RPS6KB1/LATS2/CDK5/CXCL12/GAMT/NIPBL/MEIS1/YAP1/SAV1/PI16/SYT3/PLAC8/DBNL/SOD1/REG1A/BASP1/TNR/RBPJ/GSK3B/RUNX1/JARID2/RIMS2/DISC1/SEMA3A/PTCH1/RND2/WWC3/SPART/CDKL3/FGF13/SEMA…	150
GO:0150117	BP	GO:0150117	positive regulation of cell-substrate junction organization	22/6814	30/18862	3.69205e-05	0.0035757	0.00325807	MAP4K4/TSC1/NRP1/WNT4/FERMT2/IQSEC1/KDR/COL16A1/FMN1/SFRP1/ROCK1/LIMS1/VEGFA/S100A10/MYOC/PIK3R1/IQGAP1/PTPRJ/ABL1/TEK/THY1/HRG	22
GO:0043266	BP	GO:0043266	regulation of potassium ion transport	56/6814	100/18862	3.85244e-05	0.00367534	0.00334887	ACTN2/LRRC26/ANK2/KCNAB1/KLHL24/ATP1B2/AKAP6/KCNA1/KCNE4/NOS1/KCNC2/KCNIP3/WNK1/KCNIP2/KCNMB1/RGS4/CASQ2/ATP1B3/SUMO1/FHL1/AKAP9/ITGB1/KCNIP1/HTR2A/DPP6/EDN3/KEL/ALG10B/WNK3/KCNS1/WWP2/ADCYAP1/LRRC55/KCNA5/DLG1/YWHAE/KCNE2/VAMP2/NETO1/ANK3/FLNA/CAV1/LRRC38/PTEN/KCNE1B/KCNIP4/KCNQ1/DNM2/KCNE1/KIF5B/OXSR1/FXYD2/CAB39/ANO6/GAL/VIP	56
GO:0060079	BP	GO:0060079	excitatory postsynaptic potential	56/6814	100/18862	3.85244e-05	0.00367534	0.00334887	RAB3GAP1/NLGN1/MPP2/RELN/GRIK5/NLGN3/EIF4A3/GLRB/RGS4/CHRNG/MEF2C/GLRA3/CHRNB4/CHRNA3/CDK5/SEZ6/NLGN4X/SHANK1/P2RX4/GSK3B/LRRK2/GRIN2A/DLG4/RIMS2/DVL1/P2RX7/PRKCZ/SHANK3/NLGN2/CUX2/MECP2/TMEM25/NPY2R/SSH1/ADRB2/P2RX3/ARRB2/SH3GL1/TMEM108/NETO1/PPP1R9A/DMPK/CHRNB3/SHANK2/AKT1/NPAS4/P2RX1/APP/NRXN1/PTEN/CHRNB2/SLC8A3/GRIN2C/CELF4/RIMS1/PPP3CA	56
GO:1901879	BP	GO:1901879	regulation of protein depolymerization	49/6814	85/18862	4.18527e-05	0.00394504	0.00359461	ADD2/ACTN2/TTBK2/SVIL/PDXP/PLEKHH2/NAV3/MAP1B/CAMSAP2/LMOD1/PIK3CA/HDGFL3/MAP1A/CLASP1/TAOK1/STMN2/SPTBN4/WASHC2C/TMOD2/SWAP70/RDX/CIB1/ARHGEF2/APC/CAMSAP1/SPTBN5/CAPZB/SPTA1/WDR1/CARMIL2/SPTB/SH3BP1/ATXN7/FGF13/CFL2/KATNB1/CAPZA2/CAPZA1/SPAST/NES/VILL/CAPG/CLASP2/SPTAN1/MID1IP1/TRPV4/TWF2/TMOD1/CAMSAP3	49
GO:1902904	BP	GO:1902904	negative regulation of supramolecular fiber organization	83/6814	161/18862	4.21575e-05	0.00394504	0.00359461	ADD2/CORO2B/TTBK2/MAP2/SLIT2/SVIL/PLEKHH2/NAV3/MAP1B/CAMSAP2/LMOD1/CGNL1/PIK3CA/HDGFL3/CTNNA2/CLASP1/TAOK1/STMN2/HSPA8/SPTBN4/WASHC2C/PFN1/SNCA/TMOD2/SWAP70/RDX/CIB1/CRYAB/CLIP3/ARHGEF2/SHANK1/DLC1/APC/CAMSAP1/SPTBN5/CLU/CAPZB/SPTA1/PAK2/CORO1B/CARMIL2/SPTB/ATXN7/TBCD/FGF13/SHANK3/KATNB1/CAPZA2/MYOC/CAPZA1/PIK3R1/VILL/PHLDB2/PFDN5/SSH1/CAPG/SSH2/S1PR1/TJP1/PICK1/CLASP2/FHOD3/PPP1R9A/CDH5/SPTAN1/A…	83
GO:0043484	BP	GO:0043484	regulation of RNA splicing	76/6814	145/18862	4.22771e-05	0.00394504	0.00359461	C1QBP/NSRP1/CLK4/SRSF12/RBM12B/YTHDC1/RBM20/CWC22/RBM4/HSPA8/SRSF7/PUF60/CELF1/CLK1/SETX/QKI/LARP7/SON/TMBIM6/REST/SRSF9/PRX/FASTK/FXR1/RBFOX2/RBM25/HNRNPF/DAZAP1/RBM24/CELF5/RBM23/SFSWAP/AHNAK/HNRNPU/HNRNPH3/PTBP2/SRRM4/NCL/TRA2B/MBNL1/RBM8A/FAM172A/PTBP1/SLC38A2/PRPF19/MBNL2/ZNF326/NOVA1/PIK3R1/RPS26/RPS13/POLR2A/ERN1/AHNAK2/CIRBP/RBM39/RBM5/SNW1/RBFOX1/U2AF2/RBM3/DYRK1A/TIA1/RBM42/CELF3/THRAP3…	76
GO:0061448	BP	GO:0061448	connective tissue development	118/6814	243/18862	4.3105e-05	0.00398461	0.00363066	LEP/MATN3/MGP/BMPR2/TRPS1/SOX5/COMP/ZBTB16/PIK3CA/FOXC2/PTH1R/LRP6/EBF2/GDF7/COL11A1/GDF5/HAND2/CFLAR/SFRP2/PITX1/IFT80/ZNF219/COL2A1/ACTA2/TGFBR1/EFEMP1/SULF1/EVC/SHOX2/MEF2C/CDK4/SLC39A14/THBS3/OSR1/MAPK3/EPYC/TRIP11/HOXB3/PDGFD/GLI3/FGF18/GDF6/COL5A1/RUNX1/RARB/GPLD1/HMGA2/PDGFRB/WNT7B/BGN/CD34/SPART/LUM/ATF2/MDK/SIRT1/BMPR1B/KLF7/ATP7A/COL27A1/NKX3-2/SELENOM/AACS/HES5/PRRX1/SORL1/SOX6/GREM1/N…	118
GO:0060078	BP	GO:0060078	regulation of postsynaptic membrane potential	72/6814	136/18862	4.33245e-05	0.00398461	0.00363066	FGF14/RAB3GAP1/RGS7BP/KCNA1/NLGN1/MPP2/RELN/GRIK5/NLGN3/EIF4A3/GLRB/RGS4/CHRNG/MEF2C/KCND2/GLRA3/GABRB2/CHRNB4/CHRNA3/CDK5/SEZ6/NLGN4X/SHANK1/NTSR1/P2RX4/GSK3B/LRRK2/GRIN2A/DLG4/RIMS2/DVL1/P2RX7/PRKCZ/GABBR1/SHANK3/NLGN2/ADCYAP1/GRIA3/CUX2/MECP2/TMEM25/NPY2R/GRID1/ADRB1/SSH1/ADRB2/P2RX3/GRM1/ARRB2/SH3GL1/TMEM108/GRIK1/NETO1/PPP1R9A/DMPK/CHRNB3/SHANK2/AKT1/NPAS4/GABRR2/P2RX1/APP/NRXN1/PTEN/CHRNB2/…	72
GO:0060047	BP	GO:0060047	heart contraction	133/6814	279/18862	4.46968e-05	0.00406009	0.00369944	TGFB2/CHGA/SCN3B/ANK2/TRPC1/POPDC2/ABCC9/PLN/ATP1B2/ATP1A2/PIK3CA/CACNA2D1/KCNE4/CACNA1C/GPX1/FXYD6/NOS1/ATP2B4/GJC1/GNAO1/ITPR1/SCN2B/SCN5A/CACNA1S/HSPB7/SLC8A1/KCNIP3/SPTBN4/SGCD/BVES/MEF2A/CACNB4/RYR2/KCNIP2/RGS4/TNNT2/ASB3/CASQ2/CHRM2/KCND2/SLC4A3/GLRX3/ATP1B3/ITPR2/FXYD1/KCND1/GJA5/AKAP9/RYR3/NPR2/KCNIP1/SRI/SOD1/P2RX4/CORIN/KCNH6/TMEM65/EDN3/SEMA3A/DMD/CALM3/DES/MYL3/FGF13/APLN/ATP1A3/ADA/A…	133
GO:0043393	BP	GO:0043393	regulation of protein binding	98/6814	196/18862	4.47804e-05	0.00406009	0.00369944	ADD2/TTBK2/MAP2/PPP1CA/PLK1/ADIPOQ/CRMP1/GCG/CDON/AURKB/ZFPM1/RAN/RUVBL2/STUB1/ADAM15/AMFR/GOLGA2/LDLRAP1/PIN1/TGFBR1/CAPRIN2/NRP1/DZIP1/ACTB/TMBIM6/MAPK3/CDK5/TIAM1/CBLB/PLCL1/ID1/PEX14/SPTA1/DAB2/GSK3B/TAF1/LRRK2/CARD16/BAX/DNAJB2/GREM2/DISC1/DVL1/AURKA/PARK7/PRMT7/RAPGEF2/PCBD1/ROCK1/DACT1/CTHRC1/SORL1/CSF3/NOG/NES/EFHB/ANGPT1/KDM1A/LEF1/HSF1/ADRB2/ARRB2/EP300/CFHR1/PPP2CB/TNFSF11/TTC36/STYX/G…	98
GO:0003281	BP	GO:0003281	ventricular septum development	39/6814	64/18862	4.57885e-05	0.00409343	0.00372982	TGFB2/SLIT3/BMPR2/SLIT2/CNTRL/HEYL/ZFPM1/HEG1/MATR3/ZFPM2/SOX11/TGFBR1/SOX4/PROX1/SALL4/GJA5/TRIP11/LRP2/PDE2A/SAV1/HEY1/RBPJ/SALL1/HECTD1/PTK7/NOG/ROBO1/TGFBR2/STRA6/ACVR1/DCTN5/DAND5/NPRL3/HEY2/NSD2/BMP4/WNT11/ROBO2/RBM15	39
GO:1902305	BP	GO:1902305	regulation of sodium ion transmembrane transport	39/6814	64/18862	4.57885e-05	0.00409343	0.00372982	FGF14/SCN3B/KLHL24/ATP1B2/ATP1A2/UTRN/SLC9A3R1/FXYD6/NOS1/ATP2B4/SCN2B/SCN5A/WNK1/HECW2/ARF1/ATP1B3/FXYD1/OSR1/CHP1/HECW1/DMD/WNK3/FGF11/FGF13/COMMD1/DLG1/BPIFA1/SLMAP/FGF12/NETO1/ANK3/SNTA1/PRKCE/DNM2/KIF5B/FXYD4/FXYD2/FXYD3/SLC9A1	39
GO:0140014	BP	GO:0140014	mitotic nuclear division	140/6814	296/18862	4.61699e-05	0.00409886	0.00373477	CDCA8/PLK1/ANAPC11/CDC20/RANBP1/ANAPC5/MYBL2/IK/PDXP/NCAPH2/TPR/PHIP/AURKAIP1/PHB2/RHOA/AURKB/RAN/AKAP8L/PSRC1/CCNB2/ATRX/CCDC8/POGZ/CDT1/CLASP1/NAA10/GOLGA2/ATM/WRAP73/PKMYT1/HECW2/FBXW5/REEP4/PIN1/XRCC3/IGF1/OBSL1/CCNB1/DRG1/RCC1/RACGAP1/UBE2C/UBE2S/KIF2C/NIPBL/PIBF1/KIF4B/MAD2L2/CHTF8/CDK5RAP2/HASPIN/APC/CENPC/CHMP6/CCDC61/PPP2R1A/CHMP1A/EMD/NUMA1/TOGARAM1/CDCA5/DCTN2/HNRNPU/EDN3/TRIP13/PDGFRB…	140
GO:0001736	BP	GO:0001736	establishment of planar polarity	66/6814	123/18862	5.14223e-05	0.00450262	0.00410266	ANKRD6/PRICKLE1/PRICKLE2/PSMB2/PSMD3/PSMD8/PSMB3/PSMA7/PSMA5/FZD4/AP2S1/PSMB1/PSMB8/DAAM1/PSMB10/RHOA/PARD6A/SFRP2/PFN1/PSMB4/MLLT3/PSMD2/PSMC3/PSME1/INTU/NPHP3/PSMB5/PSMD13/PSMB9/PSMC4/MAGI2/PSMB6/TIAM1/TP63/PSME3/WDR1/DAB2/NPHP1/PSMC2/DVL1/SMURF2/GPC6/SFRP1/DACT1/PTK7/CTHRC1/NKD1/GPC3/PSME2/ARRB2/PSMA8/PSMB7/PSMD14/PKHD1/ABL1/RPGRIP1L/CELSR3/AP2A1/SMURF1/WNT1/PSMA6/WNT11/VANGL2/FZD1/FZD6/PSMF1	66
GO:0007164	BP	GO:0007164	establishment of tissue polarity	66/6814	123/18862	5.14223e-05	0.00450262	0.00410266	ANKRD6/PRICKLE1/PRICKLE2/PSMB2/PSMD3/PSMD8/PSMB3/PSMA7/PSMA5/FZD4/AP2S1/PSMB1/PSMB8/DAAM1/PSMB10/RHOA/PARD6A/SFRP2/PFN1/PSMB4/MLLT3/PSMD2/PSMC3/PSME1/INTU/NPHP3/PSMB5/PSMD13/PSMB9/PSMC4/MAGI2/PSMB6/TIAM1/TP63/PSME3/WDR1/DAB2/NPHP1/PSMC2/DVL1/SMURF2/GPC6/SFRP1/DACT1/PTK7/CTHRC1/NKD1/GPC3/PSME2/ARRB2/PSMA8/PSMB7/PSMD14/PKHD1/ABL1/RPGRIP1L/CELSR3/AP2A1/SMURF1/WNT1/PSMA6/WNT11/VANGL2/FZD1/FZD6/PSMF1	66
GO:0043254	BP	GO:0043254	regulation of protein-containing complex assembly	201/6814	446/18862	5.28628e-05	0.00459727	0.0041889	ADD2/JMY/BID/MAP2/ARPC1A/NIN/SLIT2/CLDN7/SVIL/PAK3/NAV3/MAP1B/CAMSAP2/LMOD1/CDC42EP3/CDC42EP5/ERCC5/EIF4EBP1/NRG1/STUB1/PSRC1/CTNNA2/CDT1/CLASP1/RASA1/TRAF3IP1/ATM/NCLN/STMN2/HSPA8/ATF7IP/CLIP1/ASAP1/SPTBN4/WASHC2C/DBN1/ARHGAP40/ARFIP2/RPS3/ABCA1/PFN1/TENM1/SNCA/SENP6/PSMC3/ARF1/TMOD2/GTF2H4/RICTOR/PREB/RDX/JAM3/CRYAB/TAL1/FERMT2/BAK1/DRG1/PSMC4/SUMO1/CLIP3/ABI2/AKAP9/ARL2/ARHGAP18/MAGEL2/CCL26/E…	201
GO:0007568	BP	GO:0007568	aging	143/6814	304/18862	5.37284e-05	0.00464097	0.00422872	PRELP/LEP/ROMO1/COMP/TSPO/NUAK1/BCL2L12/MIF/ENDOG/AKT3/KL/AURKB/HLA-G/PTH1R/AMFR/GNAO1/APOD/SEC63/ATM/SLC30A10/DNMT3A/NUDT1/TGFB3/ATP8A2/NOX4/KCNMB1/CARM1/CRYAB/RNF165/BAK1/IRAK1/DNAJA3/IGFBP5/RPS6KB1/YBX1/MAPK3/TIMP2/PICALM/HTR2A/TNFRSF1B/HMGA1/LONP1/SOD1/COL4A2/TP63/GSS/CX3CL1/LRRK2/ZNF354A/CCL11/BCL6/HMGA2/PDGFRB/SERPINF1/SMC6/FBXO4/SIRT1/CD68/CREB1/HRAS/SLC32A1/ADA/TWIST1/CALR/SCAP/LIMS1/ARG1…	143
GO:0090175	BP	GO:0090175	regulation of establishment of planar polarity	61/6814	112/18862	5.47082e-05	0.00469389	0.00427694	ANKRD6/PRICKLE1/PRICKLE2/PSMB2/PSMD3/PSMD8/PSMB3/PSMA7/PSMA5/FZD4/AP2S1/PSMB1/PSMB8/DAAM1/PSMB10/RHOA/PARD6A/SFRP2/PFN1/PSMB4/MLLT3/PSMD2/PSMC3/PSME1/NPHP3/PSMB5/PSMD13/PSMB9/PSMC4/MAGI2/PSMB6/TIAM1/PSME3/DAB2/PSMC2/DVL1/SMURF2/GPC6/SFRP1/DACT1/PTK7/CTHRC1/NKD1/GPC3/PSME2/ARRB2/PSMA8/PSMB7/PSMD14/PKHD1/ABL1/CELSR3/AP2A1/SMURF1/WNT1/PSMA6/WNT11/VANGL2/FZD1/FZD6/PSMF1	61
GO:0072595	BP	GO:0072595	maintenance of protein localization in organelle	28/6814	42/18862	5.51304e-05	0.00469858	0.00428121	RER1/TSPO/TOPORS/GPAA1/SYNE1/BCL3/GRIK5/OS9/ARL2BP/CHCHD10/CDK5/ARL2/INSIG2/TAF3/HNRNPU/RANGAP1/KDELR1/PARK7/KDELR2/MORC3/SUPT7L/AKT1/GJA1/TAPT1/NR5A1/SUN2/SUN1/SP100	28
GO:1990090	BP	GO:1990090	cellular response to nerve growth factor stimulus	31/6814	48/18862	5.62927e-05	0.00476586	0.00434252	KIDINS220/BPTF/NTRK2/SH3GL2/NTRK3/STMN2/CBL/E2F1/EIF4A3/DYNC1LI2/CIB1/NGF/MAGI2/RPL8/ID1/WASF1/RAPGEF2/CREB1/MAPT/RAB35/CDC5L/TMEM108/NTF4/CALCA/ACAP2/AKT1/APP/PTEN/EEF2/BDNF/UBE3A	31
GO:0048167	BP	GO:0048167	regulation of synaptic plasticity	89/6814	176/18862	5.78214e-05	0.00486309	0.00443111	KCNB1/ITPKA/FGF14/CDC20/SNAP25/RAB3GAP1/MAP1B/DRD5/LZTS1/ADGRB1/NTRK2/MAP1A/NLGN1/MPP2/RELN/ERC2/DBN1/ARF1/MEF2C/CYP46A1/GIPC1/CNTN4/JPH3/EGR2/CDK5/SHANK1/SLC24A2/CRHR2/FAM107A/TSHZ3/CALB1/SLC24A1/TNR/CX3CL1/GSK3B/GRIN2A/DLG4/RIMS2/ERC1/RAPGEF2/PRKCZ/SYNGAP1/RAB5A/CREB1/HRAS/SHANK3/CPEB3/RIMS3/SORCS2/KCNJ10/MECP2/NRGN/SORCS3/MAPT/SSH1/ABHD6/P2RX3/PICK1/ADCY8/ACP4/VAMP2/NETO1/LRRTM2/ABL1/PPP1R9A/N…	89
GO:0010976	BP	GO:0010976	positive regulation of neuron projection development	79/6814	153/18862	5.94199e-05	0.00496486	0.00452384	KIDINS220/CNTN1/ITPKA/PAK3/DPYSL3/ATP1B2/NTRK2/NTRK3/DYNLT1/ZDHHC15/EPHA3/ABL2/STMN2/RELN/ANKRD1/DBN1/CFLAR/PRKD1/ATP8A2/RRN3/DHX36/SETX/CAPRIN2/CAMK1D/FYN/PACSIN1/MAGI2/TENM3/TMEM30A/EZH2/TIAM1/RET/FBXO38/DBNL/NME1/CX3CL1/DDX56/NEGR1/DISC1/DVL1/SERPINI1/GPC2/SERPINF1/RAPGEF2/MDK/STYXL1/PTK7/KATNB1/ADCYAP1/VLDLR/CNR1/CUX2/ACTR2/SCARB2/NDRG4/IQGAP1/BHLHB9/PLXNB3/KDM1A/ARSB/TRIM67/EP300/OPA1/PLXNB2…	79
GO:0042775	BP	GO:0042775	mitochondrial ATP synthesis coupled electron transport	55/6814	99/18862	6.06443e-05	0.00502742	0.00458085	BID/CYC1/COX5A/NDUFS8/NDUFAB1/UQCRC1/COX8A/CHCHD2/UQCR10/UQCRQ/NDUFB7/NDUFB10/UQCC3/NDUFA3/SNCA/NDUFS3/NDUFB11/NDUFS6/UQCRHL/COX4I1/UQCRC2/NDUFV1/CCNB1/UQCR11/COX7B/NDUFS7/COX5B/NDUFA6/SDHAF2/NDUFA13/UQCRFS1/NDUFA9/COX15/NDUFA2/PARK7/GHITM/COX6A1/COX6B1/NDUFB2/NDUFS2/NDUFA11/NDUFA12/NDUFS5/COX7A2L/NDUFA5/NDUFC1/NDUFB4/UQCRB/NDUFB1/NDUFB9/COX10/COQ9/NDUFB8/CDK1/SDHA	55
GO:0010639	BP	GO:0010639	negative regulation of organelle organization	160/6814	346/18862	6.12067e-05	0.00502742	0.00458085	ADD2/TET1/SLC25A5/CORO2B/TTBK2/PRELID1/MAP2/PLK1/CDC20/SLIT2/IK/SVIL/PLEKHH2/NAV3/MAP1B/TPR/CAMSAP2/TSPO/PRKAR1A/LMOD1/CCNF/CGNL1/PIK3CA/HDGFL3/AURKAIP1/AURKB/GPX1/CTNNA2/ATRX/CDT1/CLASP1/NAA10/TAOK1/ATM/PHF2/STMN2/SPTBN4/WASHC2C/PFN1/SNCA/RBM14/TMOD2/XRCC3/MCM2/IGF1/SWAP70/RDX/CIB1/TERF2IP/CCNB1/CLIP3/TBC1D7/ARHGEF2/MAD2L2/SHANK1/YAP1/CDK5RAP2/DLC1/APC/TERF1/CAMSAP1/SPTBN5/CLU/MDM1/CAPZB/SPTA1/P…	160
GO:0051651	BP	GO:0051651	maintenance of location in cell	103/6814	209/18862	6.13484e-05	0.00502742	0.00458085	RER1/HTR2B/ANK2/TRPC1/TSPO/TOPORS/PLN/IL13/AKAP6/ATP1A2/PKD2/GPAA1/CACNA1C/NOS1/SYNE1/ARHGAP21/ITPR1/LETM1/BCL3/SLC8A1/CCDC88A/GRIK5/DBN1/JPH2/SNCA/RYR2/OS9/ARL2BP/CHCHD10/UVRAG/CASQ2/JPH3/ITPR2/CDK5/AKAP9/ARL2/RYR3/NTSR1/HTR2A/SRI/INSIG2/TAF3/MCOLN3/CX3CL1/BAX/HNRNPU/DMD/CALM3/BDKRB1/RANGAP1/KDELR1/PARK7/DHRS7C/VPS13C/CALR/HRC/POLR2M/SORL1/CHD7/VPS13A/GSTO1/FTH1/FTL/RYR1/VPS13D/CASQ1/KDELR2/P2RY…	103
GO:0048736	BP	GO:0048736	appendage development	85/6814	167/18862	6.23089e-05	0.0050415	0.00459367	DLX5/TGFB2/MEOX2/DYNC2H1/BMPR2/COMP/HOXC10/ZBTB16/RECK/KDF1/RSPO4/CACNA1C/SP8/ATRX/LRP6/GDF5/HOXC13/HAND2/SFRP2/PITX1/SOX11/AFF3/IFT80/ZNF219/INTU/RC3H2/COL2A1/PBX2/SOX4/PBX1/SHOX2/EN1/FERMT2/RNF165/BAK1/OSR1/SALL4/MED31/WDPCP/NIPBL/GLI3/TP63/FMN1/SALL1/RARB/BAX/MYH3/PTCH1/NOTCH2/C2CD3/FREM2/BMPR1B/SEMA3C/MBNL1/HOXD9/PAM/TWIST1/PRRX1/MEGF8/GREM1/CHD7/NOG/LNPK/LRP4/NR2F2/HDAC1/GPC3/MED1/HOXD10/LEF…	85
GO:0060173	BP	GO:0060173	limb development	85/6814	167/18862	6.23089e-05	0.0050415	0.00459367	DLX5/TGFB2/MEOX2/DYNC2H1/BMPR2/COMP/HOXC10/ZBTB16/RECK/KDF1/RSPO4/CACNA1C/SP8/ATRX/LRP6/GDF5/HOXC13/HAND2/SFRP2/PITX1/SOX11/AFF3/IFT80/ZNF219/INTU/RC3H2/COL2A1/PBX2/SOX4/PBX1/SHOX2/EN1/FERMT2/RNF165/BAK1/OSR1/SALL4/MED31/WDPCP/NIPBL/GLI3/TP63/FMN1/SALL1/RARB/BAX/MYH3/PTCH1/NOTCH2/C2CD3/FREM2/BMPR1B/SEMA3C/MBNL1/HOXD9/PAM/TWIST1/PRRX1/MEGF8/GREM1/CHD7/NOG/LNPK/LRP4/NR2F2/HDAC1/GPC3/MED1/HOXD10/LEF…	85
GO:0007015	BP	GO:0007015	actin filament organization	196/6814	435/18862	6.60627e-05	0.00531161	0.00483979	ADD2/JMY/ACTN2/CORO2B/MSRB1/SYNPO2/ARPC1A/SLIT2/TTC17/SVIL/PAK3/PDXP/PLEKHH2/LMOD1/CDC42EP3/DPYSL3/CDC42EP5/PDLIM1/CGNL1/PIK3CA/CALD1/ARRB1/RHOA/SORBS1/CTNNA2/CLASP1/ALMS1/RASA1/TSC1/EMP2/CCDC88A/SPTBN4/WASHC2C/DBN1/ARHGAP40/ARFIP2/TGFB3/PFN1/TENM1/NOX4/TPM2/ARF1/TMOD2/MYO15A/RICTOR/RGS4/TGFBR1/NRP1/SWAP70/CFL1/GDPD2/ELMO3/RDX/WNT4/FERMT2/PROX1/PACSIN1/ABI2/CXCL12/HIP1/MYO5A/ARHGAP18/ARHGEF2/MAGE…	196
GO:0051494	BP	GO:0051494	negative regulation of cytoskeleton organization	81/6814	158/18862	6.66126e-05	0.00532235	0.00484957	ADD2/CORO2B/TTBK2/MAP2/SLIT2/SVIL/PLEKHH2/NAV3/MAP1B/CAMSAP2/LMOD1/CCNF/CGNL1/PIK3CA/HDGFL3/CTNNA2/CLASP1/TAOK1/STMN2/SPTBN4/WASHC2C/PFN1/SNCA/RBM14/TMOD2/SWAP70/RDX/CIB1/CLIP3/ARHGEF2/SHANK1/CDK5RAP2/DLC1/APC/CAMSAP1/SPTBN5/MDM1/CAPZB/SPTA1/PAK2/CORO1B/CARMIL2/SPTB/ATXN7/TBCD/FGF13/SHANK3/KATNB1/CAPZA2/MYOC/CAPZA1/PIK3R1/VILL/PHLDB2/SSH1/CAPG/SSH2/S1PR1/TJP1/PICK1/CLASP2/FHOD3/PPP1R9A/CDH5/SPTAN…	81
GO:0003018	BP	GO:0003018	vascular process in circulatory system	118/6814	245/18862	6.74683e-05	0.00534957	0.00487438	LEP/HTR2B/AKAP12/BMPR2/SLIT2/OXTR/COMP/DRD5/ABCC9/ATP1B2/ATP1A2/SH3GL2/SCNN1B/MFSD2A/FOXC2/SLC9A3R1/GPX1/NOS1/ATP2B4/SLC8A1/TACR2/SLC27A1/SLC6A1/SLC6A9/ACTA2/SLC27A4/SLC6A17/SLC4A3/PIK3C2A/FERMT2/PRKG1/GJA5/P2RY2/LRP2/ABCC5/SLC6A6/PDE2A/DOCK4/LEPR/HTR2A/KCNMB2/SOD1/ABCG2/EDNRA/AGTR1/EDN3/KEL/KLF2/KCNMA1/SLC38A1/ROCK2/APLN/ROCK1/SLC38A5/SLC2A3/SLC24A3/VEGFA/KCNA5/SLC38A2/BDKRB2/AGT/ANGPT1/SLC5A3/Z…	118
GO:0071559	BP	GO:0071559	response to transforming growth factor beta	123/6814	257/18862	6.80988e-05	0.00534957	0.00487438	PEG10/CILP/TGFB2/SOX5/RHOA/ASPN/LTBP1/NREP/SPRED3/STUB1/ZFHX3/GDF5/PARD6A/ANKRD1/UBA52/CBL/CFLAR/TGFB3/FBN1/SOX11/NOX4/LTBP2/PIN1/TGFBR1/ZFP36L1/MEF2C/GIPC1/WNT4/FYN/FERMT2/LATS2/CIDEA/MYOCD/PDGFD/PDE2A/SNX25/ID1/COL4A2/NLK/DAB2/POSTN/COL3A1/SPRY1/OVOL2/STK11/NR3C1/PRKCZ/SIRT1/ROCK2/SMURF2/SFRP1/CREB1/ROCK1/COL1A2/LIMS1/ADAM17/ARG1/APPL1/SOX6/THBS1/CAV2/MXRA5/ITGB8/PMEPA1/TGFBR2/HYAL2/ACVR1/AMHR2…	123
GO:0061458	BP	GO:0061458	reproductive system development	185/6814	408/18862	6.82087e-05	0.00534957	0.00487438	LEP/TGFB2/SLIT3/ARID4A/BMPR2/SYCP2/SLIT2/PGR/FZD4/ASH1L/BPTF/CCNF/INHBB/TCF23/AR/PKD2/ARRB1/ADAM15/SIX4/ATRX/LRP6/GGNBP2/ATM/GDF7/ZFPM2/RNF38/CBL/PRDX4/NUDT1/SFRP2/INHBA/BIRC6/SERPINA5/PRDX3/CEBPA/VASH2/TGFBR1/SETD2/SULF1/RAB13/TMF1/NCOA1/ZFP36L1/TRIM28/WNT4/BAK1/ETV2/OSR1/C3/COL9A3/INHA/MAPK3/GATA1/MYOCD/LRP2/NIPBL/KDM5A/HEY1/GLI3/KDM5B/SOD1/SP3/TP63/CEBPB/BASP1/DAZAP1/TPPP3/RBPJ/SALL1/ZNF568/BA…	185
GO:0090090	BP	GO:0090090	negative regulation of canonical Wnt signaling pathway	90/6814	179/18862	6.91288e-05	0.00538867	0.00491001	WWTR1/ANKRD6/PRICKLE1/PSMB2/PSMD3/PSMD8/PSMB3/PSMA7/PSMA5/FZD4/PSMB1/PSMB8/PSMB10/RBMS3/SFRP4/RUVBL2/SLC9A3R1/AMFR/LRP6/MCC/MESP1/SFRP2/PSMB4/MLLT3/SOX2/CDH2/PSMD2/PSMC3/PSME1/NPHP3/PSMB5/PSMD13/PSMB9/DACT3/PSMC4/LATS2/SDHAF2/PSMB6/MAD2L2/RBX1/GLI3/APC/HECW1/UBAC2/CHD8/PSME3/BICC1/EMD/DAB2/GSK3B/PSMC2/DVL1/STK11/MDK/SFRP1/TMEM170B/DACT1/DRAXIN/CTHRC1/GREM1/NOG/CYLD/TMEM131L/LRP4/NKD1/HDAC1/GPC3/G…	90
GO:0061008	BP	GO:0061008	hepaticobiliary system development	73/6814	140/18862	7.38848e-05	0.00571659	0.0052088	RPS6KA1/UPF2/PIK3CA/MPST/PKD2/FGF1/NF1/TAF10/SEC63/PHF2/MESP1/CFLAR/FPGS/CEBPA/NPHP3/PCNA/HMGCL/BAAT/WNT4/PROX1/EZH2/NIPBL/UGT1A1/GLI3/REG1A/SP3/CEBPB/GFER/JARID2/PTCH1/NOTCH2/AURKA/MDK/ATP7A/HRAS/ADA/CCND1/RHBDD3/PCK2/AACS/ARG1/CCDC39/DDX39B/GLI1/PRMT5/WDR35/ASS1/MED1/QDPR/ONECUT1/GATA6/LSR/FGL1/HMOX1/NODAL/TYMS/ONECUT2/IGF2R/RPGRIP1L/HPN/DUT/PTN/WNT1/CLDN1/RB1CC1/ASNS/PKM/PKD1/SULF2/MET/SRSF5/C…	73
GO:0071214	BP	GO:0071214	cellular response to abiotic stimulus	153/6814	330/18862	7.4677e-05	0.00571659	0.0052088	USP47/TSPO/MYLK/CASP1/IL13/FADD/ATP1A2/PIK3CA/PKD2/AURKB/TP53BP1/PIEZO2/RUVBL2/GUCY2D/LETM1/ATM/TMEM150C/ANKRD1/SFRP2/NOX4/COPS9/DHX36/PCNA/TNFRSF1A/ZFP36L1/CASP5/TLK2/CRYAB/NET1/HPCA/BAK1/POLD1/EFHD1/REST/CASP8AP2/MAPK3/TSPYL5/CRADD/PALM/GNA11/POLK/SCN2A/ARHGEF2/NIPBL/RAD51/MAP3K2/YAP1/PDE2A/CERS1/CHP1/TMEM161A/TNKS1BP1/XRCC6/MC1R/CNGB1/TAF1/CARD16/MYD88/GPLD1/BAX/CRY2/GNB1/HMGA2/AKT2/LIG4/WNK3/…	153
GO:0104004	BP	GO:0104004	cellular response to environmental stimulus	153/6814	330/18862	7.4677e-05	0.00571659	0.0052088	USP47/TSPO/MYLK/CASP1/IL13/FADD/ATP1A2/PIK3CA/PKD2/AURKB/TP53BP1/PIEZO2/RUVBL2/GUCY2D/LETM1/ATM/TMEM150C/ANKRD1/SFRP2/NOX4/COPS9/DHX36/PCNA/TNFRSF1A/ZFP36L1/CASP5/TLK2/CRYAB/NET1/HPCA/BAK1/POLD1/EFHD1/REST/CASP8AP2/MAPK3/TSPYL5/CRADD/PALM/GNA11/POLK/SCN2A/ARHGEF2/NIPBL/RAD51/MAP3K2/YAP1/PDE2A/CERS1/CHP1/TMEM161A/TNKS1BP1/XRCC6/MC1R/CNGB1/TAF1/CARD16/MYD88/GPLD1/BAX/CRY2/GNB1/HMGA2/AKT2/LIG4/WNK3/…	153
GO:0031114	BP	GO:0031114	regulation of microtubule depolymerization	21/6814	29/18862	7.58292e-05	0.00573875	0.00522899	TTBK2/NAV3/MAP1B/CAMSAP2/HDGFL3/MAP1A/CLASP1/TAOK1/STMN2/CIB1/ARHGEF2/APC/CAMSAP1/ATXN7/FGF13/KATNB1/SPAST/CLASP2/MID1IP1/TRPV4/CAMSAP3	21
GO:0031146	BP	GO:0031146	SCF-dependent proteasomal ubiquitin-dependent protein catabolic process	52/6814	93/18862	7.58643e-05	0.00573875	0.00522899	WWTR1/PSMB2/PSMD3/PSMD8/PSMB3/FBXL2/PSMA7/PSMA5/CCNF/FBXO27/PSMB1/PSMB8/PSMB10/DMAC2/FBXL15/PSMB4/FBXW5/PSMD2/PSMC3/PSME1/PSMB5/PSMD13/PSMB9/FBXL7/FBXO17/PSMC4/FBXO48/PSMB6/FBXO2/FBXO38/RBX1/PSME3/CUL1/FBXO6/CUL5/PSMC2/FBXW11/FBXO4/PSME2/PSMA8/FBXL13/PSMB7/PSMD14/STYX/BTRC/PSMA6/FBXL22/CUL4B/FBXL6/FBXL17/FBXO44/PSMF1	52
GO:0001889	BP	GO:0001889	liver development	72/6814	138/18862	8.04573e-05	0.00605039	0.00551294	RPS6KA1/UPF2/PIK3CA/MPST/PKD2/FGF1/NF1/TAF10/SEC63/PHF2/MESP1/CFLAR/FPGS/CEBPA/NPHP3/PCNA/HMGCL/BAAT/WNT4/PROX1/EZH2/UGT1A1/GLI3/REG1A/SP3/CEBPB/GFER/JARID2/PTCH1/NOTCH2/AURKA/MDK/ATP7A/HRAS/ADA/CCND1/RHBDD3/PCK2/AACS/ARG1/CCDC39/DDX39B/GLI1/PRMT5/WDR35/ASS1/MED1/QDPR/ONECUT1/GATA6/LSR/FGL1/HMOX1/NODAL/TYMS/ONECUT2/IGF2R/RPGRIP1L/HPN/DUT/PTN/WNT1/CLDN1/RB1CC1/ASNS/PKM/PKD1/SULF2/MET/SRSF5/CCDC40/…	72
GO:0032147	BP	GO:0032147	activation of protein kinase activity	152/6814	328/18862	8.10025e-05	0.00605576	0.00551784	NRK/LEP/KIDINS220/TGFB2/SOCS1/PAK3/PRKAR1A/GHR/MLST8/PIK3CA/MAP4K4/ARRB1/PHB2/NTRK3/NRG1/RPLP1/FGF1/TAOK1/TRAF7/EMP2/UBA52/WNK1/PRDX2/CCDC88A/MAP4K5/TGFB3/PDGFC/GRM4/MAPKAPK3/MAP2K2/BRAF/RICTOR/TGFBR1/IGF1/NGF/ANGPT4/ADCY5/IRAK1/CHRNA3/MAPK3/PPIA/PIBF1/ARAF/MAP3K2/RET/MDFIC/PROK1/DBNL/SOD1/PAK2/ERCC6/NRG3/LRRK2/PARK7/STK11/ADCY2/TLR4/PRKCZ/C5/MAP3K11/TNFSF15/EPGN/FGF13/SPDYA/GPRC5B/TRAF6/UBE2V1/C…	152
GO:0010644	BP	GO:0010644	cell communication by electrical coupling	22/6814	31/18862	8.37038e-05	0.00618982	0.00563999	ATP1B2/KCNA1/ATP1A2/CACNA1C/GJC1/SLC8A1/DBN1/RYR2/CASQ2/GJA5/SRI/CALM3/ATP1A3/HRC/GJD3/GJB6/PKP2/ANK3/GJA1/CAV1/FKBP1B/CALM2	22
GO:0060041	BP	GO:0060041	retina development in camera-type eye	75/6814	145/18862	8.3764e-05	0.00618982	0.00563999	TGFB2/BMPR2/CYP1B1/IGFN1/FZD4/TOPORS/CDON/NTRK2/MFSD2A/ATP2B4/LRP6/TUB/ATP8A2/RORB/NRP1/OBSL1/HPCA/PROX1/GPM6A/COL4A1/SLC17A8/LAMC3/RET/CALB1/PTPRM/MDM1/NPHP1/NAGLU/ACVR2B/BAX/RHOJ/GNB1/PDGFRB/SERPINF1/TCIRG1/BMPR1B/CLIC4/SDK2/CHD7/VAX2/SLC4A5/ACVRL1/MED1/ZHX2/RS1/ARHGEF15/ACTL6A/OPA1/MERTK/ATP2B1/LAMB2/SLC17A7/GRM6/RPGRIP1L/HIPK2/NRL/FOXN4/THY1/PTN/SLC1A1/RBP4/RD3/SIX3/RPE65/PDE6C/VSX1/THRB/AHI1…	75
GO:0060828	BP	GO:0060828	regulation of canonical Wnt signaling pathway	135/6814	287/18862	8.5649e-05	0.00629274	0.00573377	WWTR1/ANKRD6/PRICKLE1/DLX5/USP47/PSMB2/PSMD3/PSMD8/PSMB3/PPP1CA/PSMA7/PSMA5/FZD4/PSMB1/PSMB8/RECK/PSMB10/RBMS3/SFRP4/RUVBL2/SLC9A3R1/CDK14/AMFR/LRP6/GSKIP/WNK1/MCC/RNF146/MESP1/SFRP2/PSMB4/MLLT3/SOX2/USP34/CDH2/PSMD2/PSMC3/PSME1/PIN1/NPHP3/CAPRIN2/SOX4/PSMB5/PSMD13/PSMB9/DACT3/PSMC4/LATS2/SDHAF2/PSMB6/MAD2L2/YAP1/RBX1/GLI3/APC/HECW1/UBAC2/CHD8/PSME3/DAAM2/RBPJ/PPM1B/BICC1/EMD/DAB2/GSK3B/LRRK2/GNA…	135
GO:0006814	BP	GO:0006814	sodium ion transport	115/6814	239/18862	8.71429e-05	0.00634513	0.0057815	NALCN/SLC6A19/CNTN1/FGF14/SCN3B/KLHL24/ATP1B2/ATP1A2/UTRN/PKD2/SCNN1B/SLC9A3R1/FXYD6/NOS1/ATP2B4/SCN2B/SCN5A/SLC8A1/WNK1/SPTBN4/SLC23A1/HECW2/SLC6A1/SLC6A16/ARF1/SLC6A9/SLC6A8/SLC9C1/SCN4A/ASIC4/SLC13A4/SLC6A17/ATP1B3/FXYD1/OSR1/SCN7A/SLC17A8/SCN2A/SLC6A6/SLC24A2/CHP1/SLC24A1/HECW1/P2RX4/NDUFA9/KLHL3/SLC38A4/NKAIN1/SLC13A2/DMD/WNK3/PER1/SLC5A12/P2RX7/SCN11A/SLC38A1/FGF11/FGF13/SLC20A2/ATP1A3/COMM…	115
GO:0042773	BP	GO:0042773	ATP synthesis coupled electron transport	55/6814	100/18862	8.76796e-05	0.00634513	0.0057815	BID/CYC1/COX5A/NDUFS8/NDUFAB1/UQCRC1/COX8A/CHCHD2/UQCR10/UQCRQ/NDUFB7/NDUFB10/UQCC3/NDUFA3/SNCA/NDUFS3/NDUFB11/NDUFS6/UQCRHL/COX4I1/UQCRC2/NDUFV1/CCNB1/UQCR11/COX7B/NDUFS7/COX5B/NDUFA6/SDHAF2/NDUFA13/UQCRFS1/NDUFA9/COX15/NDUFA2/PARK7/GHITM/COX6A1/COX6B1/NDUFB2/NDUFS2/NDUFA11/NDUFA12/NDUFS5/COX7A2L/NDUFA5/NDUFC1/NDUFB4/UQCRB/NDUFB1/NDUFB9/COX10/COQ9/NDUFB8/CDK1/SDHA	55
GO:0006402	BP	GO:0006402	mRNA catabolic process	171/6814	375/18862	8.78511e-05	0.00634513	0.0057815	PSMB2/PSMD3/PSMD8/PSMB3/LSM2/RPS5/POLR2G/RPS21/TNRC6A/GIGYF2/PSMA7/PSMA5/UPF2/PSMB1/PSMB8/PSMB10/RPLP1/LSM4/RPSA/WDR61/LSM7/ATM/RPS9/PUM2/HSPA8/UBA52/EXOSC4/TNRC6C/RPS3/E2F1/RPLP0/RPS24/EIF4A3/PSMB4/RPS16/RPL28/CELF1/PSMD2/PSMC3/RPL18/RPS15/PSME1/RC3H2/DHX36/SMG1/RPL13/PSMB5/RPLP2/ZFP36L1/PSMD13/CNOT9/PSMB9/ELAVL4/RPL39/SMG7/RPS28/TBRG4/DDX6/PSMC4/YBX1/EXOSC5/RPS8/PRPF18/SSB/PSMB6/RPL18A/TNRC6B/R…	171
GO:0031345	BP	GO:0031345	negative regulation of cell projection organization	90/6814	180/18862	8.96316e-05	0.00643736	0.00586554	MAP2/SEMA3G/SLIT2/CRMP1/DPYSL3/RHOA/NGFR/ZNF365/NLGN1/SEMA6D/SRGAP2C/TSC1/STMN2/DENND5A/CARM1/NRP1/EFNB3/CIB1/EPHA7/FYN/CDK5/TBC1D7/YAP1/SPOCK1/ID1/CAPZB/TNR/NR2F1/LRRK2/CCP110/SEMA3A/MAP4/MAK/SPART/CDKL3/RAPGEF2/SYNGAP1/FGF13/TRAK2/SEMA3C/ARHGAP24/INPP5F/SEMA6C/DRAXIN/SEMA3D/RUFY3/PRNP/VIM/RTN4R/LRP4/MCF2/CEP97/RGMA/ITM2C/PLXNB3/RAB29/MT3/SEMA5B/NTN1/SEMA3E/SEMA4C/KLK8/GFI1/ACP4/RTN4RL1/MYLIP/NF…	90
GO:0035633	BP	GO:0035633	maintenance of blood-brain barrier	23/6814	33/18862	9.02044e-05	0.0064423	0.00587005	LAMC1/SH3GL2/MFSD2A/CLDN3/JAM3/ACTB/ITGB1/DMD/ACTG1/WNK3/JAM2/VEGFA/ANGPT1/GJB6/VCL/TJP1/LSR/CDH5/GJA1/SLC1A1/PECAM1/TJP3/CLDN1	23
GO:0048608	BP	GO:0048608	reproductive structure development	183/6814	405/18862	9.39749e-05	0.0066743	0.00608144	LEP/TGFB2/SLIT3/ARID4A/BMPR2/SYCP2/SLIT2/PGR/FZD4/ASH1L/BPTF/CCNF/INHBB/TCF23/AR/PKD2/ARRB1/ADAM15/SIX4/ATRX/LRP6/GGNBP2/ATM/GDF7/ZFPM2/RNF38/CBL/PRDX4/NUDT1/SFRP2/INHBA/BIRC6/SERPINA5/PRDX3/CEBPA/VASH2/TGFBR1/SETD2/SULF1/RAB13/TMF1/NCOA1/ZFP36L1/TRIM28/WNT4/BAK1/ETV2/OSR1/C3/COL9A3/INHA/MAPK3/GATA1/MYOCD/LRP2/NIPBL/KDM5A/HEY1/GLI3/KDM5B/SOD1/SP3/TP63/CEBPB/BASP1/DAZAP1/TPPP3/RBPJ/SALL1/ZNF568/BA…	183
GO:0051216	BP	GO:0051216	cartilage development	92/6814	185/18862	9.71533e-05	0.00683958	0.00623204	LEP/MATN3/MGP/BMPR2/TRPS1/SOX5/COMP/ZBTB16/PTH1R/LRP6/COL11A1/GDF5/HAND2/SFRP2/PITX1/IFT80/ZNF219/COL2A1/TGFBR1/EFEMP1/SULF1/EVC/SHOX2/MEF2C/SLC39A14/THBS3/OSR1/MAPK3/EPYC/TRIP11/HOXB3/GLI3/FGF18/GDF6/RUNX1/RARB/GPLD1/HMGA2/WNT7B/BGN/LUM/MDK/BMPR1B/ATP7A/COL27A1/NKX3-2/HES5/PRRX1/SOX6/GREM1/NOG/LNPK/ITGB8/RUNX2/SNX19/TGFBR2/HYAL2/CHSY1/ACVRL1/BMPR1A/NFIB/EDN1/PTPN11/HOXC4/MAF/DDRGK1/COL11A2/CHST1…	92
GO:1990778	BP	GO:1990778	protein localization to cell periphery	152/6814	329/18862	9.73721e-05	0.00683958	0.00623204	RER1/KCNB1/ACTN2/SCN3B/PLK1/ADIPOQ/SNAP25/ANK2/CRB3/MACF1/AR/SORBS1/SLC9A3R1/ATP2B4/LRP6/EPHA3/MRAP/EMP2/KCNIP3/CCDC88A/SPTBN4/RAB3C/AMN/TUB/TSPAN32/GRIP1/RAB11FIP2/RHOQ/CDH2/IFT80/BBS1/ZDHHC3/LDLRAP1/ASB3/TNFRSF1A/VAMP3/RAB13/TSPAN15/DENND4C/RDX/CIB1/ACTB/PACSIN1/ATP1B3/CLIP3/ACSL3/FAM126B/CDK5/PALM/MYO5A/PREPL/PICALM/ITGB1/FAM126A/CSK/GNAI1/ARHGEF16/DPP6/ARL13B/DAB2/NUMA1/GRIN2A/LRRC15/DLG4/AKT…	152
GO:0031111	BP	GO:0031111	negative regulation of microtubule polymerization or depolymerization	25/6814	37/18862	9.91334e-05	0.00690459	0.00629127	TTBK2/MAP2/NAV3/MAP1B/CAMSAP2/HDGFL3/CLASP1/TAOK1/STMN2/SNCA/CIB1/CLIP3/ARHGEF2/APC/CAMSAP1/ATXN7/TBCD/FGF13/KATNB1/CLASP2/CDH5/INPP5J/MID1IP1/DYRK1A/CAMSAP3	25
GO:1903311	BP	GO:1903311	regulation of mRNA metabolic process	154/6814	334/18862	9.93777e-05	0.00690459	0.00629127	C1QBP/PSMB2/PSMD3/PSMD8/PSMB3/POLR2G/TNRC6A/NSRP1/GIGYF2/PSMA7/PSMA5/SRSF12/PSMB1/PSMB8/CPSF4/YTHDC1/PSMB10/IWS1/CWC22/RBM4/PUM2/HSPA8/SRSF7/UBA52/EXOSC4/SLTM/TNRC6C/E2F1/PUF60/PSMB4/CELF1/PSMD2/CTR9/PSMC3/PSME1/RC3H2/DHX36/QKI/PSMB5/LARP7/RNF20/ZFP36L1/PSMD13/SON/PSMB9/ELAVL4/CCNB1/TBRG4/PSMC4/YBX1/REST/EXOSC5/SRSF9/PSMB6/TNRC6B/MEX3D/NOCT/FASTK/FXR1/RBFOX2/RBM25/DAZAP1/PSME3/RBM24/CELF5/NCBP2/P…	154
GO:1901890	BP	GO:1901890	positive regulation of cell junction assembly	53/6814	96/18862	0.000102361	0.00706923	0.00644128	OXTR/CRB3/ADGRB1/NTRK2/MAP4K4/CLDN3/NLGN1/TSC1/FLRT2/CLSTN2/NLGN3/NRP1/WNT4/FERMT2/LINGO2/KDR/COL16A1/LRRN1/FMN1/IL1RAP/NPHP1/AMIGO2/CLSTN3/ADGRB3/SFRP1/ROCK1/NLGN2/LIMS1/VEGFA/S100A10/AGT/SLITRK3/CUX2/MYOC/IQGAP1/BHLHB9/LRRN3/FLRT3/IL1RAPL1/PTPRJ/LRRTM2/ABL1/TEK/CAV1/THY1/NRXN1/HRG/CLDN1/TPBG/SLITRK2/BDNF/CLDN19/ADGRL2	53
GO:0060537	BP	GO:0060537	muscle tissue development	169/6814	371/18862	0.000102853	0.00706923	0.00644128	ACTN2/TGFB2/MEOX2/MYH11/SVIL/KCNAB1/MYLK/PRKAR1A/MYOM1/POPDC2/PLN/CDON/AKAP6/PKD2/HEYL/NRG1/ZFPM1/FOXC2/GPX1/NF1/GJC1/SIX4/SIX1/HEG1/COL11A1/TSC1/BCL9/ZFPM2/SLC8A1/ANKRD1/SGCD/BVES/TENM4/MESP1/CFLAR/MYL6/MEF2A/PITX1/SOX11/JPH2/ADAMTS9/RYR2/RGS4/PIN1/TNNT2/TGFBR1/HDAC9/IGF1/AKAP13/SHOX2/MEF2C/OBSL1/CCNB1/G6PD/PROX1/IGFBP5/RPS6KB1/OSR1/EGR2/CDK5/MYOCD/NLN/LRP2/MEIS1/YAP1/SAV1/ELN/PI16/ALPK3/RBPJ/RB…	169
GO:0099565	BP	GO:0099565	chemical synaptic transmission, postsynaptic	57/6814	105/18862	0.000106729	0.00729638	0.00664826	RAB3GAP1/NLGN1/MPP2/RELN/GRIK5/NLGN3/EIF4A3/GLRB/RGS4/CHRNG/MEF2C/GLRA3/CHRNB4/CHRNA3/CDK5/SEZ6/NLGN4X/SHANK1/NTSR1/P2RX4/GSK3B/LRRK2/GRIN2A/DLG4/RIMS2/DVL1/P2RX7/PRKCZ/SHANK3/NLGN2/CUX2/MECP2/TMEM25/NPY2R/SSH1/ADRB2/P2RX3/ARRB2/SH3GL1/TMEM108/NETO1/PPP1R9A/DMPK/CHRNB3/SHANK2/AKT1/NPAS4/P2RX1/APP/NRXN1/PTEN/CHRNB2/SLC8A3/GRIN2C/CELF4/RIMS1/PPP3CA	57
GO:0097305	BP	GO:0097305	response to alcohol	112/6814	233/18862	0.000112557	0.00765387	0.006974	LEP/SLIT3/ADIPOQ/CDO1/SLIT2/CLDN7/GSTP1/IL13/PEMT/EIF4EBP1/SCNN1B/ADAM15/CLDN3/LRP6/SDF4/KCNC2/CBL/DNMT3A/INHBA/TUFM/KCNMB1/RGS4/TGFBR1/TNFSF4/FYN/G6PD/ADCY5/CDK4/BAK1/RPS6KB1/ITPR2/KLF9/CES1/UGT1A1/RAD51/GNAI1/SOD1/GOT2/HSD3B2/GRIN2A/GPLD1/UCN3/GNB1/SETDB1/PTCH1/KLF2/CALM3/CYP2E1/ADCY2/SFRP1/ADH6/FECH/KLF4/CCND1/NEFL/SLC23A2/ADCYAP1/AACS/CSF3/CNR1/VCAM1/TP53INP1/POLB/ACTR2/TNC/TGFBR2/HTR3A/PENK/…	112
GO:0046777	BP	GO:0046777	protein autophosphorylation	109/6814	226/18862	0.000116674	0.00776995	0.00707976	MOB1B/FLT1/CDKL5/ADIPOQ/CLK4/PIKFYVE/DDR2/NTRK2/AURKB/TAOK1/ATM/PIM3/PRKD1/PDGFC/MAPKAPK3/MAP2K2/FGFR1/CLK1/SMG1/TRIM28/EPHA7/ATP13A2/IRAK1/MAPK3/CDK5/VEGFC/PDGFD/PPP2R5D/SLK/CSK/KDR/CHP1/AAK1/TNKS1BP1/NLK/FER/PAK2/GSK3B/TAF1/LRRK2/MEX3B/PDGFRB/WNK3/FLT4/CALM3/AURKA/MAK/STK11/STK16/MAP3K11/DDX3X/ULK2/MYO3A/INSRR/PEAK1/VEGFA/TSSK4/RAD50/EPHA1/SIK2/GREM1/MAP3K12/RASSF2/PRKG2/IQGAP1/CSNK1G2/UHMK1/ER…	109
GO:0022617	BP	GO:0022617	extracellular matrix disassembly	46/6814	81/18862	0.00011694	0.00776995	0.00707976	LAMC1/DDR2/CAPNS1/NOXO1/ADAM15/MMP16/CLASP1/TLL1/MMP10/CST3/TPSAB1/CAPN1/ADAMTS5/FAP/TIMP2/PRSS1/ETS1/A2M/CARMIL2/MMP3/MMP13/KLK4/MMP14/EXOC8/BSG/SCUBE3/FURIN/MMP12/MMP1/CLASP2/SH3PXD2B/KIF9/PRSS2/MMP15/SCUBE1/HPN/MMP19/KLK5/KLKB1/ADAMTS4/TMPRSS6/MMP20/WASHC1/PLG/KLK7/MMP2	46
GO:0031110	BP	GO:0031110	regulation of microtubule polymerization or depolymerization	46/6814	81/18862	0.00011694	0.00776995	0.00707976	TTBK2/MAP2/NIN/NAV3/MAP1B/CAMSAP2/HDGFL3/MAP1A/PSRC1/CLASP1/TAOK1/STMN2/CLIP1/RPS3/SNCA/CIB1/DRG1/CLIP3/AKAP9/ARL2/SKA1/ARHGEF2/CDK5RAP2/APC/CAMSAP1/NUMA1/TOGARAM1/ATXN7/TBCD/FGF13/KATNB1/MECP2/SPAST/STMN4/CKAP5/MAPT/CLASP2/ABL1/CDH5/INPP5J/MID1IP1/DYRK1A/TRPV4/ANKRD53/MET/CAMSAP3	46
GO:0034764	BP	GO:0034764	positive regulation of transmembrane transport	101/6814	207/18862	0.000117303	0.00776995	0.00707976	ACTN2/FGF14/ADIPOQ/LRRC26/ANK2/TRPC1/AZIN2/ATP1B2/IL13/AKAP6/KCNA1/CA2/CACNA2D1/PKD2/SORBS1/SLC9A3R1/NOS1/RELN/KCNC2/WNK1/NLGN3/MEF2A/JPH2/SNCA/TCAF1/RYR2/RHOQ/KCNIP2/ARF1/KCNMB1/BRAF/SLC6A9/IGF1/G6PD/ATP1B3/FXYD1/CLIP3/C3/CDK5/AKAP9/ITGB1/NTSR1/CHP1/SRI/CX3CL1/BAX/EDN3/AKT2/DMD/ALG10B/WNK3/CALM3/PDZK1/BDKRB1/P2RX7/SHANK3/CRACR2A/LRRC55/APPL1/STAC3/GSTO1/PIK3R1/CREBL2/GPC3/RNASEL/HTR3A/RGS9/CASQ1…	101
GO:0034767	BP	GO:0034767	positive regulation of ion transmembrane transport	101/6814	207/18862	0.000117303	0.00776995	0.00707976	ACTN2/FGF14/ADIPOQ/LRRC26/ANK2/TRPC1/AZIN2/ATP1B2/IL13/AKAP6/KCNA1/CA2/CACNA2D1/PKD2/SORBS1/SLC9A3R1/NOS1/RELN/KCNC2/WNK1/NLGN3/MEF2A/JPH2/SNCA/TCAF1/RYR2/RHOQ/KCNIP2/ARF1/KCNMB1/BRAF/SLC6A9/IGF1/G6PD/ATP1B3/FXYD1/CLIP3/C3/CDK5/AKAP9/ITGB1/NTSR1/CHP1/SRI/CX3CL1/BAX/EDN3/AKT2/DMD/ALG10B/WNK3/CALM3/PDZK1/BDKRB1/P2RX7/SHANK3/CRACR2A/LRRC55/APPL1/STAC3/GSTO1/PIK3R1/CREBL2/GPC3/RNASEL/HTR3A/RGS9/CASQ1…	101
GO:0003158	BP	GO:0003158	endothelium development	71/6814	137/18862	0.000118102	0.00778254	0.00709123	COL22A1/ZEB1/BMPR2/RHOA/NRG1/FOXC2/FGF1/GPX1/CLDN3/HEG1/MESP1/S1PR3/TNFRSF1A/NRP1/RDX/PROX1/ETV2/GJA5/NOTCH4/KDR/PDE2A/HEY1/ID1/RBPJ/ACVR2B/MYD88/FSTL1/COL15A1/WNT7B/CD34/SOX18/RAPGEF2/ROCK2/XDH/CLIC4/ROCK1/FOXJ2/VEGFA/NR2F2/ALOX12/ACVR1/ZDHHC21/CCM2/ACVRL1/RAP1B/S1PR1/VCL/PLCB1/TJP1/AFDN/EZR/MSN/HEY2/STC1/CDH5/ADAMTS12/SCUBE1/GJA1/PTN/MYADM/BMP4/PECAM1/APOLD1/TJP3/TNF/CLDN1/TIE1/SETSIP/COL18A1/M…	71
GO:0032507	BP	GO:0032507	maintenance of protein location in cell	38/6814	64/18862	0.000126065	0.00826471	0.00753057	RER1/TSPO/TOPORS/GPAA1/SYNE1/BCL3/CCDC88A/GRIK5/DBN1/OS9/ARL2BP/CHCHD10/CDK5/ARL2/INSIG2/TAF3/HNRNPU/RANGAP1/KDELR1/PARK7/VPS13C/SORL1/VPS13A/VPS13D/KDELR2/MORC3/ANK3/SUPT7L/AKT1/GJA1/CAV1/TAPT1/TMSB4X/NR5A1/TWF2/SUN2/SUN1/SP100	38
GO:0051960	BP	GO:0051960	regulation of nervous system development	189/6814	422/18862	0.000132144	0.00861899	0.00785338	ITPKA/CDKL5/MAP2/SEMA3G/BMPR2/NIN/SLIT2/PAK3/OXTR/MAP1B/TSPO/CDH4/MAP6/MACF1/ADGRB1/TIAM2/IDH2/NTRK2/HEYL/RHOA/NGFR/ZNF365/NF1/NLGN1/DYNLT1/METRN/SEMA6D/PLXNA4/RELN/FLRT2/DBN1/CLSTN2/NLGN3/TENM4/E2F1/SOX11/FN1/ISLR2/DHX36/NPHP3/CAPRIN2/IL6ST/NRP1/SHOX2/PTPRZ1/EFNB3/OBSL1/EPHA7/NGF/TMEM98/UFL1/LINGO2/EGR2/REST/CDK5/CXCL12/EZH2/VEGFC/HOXB3/LRP2/TIAM1/YAP1/DICER1/HEY1/GLI3/TNFRSF1B/DBNL/ID1/LRRN1/IL…	189
GO:1901016	BP	GO:1901016	regulation of potassium ion transmembrane transporter activity	37/6814	62/18862	0.000132967	0.00862869	0.00786222	ACTN2/LRRC26/ANK2/KCNAB1/KLHL24/ATP1B2/AKAP6/KCNA1/KCNE4/KCNC2/KCNIP2/CASQ2/ATP1B3/SUMO1/FHL1/AKAP9/ITGB1/ALG10B/KCNS1/WWP2/LRRC55/DLG1/YWHAE/KCNE2/VAMP2/NETO1/ANK3/CAV1/LRRC38/PTEN/KCNE1B/DNM2/KCNE1/OXSR1/FXYD2/CAB39/GAL	37
GO:2001257	BP	GO:2001257	regulation of cation channel activity	88/6814	177/18862	0.000137545	0.00888072	0.00809186	DLG2/ACTN2/FGF14/LRRC26/ANK2/KCNAB1/KLHL24/PLN/AKAP6/KCNA1/CACNA2D1/PKD2/KCNE4/NOS1/NLGN1/RELN/KCNC2/NLGN3/JPH2/CACNB4/KCNIP2/SLC6A9/MEF2C/CASQ2/CAPN1/JPH3/HPCA/SUMO1/CDK5/ITGB1/SHANK1/NTSR1/SRI/GRIN2A/AHNAK/DLG4/DMD/ALG10B/CALM3/FGF11/FGF13/SHANK3/KCNS1/NLGN2/CRACR2A/HRC/NEFL/LRRC55/STAC3/GRIA3/DLG1/GSTO1/CRHR1/GEM/RGS9/SLMAP/FGF12/CASQ1/ADRB2/P2RY6/KCNE2/PLCG2/LRRC7/VAMP2/NETO1/ANK3/CLIC2/DAPK1…	88
GO:0016358	BP	GO:0016358	dendrite development	112/6814	234/18862	0.000139819	0.00894455	0.00815003	KIDINS220/ITPKA/CDKL5/MAP2/CDC20/PAK3/MAP1B/CAMSAP2/MAP6/LZTS1/DCLK1/MFSD2A/MAP1A/ZNF365/CTNNA2/NLGN1/DYNLT1/ZDHHC15/SRGAP2C/RELN/ASAP1/DBN1/MEF2A/GRIP1/HECW2/ARF1/DHX36/TANC2/CAPRIN2/CARM1/NRP1/CFL1/MEF2C/PREX2/CAMK1D/OBSL1/FYN/IQSEC1/PACSIN1/PRKG1/ABI2/CHRNA3/CDK5/SEZ6/EZH2/PICALM/TIAM1/SHANK1/DBNL/ID1/HECW1/RBFOX2/PPFIA2/PAK2/GSK3B/LRRK2/KIF1A/DLG4/DISC1/TRAPPC4/SEMA3A/DVL1/SRGAP2/STK11/ADGRB3…	112
GO:0007588	BP	GO:0007588	excretion	36/6814	60/18862	0.000139934	0.00894455	0.00815003	GUCA2B/CLCNKA/NFAT5/SCNN1B/SLC9A3R1/TACR2/AMN/CHRNB4/CHRNA3/CORIN/ABCG2/NPHP1/AGTR1/SLC22A18/NPHS1/KCNMA1/GRHPR/AGT/SLC26A3/ADORA2B/AQP6/EDN1/NPR1/HMOX1/CLCNKB/ADRA1A/STC1/AVPR2/AVPR1A/ATP6V1B1/CHRNB2/SPX/SNX5/ATP6V0A4/POU3F3/KCNJ1	36
GO:0072659	BP	GO:0072659	protein localization to plasma membrane	129/6814	275/18862	0.000140991	0.0089673	0.00817075	RER1/KCNB1/ACTN2/SCN3B/ADIPOQ/ANK2/CRB3/MACF1/AR/SORBS1/SLC9A3R1/ATP2B4/LRP6/EPHA3/MRAP/EMP2/KCNIP3/CCDC88A/SPTBN4/RAB3C/AMN/TSPAN32/GRIP1/RAB11FIP2/RHOQ/CDH2/BBS1/ZDHHC3/LDLRAP1/ASB3/TNFRSF1A/VAMP3/RAB13/TSPAN15/DENND4C/RDX/CIB1/ACTB/PACSIN1/ATP1B3/CLIP3/ACSL3/FAM126B/CDK5/PALM/MYO5A/PREPL/PICALM/ITGB1/FAM126A/CSK/ARHGEF16/DPP6/DAB2/LRRC15/AKT2/PTCH1/WNK3/PACS1/PDZK1/RAPGEF2/PRKCZ/GOPC/ROCK2/ZDH…	129
GO:0060284	BP	GO:0060284	regulation of cell development	214/6814	485/18862	0.000145263	0.0091933	0.00837668	ITPKA/C1QBP/CDKL5/MAP2/SEMA3G/BMPR2/ADIPOQ/NIN/SLIT2/PAK3/MAP1B/TSPO/CDH4/MAP6/RECK/MACF1/TIAM2/IDH2/NTRK2/HEYL/RHOA/NGFR/ZNF365/NF1/DYNLT1/METRN/SEMA6D/PLXNA4/RELN/TCP11/DBN1/TENM4/S1PR3/E2F1/FBN1/SOX11/FN1/RFX3/ISLR2/DHX36/CAPRIN2/TNFRSF1A/HDAC9/IL6ST/IGF1/NRP1/SHOX2/PTPRZ1/EFNB3/OBSL1/CIB1/EPHA7/HAS2/NGF/TMEM98/FERMT2/UFL1/EGR2/REST/DOCK1/CDK5/CXCL12/EZH2/VEGFC/HOXB3/LRP2/TIAM1/RET/NPR2/YAP1/D…	214
GO:0099173	BP	GO:0099173	postsynapse organization	81/6814	161/18862	0.000151153	0.00951891	0.00867336	RER1/ITPKA/CDKL5/PAK3/ZNF365/NLGN1/ZDHHC15/RELN/HSPA8/ZDHHC12/DBN1/NLGN3/GLRB/CDH2/ARF1/DHX36/TANC2/CAPRIN2/NRP2/CFL1/GAP43/EPHA7/ACTB/FYN/NEFH/DNAJA3/CNKSR2/ABI2/CDK5/NLGN4X/TIAM1/SHANK1/DBNL/PPFIA2/IL1RAP/ABHD17A/LRRK2/KIF1A/DLG4/DVL1/ACTG1/SYNGAP1/SHANK3/TANC1/NLGN2/NEFL/PRNP/DLG1/CUX2/LRP4/ACTR2/BHLHB9/SSH1/OPA1/ARHGAP22/PICK1/TMEM108/IL1RAPL1/OPHN1/LRRTM2/PPP1R9A/SHANK2/ACTN1/DOCK10/EPHA4/PT…	81
GO:0071897	BP	GO:0071897	DNA biosynthetic process	95/6814	194/18862	0.000155772	0.00976171	0.00889459	BMPR2/ADIPOQ/PAK3/TK1/AURKB/RFC2/NOP10/ATM/ANKRD1/UBA52/REV3L/POLD2/CCT2/PCNA/TERF2IP/WRAP53/FAAP20/POLD1/MAPK3/UFD1/PPIA/POLK/TFDP1/MAD2L2/CERS1/TCP1/CHTF8/TNKS1BP1/TERF1/DNAJC2/POLN/CCT7/HNRNPU/REV1/RPA3/PIF1/LIG4/PDGFRB/PNKP/RCHY1/DCP2/POLDIP2/FBXO4/SIRT1/KLF4/NPLOC4/TELO2/CHTF18/RAD50/GREM1/POLE2/TK2/POLB/DDX39B/KCNK2/TNKS2/ACVRL1/ARRB2/PHB/POLE4/PRKCQ/CCT4/TEX12/MRE11/POLI/TYMS/HMBOX1/MYC/PK…	95
GO:0072006	BP	GO:0072006	nephron development	71/6814	138/18862	0.000157994	0.00982356	0.00895095	WWTR1/DCHS2/ADAMTS16/ADIPOQ/PKD2/HEYL/FOXC2/FGF1/SIX4/COL4A3/SIX1/CFLAR/ACTA2/PBX1/SULF1/MEF2C/WNT4/FAT4/OSR1/MAGI2/PDGFD/RET/YAP1/GLI3/CALB1/COL4A4/ENPEP/BASP1/KIF26B/FMN1/KLHL3/SALL1/PTCH1/NPHS1/NOTCH2/PDGFRB/WNT7B/CD34/ANGPT2/AQP11/HES5/VEGFA/NUP85/GREM1/NOG/AGT/DLG1/IQGAP1/GPC3/ANGPT1/IRX3/LAMB2/MYC/MPV17/TEK/HOXD11/BMP4/LAMA5/PECAM1/SERPINB7/FGF2/PDGFB/WNT1/WNT11/CTNNBIP1/SIX2/AHI1/PKD1/SULF…	71
GO:0060840	BP	GO:0060840	artery development	52/6814	95/18862	0.000159031	0.00982356	0.00895095	LEP/PRICKLE1/TGFB2/BMPR2/CNTRL/COMP/MYLK/PKD2/AKT3/FOXC2/NGFR/SNX17/NF1/SIX1/HAND2/ADAMTS9/TGFBR1/SOX4/NRP1/ADGRF5/ADAMTS6/PROX1/GJA5/MYOCD/LRP2/PDE2A/HEY1/GLI3/RBPJ/ACVR2B/PDGFRB/ARID2/MDK/HECTD1/VEGFA/PRRX1/CHD7/NOG/ROBO1/STRA6/ACVRL1/BMPR1A/DCTN5/NPRL3/HPGD/HEY2/LOX/ZMIZ1/NDST1/BMP4/WNT11/ROBO2	52
GO:0045333	BP	GO:0045333	cellular respiration	92/6814	187/18862	0.000159064	0.00982356	0.00895095	BID/CYC1/MDH2/COX5A/PRELID1/TRAP1/NDUFS8/SCO2/NDUFAB1/UQCRC1/PIK3CA/IDH2/COX8A/CHCHD2/UQCR10/UQCRQ/SDHB/NDUFB7/NDUFB10/IDH3G/UQCC3/NOS2/NDUFA3/SNCA/NDUFS3/NDUFB11/SURF1/NDUFS6/UQCRHL/IDH3A/GPD1/BLOC1S1/COX4I1/UQCRC2/NDUFV1/CCNB1/UQCR11/COX7B/NDUFS7/COX5B/FH/DLST/NDUFA6/SDHAF2/ETFA/SUCLG1/SHMT2/NDUFA13/UQCRFS1/NDUFA9/COX15/NDUFA2/DHTKD1/PARK7/GHITM/COX6A1/COX6B1/NDUFB2/NDUFS2/NDUFA11/NDUFA12/NDUFS…	92
GO:0007389	BP	GO:0007389	pattern specification process	190/6814	426/18862	0.000167038	0.0102664	0.00935446	MEOX2/BARX1/DYNC2H1/BMPR2/HOXC10/BPTF/ZBTB16/CDON/AR/PKD2/HEYL/FOXC2/FGF1/DNAH11/FBXL15/SP8/LRP6/SIX1/ATM/RELN/HOXC13/HAND2/MESP1/SFRP2/MLLT3/HES4/RFX3/MEIS2/INTU/PBX2/NPHP3/TGFBR1/PBX1/NRP2/MEF2C/EN1/OSR1/EGR2/C3/IFT74/OFD1/HOXB3/LRP2/AP1B1/EMX2/MEIS1/HEY1/GLI3/MIB1/APC/GPR161/DNAH5/TBX19/TP63/BASP1/ARL13B/CDX1/RBPJ/BICC1/NRG3/NBL1/ACVR2B/HOXA4/SPRY1/SEMA3A/OVOL2/PTCH1/DZIP1L/NOTCH2/WNT7B/AURKA/…	190
GO:0050807	BP	GO:0050807	regulation of synapse organization	99/6814	204/18862	0.000175541	0.0106891	0.00973956	ITPKA/CDKL5/CDC20/PAK3/OXTR/ADGRB1/NTRK2/RHOA/CTNNA2/SIX4/NLGN1/ZDHHC15/SIX1/CDH8/RELN/FLRT2/HSPA8/DBN1/CLSTN2/NLGN3/SNCA/CDH2/SLITRK4/DHX36/TANC2/CAPRIN2/NRP2/CFL1/MEF2C/EPHA7/FYN/GPM6A/LINGO2/ABI2/CDK5/SETD5/TIAM1/DBNL/LRRN1/PPFIA2/IL1RAP/ABHD17A/LRFN3/LRRK2/AMIGO2/KIF1A/CLSTN3/DISC1/ADGRB3/GPC6/SHANK3/NLGN2/PRNP/SLITRK3/CUX2/LRP4/ACTR2/BHLHB9/LRRN3/ITSN1/MDGA1/ARHGEF15/NTN1/FLRT3/SPARC/OPA1/TU…	99
GO:1902850	BP	GO:1902850	microtubule cytoskeleton organization involved in mitosis	73/6814	143/18862	0.000176316	0.0106891	0.00973956	PLK1/CDC20/MYBL2/CEP126/TPR/RHOA/AURKB/RAN/PSRC1/DYNLT1/CLASP1/GOLGA2/WRAP73/SETD2/CCNB1/DRG1/RCC1/INSC/RACGAP1/ITGB1/PIBF1/KIF4B/GNAI1/CDK5RAP2/CCDC61/CHMP1A/NUMA1/TOGARAM1/DCTN2/HNRNPU/SPRY1/MAP4/AURKA/SPICE1/FBXW11/CENPA/TUBG1/WDR62/SMC3/MECP2/SPAST/MAP9/AAAS/LSM14A/CEP97/EFHC2/CKAP5/TACC2/ZNF207/TACC3/FGF10/CLASP2/STIL/DYNC1H1/PKHD1/FLNA/NUDC/GJA1/CHEK2/STAG2/MAD2L1/CHMP2A/MISP/ANKRD53/KIFC1/…	73
GO:0009954	BP	GO:0009954	proximal/distal pattern formation	22/6814	32/18862	0.000176423	0.0106891	0.00973956	HOXC10/SP8/PBX2/PBX1/EN1/OSR1/GLI3/TP63/HOXD9/HES5/GREM1/LRP4/GLI1/CHSY1/HOXD10/HOXC9/HOXA10/FGF10/IRX3/NODAL/GLI2/SIX3	22
GO:0006401	BP	GO:0006401	RNA catabolic process	185/6814	414/18862	0.000178838	0.0107843	0.00982633	PSMB2/PSMD3/PSMD8/PSMB3/LSM2/RPS5/POLR2G/RPS21/TNRC6A/GIGYF2/PSMA7/PSMA5/UPF2/PSMB1/PSMB8/PSMB10/RPLP1/LSM4/RPSA/WDR61/LSM7/ATM/RPS9/PUM2/HSPA8/RNASEH2A/UBA52/EXOSC4/TNRC6C/RPS3/E2F1/RPLP0/RPS24/EIF4A3/PSMB4/RPS16/RPL28/CELF1/PSMD2/PSMC3/RPL18/RPS15/PSME1/RC3H2/DHX36/SMG1/RPL13/PSMB5/RPLP2/ZFP36L1/PSMD13/CNOT9/PSMB9/ELAVL4/RPL39/SMG7/TRIR/RPS28/SLFN13/TBRG4/DDX6/PSMC4/YBX1/EXOSC5/RPS8/PRPF18/SSB/…	185
GO:0045862	BP	GO:0045862	positive regulation of proteolysis	166/6814	367/18862	0.000181933	0.0109194	0.00994942	BID/PRICKLE1/PRELID1/RNF180/PLK1/FIS1/CDC20/PRR7/CCBE1/HSPBP1/CASP1/MTCH1/FADD/UACA/AURKAIP1/ARRB1/STUB1/NGFR/CLDN3/COL4A3/ENO1/CARD8/RNF19B/CFLAR/RPS3/SFRP2/SNCA/FN1/CEBPA/SOCS5/PSMC3/SGTA/PSME1/NLRP1/CLN6/ST18/NGF/FYN/ELOB/BAK1/PSMC4/SUMO1/REST/CASP8AP2/CRADD/CASP10/MAGEF1/HIP1/PDCD2/PICALM/USP5/ANTXR1/NDUFA13/RBX1/DLC1/TNFRSF1B/CLU/PSME3/RNF19A/DAB2/GSK3B/CLDN4/TAF1/LRRK2/GRIN2A/ADRM1/PSMC2/PY…	166
GO:0001701	BP	GO:0001701	in utero embryonic development	153/6814	335/18862	0.000183143	0.0109407	0.00996882	KIDINS220/CIR1/TET1/NSRP1/RBBP6/PRMT1/BPTF/SCO2/NECAB1/ASF1B/ENDOG/PEMT/AR/PKD2/PTH1R/CCNB2/GGNBP2/SLC25A34/HEG1/ZFPM2/HM13/HAND2/DBN1/SYF2/TGFB3/BIRC6/CEBPA/CTR9/SLC25A20/VASH2/TGFBR1/TANC2/RPL13/SETD2/IGF1/NCOA1/ZBED6/ZFP36L1/TRIM28/SH3PXD2A/CCNB1/EMG1/ETV2/SALL4/GATA1/OTUD7B/YAP1/PPP4R4/HEY1/COPS3/GLI3/MIB1/SP3/CEBPB/CHD8/GABPA/RBPJ/APBA3/ZNF568/EDNRA/NXN/ADAMTS3/OVOL2/NDUFA2/PTCH1/LIG4/KLF2/N…	153
GO:0048568	BP	GO:0048568	embryonic organ development	184/6814	412/18862	0.000192847	0.0114668	0.0104482	DLX5/TGFB2/TUBB2B/EYA1/RBBP6/BPTF/ALDH1A3/KMT2A/TEAD1/PKD2/ZFPM1/FOXC2/CEP290/SLC9A3R1/MMP16/SIX4/LRP6/MFAP5/GGNBP2/SIX1/COL11A1/ZFPM2/HAND2/SYF2/MESP1/TGFB3/PDGFC/EIF4A3/FBN1/SOX11/ATP8A2/BIRC6/RYR2/CEBPA/VASH2/COL2A1/PBX2/NPHP3/TGFBR1/EFEMP1/PBX1/SETD2/NCOA1/SHOX2/ZFP36L1/MEF2C/TRIM28/EN1/TAL1/PROX1/RBPMS2/OSR1/MAPK3/GATA1/FLT3LG/WDPCP/HOXB3/NIPBL/KDR/YAP1/HEY1/GLI3/MIB1/SOD1/SP3/CEBPB/RBPJ/SAL…	184
GO:0050803	BP	GO:0050803	regulation of synapse structure or activity	103/6814	214/18862	0.00019499	0.0115243	0.0105006	ITPKA/CDKL5/CDC20/PAK3/OXTR/ADGRB1/NTRK2/RHOA/CTNNA2/SIX4/NLGN1/ZDHHC15/SIX1/CDH8/RELN/FLRT2/HSPA8/DBN1/CLSTN2/NLGN3/SNCA/CDH2/SLITRK4/DHX36/TANC2/CAPRIN2/NRP2/CFL1/MEF2C/EPHA7/FYN/GPM6A/LINGO2/ABI2/CDK5/SETD5/SLC17A8/TIAM1/DBNL/LRRN1/PPFIA2/IL1RAP/ABHD17A/LRFN3/LRRK2/AMIGO2/KIF1A/CLSTN3/DISC1/ADGRB3/SYNGAP1/GPC6/SHANK3/NLGN2/PRNP/SLITRK3/CUX2/LRP4/ACTR2/BHLHB9/LRRN3/ITSN1/MDGA1/ARHGEF15/NTN1/FLR…	103
GO:0030705	BP	GO:0030705	cytoskeleton-dependent intracellular transport	95/6814	195/18862	0.000196933	0.0115243	0.0105006	DLG2/PURA/MAP2/KIF5C/DYNC2H1/TUBA1C/MAP1B/MAP6/LCA5/DST/MGARP/MAP1A/ARHGAP21/TRAF3IP1/HSPA8/CCDC88A/KLC3/TUB/IFT81/IFT80/MYO15A/TANC2/ARMCX3/SSNA1/BLOC1S1/TUBA1B/NEFH/KIF3A/KIF3C/FYCO1/IFT74/MYO5A/BLOC1S4/DYNC1I2/TRIP11/IFT43/CCDC88B/SYNE2/SOD1/DYNC1I1/PPFIA2/PEX14/CCDC186/KIF1A/HNRNPU/TMEM201/WASF1/MAK/MYO1A/STK11/FBXW11/DYNLL1/PRKCZ/TRAK2/CLUAP1/NEFL/TTC21B/BICD2/KIF5A/HOOK3/SPAST/BORCS5/WDR35/…	95
GO:0060070	BP	GO:0060070	canonical Wnt signaling pathway	152/6814	333/18862	0.000198255	0.0115243	0.0105006	WWTR1/ANKRD6/PRICKLE1/DLX5/PYGO1/USP47/PSMB2/PSMD3/PSMD8/PSMB3/PPP1CA/PSMA7/PSMA5/FZD4/PSMB1/PSMB8/RECK/PSMB10/RBMS3/SFRP4/RUVBL2/SLC9A3R1/CDK14/AMFR/LRP6/BCL9/GSKIP/WNK1/MCC/RNF146/MESP1/TCF7L1/MITF/SFRP2/PSMB4/MLLT3/SOX2/USP34/CDH2/PSMD2/PSMC3/PSME1/PIN1/DIXDC1/NPHP3/CAPRIN2/SOX4/PSMB5/PSMD13/PSMB9/WNT4/DACT3/PSMC4/LATS2/SDHAF2/PSMB6/MAD2L2/YAP1/RBX1/GLI3/APC/HECW1/UBAC2/CHD8/PSME3/DAAM2/RBPJ/P…	152
GO:0010257	BP	GO:0010257	NADH dehydrogenase complex assembly	38/6814	65/18862	0.000198321	0.0115243	0.0105006	NDUFS8/NDUFAB1/DMAC2/NDUFB7/NDUFB10/NDUFAF3/NDUFA3/NDUFS3/NDUFB11/NDUFS6/FOXRED1/NDUFV1/NDUFS7/ACAD9/NDUFA6/NDUFAF8/NDUFA13/NDUFA9/NDUFA2/NDUFB2/NDUFS2/NDUFA11/NDUFA12/NDUFS5/NDUFA5/ECSIT/TMEM126A/NDUFC1/NDUFB4/COA1/NDUFB1/NDUFB9/NDUFAF2/NDUFB8/NDUFAF5/TIMMDC1/NDUFAF6/OXA1L	38
GO:0032981	BP	GO:0032981	mitochondrial respiratory chain complex I assembly	38/6814	65/18862	0.000198321	0.0115243	0.0105006	NDUFS8/NDUFAB1/DMAC2/NDUFB7/NDUFB10/NDUFAF3/NDUFA3/NDUFS3/NDUFB11/NDUFS6/FOXRED1/NDUFV1/NDUFS7/ACAD9/NDUFA6/NDUFAF8/NDUFA13/NDUFA9/NDUFA2/NDUFB2/NDUFS2/NDUFA11/NDUFA12/NDUFS5/NDUFA5/ECSIT/TMEM126A/NDUFC1/NDUFB4/COA1/NDUFB1/NDUFB9/NDUFAF2/NDUFB8/NDUFAF5/TIMMDC1/NDUFAF6/OXA1L	38
GO:0099111	BP	GO:0099111	microtubule-based transport	92/6814	188/18862	0.000201995	0.0116847	0.0106467	DLG2/PURA/MAP2/KIF5C/DYNC2H1/MAP1B/LCA5/DST/MGARP/MAP1A/SLC9A3R1/ARHGAP21/TRAF3IP1/HSPA8/KLC3/TUB/KIF27/IFT81/IFT80/RFX3/NPHP3/ARMCX3/SSNA1/BLOC1S1/NEFH/KIF3A/CABYR/KIF3C/FYCO1/IFT74/NME5/OFD1/BLOC1S4/DYNC1I2/TRIP11/IFT43/SYNE2/SOD1/DYNC1I1/DNAH5/PEX14/KIF1A/HNRNPU/TMEM201/WASF1/MAK/STK11/FBXW11/DYNLL1/PRKCZ/TRAK2/CLUAP1/NEFL/STK36/TTC21B/BICD2/KIF5A/CCDC39/SPAG17/SPAST/BORCS5/WDR35/MAPT/RAB6A/DY…	92
GO:0050767	BP	GO:0050767	regulation of neurogenesis	158/6814	348/18862	0.000206053	0.0118657	0.0108117	ITPKA/CDKL5/MAP2/SEMA3G/BMPR2/NIN/SLIT2/PAK3/MAP1B/TSPO/CDH4/MAP6/MACF1/TIAM2/IDH2/NTRK2/HEYL/RHOA/NGFR/ZNF365/NF1/DYNLT1/METRN/SEMA6D/PLXNA4/RELN/DBN1/TENM4/E2F1/SOX11/FN1/ISLR2/DHX36/CAPRIN2/IL6ST/NRP1/SHOX2/PTPRZ1/EFNB3/OBSL1/EPHA7/NGF/TMEM98/UFL1/EGR2/REST/CDK5/CXCL12/EZH2/VEGFC/HOXB3/LRP2/TIAM1/YAP1/DICER1/HEY1/GLI3/TNFRSF1B/DBNL/ID1/TNR/DAAM2/CX3CL1/CCL11/PRTG/DISC1/SEMA3A/LIG4/RND2/SPART/S…	158
GO:0050684	BP	GO:0050684	regulation of mRNA processing	71/6814	139/18862	0.000209796	0.012027	0.0109587	C1QBP/NSRP1/SRSF12/CPSF4/YTHDC1/IWS1/CWC22/RBM4/HSPA8/SRSF7/SLTM/PUF60/CELF1/CTR9/DHX36/QKI/LARP7/RNF20/ZFP36L1/SON/CCNB1/REST/SRSF9/FXR1/RBFOX2/RBM25/DAZAP1/RBM24/CELF5/NCBP2/RBM23/SFSWAP/HNRNPU/SRRM4/NCL/CPEB1/TRA2B/MBNL1/RBM8A/FAM172A/CPEB3/PTBP1/AHCYL1/PRPF19/MBNL2/NOVA1/NELFE/PABPN1/HSF1/CIRBP/RBM39/RBM5/SNW1/RBFOX1/SNRPA/U2AF2/RBM3/RNF40/SAFB/DYRK1A/TIA1/RBM42/CELF3/THRAP3/HNRNPK/MAGOH/SAFB…	71
GO:0030323	BP	GO:0030323	respiratory tube development	83/6814	167/18862	0.000212599	0.0121333	0.0110556	PPP1CA/BMPR2/PGR/CCBE1/IL13/EIF4EBP1/FGF1/HEG1/ZFPM2/TGFB3/SOX11/SLC23A1/CEBPA/RC3H2/NPHP3/PROX1/IGFBP5/CRISPLD2/MAPK3/MYOCD/FGF7/YAP1/SAV1/GLI3/FGF18/SP3/RBPJ/SPRY1/KLF2/PDGFRB/WNT7B/FLT4/ATP7A/CREB1/ADA/FGF9/HECA/MAN1A2/PTK7/LHX3/VEGFA/ARG1/TRAF4/CCDC39/NOG/MMP14/TNC/GPC3/TGFBR2/STRA6/GLI1/CTSH/SFTPD/BMPR1A/NFIB/MMP12/EP300/SPARC/FGF10/GATA6/ATXN1L/NODAL/ITGB6/GLI2/EDN2/LOX/PTN/BMP4/LAMA5/FGF2/…	83
GO:0036303	BP	GO:0036303	lymph vessel morphogenesis	16/6814	21/18862	0.00021485	0.0122073	0.011123	BMPR2/PTPN14/CCBE1/FOXC2/PROX1/VEGFC/LGALS8/ACVR2B/FLT4/SOX18/VEGFA/VASH1/ACVRL1/CLEC14A/TIE1/PKD1	16
GO:0003231	BP	GO:0003231	cardiac ventricle development	60/6814	114/18862	0.00022348	0.0125619	0.0114461	TGFB2/SLIT3/BMPR2/SLIT2/CNTRL/HEYL/NRG1/ZFPM1/FOXC2/SCN5A/HEG1/MATR3/COL11A1/ZFPM2/HAND2/MESP1/SFRP2/SOX11/RYR2/TNNT2/TGFBR1/SOX4/MEF2C/PROX1/SALL4/GJA5/MYOCD/TRIP11/LRP2/PDE2A/SAV1/HEY1/RBPJ/SALL1/TMEM65/HECTD1/MYL3/SEMA3C/PTK7/CHD7/NOG/ROBO1/NPY2R/TGFBR2/STRA6/ACVR1/KCNK2/MED1/BMPR1A/DCTN5/PKP2/DAND5/NPRL3/HEY2/NSD2/BMP4/HAND1/WNT11/ROBO2/RBM15	60
GO:0000086	BP	GO:0000086	G2/M transition of mitotic cell cycle	121/6814	258/18862	0.000225088	0.0125619	0.0114461	USP47/PSMB2/PSMD3/PSMD8/PSMB3/PLK1/PPP1R12B/PSMA7/PSMA5/ORC1/CNTRL/PSMB1/PSMB8/PSMB10/AURKB/CEP290/CDK14/CCNB2/FBXL15/CLASP1/ALMS1/TAOK1/ATM/CEP63/SYF2/TUBB4B/PKMYT1/DCTN3/NABP2/PSMB4/FOXN3/PSMD2/PSMC3/PSME1/NINL/PBX1/SSNA1/PSMB5/SDCCAG8/PSMD13/PSMB9/FBXL7/BACH1/CCNB1/CDK4/PSMC4/FHL1/AKAP9/OFD1/DYNC1I2/PSMB6/TRIM39/RBX1/CDK5RAP2/TUBA4A/PPP1R12A/RAD17/PSME3/PPP2R1A/CUL1/PSMC2/CCP110/DCTN2/HMGA2/CD…	121
GO:0030177	BP	GO:0030177	positive regulation of Wnt signaling pathway	88/6814	179/18862	0.00022513	0.0125619	0.0114461	ANKRD6/DLX5/USP47/PSMB2/PSMD3/PSMD8/PSMB3/PSMA7/PSMA5/PSMB1/PSMB8/RECK/MACF1/PSMB10/SFRP4/RSPO4/GSKIP/WNK1/RNF146/SFRP2/PSMB4/MLLT3/USP34/PSMD2/PSMC3/PSME1/PIN1/DIXDC1/CAPRIN2/SOX4/SULF1/PSMB5/PSMD13/PSMB9/PSMC4/PSMB6/YAP1/ZRANB1/PSME3/DAAM2/RBPJ/PPM1B/DAB2/SALL1/LRRK2/PSMC2/DISC1/SMURF2/SFRP1/DDX3X/GPRC5B/DACT1/PTK7/GID8/SPIN1/ILK/NKD1/NLE1/GPC3/CSNK1G2/TNKS2/PSME2/PSMA8/FGF10/COL1A1/PSMB7/PSMD1…	88
GO:0014706	BP	GO:0014706	striated muscle tissue development	159/6814	351/18862	0.000225259	0.0125619	0.0114461	ACTN2/TGFB2/MEOX2/MYH11/SVIL/KCNAB1/PRKAR1A/MYOM1/POPDC2/PLN/CDON/AKAP6/HEYL/NRG1/ZFPM1/FOXC2/GPX1/GJC1/SIX4/SIX1/HEG1/COL11A1/TSC1/BCL9/ZFPM2/SLC8A1/ANKRD1/SGCD/BVES/TENM4/MESP1/CFLAR/MYL6/MEF2A/PITX1/SOX11/JPH2/ADAMTS9/RYR2/RGS4/PIN1/TNNT2/TGFBR1/HDAC9/IGF1/AKAP13/SHOX2/MEF2C/OBSL1/CCNB1/G6PD/PROX1/RPS6KB1/EGR2/CDK5/MYOCD/NLN/LRP2/MEIS1/YAP1/SAV1/ELN/PI16/ALPK3/RBPJ/RBM24/EMD/RUNX1/JARID2/RARB/…	159
GO:0032091	BP	GO:0032091	negative regulation of protein binding	52/6814	96/18862	0.000226005	0.0125619	0.0114461	TTBK2/MAP2/PPP1CA/ADIPOQ/CRMP1/AURKB/ZFPM1/RUVBL2/STUB1/ADAM15/GOLGA2/PIN1/ACTB/TMBIM6/MAPK3/ID1/PEX14/DAB2/GSK3B/LRRK2/CARD16/BAX/DNAJB2/DISC1/DVL1/AURKA/PARK7/ROCK1/DACT1/SORL1/NOG/NES/EFHB/KDM1A/LEF1/ADRB2/ARRB2/CFHR1/TTC36/STYX/WFIKKN2/NFATC4/CAMK1/AKT1/XIRP1/LRPAP1/CAV1/PDGFB/ATP2A3/CTNNBIP1/B2M/TEX14	52
GO:0071560	BP	GO:0071560	cellular response to transforming growth factor beta stimulus	118/6814	251/18862	0.000237106	0.0131219	0.0119563	PEG10/CILP/TGFB2/SOX5/RHOA/ASPN/LTBP1/NREP/SPRED3/STUB1/GDF5/PARD6A/ANKRD1/UBA52/CBL/CFLAR/TGFB3/FBN1/SOX11/NOX4/LTBP2/PIN1/TGFBR1/ZFP36L1/MEF2C/GIPC1/WNT4/FYN/FERMT2/LATS2/CIDEA/MYOCD/PDGFD/PDE2A/SNX25/ID1/COL4A2/NLK/DAB2/POSTN/COL3A1/SPRY1/OVOL2/STK11/NR3C1/PRKCZ/SIRT1/SMURF2/SFRP1/CREB1/COL1A2/LIMS1/ADAM17/ARG1/APPL1/SOX6/THBS1/CAV2/ITGB8/PMEPA1/TGFBR2/HYAL2/ACVR1/AMHR2/DUSP15/TWSG1/PENK/TRIM3…	118
GO:0015980	BP	GO:0015980	energy derivation by oxidation of organic compounds	129/6814	278/18862	0.000250727	0.0137566	0.0125347	LEP/BID/CYC1/MDH2/COX5A/PRELID1/PPP1CA/TRAP1/NDUFS8/SCO2/NDUFAB1/UQCRC1/PIK3CA/IDH2/COX8A/CHCHD2/KL/SORBS1/UQCR10/UQCRQ/SDHB/NDUFB7/NDUFB10/PPP1R1A/IDH3G/KHK/UQCC3/NOS2/NDUFA3/SNCA/NDUFS3/NDUFB11/SURF1/NDUFS6/UQCRHL/PYGM/IL6ST/IGF1/ADGRF5/IDH3A/GPD1/BLOC1S1/COX4I1/UQCRC2/NDUFV1/CCNB1/UQCR11/COX7B/NDUFS7/COX5B/FH/DLST/NDUFA6/SDHAF2/ETFA/SUCLG1/PPP1R3B/SHMT2/LEPR/NDUFA13/UQCRFS1/PGM2L1/NDUFA9/GSK3B…	129
GO:0032868	BP	GO:0032868	response to insulin	129/6814	278/18862	0.000250727	0.0137566	0.0125347	ATP6V0B/LEP/SOCS1/ADIPOQ/ATP6V0D1/GPT/GSTP1/PHIP/PLN/PIK3CA/INHBB/KL/SORBS1/FOXC2/SOS1/ATP6V1G2/TSC1/CFLAR/KHK/SLC27A1/RHOQ/EIF6/GKAP1/HDAC9/SESN3/RAB13/SLC27A4/DENND4C/ZFP36L1/PIK3C2A/CDK4/APRT/SLC39A14/ATP6V1F/RPS6KB1/EGR2/MYO5A/APC/INSIG2/CCND3/GOT2/FER/GSK3B/AGRP/PIP4K2A/PDE3B/VWA2/GPLD1/AKT2/SESN2/PRKCZ/TCIRG1/SIRT1/SH2B2/CPEB1/VPS13C/SCAP/GCNT1/PCK2/INSRR/SORL1/APPL1/STXBP4/SIK2/CAV2/PIK3R1…	129
GO:0051457	BP	GO:0051457	maintenance of protein location in nucleus	17/6814	23/18862	0.000252168	0.0137702	0.012547	TOPORS/SYNE1/BCL3/ARL2BP/CHCHD10/CDK5/ARL2/TAF3/HNRNPU/RANGAP1/PARK7/MORC3/SUPT7L/NR5A1/SUN2/SUN1/SP100	17
GO:0030324	BP	GO:0030324	lung development	81/6814	163/18862	0.000253128	0.0137702	0.012547	PPP1CA/BMPR2/PGR/CCBE1/IL13/EIF4EBP1/FGF1/HEG1/ZFPM2/TGFB3/SOX11/SLC23A1/CEBPA/RC3H2/NPHP3/PROX1/IGFBP5/CRISPLD2/MAPK3/MYOCD/FGF7/YAP1/SAV1/GLI3/FGF18/SP3/RBPJ/SPRY1/KLF2/PDGFRB/WNT7B/FLT4/ATP7A/CREB1/ADA/FGF9/MAN1A2/PTK7/LHX3/VEGFA/ARG1/CCDC39/NOG/MMP14/TNC/GPC3/TGFBR2/STRA6/GLI1/CTSH/SFTPD/BMPR1A/NFIB/MMP12/EP300/SPARC/FGF10/GATA6/ATXN1L/NODAL/ITGB6/GLI2/EDN2/LOX/PTN/BMP4/LAMA5/FGF2/RBP4/PHEX/T…	81
GO:0045446	BP	GO:0045446	endothelial cell differentiation	62/6814	119/18862	0.000255987	0.0138667	0.0126349	COL22A1/ZEB1/BMPR2/NRG1/GPX1/CLDN3/HEG1/MESP1/S1PR3/TNFRSF1A/NRP1/RDX/PROX1/ETV2/NOTCH4/KDR/PDE2A/HEY1/ID1/RBPJ/ACVR2B/MYD88/FSTL1/COL15A1/WNT7B/SOX18/RAPGEF2/ROCK2/XDH/CLIC4/ROCK1/FOXJ2/VEGFA/NR2F2/ACVR1/ZDHHC21/CCM2/ACVRL1/RAP1B/S1PR1/VCL/PLCB1/TJP1/AFDN/EZR/MSN/HEY2/STC1/CDH5/SCUBE1/PTN/MYADM/BMP4/PECAM1/APOLD1/TJP3/TNF/CLDN1/TIE1/SETSIP/COL18A1/MET	62
GO:0018105	BP	GO:0018105	peptidyl-serine phosphorylation	142/6814	310/18862	0.000260387	0.0140455	0.0127979	RPS6KB2/TTBK2/MAST4/PLK1/RPS6KA1/PIKFYVE/HIPK3/GCG/DCLK1/MIF/PIK3CA/NTRK2/AKT3/NTRK3/AURKB/NOS1/ATP2B4/GGNBP2/TRIM6/ATM/WNK1/SPTBN4/IL11/PRKD1/SFRP2/TLK1/MAPKAPK3/TENM1/SNCA/MAP2K2/CLK1/BRAF/RICTOR/TGFBR1/CAPRIN2/SMG1/VRK3/CNOT9/CAMK1D/TLK2/TERF2IP/NGF/CCNB1/BAK1/RPS6KB1/LATS2/MAPK3/CDK5/AKAP9/STK32A/ARAF/MAD2L2/RET/PLCL1/TNKS1BP1/NLK/PAK2/GSK3B/TAF1/LRRK2/RPS6KA4/BAX/HMGA2/AKT2/DMD/AURKA/HAX1/PA…	142
GO:1901880	BP	GO:1901880	negative regulation of protein depolymerization	40/6814	70/18862	0.000266782	0.01433	0.0130571	ADD2/TTBK2/SVIL/PLEKHH2/NAV3/MAP1B/CAMSAP2/LMOD1/PIK3CA/HDGFL3/CLASP1/TAOK1/STMN2/SPTBN4/WASHC2C/TMOD2/SWAP70/RDX/CIB1/ARHGEF2/APC/CAMSAP1/SPTBN5/CAPZB/SPTA1/CARMIL2/SPTB/ATXN7/FGF13/KATNB1/CAPZA2/CAPZA1/VILL/CAPG/CLASP2/SPTAN1/MID1IP1/TWF2/TMOD1/CAMSAP3	40
GO:0009314	BP	GO:0009314	response to radiation	197/6814	447/18862	0.000281457	0.015055	0.0137177	USP47/EYA1/PPP1CA/ATP1A2/NR2F6/AURKB/ERCC5/TP53BP1/RUVBL2/GPX1/NF1/GUCY2D/BCL3/RBM4/ATM/SDF4/KCNC2/CBL/RAG1/PDE1B/DNMT3A/SFRP2/ATP8A2/NABP2/NOX4/COPS9/MEIS2/DHX36/CCDC66/PCNA/EYS/ABCA4/TLK2/CRYAB/NET1/BAK1/POLD1/B4GALT2/REEP6/TSPYL5/CDK5/CXCL12/GNA11/POLK/NIPBL/RAD51/YAP1/CERS1/COPS3/SLC24A1/TMEM161A/TNKS1BP1/BACE1/XRCC6/MC1R/ERCC6/CNGB1/TAF1/GNAQ/GRIN2A/NPHP1/CCL11/AGRP/CARD16/BAX/COL3A1/CRY2/RE…	197
GO:0007026	BP	GO:0007026	negative regulation of microtubule depolymerization	18/6814	25/18862	0.000283504	0.0151013	0.0137599	TTBK2/NAV3/MAP1B/CAMSAP2/HDGFL3/CLASP1/TAOK1/STMN2/CIB1/ARHGEF2/APC/CAMSAP1/ATXN7/FGF13/KATNB1/CLASP2/MID1IP1/CAMSAP3	18
GO:0035249	BP	GO:0035249	synaptic transmission, glutamatergic	49/6814	90/18862	0.000288106	0.0152828	0.0139252	RAB3GAP1/OXTR/ATP1A2/NLGN1/CDH8/RELN/GRIK5/NLGN3/GRM4/CDH2/MEF2C/DGKI/DGKZ/CDK5/SLC17A8/SHANK1/TSHZ3/HTR2A/TNR/LRRK2/CLSTN3/DISC1/SHANK3/NLGN2/ADCYAP1/CNR1/NPY2R/GRID1/GRM1/TPRG1L/SYT1/OPHN1/SLC17A7/GRIK1/NAPA/ATAD1/GRM6/SHANK2/P2RX1/GRIA2/SLC1A4/HOMER1/GRM7/PRKN/NRXN1/CNIH3/TNF/UNC13A/GRM2	49
GO:2000463	BP	GO:2000463	positive regulation of excitatory postsynaptic potential	19/6814	27/18862	0.000308559	0.0163001	0.0148522	NLGN1/RELN/NLGN3/RGS4/SHANK1/DLG4/RIMS2/DVL1/PRKCZ/SHANK3/NLGN2/CUX2/SSH1/ADRB2/NETO1/SHANK2/NRXN1/PTEN/RIMS1	19
GO:0061001	BP	GO:0061001	regulation of dendritic spine morphogenesis	28/6814	45/18862	0.000324934	0.0170421	0.0155283	ITPKA/PAK3/NLGN1/ZDHHC15/RELN/DBN1/DHX36/TANC2/CAPRIN2/CFL1/ABI2/CDK5/TIAM1/DBNL/PPFIA2/LRRK2/KIF1A/SHANK3/CUX2/ACTR2/BHLHB9/OPA1/PPP1R9A/EPHA4/PTEN/PDLIM5/SIPA1L1/UBE3A	28
GO:0032869	BP	GO:0032869	cellular response to insulin stimulus	107/6814	226/18862	0.000325272	0.0170421	0.0155283	ATP6V0B/LEP/SOCS1/ADIPOQ/ATP6V0D1/GPT/GSTP1/PHIP/PIK3CA/INHBB/KL/SORBS1/FOXC2/SOS1/ATP6V1G2/TSC1/CFLAR/SLC27A1/RHOQ/GKAP1/HDAC9/SESN3/RAB13/SLC27A4/DENND4C/ZFP36L1/PIK3C2A/CDK4/APRT/SLC39A14/ATP6V1F/RPS6KB1/MYO5A/APC/INSIG2/CCND3/FER/GSK3B/PIP4K2A/PDE3B/VWA2/GPLD1/AKT2/PRKCZ/TCIRG1/SIRT1/SH2B2/CPEB1/PCK2/INSRR/SORL1/APPL1/STXBP4/SIK2/CAV2/PIK3R1/ZBTB7B/SOGA1/SLC2A8/SLC25A33/RAB12/NUCKS1/OSBPL8/OP…	107
GO:0048285	BP	GO:0048285	organelle fission	212/6814	486/18862	0.000337783	0.0176254	0.0160597	CDCA8/CENPX/PLK1/FIS1/ANAPC11/SYCP2/CDC20/RANBP1/ANAPC5/MYBL2/IK/PDXP/NCAPH2/TPR/PRKAR1A/PHIP/AURKAIP1/PHB2/RHOA/AURKB/RAN/AKAP8L/PSRC1/MARF1/CCNB2/ATRX/CCDC8/POGZ/CDT1/CLASP1/NAA10/GOLGA2/PEX11G/ATM/WRAP73/ZCWPW1/PKMYT1/ACOT8/HECW2/FBXW5/REEP4/SYCP2L/PIN1/XRCC3/IGF1/PSMD13/TOP2B/OBSL1/WNT4/CCNB1/KLHDC3/DRG1/RCC1/CCNE1/RACGAP1/UBE2C/UBE2S/KIF2C/NIPBL/PIBF1/RAD51/KIF4B/KDR/NDC1/MAD2L2/CHTF8/CDK5RA…	212
GO:2000027	BP	GO:2000027	regulation of animal organ morphogenesis	86/6814	176/18862	0.000339955	0.0176666	0.0160973	ANKRD6/PRICKLE1/PRICKLE2/PSMB2/PSMD3/PSMD8/PSMB3/PSMA7/PSMA5/FZD4/AP2S1/PSMB1/PSMB8/DAAM1/PSMB10/AR/PHB2/RHOA/FGF1/NGFR/SIX4/SIX1/PARD6A/MESP1/SFRP2/PFN1/PSMB4/MLLT3/PSMD2/PSMC3/PSME1/NPHP3/SULF1/PSMB5/PSMD13/PSMB9/WNT4/PSMC4/MAGI2/PSMB6/FGF7/TIAM1/PSME3/DAB2/PSMC2/SPRY1/DVL1/CD34/SMURF2/GPC6/SFRP1/DACT1/PTK7/CTHRC1/VEGFA/GREM1/NOG/AGT/NKD1/ROBO1/GPC3/BMPR1A/PSME2/ARRB2/EDN1/PSMA8/FGF10/PSMB7/PSM…	86
GO:0031112	BP	GO:0031112	positive regulation of microtubule polymerization or depolymerization	22/6814	33/18862	0.00034886	0.0180388	0.0164365	NIN/NAV3/MAP1B/PSRC1/CLASP1/STMN2/CLIP1/RPS3/DRG1/AKAP9/ARL2/CDK5RAP2/NUMA1/TOGARAM1/KATNB1/MECP2/SPAST/CKAP5/MAPT/TRPV4/ANKRD53/MET	22
GO:0006605	BP	GO:0006605	protein targeting	194/6814	441/18862	0.00034994	0.0180388	0.0164365	ROMO1/KCNB1/BID/UBE2J2/FIS1/RPS5/RPS21/PIKFYVE/NACA2/TSPO/YIF1B/AKAP6/TIMM50/MGARP/RPLP1/TIMM8B/TIMM13/MON1A/TIMM10/NLGN1/ZDHHC15/RPSA/SEC63/RPS9/HSPA8/ZDHHC12/UBA52/TIMM29/RPS3/RPLP0/RPS24/ACOT8/NOS2/RPS16/ZFYVE16/TCAF1/RPL28/LTBP2/ZDHHC3/RPL18/RPS15/SGTA/TIMM17B/SPCS1/RPL13/OS9/SLC51B/HMGCL/RPLP2/BAAT/GIPC1/CIB1/TOMM22/RPL39/FYN/HPCA/RPS28/UBL5/NAGPA/CDK5/SEC62/RPS8/ICMT/GABARAP/PEX10/GSTK1/PEX…	194
GO:0060412	BP	GO:0060412	ventricular septum morphogenesis	24/6814	37/18862	0.000352337	0.0180895	0.0164826	TGFB2/SLIT3/BMPR2/SLIT2/HEYL/ZFPM1/ZFPM2/SOX11/TGFBR1/SOX4/PROX1/SAV1/HEY1/RBPJ/NOG/ROBO1/TGFBR2/ACVR1/HEY2/NSD2/BMP4/WNT11/ROBO2/RBM15	24
GO:0030178	BP	GO:0030178	negative regulation of Wnt signaling pathway	101/6814	212/18862	0.000356274	0.0182184	0.0166001	WWTR1/ANKRD6/PRICKLE1/PSMB2/PSMD3/BARX1/PSMD8/PSMB3/PSMA7/PSMA5/FZD4/PSMB1/PSMB8/PSMB10/RBMS3/SFRP4/RUVBL2/SLC9A3R1/AMFR/LRP6/MCC/MESP1/SFRP2/PSMB4/MLLT3/SOX2/CDH2/PSMD2/IFT80/PSMC3/PSME1/NPHP3/PSMB5/PSMD13/PSMB9/DACT3/PSMC4/LATS2/SDHAF2/PSMB6/MAD2L2/RBX1/GLI3/APC/HECW1/UBAC2/NLK/CHD8/PSME3/BICC1/EMD/DAB2/GSK3B/PSMC2/NXN/DVL1/STK11/MDK/SFRP1/TMEM170B/GSC/SHISA2/DACT1/DRAXIN/CTHRC1/GREM1/NOG/CYLD/…	101
GO:0022612	BP	GO:0022612	gland morphogenesis	58/6814	111/18862	0.000361106	0.0183651	0.0167337	TGFB2/RPS6KA1/PGR/AR/PHB2/FGF1/SLC9A3R1/LRP6/GDF7/CFLAR/TGFB3/SULF1/CAPN1/WNT4/PROX1/IGFBP5/FGF7/GLI3/KDM5B/TP63/CEBPB/NRG3/CCL11/BAX/SEMA3A/PTCH1/NOTCH2/MDK/CYP7B1/SEMA3C/SFRP1/ARG1/NOG/POLB/TNC/TGFBR2/GLI1/TWSG1/MED1/PLAG1/NTN1/FGF10/MSN/FGL1/HOXB13/GLI2/HPN/ESR1/BTRC/CAV1/CRIP1/PTN/BMP4/LAMA5/TNF/SRC/SULF2/LAMA1	58
GO:1904064	BP	GO:1904064	positive regulation of cation transmembrane transport	71/6814	141/18862	0.000362015	0.0183651	0.0167337	ACTN2/FGF14/LRRC26/ANK2/TRPC1/ATP1B2/IL13/AKAP6/KCNA1/CACNA2D1/PKD2/NOS1/RELN/KCNC2/WNK1/NLGN3/JPH2/SNCA/RYR2/KCNIP2/ARF1/KCNMB1/SLC6A9/G6PD/ATP1B3/FXYD1/CDK5/AKAP9/NTSR1/CHP1/SRI/CX3CL1/BAX/EDN3/DMD/ALG10B/WNK3/CALM3/PDZK1/BDKRB1/SHANK3/CRACR2A/LRRC55/STAC3/GSTO1/RGS9/CASQ1/ADRB2/HSPA2/P2RY6/KCNE2/PLCG2/ANK3/CAPN3/ABL1/FLNA/THY1/TMSB4X/LRRC38/NIPSNAP2/KCNQ1/DNM2/KCNE1/KIF5B/F2R/CD19/FXYD2/ANO6/S…	71
GO:1901654	BP	GO:1901654	response to ketone	93/6814	193/18862	0.000368607	0.0186256	0.0169711	TGFB2/SLIT3/SLIT2/OXTR/TSPO/PLN/AR/ABCB4/SCNN1B/ADAM15/FBXO32/CBL/CFLAR/TGFB3/MTAP/PCNA/TNFSF4/NCOA1/FIBIN/ADCY5/HPCA/CDK4/RPS6KB1/KLF9/GNAI1/YAP1/NME1/TXNIP/HSD3B2/CLDN4/UCN3/GNB1/KLF2/CALM3/PARK7/NR3C1/ADCY2/SERPINF1/SIRT1/ROCK2/SFRP1/FECH/KLF4/CALR/CCND1/NEFL/PCK2/AACS/CA9/ARG1/THBS1/TNC/ASS1/HSF1/TH/DCPS/OPA1/EDN1/MSN/CDC5L/DSG1/BAD/ADCY8/ATP2B1/TLR2/TYMS/NCOA2/AKR1C2/HOXB13/LARP1/ABHD2/AKT1/…	93
GO:0032231	BP	GO:0032231	regulation of actin filament bundle assembly	54/6814	102/18862	0.00037197	0.0187215	0.0170585	CORO2B/SYNPO2/CGNL1/RHOA/CLASP1/ALMS1/TSC1/CCDC88A/TGFB3/PFN1/NOX4/TGFBR1/NRP1/SWAP70/RDX/WNT4/FERMT2/SHANK1/DLC1/ID1/PAK2/CX3CL1/RHOC/ACTG1/ROCK2/SFRP1/ROCK1/SHANK3/LIMCH1/S100A10/EPHA1/MYOC/PIK3R1/PHLDB2/NF2/ARHGEF15/S1PR1/TJP1/CLASP2/ABL1/PPP1R9A/FLNA/ARAP1/EVL/MKKS/PPFIA1/PRKN/ARHGAP28/CD47/WNT11/MET/SYNPO/SLC9A1/ARHGEF10	54
GO:1990845	BP	GO:1990845	adaptive thermogenesis	76/6814	153/18862	0.000391891	0.0196468	0.0179016	FABP4/LEP/NPR3/PGAM5/ADIPOQ/OXTR/HOXC10/HADH/IL13/PEMT/LNPEP/KDM3A/FOXC2/ALMS1/EBF2/ACOT11/PDGFC/LAMA4/ACADL/ADAMTS5/GATM/FH/CIDEA/IP6K1/LEPR/PLAC8/APC/PLCL1/ID1/PTH2R/CEBPB/RBPJ/DIO2/ACVR2B/HNRNPU/HDAC3/STK11/TLR4/PM20D1/ADAM17/ADCYAP1/GADD45G/VEGFA/SORL1/NOVA1/ZBTB7B/SIRT6/ADRB1/KDM1A/HSF1/ABHD6/ADRB2/SCD/DYNC1H1/ZNF516/PHOX2B/FABP5/GJA1/NR1H3/MFN2/CAV1/ARRDC3/TRPM8/PRKAB2/CPT2/MC4R/DDIT3/ACSL1…	76
GO:0031032	BP	GO:0031032	actomyosin structure organization	92/6814	191/18862	0.000401724	0.0200605	0.0182786	ACTN2/LDB3/CORO2B/MYH11/MYH10/PRKAR1A/LMOD1/PDLIM1/CGNL1/ARRB1/RHOA/SORBS1/SIX4/CLASP1/ALMS1/TSC1/ANKRD1/CCDC88A/CFLAR/TGFB3/PFN1/MEF2A/NOX4/TNNT3/TMOD2/FRMD6/TNNT2/TGFBR1/AKAP13/NRP1/OBSL1/WNT4/FERMT2/PROX1/RACGAP1/ELN/DLC1/CNN1/PAK2/WDR1/ACTA1/MYH3/RHOC/ACTG1/PDGFRB/ROCK2/SFRP1/ROCK1/CFL2/LIMCH1/MYPN/KRT19/S100A10/EPHA1/CSRP2/EPB41L4A/MYOC/PIK3R1/PHLDB2/NF2/CASQ1/ARHGEF15/S1PR1/ZYX/CDC42BPA/EDN…	92
GO:0010389	BP	GO:0010389	regulation of G2/M transition of mitotic cell cycle	97/6814	203/18862	0.000404851	0.0200605	0.0182786	USP47/PSMB2/PSMD3/PSMD8/PSMB3/PLK1/PSMA7/PSMA5/ORC1/CNTRL/PSMB1/PSMB8/PSMB10/AURKB/CEP290/CLASP1/ALMS1/TAOK1/ATM/CEP63/SYF2/TUBB4B/DCTN3/NABP2/PSMB4/FOXN3/PSMD2/PSMC3/PSME1/NINL/PBX1/SSNA1/PSMB5/SDCCAG8/PSMD13/PSMB9/FBXL7/CCNB1/CDK4/PSMC4/FHL1/AKAP9/OFD1/DYNC1I2/PSMB6/TRIM39/RBX1/CDK5RAP2/TUBA4A/RAD17/PSME3/PPP2R1A/CUL1/PSMC2/CCP110/DCTN2/HMGA2/CDC25B/AURKA/DYNLL1/CDC6/TUBG1/CCND1/CEP164/MECP2/MI…	97
GO:0050679	BP	GO:0050679	positive regulation of epithelial cell proliferation	97/6814	203/18862	0.000404851	0.0200605	0.0182786	HTR2B/DLX5/SCG2/JCAD/BMPR2/MYDGF/LAMC1/AR/AKT3/FGF1/THBS4/SCN5A/CCR3/REG3A/CFLAR/PRKD1/SOX11/FGFR1/RICTOR/VASH2/TGFBR1/IGF1/NRP2/NRP1/HAS2/PROX1/LAMB1/OSR1/CXCL12/VEGFC/FGF7/ZNF580/CCL26/KDR/YAP1/KDM5B/ID1/NME1/REG1A/TP63/CCL11/AGTR1/PDCD6/NOTCH2/FLT4/TLR4/MDK/SIRT1/CYP7B1/EPGN/SFRP1/APLN/ATP7A/HRAS/TWIST1/FGF9/CCND1/ADAM17/VEGFA/ARG1/STXBP4/NOG/CAV2/SIRT6/PLXNB3/MED1/BMPR1A/ARNT/MMP12/ERBB2/FGF1…	97
GO:0044839	BP	GO:0044839	cell cycle G2/M phase transition	127/6814	276/18862	0.000426114	0.0210326	0.0191643	USP47/PSMB2/PSMD3/PSMD8/PSMB3/PLK1/PPP1R12B/PSMA7/PSMA5/ORC1/CNTRL/PSMB1/PSMB8/PSMB10/AURKB/CEP290/AKAP8L/CDK14/CCNB2/FBXL15/CLASP1/ALMS1/TAOK1/ATM/CEP63/SYF2/TUBB4B/PKMYT1/DCTN3/NABP2/PSMB4/FOXN3/PSMD2/PSMC3/PSME1/NINL/PBX1/SSNA1/PSMB5/SDCCAG8/PSMD13/PSMB9/FBXL7/BACH1/CCNB1/CDK4/PSMC4/FHL1/AKAP9/OFD1/GTSE1/DYNC1I2/PSMB6/TRIM39/RBX1/CDK5RAP2/TUBA4A/PPP1R12A/RAD17/PSME3/PPP2R1A/CUL1/PSMC2/CCP110/D…	127
GO:0031644	BP	GO:0031644	regulation of nervous system process	69/6814	137/18862	0.000431393	0.0212113	0.0193271	NPTX1/NLGN1/RELN/NLGN3/TENM4/EIF4A3/RGS4/TMEM98/EGR2/AKAP9/NLGN4X/SHANK1/NTSR1/DICER1/TNFRSF1B/TNR/LRRK2/DLG4/RIMS2/DVL1/SCN11A/JAM2/PRKCZ/ROCK2/DLGAP2/SHANK3/NLGN2/CARTPT/SLC25A12/CUX2/TMEM25/NPY2R/NMUR2/SSH1/FGF12/NPTXR/ADRB2/P2RX3/GRM1/SH3GL1/EDN1/KLK8/NPTX2/TMEM108/NETO1/DMPK/FABP5/SHANK2/AVPR1A/APP/GPR35/HOMER1/NRXN1/DLGAP4/OPRD1/NMU/PTEN/EIF2AK3/WASF3/DLGAP1/SRC/SLC8A3/SPX/CELF4/F2R/RIMS1/S…	69
GO:0001954	BP	GO:0001954	positive regulation of cell-matrix adhesion	32/6814	54/18862	0.00044406	0.0217504	0.0198184	MAP4K4/UTRN/TSC1/CCL25/EMP2/NRP1/CIB1/WNT4/FERMT2/KDR/COL16A1/FMN1/CX3CL1/GSK3B/DISC1/PRKCZ/SFRP1/ROCK1/LIMS1/VEGFA/S100A10/EPHA1/MYOC/IQGAP1/PTPRJ/ABL1/TEK/THY1/CDK6/HRG/CD36/RRAS	32
GO:0090287	BP	GO:0090287	regulation of cellular response to growth factor stimulus	135/6814	296/18862	0.000454792	0.0221911	0.0202199	PEG10/CHRDL1/JCAD/BMPR2/SLIT2/FZD4/CCBE1/CRIM1/DSTYK/NTRK3/ASPN/SFRP4/LTBP1/NREP/FGF1/SPRED3/STUB1/NGFR/ATP2B4/FBXL15/ZDHHC17/GDF5/UBA52/CFLAR/TGFB3/SFRP2/FBN1/SOX11/FGFR1/PIN1/TGFBR1/SULF1/GIPC1/WNT4/RNF165/RBPMS2/LATS2/CIDEA/MYOCD/VEGFC/LRP2/SNX25/FGF18/RBPJ/DOK5/DAB2/NUMA1/BMPER/NBL1/GREM2/FSTL1/ADAMTS3/SPRY1/PDCD6/NOTCH2/WASF1/SPART/STK11/MMRN2/SIRT1/XDH/SMURF2/SFRP1/APLN/SHISA2/SPRY4/ADAM17/…	135
GO:0010970	BP	GO:0010970	transport along microtubule	77/6814	156/18862	0.000460533	0.0222739	0.0202953	DLG2/PURA/MAP2/KIF5C/DYNC2H1/MAP1B/LCA5/DST/MGARP/MAP1A/ARHGAP21/TRAF3IP1/HSPA8/KLC3/TUB/IFT81/IFT80/ARMCX3/SSNA1/BLOC1S1/NEFH/KIF3A/KIF3C/FYCO1/IFT74/BLOC1S4/DYNC1I2/TRIP11/IFT43/SYNE2/SOD1/DYNC1I1/PEX14/KIF1A/HNRNPU/TMEM201/WASF1/MAK/STK11/FBXW11/DYNLL1/PRKCZ/TRAK2/CLUAP1/NEFL/TTC21B/BICD2/KIF5A/SPAST/BORCS5/WDR35/MAPT/RAB6A/DYNC2LI1/TTC30A/OPA1/ARL3/TMEM108/DYNC1H1/UXT/RHOT2/BICD1/TTC21A/APP/B…	77
GO:0010812	BP	GO:0010812	negative regulation of cell-substrate adhesion	38/6814	67/18862	0.000461716	0.0222739	0.0202953	CORO2B/NEXMIF/FZD4/MAP4K4/RHOA/ADAM15/RASA1/APOD/FAM107A/DLC1/SPOCK1/CX3CL1/POSTN/BCL6/TBCD/ANGPT2/SPRY4/THBS1/MMP14/MYOC/PIK3R1/PHLDB2/NF2/ACVRL1/SEMA3E/MMP12/COL1A1/AP1AR/CLASP2/BCAS3/KANK1/SERPINE1/EFNA5/WNT1/PTEN/SRC/FBLN1/PLG	38
GO:0045669	BP	GO:0045669	positive regulation of osteoblast differentiation	38/6814	67/18862	0.000461716	0.0222739	0.0202953	WWTR1/BMPR2/DDR2/PRKD1/SFRP2/SOX11/CEBPA/IL6ST/IGF1/ATRAID/GDPD2/MEF2C/WNT4/FERMT2/YAP1/GLI3/TP63/CEBPB/SUCO/ACVR2B/WNT7B/BMPR1B/IFITM1/CTHRC1/RUNX2/ACVR1/LRP3/BMPR1A/CLIC1/JUND/FBN2/BMP4/TMEM119/CTNNBIP1/SMAD5/LTF/ACVR2A/FFAR4	38
GO:0050673	BP	GO:0050673	epithelial cell proliferation	188/6814	428/18862	0.000468524	0.0224657	0.0204701	LEP/HTR2B/DLX5/TGFB2/PURA/SCG2/FLT1/JCAD/IGFBP3/BMPR2/MYDGF/RPS6KA1/PGR/COL8A2/LAMC1/COL8A1/KDF1/AR/PHB2/AKT3/FGF1/NGFR/GPX1/NF1/SIX4/COL4A3/THBS4/SIX1/SCN5A/CCR3/GDF5/MCC/REG3A/CFLAR/PRKD1/SFRP2/SOX11/SOX2/FGFR1/IFT80/RICTOR/INTU/VASH2/TGFBR1/SULF1/IGF1/NRP2/NRP1/ZFP36L1/MEF2C/HAS2/PROX1/FAP/IGFBP5/LAMB1/KLF9/OSR1/SFN/IFT74/CXCL12/VEGFC/FGF7/ZNF580/CCL26/KDR/YAP1/SAV1/KDM5B/ID1/NME1/PTPRM/REG1A/…	188
GO:0006301	BP	GO:0006301	postreplication repair	31/6814	52/18862	0.000469439	0.0224657	0.0204701	RFC2/UBA52/REV3L/POLD2/PCNA/FAAP20/POLD1/UFD1/POLK/MAD2L2/WDR33/POLN/REV1/RPA3/RCHY1/POLDIP2/NPLOC4/UBE2V1/POLE2/UBE2A/POLI/UBE2L6/RFC5/UBC/USP43/TRIM25/PCLAF/UBE2N/ZBTB1/NSMCE1/RFC1	31
GO:0001890	BP	GO:0001890	placenta development	68/6814	135/18862	0.000470964	0.0224657	0.0204701	LEP/BMPR2/ASH1L/BPTF/CCNF/TCF23/PKD2/GGNBP2/BIRC6/PRDX3/CEBPA/VASH2/SETD2/NCOA1/ZFP36L1/TRIM28/ETV2/MAPK3/HEY1/SOD1/SP3/CEBPB/DAZAP1/TPPP3/RBPJ/ZNF568/OVOL2/PLAC1/NOTCH2/WNT7B/STOX2/PCDH12/ADA/LHX4/LHX3/KRT19/VASH1/ITGB8/NR2F2/BSG/CCDC134/MED1/LEF1/CSF2/ARNT/NSDHL/NODAL/BIRC2/EPOR/HEY2/STC1/DCN/AKT1/GJA1/PTN/PDGFB/CUL7/KRT8/STC2/HAND1/ASCL2/ST14/TEX19/MME/PKD1/PHLDA2/STK4/RBM15	68
GO:0051261	BP	GO:0051261	protein depolymerization	58/6814	112/18862	0.000487631	0.0231742	0.0211157	ADD2/ACTN2/TTBK2/SVIL/PDXP/PLEKHH2/NAV3/MAP1B/CAMSAP2/LMOD1/PIK3CA/HDGFL3/MAP1A/NCKAP5L/CLASP1/TAOK1/STMN2/HSPA8/SPTBN4/WASHC2C/TMOD2/SWAP70/CFL1/RDX/CIB1/ARHGEF2/KIF2C/APC/CAMSAP1/SPTBN5/CAPZB/SPTA1/WDR1/CARMIL2/SPTB/SH3BP1/ATXN7/FGF13/CFL2/KATNB1/CAPZA2/CAPZA1/SPAST/STMN4/NES/VILL/CKAP5/CAPG/SH3GL1/CLASP2/SPTAN1/MID1IP1/KIF18B/TRPV4/VPS4A/TWF2/TMOD1/CAMSAP3	58
GO:0031113	BP	GO:0031113	regulation of microtubule polymerization	30/6814	50/18862	0.000495003	0.0234375	0.0213556	MAP2/NIN/NAV3/MAP1B/CAMSAP2/PSRC1/CLASP1/STMN2/CLIP1/RPS3/SNCA/DRG1/CLIP3/AKAP9/ARL2/CDK5RAP2/CAMSAP1/NUMA1/TOGARAM1/TBCD/MECP2/CKAP5/MAPT/ABL1/CDH5/INPP5J/DYRK1A/ANKRD53/MET/CAMSAP3	30
GO:0001101	BP	GO:0001101	response to acid chemical	61/6814	119/18862	0.000501755	0.0235381	0.0214473	SOCS1/CDO1/RRAGD/GSTP1/LAMTOR5/LAMTOR4/PIK3CA/LAMTOR1/NTRK2/PEMT/PKD2/ATP2B4/SIX1/DNMT3A/PDGFC/GLRB/PCNA/SESN3/GLRA3/TMBIM6/FYN/HPCA/UFL1/RPS6KB1/COL4A1/COL5A2/PDGFD/RRAGB/COL16A1/CEBPB/GSS/KLF2/SESN2/CPEB4/ATF2/CPEB1/ATP7A/CREB1/COL1A2/CPEB3/VEGFA/ARG1/ASS1/HSF1/TH/LAMTOR2/OPA1/EDN1/BAD/COL1A1/AVPR1A/UBR2/PTN/KRT8/TNF/ASNS/ALAD/CASTOR2/COL18A1/UBR1/MMP2	61
GO:0051017	BP	GO:0051017	actin filament bundle assembly	76/6814	154/18862	0.000502653	0.0235381	0.0214473	ADD2/CORO2B/SYNPO2/PDXP/DPYSL3/PDLIM1/CGNL1/CALD1/ARRB1/RHOA/SORBS1/CLASP1/ALMS1/TSC1/CCDC88A/TGFB3/PFN1/NOX4/TGFBR1/NRP1/SWAP70/RDX/WNT4/FERMT2/SHANK1/ELN/FAM107A/DLC1/ID1/RHOD/PAK2/CX3CL1/CORO1B/RHOC/ACTG1/ROCK2/SFRP1/ROCK1/SHANK3/LIMCH1/PLS3/AIF1L/S100A10/EPHA1/MYOC/PIK3R1/PHLDB2/NF2/ARHGEF15/S1PR1/ZYX/ESPN/TJP1/EZR/CLASP2/BAIAP2L2/ABL1/PPP1R9A/FLNA/ARAP1/ACTN1/EVL/MKKS/PPFIA1/PRKN/ARHGAP28/CD…	76
GO:2001236	BP	GO:2001236	regulation of extrinsic apoptotic signaling pathway	76/6814	154/18862	0.000502653	0.0235381	0.0214473	BID/SCG2/EYA1/PPP1CA/GSTP1/BCL2L12/PHIP/FADD/AR/GPX1/PRDX2/CFLAR/SFRP2/INHBA/BIRC6/FGFR1/ZMYND11/COL2A1/TGFBR1/IGF1/FYN/RPS6KB1/GATA1/ITGAV/ARHGEF2/RET/YAP1/RNF34/PSME3/PAK2/GSK3B/PYCARD/PARK7/BMPR1B/SFRP1/DDX3X/FAF1/MADD/THBS1/AGT/PF4/CYLD/UNC5B/HYAL2/ACVR1/ITM2C/LGALS3/DEDD2/CSF2/FGB/EYA4/FGF10/RBCK1/SKIL/HMOX1/TNFRSF12A/TMBIM1/PAK5/SRPX/AKT1/SERPINE1/CAV1/BMP4/PTEN/TNF/RB1CC1/ITPRIP/SRC/ZC3HC1…	76
GO:0070498	BP	GO:0070498	interleukin-1-mediated signaling pathway	54/6814	103/18862	0.000509432	0.0237685	0.0216572	PSMB2/PSMD3/PSMD8/PSMB3/PSMA7/PSMA5/PSMB1/PSMB8/PSMB10/UBA52/PSMB4/PSMD2/PSMC3/PSME1/TNIP2/PSMB5/ST18/PSMD13/PSMB9/IRAK1/PSMC4/MAPK3/IL1R1/PSMB6/IL1RL2/RBX1/IL1RAP/PSME3/CUL1/RPS6KA4/PSMC2/MYD88/FBXW11/OTUD4/TRAF6/UBE2V1/PSME2/VRK2/PLCB1/PSMA8/TAB3/PSMB7/PSMD14/MAP3K3/IL1R2/BTRC/UBC/TOLLIP/MAP3K7/IL1RN/PSMA6/UBE2N/RIPK2/PSMF1	54
GO:0009749	BP	GO:0009749	response to glucose	89/6814	185/18862	0.000520085	0.0241773	0.0220297	KCNB1/TXN2/ADIPOQ/GCG/PIK3CA/ENDOG/COL4A3/NADK/SLC8A1/PIM3/GRIK5/EIF2B3/ILDR2/KHK/JAGN1/ZBTB20/RAB11FIP2/HMGN3/SOX4/PHPT1/ZBED6/ADCY5/SLC39A14/RPS6KB1/SMARCB1/CDK16/TIAM1/SRI/NME1/TXNIP/PFKL/NDUFA9/CCDC186/PIH1D1/EIF2B1/GPLD1/UCN3/SESN2/DYNLL1/SERPINF1/KLF7/TRA2B/ANGPT2/PCK2/AACS/STXBP4/SELENOT/THBS1/GPAM/TGFBR2/WDR35/NR0B2/CYP7A1/GJD3/TH/LIN28A/GJB6/ERN1/RAB11B/OPA1/BAD/ADCY8/VAMP2/NR1H4/ATG7/BA…	89
GO:0006979	BP	GO:0006979	response to oxidative stress	194/6814	444/18862	0.000532451	0.0246625	0.0224718	ROMO1/MTR/TXN2/CYP1B1/ADIPOQ/TRAP1/NDUFS8/GSTP1/CYBA/CHD6/PDLIM1/ENDOG/MSRB3/PKD2/CHCHD2/GPX1/KRT1/GNAO1/APOD/PPP5C/TSC1/KCNC2/GSKIP/SLC8A1/PRDX2/PRDX4/GSR/NUDT1/CFLAR/HBA1/RPS3/PRKD1/GPX8/SNCA/NOX4/PRDX3/ERCC6L2/SETX/PCNA/SESN3/PSMB5/CRYAB/NET1/FYN/G6PD/ATP13A2/BAK1/FOXO3/PSIP1/REST/MAPK3/SRXN1/NDUFA6/NME5/PPIA/EZH2/HMOX2/PDGFD/ZNF580/TMEM161A/LONP1/TXNIP/ETS1/SOD1/TXNRD2/FER/GSS/ERCC6/PRDX1/LRR…	194
GO:0006487	BP	GO:0006487	protein N-linked glycosylation	41/6814	74/18862	0.000543475	0.0250822	0.0228542	DPM3/RPN1/DDOST/ALG3/NUDT14/B4GALNT2/MAN1C1/ASGR1/MPDU1/MGAT4B/TMEM258/PMM1/GAL3ST1/ALG11/RFT1/ALG1/ALG14/ALG10B/ALG12/MGAT5B/GFPT2/DAD1/TMEM165/ST3GAL1/DOLPP1/DOLK/MGAT5/DHDDS/B4GALT7/RPN2/DPM2/ALG10/SLC39A8/UGGT2/UGGT1/DPAGT1/MGAT1/ALG6/OST4/MGAT2/ALG5	41
GO:0034504	BP	GO:0034504	protein localization to nucleus	126/6814	275/18862	0.000552207	0.0253268	0.0230771	LEP/WWTR1/PRICKLE1/PYGO1/PLK1/PIKFYVE/TRIM40/TPR/TOPORS/ZBTB16/LAMTOR5/DCLK1/SEC13/PHB2/RAN/NGFR/KPNA5/RANBP6/SIX4/SYNE1/GLIS2/SIX1/BCL3/APOD/NUTF2/SUMO3/MCRS1/CCT2/PIN1/ARL2BP/CHCHD10/LARP7/TRIM28/WRAP53/TMEM98/FYN/RANBP2/NOL8/FERMT2/ATP13A2/LATS2/CDK5/GTSE1/ARL2/NXT1/OTUD7B/YAP1/TCP1/MDFIC/GLI3/CBLB/CHP1/TXNIP/TAF3/CHP2/NUP88/RGPD8/RANBP17/GSK3B/LRRK2/CCT7/HNRNPU/DVL1/ELAVL1/HDAC3/SESN2/RANGAP1…	126
GO:0051592	BP	GO:0051592	response to calcium ion	72/6814	145/18862	0.000556496	0.0253268	0.0230771	TRPC1/PEF1/ENDOG/KCNMB3/PKD2/NLGN1/SCN5A/SYT15/MEF2A/RASA4/RYR2/KCNIP2/CARF/KCNMB1/BRAF/TNNT2/MEF2C/CASQ2/HPCA/RASA4B/RYR3/SYT3/KCNMB2/TXNIP/CHP2/GPLD1/MTTP/PDCD6/KCNMA1/CALM3/CLIC4/ITPKB/SEC31A/CCND1/SYT11/CPNE1/SYT6/AHCYL1/THBS1/SLC25A12/IQGAP1/PENK/RYR1/MNAT1/SPARC/FGB/EDN1/ENTPD6/SYT2/SYT1/BAD/SYT4/ADCY8/JUND/CAPN3/PPIF/ADCY1/MCOLN1/CAV1/HOMER1/ANXA11/SYT17/KCNH1/LGMN/PRKAA2/SLC25A13/S100A16/…	72
GO:0001659	BP	GO:0001659	temperature homeostasis	83/6814	171/18862	0.000556699	0.0253268	0.0230771	FABP4/LEP/NPR3/PGAM5/ADIPOQ/OXTR/HOXC10/HADH/IL13/PEMT/LNPEP/KDM3A/FOXC2/GPX1/ALMS1/EBF2/ACOT11/PDGFC/LAMA4/SLC27A1/ACADL/ADAMTS5/GATM/FH/CIDEA/IP6K1/NTSR1/LEPR/PTGER3/HTR2A/PLAC8/APC/PLCL1/ID1/PTH2R/CEBPB/RBPJ/DIO2/ACVR2B/HDAC3/STK11/TLR4/APLN/ADAM17/ADCYAP1/GADD45G/VEGFA/CNR1/NOVA1/ZBTB7B/SIRT6/ADRB1/KDM1A/HSF1/ABHD6/ADRB2/SCD/TNFSF11/DYNC1H1/ZNF516/PHOX2B/FABP5/EDN2/GJA1/NR1H3/MFN2/CAV1/ACADVL…	83
GO:0035725	BP	GO:0035725	sodium ion transmembrane transport	83/6814	171/18862	0.000556699	0.0253268	0.0230771	NALCN/SLC6A19/FGF14/SCN3B/KLHL24/ATP1B2/ATP1A2/UTRN/PKD2/SCNN1B/SLC9A3R1/FXYD6/NOS1/ATP2B4/SCN2B/SCN5A/SLC8A1/WNK1/SLC23A1/HECW2/SLC6A1/SLC6A16/ARF1/SLC6A9/SLC6A8/SLC9C1/SCN4A/ASIC4/SLC6A17/ATP1B3/FXYD1/OSR1/SCN7A/SCN2A/SLC6A6/SLC24A2/CHP1/SLC24A1/HECW1/DMD/WNK3/SCN11A/FGF11/FGF13/SLC20A2/ATP1A3/COMMD1/SLC6A2/SLC24A3/SCN8A/DLG1/BPIFA1/SLC4A5/SLMAP/FGF12/CNNM4/CACNA1H/SLC17A4/SLC17A7/NETO1/SLC41A1…	83
GO:0007224	BP	GO:0007224	smoothened signaling pathway	66/6814	131/18862	0.00056144	0.025452	0.0231911	TTBK2/DYNC2H1/CDON/CC2D2A/B9D1/GLIS2/EVC2/BOC/KIF7/RORA/IFT81/IFT80/INTU/SSNA1/EVC/SHOX2/DZIP1/WDPCP/PDCL/ARMC9/GLI3/GPR161/GAS1/ARL13B/PTCH1/DZIP1L/DISP3/GPC2/C2CD3/IQUB/SFRP1/STK36/HES5/PRRX1/MEGF8/PTCHD1/HERC4/GPC3/TGFBR2/GLI1/CHSY1/PTCH2/NSDHL/ARL3/FGF10/CREBBP/TMEM17/STIL/FKBP8/TMEM231/GAS8/OTX2/HHAT/ULK3/MGRN1/RPGRIP1L/GLI2/SCUBE1/HIPK2/BTRC/NDST1/GORAB/KIAA0586/TBC1D32/PRKACB/FBXL17	66
GO:0031145	BP	GO:0031145	anaphase-promoting complex-dependent catabolic process	45/6814	83/18862	0.000565781	0.0254932	0.0232287	PSMB2/PSMD3/PSMD8/PSMB3/PLK1/ANAPC11/CDC20/ANAPC5/PSMA7/PSMA5/PSMB1/PSMB8/PSMB10/AURKB/UBA52/PSMB4/PSMD2/PSMC3/PSME1/PSMB5/PSMD13/PSMB9/CCNB1/PSMC4/UBE2C/PSMB6/UBE2S/PSME3/PSMC2/AURKA/ANAPC15/PSME2/CDC26/PSMA8/PSMB7/PSMD14/UBC/MAD2L1/FZR1/ANAPC1/CDK1/PSMA6/PTTG1/BUB3/PSMF1	45
GO:0002064	BP	GO:0002064	epithelial cell development	98/6814	207/18862	0.000566339	0.0254932	0.0232287	COL22A1/ARID4A/ADIPOQ/PGR/KDF1/AR/FOXC2/SLC9A3R1/GPX1/CLDN3/ATRX/HEG1/S1PR3/CDH2/RFX3/ACTA2/TNFRSF1A/IL6ST/RAB13/RDX/PROX1/MAGI2/SFN/ABI2/E2F4/IFT74/WDPCP/NOTCH4/YAP1/PDE2A/ADAMTSL4/SOD1/TP63/GSK3B/RARB/MYD88/TPRN/COL15A1/NPHS1/NOTCH2/DACT2/WNT7B/SOX18/PALLD/RAPGEF2/ROCK2/CLIC4/ROCK1/NKX3-2/VEGFA/RIPOR2/VIM/IQGAP1/ZDHHC21/SLC4A5/CCM2/KRT2/RAP1B/VCL/PLCB1/STRC/TJP1/AFDN/EZR/MSN/ONECUT1/BAD/TYMS/LA…	98
GO:1990138	BP	GO:1990138	neuron projection extension	80/6814	164/18862	0.000572915	0.0255309	0.0232631	CDKL5/MAP2/SLIT3/SEMA3G/BMPR2/SLIT2/MAP1B/CDH4/DCLK1/MACF1/SH3GL2/ITSN2/SEMA6D/PLXNA4/DBN1/NLGN3/FN1/ISLR2/NRP2/NRP1/CDK5/CXCL12/TIAM1/SYT3/DBNL/REG1A/TNR/GSK3B/POSTN/RIMS2/DISC1/SEMA3A/DVL1/ALCAM/AURKA/WASF1/STK11/CDKL3/PRKCZ/SEMA3C/GOLGA4/ULK2/SEMA6C/DRAXIN/SEMA3D/CPNE1/SLC23A2/VEGFA/MEGF8/RUFY3/RTN4R/IQGAP1/MAPT/MUL1/MT3/SEMA5B/NTN1/SEMA3E/VCL/SEMA4C/FLRT3/SYT2/SYT1/SYT4/TMEM108/LAMB2/ABL1/PLA…	80
GO:0014829	BP	GO:0014829	vascular associated smooth muscle contraction	17/6814	24/18862	0.000573168	0.0255309	0.0232631	COMP/SCNN1B/SLC8A1/ACTA2/PIK3C2A/DOCK4/HTR2A/EDNRA/EDN3/ZDHHC21/EDN1/CHRM3/ATP2B1/EDN2/P2RX1/MKKS/ADRA2B	17
GO:0086064	BP	GO:0086064	cell communication by electrical coupling involved in cardiac conduction	17/6814	24/18862	0.000573168	0.0255309	0.0232631	ATP1B2/ATP1A2/CACNA1C/GJC1/SLC8A1/RYR2/GJA5/SRI/CALM3/ATP1A3/HRC/GJD3/PKP2/GJA1/CAV1/FKBP1B/CALM2	17
GO:1903829	BP	GO:1903829	positive regulation of cellular protein localization	134/6814	295/18862	0.000584141	0.0259294	0.0236261	RER1/LEP/WWTR1/KCNB1/BID/UBE2J2/PLK1/FIS1/TPR/LAMTOR5/SORBS1/RAN/MAP1A/NGFR/ATP2B4/CDT1/GLIS2/EPHA3/NUTF2/PARD6A/CCDC88A/MCRS1/E2F1/RAB11FIP2/TCAF1/CCT2/SLC51B/LARP7/RDX/TRIM28/CIB1/WRAP53/FYN/FERMT2/HPCA/UBL5/CLIP3/ACSL3/SFN/CDK5/GTSE1/NIPBL/ITGB1/TFDP1/GNAI1/YAP1/TCP1/GLI3/CHP1/ARHGEF16/APC/CHP2/TP63/MICALL2/ABHD17A/NUMA1/GSK3B/CCT7/AKT2/MARK4/WNK3/HDAC3/SAE1/PDZK1/SESN2/PARK7/STK11/CD2AP/ROCK2…	134
GO:0019985	BP	GO:0019985	translesion synthesis	26/6814	42/18862	0.000592003	0.0261874	0.0238612	RFC2/UBA52/REV3L/POLD2/PCNA/FAAP20/POLD1/UFD1/POLK/MAD2L2/POLN/REV1/RPA3/RCHY1/POLDIP2/NPLOC4/POLE2/POLI/UBE2L6/RFC5/UBC/USP43/TRIM25/PCLAF/ZBTB1/RFC1	26
GO:0034404	BP	GO:0034404	nucleobase-containing small molecule biosynthetic process	59/6814	115/18862	0.000597724	0.0263493	0.0240088	ACOT7/DTYMK/TK1/GPX1/NUDT18/NUDT10/NUDT1/DNPH1/PDE8B/MTAP/NME3/DCTPP1/APRT/NME9/PNP/IMPDH2/NME5/NT5C/PDE2A/DHFR2/DERA/NME1/UPP1/PDE1A/HINT1/UCKL1/CDA/XDH/PDE7B/NTHL1/ADA/PDE5A/NUDT3/UCK2/TK2/NUDT11/NUDT7/IMPDH1/NUDT4/NUDT17/DPYS/PDE4A/MBD4/ENTPD1/ITPA/ENTPD6/PUDP/OGG1/SMUG1/UMPS/UNG/ENPP3/DUT/AMD1/NME7/AMPD3/FITM2/SMPDL3A/UCK1	59
GO:0008286	BP	GO:0008286	insulin receptor signaling pathway	71/6814	143/18862	0.000607582	0.0266004	0.0242376	ATP6V0B/LEP/SOCS1/ATP6V0D1/PHIP/PIK3CA/KL/SORBS1/FOXC2/SOS1/ATP6V1G2/TSC1/RHOQ/GKAP1/SESN3/SLC27A4/PIK3C2A/CDK4/SLC39A14/ATP6V1F/RPS6KB1/APC/CCND3/FER/GSK3B/PIP4K2A/VWA2/GPLD1/AKT2/PRKCZ/TCIRG1/SIRT1/SH2B2/INSRR/SORL1/APPL1/STXBP4/SIK2/CAV2/PIK3R1/ZBTB7B/SOGA1/SLC2A8/NUCKS1/OSBPL8/OPA1/PRKCQ/PTPN11/SHC1/ATP6V1E1/TNS2/ATP6V1G1/NR1H4/KANK1/AKT1/PDK4/ATP6V1B1/RPE65/BCAR1/SRC/TRIM72/IGF1R/C1QTNF12/SN…	71
GO:0048754	BP	GO:0048754	branching morphogenesis of an epithelial tube	71/6814	143/18862	0.000607582	0.0266004	0.0242376	PPP1CA/ADAMTS16/SLIT2/PGR/AR/PKD2/PHB2/FOXC2/FGF1/SIX4/LRP6/SIX1/GDF7/SFRP2/PBX1/NRP1/WNT4/FAT4/COL4A1/NOTCH4/KDR/YAP1/GLI3/KDM5B/SALL1/EDNRA/CCL11/SPRY1/PTCH1/MDK/CLIC4/VEGFA/GREM1/NOG/MMP14/AGT/DLG1/TNC/GPC3/TGFBR2/ACVR1/SIRT6/CTSH/MED1/LEF1/SEMA3E/EDN1/FGF10/PKHD1/MYC/ABL1/NFATC4/NRARP/GLI2/ESR1/BTRC/HOXD11/BMP4/LAMA5/FGF2/WNT1/TNF/SRC/CTNNBIP1/TIE1/SIX2/PKD1/MET/STK4/LAMA1/RBM15	71
GO:0001945	BP	GO:0001945	lymph vessel development	18/6814	26/18862	0.000610129	0.0266208	0.0242561	BMPR2/PTPN14/CCBE1/FOXC2/HEG1/PROX1/VEGFC/LGALS8/ACVR2B/FLT4/SOX18/VEGFA/VASH1/NR2F2/ACVRL1/CLEC14A/TIE1/PKD1	18
GO:0060348	BP	GO:0060348	bone development	92/6814	193/18862	0.00062048	0.0269803	0.0245837	LEP/DLX5/BMPR2/COMP/BBX/RANBP3L/RHOA/SFRP4/ZFPM1/MMP16/LRP6/TGFB3/SFRP2/PDGFC/FBN1/FOXN3/IFT80/COL2A1/RPL13/SULF1/IGF1/AKAP13/SHOX2/MEF2C/HAS2/TAL1/FAT4/THBS3/EPYC/TRIP11/MEIS1/NPR2/GLI3/FGF18/CDX1/RARB/PIP4K2A/PEX7/THPO/NOTCH2/BGN/BMPR1B/TWIST1/COL27A1/PLS3/LRRC17/MMP13/COL13A1/NAB1/MEGF8/XYLT1/GREM1/MMP14/MYOC/TGFBR2/RYR1/CHSY1/MED1/EP300/PTPN11/COL1A1/SH3PXD2B/TNFSF11/ITGB6/STC1/ANXA6/NSD2/LOX…	92
GO:0001667	BP	GO:0001667	ameboidal-type cell migration	205/6814	473/18862	0.000629567	0.0272827	0.0248592	HTR2B/C1QBP/TGFB2/MEOX2/SCG2/SEMA3G/JCAD/AKAP12/BMPR2/CYP1B1/SLIT2/PAK3/CCBE1/PDLIM1/DDR2/MACF1/ADGRB1/PIK3CA/MAP4K4/AKT3/RHOA/FOXC2/FGF1/GPX1/NF1/ATP2B4/CLASP1/SEMA6D/EMP2/SLC8A1/MCC/HAND2/MESP1/PRKD1/PFN1/NRTN/FN1/ADAMTS9/FGFR1/MIA3/AMOTL1/CDH2/TGFBR1/CENPV/HDAC9/RAB13/NRP2/NRP1/MEF2C/GIPC1/CIB1/HAS2/ANGPT4/PIK3C2A/PROX1/IQSEC1/FAP/DOCK1/KANK2/WDPCP/VEGFC/ZEB2/ITGB1/FGF7/ZNF580/KDR/RET/S100P/LG…	205
GO:0140058	BP	GO:0140058	neuron projection arborization	19/6814	28/18862	0.000634995	0.0274249	0.0249888	FZD4/MACF1/MFSD2A/ZNF365/NLGN1/GRIP1/MYO9A/NRP1/LRP2/LRRK2/DLG4/SEMA3A/DVL1/ROCK1/NTNG1/PTN/TPBG/MAP3K13/SPRY3	19
GO:0017004	BP	GO:0017004	cytochrome complex assembly	23/6814	36/18862	0.000643404	0.0276945	0.0252345	SCO2/CYBA/COA3/UQCC3/SURF1/COX14/TACO1/COX20/UQCRFS1/COX18/COX15/PET100/UQCC2/HCCS/COA4/COA1/SLC25A33/COX10/UQCC1/LYRM7/PET117/COX19/OXA1L	23
GO:0043094	BP	GO:0043094	cellular metabolic compound salvage	22/6814	34/18862	0.000652008	0.0279707	0.0254861	TK1/BHMT2/MTAP/APRT/PNP/ADI1/PDXK/UPP1/NAPRT/UCKL1/CDA/ADA/UCK2/APIP/TK2/ENOPH1/PUDP/AMPD1/GMPR2/AMPD2/AMPD3/UCK1	22
GO:0043244	BP	GO:0043244	regulation of protein-containing complex disassembly	61/6814	120/18862	0.000664304	0.0284029	0.0258799	ADD2/ACTN2/TTBK2/SVIL/PDXP/PLEKHH2/NAV3/MAP1B/CAMSAP2/LMOD1/PIK3CA/HDGFL3/MAP1A/CLASP1/TAOK1/STMN2/SPTBN4/WASHC2C/TMOD2/SETX/SWAP70/UVRAG/RDX/CIB1/EIF5A/FYCO1/ARHGEF2/APC/CAMSAP1/SPTBN5/CAPZB/JMJD4/SPTA1/WDR1/CARMIL2/SPTB/SH3BP1/ATXN7/FGF13/CFL2/TMEM39B/KATNB1/EIF5AL1/SCAF8/CAPZA2/CAPZA1/SPAST/NES/VILL/CAPG/ADRB2/CLASP2/SPTAN1/MID1IP1/TRPV4/TNF/IGF1R/TWF2/INSR/TMOD1/CAMSAP3	61
GO:0034644	BP	GO:0034644	cellular response to UV	47/6814	88/18862	0.000672428	0.0285862	0.026047	USP47/AURKB/RUVBL2/COPS9/DHX36/PCNA/BAK1/POLD1/POLK/CERS1/TMEM161A/MC1R/TAF1/CARD16/BAX/RPL26/MAPK13/STK11/XPC/SIRT1/MMP3/TP53INP1/PIK3R1/HYAL2/KDM1A/MFAP4/PBK/EP300/CREBBP/NOC2L/MMP1/XPA/MYC/BMF/NFATC4/PTPRK/CRIP1/PTN/EIF2S1/ACTR5/OPN1SW/MME/CUL4B/CASP9/ZBTB1/MMP2/RHNO1	47
GO:0018209	BP	GO:0018209	peptidyl-serine modification	149/6814	333/18862	0.000673065	0.0285862	0.026047	RPS6KB2/TTBK2/MAST4/PLK1/RPS6KA1/PIKFYVE/HIPK3/GCG/DCLK1/MIF/PIK3CA/NTRK2/AKT3/NTRK3/AURKB/NOS1/ATP2B4/NAA10/GGNBP2/TRIM6/ATM/WNK1/SPTBN4/IL11/PRKD1/SFRP2/TLK1/MAPKAPK3/TENM1/SNCA/MAP2K2/CLK1/BRAF/RICTOR/TGFBR1/CAPRIN2/SMG1/VRK3/CNOT9/CAMK1D/TLK2/TERF2IP/NGF/CCNB1/BAK1/RPS6KB1/LATS2/MAPK3/CDK5/AKAP9/STK32A/ARAF/MAD2L2/RET/GALNT16/PLCL1/TNKS1BP1/NLK/PAK2/GSK3B/TAF1/LRRK2/RPS6KA4/BAX/HMGA2/AKT2/DMD…	149
GO:0008306	BP	GO:0008306	associative learning	38/6814	68/18862	0.000684686	0.0289835	0.026409	SNAP25/DRD5/ATP1A2/MAP1A/NF1/RAG1/PDE1B/EIF4A3/SLC6A1/MEIS2/B4GALT2/CDK5/SHANK1/TNR/GRIN2A/LRRN4/SYNGAP1/CREB1/TANC1/PPP1R1B/MECP2/ACTR2/NRGN/TBR1/NDRG4/FOXB1/NPTX2/TTC36/NETO1/DDHD2/APP/LGMN/CHRNB2/TPBG/KIT/RIC8A/GABRA5/RGS14	38
GO:0045050	BP	GO:0045050	protein insertion into ER membrane by stop-transfer membrane-anchor sequence	9/6814	10/18862	0.000705115	0.0297498	0.0271072	EMC6/EMC8/EMC9/EMC4/EMC7/EMC3/EMC2/EMC10/MMGT1	9
GO:0003002	BP	GO:0003002	regionalization	146/6814	326/18862	0.000722879	0.030399	0.0276987	MEOX2/BARX1/DYNC2H1/BMPR2/HOXC10/BPTF/ZBTB16/CDON/AR/HEYL/FOXC2/FGF1/FBXL15/SP8/LRP6/SIX1/ATM/RELN/HOXC13/MESP1/SFRP2/MLLT3/HES4/INTU/PBX2/TGFBR1/PBX1/NRP2/MEF2C/EN1/OSR1/EGR2/C3/HOXB3/LRP2/EMX2/HEY1/GLI3/MIB1/GPR161/TBX19/TP63/BASP1/ARL13B/CDX1/RBPJ/NBL1/ACVR2B/HOXA4/SPRY1/SEMA3A/OVOL2/PTCH1/DZIP1L/NOTCH2/WNT7B/AURKA/BMI1/BMPR1B/TSHZ1/SEMA3C/SFRP1/TRA2B/PBX3/GSC/HOXD9/FEZF2/HOXC5/WDR77/LHX3/HES5…	146
GO:0007052	BP	GO:0007052	mitotic spindle organization	60/6814	118/18862	0.000725404	0.0304051	0.0277043	PLK1/CDC20/MYBL2/CEP126/TPR/RHOA/AURKB/RAN/PSRC1/CLASP1/GOLGA2/WRAP73/CCNB1/DRG1/RCC1/RACGAP1/PIBF1/KIF4B/GNAI1/CCDC61/CHMP1A/NUMA1/TOGARAM1/DCTN2/HNRNPU/MAP4/AURKA/SPICE1/TUBG1/WDR62/SMC3/MECP2/SPAST/MAP9/AAAS/LSM14A/CEP97/EFHC2/CKAP5/TACC2/ZNF207/TACC3/CLASP2/STIL/DYNC1H1/FLNA/NUDC/CHEK2/STAG2/CHMP2A/MISP/ANKRD53/KIFC1/STAG1/SUN2/PKD1/EML1/PRC1/TACC1/ARHGEF10	60
GO:0010977	BP	GO:0010977	negative regulation of neuron projection development	66/6814	132/18862	0.000730495	0.0305185	0.0278076	MAP2/SEMA3G/CRMP1/DPYSL3/RHOA/NGFR/ZNF365/NLGN1/SEMA6D/TSC1/STMN2/DENND5A/CARM1/NRP1/EFNB3/CIB1/EPHA7/CDK5/SPOCK1/TNR/NR2F1/LRRK2/SEMA3A/SPART/CDKL3/SYNGAP1/FGF13/TRAK2/SEMA3C/INPP5F/SEMA6C/DRAXIN/SEMA3D/RUFY3/VIM/RTN4R/LRP4/MCF2/RGMA/ITM2C/RAB29/MT3/SEMA5B/NTN1/SEMA3E/SEMA4C/KLK8/GFI1/ACP4/RTN4RL1/MYLIP/FLNA/INPP5J/KANK1/EPHA4/THY1/TRPV4/PTEN/SEMA3F/NEU4/SNAPIN/PTPRG/B2M/RNF6/PAQR3/UBE3A	66
GO:0071248	BP	GO:0071248	cellular response to metal ion	90/6814	189/18862	0.000736079	0.0306516	0.0279289	FABP4/DLG2/TSPO/KCNA1/ENDOG/PKD2/MT1M/NLGN1/SCN5A/PPP5C/SYT15/SLC30A10/MEF2A/RASA4/SNCA/MT1H/CEBPA/CARF/BRAF/MEF2C/CCNB1/HPCA/ATP13A2/MT1G/SUMO1/MAPK3/RASA4B/RYR3/SYT3/BACE1/SOD1/P2RX4/MT1F/CHP2/ZNF658/LRRK2/GPLD1/DLG4/MT1E/LIG4/SERPINF1/CLIC4/ATP7A/CREB1/ITPKB/CALR/SYT11/CPNE1/SYT6/PRNP/KCNK3/IQGAP1/RYR1/HSF1/TH/MT3/EDN1/SYT2/CACNA1H/SYT1/AOC1/SYT4/OGG1/HMOX1/ADCY8/JUND/SLC41A1/ANK3/CAPN3/PPIF/N…	90
GO:0021885	BP	GO:0021885	forebrain cell migration	31/6814	53/18862	0.000741967	0.0307965	0.0280609	SLIT2/SRGAP2C/RELN/DIXDC1/MBOAT7/LAMB1/CDK5/CXCL12/EMX2/GLI3/SYNE2/ARL13B/TNR/NRG3/LRRK2/DISC1/SRGAP2/FGF13/FEZF2/ROBO1/FOXB1/FOXG1/PEX13/ZMIZ1/POU3F2/P2RY12/AXL/SUN2/POU3F3/CDK5R2/CCDC141	31
GO:0060562	BP	GO:0060562	epithelial tube morphogenesis	139/6814	309/18862	0.000766532	0.03169	0.0288751	PRICKLE1/TGFB2/PPP1CA/ADAMTS16/SLIT2/PGR/AR/PKD2/PHB2/RHOA/FOXC2/CEP290/FGF1/SIX4/LRP6/SIX1/GDF7/TSC1/HAND2/MESP1/SFRP2/SOX11/RYR2/BRD2/NPHP3/SOX4/PBX1/SETD2/NRP1/MEF2C/EPHA7/WNT4/FAT4/PROX1/OSR1/SALL4/COL4A1/NOTCH4/LRP2/KDR/RET/YAP1/GLI3/DLC1/KDM5B/MIB1/KIF26B/FMN1/KLHL3/RBPJ/SALL1/EDNRA/CCL11/SPRY1/OVOL2/DVL1/PTCH1/NOTCH2/C2CD3/SOX18/MDK/SFRP1/CLIC4/TWIST1/TRAF6/PTK7/CTHRC1/HES5/VEGFA/MEGF8/GRE…	139
GO:0007051	BP	GO:0007051	spindle organization	87/6814	182/18862	0.000768454	0.03169	0.0288751	SAC3D1/PLK1/CDC20/MYBL2/CEP126/TPR/RHOA/AURKB/RAN/PSRC1/STARD9/CCNB2/ATRX/CLASP1/GOLGA2/CEP63/WRAP73/RPS3/SENP6/UVRAG/CCNB1/DRG1/RCC1/RACGAP1/PIBF1/KIF4B/GNAI1/CCDC61/CHMP1A/CEP120/NUMA1/TOGARAM1/DCTN2/HNRNPU/MAP4/HDAC3/AURKA/SPICE1/CHD3/TUBG1/WDR62/SMC3/DLG1/MECP2/SPAST/MAP9/AAAS/LSM14A/CEP97/EFHC2/CKAP5/TACC2/TUBB8/AUNIP/ZNF207/CENPJ/TACC3/TUBB/EZR/HAUS3/CLASP2/STIL/TUBGCP2/DYNC1H1/FLNA/MYH9/NU…	87
GO:0106106	BP	GO:0106106	cold-induced thermogenesis	71/6814	144/18862	0.000779274	0.0319303	0.0290939	FABP4/LEP/NPR3/PGAM5/ADIPOQ/OXTR/HOXC10/HADH/IL13/PEMT/LNPEP/KDM3A/FOXC2/ALMS1/EBF2/ACOT11/PDGFC/LAMA4/ACADL/ADAMTS5/GATM/FH/CIDEA/IP6K1/LEPR/PLAC8/APC/PLCL1/ID1/PTH2R/CEBPB/RBPJ/DIO2/ACVR2B/HDAC3/STK11/TLR4/ADAM17/ADCYAP1/GADD45G/VEGFA/NOVA1/ZBTB7B/SIRT6/ADRB1/KDM1A/HSF1/ABHD6/ADRB2/SCD/DYNC1H1/ZNF516/PHOX2B/FABP5/GJA1/NR1H3/MFN2/CAV1/ARRDC3/TRPM8/PRKAB2/CPT2/DDIT3/ACSL1/ACOT13/IGF1R/DOCK7/IL15/…	71
GO:0120161	BP	GO:0120161	regulation of cold-induced thermogenesis	71/6814	144/18862	0.000779274	0.0319303	0.0290939	FABP4/LEP/NPR3/PGAM5/ADIPOQ/OXTR/HOXC10/HADH/IL13/PEMT/LNPEP/KDM3A/FOXC2/ALMS1/EBF2/ACOT11/PDGFC/LAMA4/ACADL/ADAMTS5/GATM/FH/CIDEA/IP6K1/LEPR/PLAC8/APC/PLCL1/ID1/PTH2R/CEBPB/RBPJ/DIO2/ACVR2B/HDAC3/STK11/TLR4/ADAM17/ADCYAP1/GADD45G/VEGFA/NOVA1/ZBTB7B/SIRT6/ADRB1/KDM1A/HSF1/ABHD6/ADRB2/SCD/DYNC1H1/ZNF516/PHOX2B/FABP5/GJA1/NR1H3/MFN2/CAV1/ARRDC3/TRPM8/PRKAB2/CPT2/DDIT3/ACSL1/ACOT13/IGF1R/DOCK7/IL15/…	71
GO:0002479	BP	GO:0002479	antigen processing and presentation of exogenous peptide antigen via MHC class I, TAP-dependent	41/6814	75/18862	0.000783704	0.0320092	0.0291659	PSMB2/PSMD3/PSMD8/PSMB3/PSMA7/PSMA5/PSMB1/CYBA/PSMB8/PSMB10/HLA-G/PSMB4/PSMD2/PSMC3/PSME1/VAMP3/PSMB5/PSMD13/PSMB9/PSMC4/ITGAV/PSMB6/PSME3/PSMC2/HLA-A/TAP1/TAPBP/CALR/PSME2/PSMA8/PSMB7/PSMD14/NCF4/HLA-B/HLA-F/VAMP8/PSMA6/HLA-C/CD36/B2M/PSMF1	41
GO:1900180	BP	GO:1900180	regulation of protein localization to nucleus	65/6814	130/18862	0.000797827	0.0324822	0.0295969	LEP/WWTR1/PLK1/TRIM40/TPR/LAMTOR5/DCLK1/RAN/NGFR/GLIS2/APOD/NUTF2/SUMO3/MCRS1/CCT2/PIN1/LARP7/TRIM28/TMEM98/FYN/FERMT2/ATP13A2/LATS2/GTSE1/OTUD7B/YAP1/TCP1/MDFIC/GLI3/CHP1/CHP2/GSK3B/CCT7/HDAC3/SESN2/PARK7/STK11/CD2AP/FBXO4/GLUL/PIK3R1/ZC3H12A/SUMO4/HYAL2/ANGPT1/NF2/UFM1/LATS1/CCT4/BYSL/CARD10/FLNA/AKT1/TARDBP/BMP4/CCT5/EIF2AK3/CDK1/SRC/UBR5/CCT3/TERT/ORMDL3/CD36/EFCAB7	65
GO:0006367	BP	GO:0006367	transcription initiation from RNA polymerase II promoter	89/6814	187/18862	0.000801731	0.0325192	0.0296306	WWTR1/POLR2G/MAML2/PGR/POLR2I/NR2F6/TEAD1/AR/POLR2C/MED8/MAZ/TAF10/POLR2L/ATF7IP/POLR2E/MED24/RORA/RORB/PSMC3/GTF2H4/DHX36/TRIM28/CCNB1/CDK4/PSMC4/MED31/NOTCH4/YAP1/E2F2/TAF3/MED16/RBPJ/ERCC6/NR2F1/TAF1/RARB/PSMC2/BAX/NOTCH2/MED23/NR3C1/MAML1/TAF6L/E2F3/CREB1/MAML3/CCND1/MED13/CCNC/NR1D2/MED27/MECP2/POLR2J/RUNX2/GTF2E2/POLR2A/NR0B2/MED1/NR2C2/MNAT1/NR5A2/NOTCH3/CREBBP/SNW1/HEY2/MED4/NR1H4/ERCC2/P…	89
GO:0071241	BP	GO:0071241	cellular response to inorganic substance	101/6814	216/18862	0.000803822	0.0325192	0.0296306	FABP4/DLG2/MTR/TSPO/KCNA1/ENDOG/PKD2/MT1M/ATRX/NLGN1/SCN5A/PPP5C/SYT15/KCNC2/SLC30A10/CFLAR/MEF2A/EIF4A3/RASA4/SNCA/MT1H/CEBPA/CARF/BRAF/MEF2C/CCNB1/HPCA/ATP13A2/MT1G/SUMO1/MAPK3/RASA4B/RYR3/RAD51/SYT3/BACE1/SOD1/P2RX4/MT1F/CHP2/ZNF658/LRRK2/DDI2/GPLD1/DLG4/MT1E/LIG4/CCNA2/SERPINF1/CLIC4/ATP7A/CREB1/ITPKB/MMP3/CALR/SYT11/CPNE1/SYT6/PRNP/KCNK3/IQGAP1/RYR1/HSF1/TH/MT3/EDN1/SYT2/CACNA1H/SYT1/BAD/AOC…	101
GO:0048024	BP	GO:0048024	regulation of mRNA splicing, via spliceosome	52/6814	100/18862	0.000821971	0.0331485	0.030204	C1QBP/NSRP1/SRSF12/YTHDC1/CWC22/RBM4/HSPA8/SRSF7/PUF60/CELF1/QKI/LARP7/SON/REST/SRSF9/FXR1/RBFOX2/RBM25/DAZAP1/RBM24/CELF5/RBM23/SFSWAP/HNRNPU/SRRM4/NCL/TRA2B/MBNL1/RBM8A/FAM172A/PTBP1/PRPF19/MBNL2/NOVA1/CIRBP/RBM39/RBM5/SNW1/RBFOX1/U2AF2/RBM3/DYRK1A/TIA1/RBM42/CELF3/THRAP3/HNRNPK/MAGOH/SRPK2/CELF4/DDX5/RBM15	52
GO:0001946	BP	GO:0001946	lymphangiogenesis	13/6814	17/18862	0.000831026	0.0333036	0.0303453	BMPR2/PTPN14/CCBE1/FOXC2/PROX1/VEGFC/ACVR2B/FLT4/SOX18/VASH1/ACVRL1/CLEC14A/TIE1	13
GO:0044539	BP	GO:0044539	long-chain fatty acid import into cell	13/6814	17/18862	0.000831026	0.0333036	0.0303453	SLC27A1/SLC27A4/RPS6KB1/ACSL3/AKT2/THBS1/SLC27A5/FABP3/SLC2A1/AKT1/SPX/ACSL1/CD36	13
GO:0021987	BP	GO:0021987	cerebral cortex development	55/6814	107/18862	0.000848859	0.0339119	0.0308996	SLIT2/CDON/NTRK2/NF1/LRP6/SRGAP2C/TSC1/RELN/CDH2/DIXDC1/MBOAT7/NCOA1/FAT4/LAMB1/CDK5/EMX2/GLI3/SYNE2/CEP120/GSK3B/BAX/COL3A1/DISC1/SRGAP2/FGF13/WDR62/TRA2B/TMEM14B/NEFL/CCDC85C/SLC38A2/ROBO1/TBR1/KDM1A/TACC2/TH/SLC2A1/TACC3/FOXG1/PLCB1/PEX13/BAD/FLNA/PAX5/ZMIZ1/MKKS/POU3F2/GART/P2RY12/SUN2/NSUN5/POU3F3/CDK5R2/CCDC141/TACC1	55
GO:0106027	BP	GO:0106027	neuron projection organization	48/6814	91/18862	0.00085357	0.0339939	0.0309743	ITPKA/PAK3/MAP1A/ZNF365/NLGN1/ZDHHC15/RELN/DBN1/ARF1/DHX36/TANC2/CAPRIN2/CFL1/FYN/ABI2/CDK5/TIAM1/SHANK1/DBNL/PPFIA2/GSK3B/LRRK2/KIF1A/DLG4/DVL1/ATP1A3/SHANK3/TANC1/PRNP/CUX2/ACTR2/BHLHB9/OPA1/PICK1/PPP1R9A/SHANK2/APP/DOCK10/EPHA4/HOMER1/PTEN/LGMN/PDLIM5/IGF1R/INSR/ABCD2/SIPA1L1/UBE3A	48
GO:0006937	BP	GO:0006937	regulation of muscle contraction	78/6814	161/18862	0.00085962	0.0341285	0.031097	CHGA/PPP1R12B/ANK2/OXTR/PLN/KCNA1/ATP1A2/CACNA1C/TACR1/NOS1/ENO1/SCN5A/SLC8A1/TACR2/TNNT3/RYR2/TNNT2/ASB3/CASQ2/CHRM2/SCN4A/PRKG1/CHRNA3/GJA5/AKAP9/MYOCD/DOCK4/SRI/SOD1/P2RX4/CNN1/MYL9/CALCRL/DMD/KCNMA1/CALM3/MYL3/FGF13/ADA/HRC/DLG1/GSTO1/NPY2R/ZC3H12A/ZDHHC21/KCNB2/NMUR2/GRK2/CASQ1/ADRB2/PKP2/EDN1/CHRM3/ADRA1B/ATP2B1/CALCA/ADRA1A/CLIC2/STC1/ANXA6/DMPK/EDN2/HSPB6/CTNNA3/P2RX1/CAV1/NMU/SLC8A3/KCNQ…	78
GO:0001508	BP	GO:0001508	action potential	67/6814	135/18862	0.00086392	0.0341931	0.0311557	KCNB1/SCN3B/ANK2/AKAP6/CNTNAP1/KCNA1/ATP1A2/NTRK2/KCNMB3/CACNA2D1/KCNE4/CACNA1C/GJC1/SCN2B/SCN5A/KCNC2/SLC8A1/RYR2/KCNIP2/SCN4A/KCND2/SLC4A3/SUMO1/GJA5/AKAP9/SCN7A/GNA11/SCN2A/NTSR1/SRI/KCNMB2/P2RX4/GNAQ/DMD/CALM3/SCN11A/FGF13/KCNA5/SCN8A/CNR1/DLG1/SLMAP/FGF12/P2RX3/YWHAE/PKP2/CACNA1H/KCNE2/ADRA1A/ANK3/KCNJ5/FLNA/CTNNA3/GJA1/P2RX1/CAV1/GPR35/SNTA1/KCNE1B/SCN9A/CHRNB2/KCNQ1/KCNE1/FKBP1B/CD36/CLDN1…	67
GO:0008064	BP	GO:0008064	regulation of actin polymerization or depolymerization	88/6814	185/18862	0.000873246	0.0344555	0.0313949	ADD2/JMY/ACTN2/ARPC1A/SLIT2/SVIL/PAK3/PDXP/PLEKHH2/LMOD1/CDC42EP3/CDC42EP5/PIK3CA/CTNNA2/RASA1/SPTBN4/WASHC2C/DBN1/ARHGAP40/ARFIP2/PFN1/TENM1/ARF1/TMOD2/RICTOR/SWAP70/RDX/ABI2/CXCL12/ARHGAP18/MAGEL2/CCL26/ELN/ARPC4/DBNL/SPTBN5/ARPC1B/FMN1/CAPZB/FER/SPTA1/WDR1/CORO1B/CCL11/PYCARD/CARMIL2/NPHS1/SPTB/WASF1/SH3BP1/HAX1/CFL2/CSF3/CAPZA2/DLG1/CAPZA1/CDC42EP4/ACTR2/VILL/FCHSD2/SSH1/CAPG/SSH2/LATS1/ARPC5…	88
GO:1902749	BP	GO:1902749	regulation of cell cycle G2/M phase transition	102/6814	219/18862	0.00089777	0.0353141	0.0321772	USP47/PSMB2/PSMD3/PSMD8/PSMB3/PLK1/PSMA7/PSMA5/ORC1/CNTRL/PSMB1/PSMB8/PSMB10/AURKB/CEP290/CLASP1/ALMS1/TAOK1/ATM/CEP63/SYF2/TUBB4B/DCTN3/NABP2/PSMB4/FOXN3/PSMD2/PSMC3/PSME1/NINL/PBX1/SSNA1/PSMB5/SDCCAG8/PSMD13/PSMB9/FBXL7/CCNB1/CDK4/PSMC4/FHL1/AKAP9/OFD1/GTSE1/DYNC1I2/PSMB6/TRIM39/RBX1/CDK5RAP2/TUBA4A/RAD17/PSME3/PPP2R1A/CUL1/PSMC2/CCP110/DCTN2/HMGA2/CDC25B/AURKA/DYNLL1/CDC6/TUBG1/CCND1/CEP164/ME…	102
GO:0090263	BP	GO:0090263	positive regulation of canonical Wnt signaling pathway	72/6814	147/18862	0.000909617	0.0356704	0.0325019	DLX5/USP47/PSMB2/PSMD3/PSMD8/PSMB3/PSMA7/PSMA5/PSMB1/PSMB8/RECK/PSMB10/SFRP4/GSKIP/WNK1/RNF146/SFRP2/PSMB4/USP34/PSMD2/PSMC3/PSME1/PIN1/CAPRIN2/SOX4/PSMB5/PSMD13/PSMB9/PSMC4/PSMB6/YAP1/PSME3/DAAM2/RBPJ/PPM1B/LRRK2/PSMC2/SMURF2/SFRP1/DDX3X/GPRC5B/DACT1/PTK7/GID8/ILK/NLE1/GPC3/CSNK1G2/TNKS2/PSME2/PSMA8/FGF10/COL1A1/PSMB7/PSMD14/NRARP/KANK1/CAV1/CTDNEP1/RSPO1/ADGRA2/SRC/PSMA6/ZBED3/UBR5/CDH3/SULF2/R…	72
GO:0060997	BP	GO:0060997	dendritic spine morphogenesis	34/6814	60/18862	0.000923007	0.0360848	0.0328794	ITPKA/PAK3/ZNF365/NLGN1/ZDHHC15/RELN/DBN1/DHX36/TANC2/CAPRIN2/CFL1/ABI2/CDK5/TIAM1/SHANK1/DBNL/PPFIA2/LRRK2/KIF1A/DLG4/DVL1/SHANK3/CUX2/ACTR2/BHLHB9/OPA1/PPP1R9A/SHANK2/DOCK10/EPHA4/PTEN/PDLIM5/SIPA1L1/UBE3A	34
GO:0031023	BP	GO:0031023	microtubule organizing center organization	69/6814	140/18862	0.000929086	0.0362117	0.0329951	SAC3D1/PLK1/RANBP1/NIN/CCNF/CEP68/PKD2/CLASP1/ALMS1/GOLGA2/CEP295/CEP63/PARD6A/CETN3/FBXW5/RBM14/XRCC3/SDCCAG8/UVRAG/KIF3A/E2F4/ARL2/CDK5RAP2/PPP1R12A/MDM1/CCDC61/CHMP1A/CEP120/CCP110/HEPACAM2/MARK4/AURKA/C2CD3/SPICE1/FBXW11/CHD3/SIRT1/ROCK2/WDR62/CCDC78/MAP9/CKAP5/CEP135/GCC2/CENPJ/CHORDC1/HAUS3/CLASP2/STIL/BCAS3/KIAA1614/UXT/PKHD1/CNTLN/CHMP3/CEP76/HAUS6/DEUP1/CEP295NL/CHMP2A/CDK1/ODF2/PCM1/BRC…	69
GO:0042590	BP	GO:0042590	antigen processing and presentation of exogenous peptide antigen via MHC class I	43/6814	80/18862	0.000941342	0.0364971	0.0332551	PSMB2/PSMD3/PSMD8/PSMB3/PSMA7/PSMA5/PSMB1/CYBA/PSMB8/PSMB10/LNPEP/HLA-G/PSMB4/PSMD2/PSMC3/PSME1/VAMP3/PSMB5/PSMD13/PSMB9/PSMC4/ITGAV/PSMB6/PSME3/PSMC2/HLA-A/TAP1/TAPBP/CALR/MFSD6/PSME2/PSMA8/PSMB7/PSMD14/NCF4/HLA-B/HLA-F/VAMP8/PSMA6/HLA-C/CD36/B2M/PSMF1	43
GO:0072507	BP	GO:0072507	divalent inorganic cation homeostasis	214/6814	499/18862	0.000943061	0.0364971	0.0332551	CALCB/HTR2B/FIS1/SYPL2/ANK2/OXTR/TRPC1/DRD5/PLN/IL13/AKAP6/KCNA1/ATP1A2/CACNA2D1/PKD2/KL/SMDT1/CACNA1C/TACR1/NOS1/PTH1R/MT1M/ATP2B4/STOML2/LRP6/ITPR1/LETM1/CCR3/ABL2/SLC8A1/SLC30A10/S1PR3/JPH2/SNCA/NMB/MT1H/RYR2/OPRL1/SWAP70/CASQ2/JPH3/TMBIM6/FYN/ADCY5/RIC3/ATP13A2/GRINA/BAK1/SLC39A14/MT1G/ITPR2/CCRL2/CDK5/CXCL12/ITGAV/RYR3/NTSR1/SLC24A2/PTGER3/PTGER1/HTR2A/SRI/CALB1/SLC24A1/P2RX4/REG1A/MT1F/MCU/…	214
GO:0032411	BP	GO:0032411	positive regulation of transporter activity	57/6814	112/18862	0.000944973	0.0364971	0.0332551	ACTN2/FGF14/ADIPOQ/LRRC26/ANK2/ATP1B2/AKAP6/KCNA1/KMT2A/CACNA2D1/PKD2/RELN/KCNC2/WNK1/NLGN3/JPH2/TCAF1/RYR2/KCNIP2/SLC6A9/ATP1B3/CDK5/AKAP9/NTSR1/CHP1/DMD/ALG10B/WNK3/CALM3/PDZK1/PARK7/SHANK3/CRACR2A/LRRC55/STAC3/GSTO1/HTR3A/RGS9/SYNGR3/CASQ1/ADRB2/HSPA2/P2RY6/KCNE2/PLCG2/ANK3/KCTD7/TMSB4X/PON1/LRRC38/NIPSNAP2/DNM2/KIF5B/FXYD2/SLC9A1/GAL/CALM2	57
GO:0042176	BP	GO:0042176	regulation of protein catabolic process	168/6814	383/18862	0.000979156	0.0377034	0.0343543	PRICKLE1/PSMD3/RNF180/PLK1/CDC20/TRIM40/AZIN2/HSPBP1/ADGRB1/OAZ1/MAP1A/STUB1/GPX1/CST3/DESI1/RNF19B/ODC1/NOS2/SNCA/HECW2/CEBPA/SOCS5/PSMD2/PSMC3/SGTA/PSME1/PIN1/FAM83D/ATRAID/TMF1/RDX/GIPC1/TLK2/FYN/ELOB/ATP13A2/UFL1/PSMC4/SUMO1/MAGEF1/TIMP2/TRIM39/LRP2/USP5/ARAF/MAD2L2/NDUFA13/RBX1/MYCBP2/CBLB/TNFRSF1B/APC/HECW1/RILP/CHMP6/WAC/CLU/PSME3/RNF19A/DAB2/GSK3B/RNF41/TAF1/LRRK2/GRIN2A/PSMC2/RIC1/GPLD1/…	168
GO:0061383	BP	GO:0061383	trabecula morphogenesis	26/6814	43/18862	0.000985429	0.037831	0.0344705	TGFB2/RHOA/NRG1/HEG1/SOS1/TGFBR1/THBS3/HEY1/RBPJ/ADAMTS1/OVOL2/SFRP1/GREM1/CHD7/NOG/MED1/BMPR1A/S1PR1/COL1A1/HEY2/TEK/SBNO2/FBN2/RBP4/CHAD/MMP2	26
GO:0000280	BP	GO:0000280	nuclear division	189/6814	436/18862	0.000989927	0.0378899	0.0345242	CDCA8/CENPX/PLK1/ANAPC11/SYCP2/CDC20/RANBP1/ANAPC5/MYBL2/IK/PDXP/NCAPH2/TPR/PRKAR1A/PHIP/AURKAIP1/PHB2/RHOA/AURKB/RAN/AKAP8L/PSRC1/MARF1/CCNB2/ATRX/CCDC8/POGZ/CDT1/CLASP1/NAA10/GOLGA2/ATM/WRAP73/ZCWPW1/PKMYT1/HECW2/FBXW5/REEP4/SYCP2L/PIN1/XRCC3/IGF1/PSMD13/TOP2B/OBSL1/WNT4/CCNB1/KLHDC3/DRG1/RCC1/CCNE1/RACGAP1/UBE2C/UBE2S/KIF2C/NIPBL/PIBF1/RAD51/KIF4B/NDC1/MAD2L2/CHTF8/CDK5RAP2/HASPIN/APC/CENPC/CH…	189
GO:0071229	BP	GO:0071229	cellular response to acid chemical	38/6814	69/18862	0.000997443	0.0380401	0.0346611	SOCS1/RRAGD/LAMTOR5/LAMTOR4/PIK3CA/LAMTOR1/NTRK2/PKD2/SIX1/DNMT3A/PDGFC/SESN3/FYN/COL4A1/COL5A2/PDGFD/RRAGB/COL16A1/CEBPB/KLF2/SESN2/CPEB4/CPEB1/ATP7A/COL1A2/CPEB3/VEGFA/ASS1/HSF1/LAMTOR2/OPA1/COL1A1/AVPR1A/UBR2/TNF/CASTOR2/UBR1/MMP2	38
GO:0048588	BP	GO:0048588	developmental cell growth	103/6814	222/18862	0.000999803	0.0380401	0.0346611	CDKL5/MAP2/SLIT3/SEMA3G/BMPR2/NIN/SLIT2/MAP1B/CDH4/DCLK1/AKAP6/MACF1/SH3GL2/ITSN2/SEMA6D/PLXNA4/DBN1/NLGN3/FN1/ISLR2/RGS4/PIN1/IGF1/AKAP13/NRP2/NRP1/EPHA7/NGF/G6PD/CDK5/CXCL12/TIAM1/PI16/SYT3/DBNL/REG1A/TNR/GSK3B/KMT2D/POSTN/RIMS2/DISC1/SEMA3A/DVL1/RND2/ALCAM/AURKA/WASF1/SPART/STK11/CDKL3/PRKCZ/FGF13/SEMA3C/GOLGA4/ULK2/SEMA6C/DRAXIN/SEMA3D/CPNE1/SLC23A2/VEGFA/MEGF8/RUFY3/RTN4R/DDX39B/IQGAP1/TGFBR…	103
GO:0043281	BP	GO:0043281	regulation of cysteine-type endopeptidase activity involved in apoptotic process	96/6814	205/18862	0.00100332	0.0380606	0.0346798	BID/USP47/FIS1/RPS6KA1/PRR7/BCL2L12/CASP1/LAMTOR5/MTCH1/FADD/UACA/ARRB1/NGFR/GPX1/COL4A3/CARD8/RAG1/CFLAR/RPS3/SFRP2/SNCA/SOX2/PRDX3/NLRP1/ST18/EPHA7/CRYAB/NGF/BAK1/REST/SFN/CASP8AP2/CRADD/CASP10/HIP1/PDCD2/NDUFA13/DLC1/RNF34/TP63/PIH1D1/PAK2/CARD16/PYCARD/BAX/PDCD6/PARK7/SIRT1/TNFSF15/XDH/KLF4/DDX3X/DAP/VEGFA/THBS1/FAM162A/ROBO1/ALOX12/NLE1/GRAMD4/WDR35/MAPT/CTSH/HSF1/MUL1/MT3/FOXL2/ARRB2/YWHAE/…	96
GO:0002062	BP	GO:0002062	chondrocyte differentiation	53/6814	103/18862	0.00101199	0.0382759	0.0348759	BMPR2/TRPS1/SOX5/COMP/ZBTB16/PTH1R/COL11A1/GDF5/SFRP2/IFT80/ZNF219/COL2A1/TGFBR1/EFEMP1/SULF1/SHOX2/MEF2C/SLC39A14/OSR1/TRIP11/GLI3/FGF18/GDF6/RUNX1/RARB/GPLD1/HMGA2/MDK/BMPR1B/COL27A1/NKX3-2/SOX6/GREM1/LNPK/RUNX2/SNX19/TGFBR2/CHSY1/ACVRL1/BMPR1A/NFIB/PTPN11/MAF/CHST11/ANXA6/ADAMTS12/GLI2/BMP4/EIF2AK3/SIX2/MEF2D/SULF2/RUNX3	53
GO:0050772	BP	GO:0050772	positive regulation of axonogenesis	42/6814	78/18862	0.00102361	0.0386013	0.0351724	CDKL5/BMPR2/NIN/SLIT2/MAP1B/CDH4/MAP6/MACF1/TIAM2/NTRK2/RHOA/NGFR/METRN/PLXNA4/DBN1/FN1/ISLR2/NRP1/SHOX2/NGF/CXCL12/TIAM1/DBNL/DISC1/RND2/STK11/GOLGA4/NEFL/VEGFA/MEGF8/RUFY3/ROBO1/PLXNB3/MAPT/NTN1/PLXNC1/SKIL/PLXNB2/TWF2/MAP3K13/ROBO2/BDNF	42
GO:0043087	BP	GO:0043087	regulation of GTPase activity	209/6814	487/18862	0.00102931	0.0387022	0.0352644	RABGAP1/HTR2B/CDKL5/PGAM5/RANBP1/SLIT2/RAB3GAP1/TIAM2/NTRK2/MAP4K4/PBXIP1/RANBP3L/ARRB1/NTRK3/NF1/CHML/DYNLT1/STXBP5L/ARHGAP21/GNAO1/FAM13B/SBF2/EPHA3/RASA1/SOS1/PLXNA4/TSC1/CCL25/WNK1/ASAP1/ARHGAP40/BVES/RASA4/ARHGEF12/RAB11FIP2/RALGAPA1/MYO9A/RGS5/RICTOR/RGS4/PIN1/ARHGAP5/CCPG1/SLC27A4/NRP1/GPSM1/TBC1D22A/PREB/RDX/PREX2/GPS1/RGL3/NET1/WNT4/USP6/RANBP2/FERMT2/IQSEC1/RGS17/PRKG1/DOCK1/TBC1D7/SNX1…	209
GO:0031334	BP	GO:0031334	positive regulation of protein-containing complex assembly	116/6814	254/18862	0.00103255	0.03871	0.0352714	JMY/BID/ARPC1A/NIN/NAV3/MAP1B/LMOD1/CDC42EP3/CDC42EP5/ERCC5/NRG1/STUB1/PSRC1/CTNNA2/CDT1/CLASP1/ATM/CLIP1/ASAP1/WASHC2C/ARFIP2/RPS3/ABCA1/PFN1/TENM1/SNCA/PSMC3/ARF1/GTF2H4/RICTOR/TAL1/FERMT2/BAK1/DRG1/PSMC4/SUMO1/ABI2/AKAP9/ARL2/MAGEL2/CCL26/RBX1/CDK5RAP2/ICE1/ARPC4/TERF1/ARPC1B/FMN1/CLU/TPPP3/FER/PIH1D1/NUMA1/GSK3B/TOGARAM1/CORO1B/CCL11/PSMC2/PYCARD/BAX/RPA3/RHOC/CARMIL2/NPHS1/WASF1/PARK7/FNIP2/…	116
GO:0051090	BP	GO:0051090	regulation of DNA-binding transcription factor activity	192/6814	444/18862	0.00104464	0.0390487	0.0355801	JMY/TRIM52/CYP1B1/TRIM40/FZD4/LAMTOR5/DDR2/AR/PKD2/ARRB1/PHB2/HEYL/TP53BP1/SFRP4/PTGIS/LRP6/GLIS2/TRIM6/CARD8/TRAF5/RELN/UBA52/PRDX2/HAND2/CFLAR/RPS3/PRKD1/RWDD3/PRDX3/CARF/TNFSF4/CAMK1D/CIB1/ZNF431/TERF2IP/PROX1/IRAK1/UFL1/SUMO1/MAPK3/SMARCB1/PPIA/EZH2/LRRFIP1/MYOCD/ARHGEF2/TFDP1/MAD2L2/SAV1/KDM5A/CHP1/SRI/ID1/TRAIP/TAF3/PLA2G10/PEX14/CLU/TRIM34/IL1RAP/FER/CX3CL1/RNF41/TAF1/LPAR5/RPS6KA4/CARD16/…	192
GO:0015908	BP	GO:0015908	fatty acid transport	73/6814	150/18862	0.00105546	0.0393383	0.035844	FABP4/FIS1/SNAP25/RAB3GAP1/ATP1A2/NTRK2/MFSD2A/PLA2G2A/NMB/SLC27A1/SLC25A20/PLA2G5/SLC27A4/GIPC1/RPS6KB1/ACSL3/SLC17A8/PLA2G2F/ITGB1/NTSR1/P2RX4/PLA2G10/PPFIA2/GOT2/THRSP/AKT2/GLS/SLC25A17/THBS1/SLC38A2/BDKRB2/ABCD3/KCNJ10/SLC25A12/HRH3/PRKAG2/SLC27A5/NMUR2/FABP3/SLC2A1/GRM1/EDN1/SLC1A3/SYT1/PPFIA4/TNFSF11/PLA2G4A/SLC17A7/SLC27A6/VAMP2/FABP5/AKT1/AVPR1A/MID1IP1/GJA1/GRM7/PPFIA1/SLC1A1/SLC5A8/PLA2…	73
GO:0003177	BP	GO:0003177	pulmonary valve development	15/6814	21/18862	0.00106852	0.0396474	0.0361256	TGFB2/BMPR2/SLIT2/HEYL/TNFRSF1A/GJA5/HEY1/TNFRSF1B/RBPJ/NOTCH2/ROBO1/STRA6/HEY2/BMP4/ROBO2	15
GO:0030832	BP	GO:0030832	regulation of actin filament length	88/6814	186/18862	0.00107617	0.0396474	0.0361256	ADD2/JMY/ACTN2/ARPC1A/SLIT2/SVIL/PAK3/PDXP/PLEKHH2/LMOD1/CDC42EP3/CDC42EP5/PIK3CA/CTNNA2/RASA1/SPTBN4/WASHC2C/DBN1/ARHGAP40/ARFIP2/PFN1/TENM1/ARF1/TMOD2/RICTOR/SWAP70/RDX/ABI2/CXCL12/ARHGAP18/MAGEL2/CCL26/ELN/ARPC4/DBNL/SPTBN5/ARPC1B/FMN1/CAPZB/FER/SPTA1/WDR1/CORO1B/CCL11/PYCARD/CARMIL2/NPHS1/SPTB/WASF1/SH3BP1/HAX1/CFL2/CSF3/CAPZA2/DLG1/CAPZA1/CDC42EP4/ACTR2/VILL/FCHSD2/SSH1/CAPG/SSH2/LATS1/ARPC5…	88
GO:0006284	BP	GO:0006284	base-excision repair	24/6814	39/18862	0.00107926	0.0396474	0.0361256	USP47/FAM168A/RPS3/MPG/PCNA/POLD1/APEX2/ERCC6/RPA3/HMGA2/NTHL1/MUTYH/POLB/MBD4/OGG1/XPA/SMUG1/NEIL3/UNG/FEN1/APEX1/POLL/LIG1/HMGB1	24
GO:0071470	BP	GO:0071470	cellular response to osmotic stress	24/6814	39/18862	0.00107926	0.0396474	0.0361256	TSPO/MYLK/PKD2/LETM1/ZFP36L1/EFHD1/SCN2A/ARHGEF2/XRCC6/WNK3/SLC12A6/DDX3X/BDKRB2/LRRC8C/SLC2A1/SERPINB6/AQP5/RELB/BAD/CAPN3/TRPV4/OXSR1/CAB39/RCSD1	24
GO:1901381	BP	GO:1901381	positive regulation of potassium ion transmembrane transport	24/6814	39/18862	0.00107926	0.0396474	0.0361256	ACTN2/LRRC26/ANK2/ATP1B2/AKAP6/KCNA1/KCNC2/WNK1/KCNIP2/KCNMB1/ATP1B3/AKAP9/EDN3/ALG10B/WNK3/LRRC55/FLNA/LRRC38/KCNQ1/DNM2/KCNE1/FXYD2/ANO6/GAL	24
GO:0023061	BP	GO:0023061	signal release	204/6814	475/18862	0.00112324	0.0411448	0.03749	LEP/KCNB1/SLC25A5/CHGA/ADIPOQ/SNAP25/RAB3GAP1/OXTR/FZD4/GCG/HADH/INHBB/CACNA1C/NLGN1/STXBP5L/ITPR1/NADK/SYT15/HSPA8/KCNC2/TACR2/PIM3/GRIK5/ERC2/IL11/ILDR2/ABCA1/C1QTNF3/GRM4/JAGN1/INHBA/SOX11/NOS2/SNCA/NMB/RAB11FIP2/RFX3/HMGN3/SOX4/TMF1/PHPT1/ARL2BP/ZBED6/MEF2C/GIPC1/ADCY5/ITPR2/CHRNB4/REST/INHA/CHRNA3/CDK5/CXCL12/ARL2/PREPL/CDK16/TIAM1/HTR2A/KDM5B/SRI/SYT3/PCLO/BACE1/P2RX4/PFKL/PLA2G10/PPFIA2/MC…	204
GO:0050954	BP	GO:0050954	sensory perception of mechanical stimulus	80/6814	167/18862	0.00112994	0.0412719	0.0376058	EYA1/FZD4/BIRC5/KCNA1/PIEZO2/TIMM8B/SLC9A3R1/GPX1/TIMM13/COL4A3/TIMM10/TECTA/SIX1/COL11A1/SPTBN4/PHF24/TUB/CCDC50/MYO15A/COL2A1/GABRB2/FYN/EPYC/CXCL12/GRAP/LOXHD1/SLC17A8/LRP2/NIPBL/HTR2A/BACE1/SOD1/P2RX4/OTOG/TMEM120A/WDR1/ZNF354A/PKHD1L1/TPRN/MYO1A/SRRM4/MYO3A/LRIG1/FBXO11/CHD7/RIPOR2/PPIP5K2/NDUFB9/SOBP/TH/GJB6/SERPINB6/CDH23/ESPN/STRC/EYA4/COL11A2/COL1A1/ATP2B2/SLC52A3/SLC26A4/SLC26A5/HPN/MKK…	80
GO:2000116	BP	GO:2000116	regulation of cysteine-type endopeptidase activity	106/6814	230/18862	0.00113346	0.0412823	0.0376153	BID/USP47/FIS1/RPS6KA1/PRR7/BCL2L12/CASP1/LAMTOR5/MTCH1/FADD/UACA/ARRB1/NGFR/GPX1/COL4A3/CARD8/RAG1/CFLAR/RPS3/SFRP2/SNCA/SOX2/PRDX3/NLRP1/ST18/PSMB9/EPHA7/CRYAB/NGF/FYN/BAK1/REST/SFN/CASP8AP2/CRADD/CASP10/HIP1/PDCD2/NDUFA13/DLC1/RNF34/TP63/PIH1D1/PAK2/GRIN2A/CARD16/PYCARD/BAX/PDCD6/PARK7/SIRT1/TNFSF15/XDH/KLF4/DDX3X/TBC1D10A/DAP/VEGFA/THBS1/FAM162A/ROBO1/ALOX12/NLE1/GRAMD4/WDR35/MAPT/CTSH/PCID2/…	106
GO:0030199	BP	GO:0030199	collagen fibril organization	31/6814	54/18862	0.00114349	0.0414017	0.0377241	TGFB2/CYP1B1/COL14A1/TNXB/COMP/DDR2/FOXC2/NF1/COL11A1/SFRP2/COL2A1/TGFBR1/AEBP1/COL5A2/COL5A1/DPT/COL3A1/ADAMTS3/LUM/ATP7A/COL12A1/COL1A2/LOXL4/COL13A1/GREM1/COLGALT1/COL11A2/COL1A1/PXDN/LOX/EMILIN1	31
GO:0009416	BP	GO:0009416	response to light stimulus	142/6814	319/18862	0.00114403	0.0414017	0.0377241	USP47/PPP1CA/ATP1A2/NR2F6/AURKB/ERCC5/RUVBL2/GPX1/NF1/GUCY2D/BCL3/RBM4/SDF4/KCNC2/RAG1/PDE1B/ATP8A2/COPS9/MEIS2/DHX36/CCDC66/PCNA/EYS/ABCA4/BAK1/POLD1/B4GALT2/REEP6/CDK5/GNA11/POLK/CERS1/COPS3/SLC24A1/TMEM161A/MC1R/ERCC6/CNGB1/TAF1/GNAQ/GRIN2A/NPHP1/AGRP/CARD16/BAX/CRY2/REV1/GNB1/ELOVL4/AKT2/RPL26/PER1/MAPK13/LRRN4/STK11/XPC/SIRT1/SYNGAP1/CREB1/FECH/TANC1/MMP3/CCND1/PITPNM1/TP53INP1/PPP1R1B/MECP2…	142
GO:0015849	BP	GO:0015849	organic acid transport	144/6814	324/18862	0.00114645	0.0414017	0.0377241	FABP4/SLC6A19/LEP/FIS1/SNAP25/RAB3GAP1/SLC25A1/ATP1A2/NTRK2/MFSD2A/PLA2G2A/SLC9A3R1/TSPO2/SLC25A11/SLC16A8/SLC23A1/NMB/SLC27A1/SLC6A1/SLC25A20/SLC25A48/PLA2G5/RGS4/SLC6A9/SLC27A4/NCOA1/SLC51B/GIPC1/SLC25A10/SLC6A17/RPS6KB1/ACSL3/SLC17A8/LRP2/PLA2G2F/ITGB1/SLC6A6/NTSR1/P2RX4/PLA2G10/PPFIA2/GOT2/ABCG2/SLC38A4/THRSP/SFXN2/SLC13A2/AKT2/GLS/SLC5A12/SLC38A1/SLC46A1/SLC32A1/SV2A/SLC38A5/EMB/SLC23A2/SLC3…	144
GO:0034284	BP	GO:0034284	response to monosaccharide	92/6814	196/18862	0.00115132	0.0414606	0.0377777	LEP/KCNB1/TXN2/ADIPOQ/GSTP1/GCG/PIK3CA/ENDOG/COL4A3/NADK/SLC8A1/PIM3/GRIK5/EIF2B3/ILDR2/KHK/JAGN1/ZBTB20/RAB11FIP2/HMGN3/SOX4/PHPT1/ZBED6/ADCY5/SLC39A14/RPS6KB1/SMARCB1/CDK16/TIAM1/SRI/NME1/TXNIP/PFKL/NDUFA9/CCDC186/PIH1D1/EIF2B1/GPLD1/UCN3/SESN2/DYNLL1/SERPINF1/KLF7/TRA2B/ANGPT2/PCK2/AACS/STXBP4/SELENOT/THBS1/GPAM/TGFBR2/WDR35/NR0B2/CYP7A1/GJD3/TH/LIN28A/GJB6/ERN1/RAB11B/SPARC/OPA1/BAD/ADCY8/VAM…	92
GO:0007585	BP	GO:0007585	respiratory gaseous exchange by respiratory system	36/6814	65/18862	0.00116905	0.0419806	0.0382515	CCBE1/ATP1A2/NLGN1/NLGN3/COX5B/NTSR1/ELN/TSHZ3/ADH5/SFTPB/EDNRA/COX15/GLS/FLT4/APLN/SFTPA1/MAN1A2/NLGN2/NDUFA12/SFTPC/TRAF4/TAS2R4/MECP2/SLC5A3/SFTPD/EDN1/CHST11/ZFAND5/NEK10/PHOX2B/ECEL1/TLX3/NDST1/MAFB/UCP3/AP3B1	36
GO:0032878	BP	GO:0032878	regulation of establishment or maintenance of cell polarity	17/6814	25/18862	0.0011887	0.0425669	0.0387858	RICTOR/WDPCP/RNF41/KRIT1/ROCK2/ROCK1/DOCK8/LLGL2/RUFY3/RIPOR2/LLGL1/RAP1B/BCAS3/CDH5/KANK1/TEK/FLOT2	17
GO:0007422	BP	GO:0007422	peripheral nervous system development	40/6814	74/18862	0.00120976	0.0430846	0.0392575	CNTNAP1/ADGRB1/NTRK2/NF1/PLXNA4/HAND2/NGF/NEFH/ETV1/EGR2/CDK5/PRX/DICER1/SOD1/RUNX1/AKT2/SERPINI1/HOXD9/NAB1/SCN8A/MYOC/SLC5A3/HOXD10/POU3F1/ERBB2/NFASC/NTF4/LAMB2/ONECUT2/PMP22/AKT1/ADAM22/SH3TC2/UGT8/POU3F2/CLDN1/CDK1/BDNF/RUNX3/ARHGEF10	40
GO:0034405	BP	GO:0034405	response to fluid shear stress	20/6814	31/18862	0.00121017	0.0430846	0.0392575	CA2/PKD2/TGFB3/ABCA1/SOCS5/MEF2C/HAS2/ETS1/P2RX4/KLF2/PDGFRB/HDAC3/KLF4/ASS1/CSF2/AKT1/GJA1/SRC/MAP2K5/PKD1	20
GO:0003401	BP	GO:0003401	axis elongation	18/6814	27/18862	0.00121327	0.0430846	0.0392575	FGF1/SIX4/LRP6/SIX1/SFRP2/TRIM28/MAGI2/YAP1/SPRY1/SFRP1/PTK7/NKD1/TNC/MED1/FGF10/ESR1/BMP4/WNT11	18
GO:0010880	BP	GO:0010880	regulation of release of sequestered calcium ion into cytosol by sarcoplasmic reticulum	19/6814	29/18862	0.00121925	0.043177	0.0393417	ANK2/PLN/AKAP6/ATP1A2/CACNA1C/SLC8A1/RYR2/CASQ2/SRI/DMD/CALM3/DHRS7C/HRC/CHD7/GSTO1/CASQ1/CLIC2/FKBP1B/CALM2	19
GO:0043113	BP	GO:0043113	receptor clustering	30/6814	52/18862	0.00122508	0.0432635	0.0394205	RER1/DLG2/NLGN1/GRIK5/GLRB/CDH2/SSNA1/DNAJA3/MAGI2/CDK5/SAV1/MADCAM1/DLG4/DVL1/SYNGAP1/SHANK3/DLG1/LRP4/SYNJ2BP/SSH1/PICK1/LRRC7/CD81/FLNA/THY1/PTN/NRXN1/LHFPL4/PIGR/MESD	30
GO:0034470	BP	GO:0034470	ncRNA processing	174/6814	400/18862	0.0012713	0.0446539	0.0406874	KTI12/RPS21/TOE1/PUSL1/ALKBH8/ERI3/CTU1/CPSF4/MPHOSPH10/RPUSD1/TRMT10B/ADAT3/POP7/LAGE3/NOP10/SUV39H1/RTCB/RPS9/WDR18/ELP6/TBL3/RPUSD3/EXOSC4/RPS24/EIF4A3/RPS16/MTFMT/HSD17B10/FBL/NOC4L/EIF6/RPS15/INTS11/POP4/LARP7/DUS3L/SNU13/TARBP2/FARS2/INTS5/NOL8/EMG1/RPS28/RPP25L/RRP9/POLR3K/EXOSC5/NOL9/RPS8/OSGEP/MRM3/NOP58/SSB/RPUSD2/POP5/MDN1/UTP4/MRTO4/INTS10/TSR3/RPL27/TSEN34/DICER1/IMP4/RPS2/DUS2/WDR4/…	174
GO:0014033	BP	GO:0014033	neural crest cell differentiation	47/6814	90/18862	0.00127143	0.0446539	0.0406874	HTR2B/SEMA3G/PEF1/NRG1/FOXC2/LRP6/SEMA6D/HAND2/SOX11/NRTN/FN1/CDH2/NRP2/NRP1/MEF2C/MAPK3/RET/EDNRA/EDN3/SEMA3A/OVOL2/PDCD6/SEMA3C/SFRP1/GSC/TWIST1/SEMA6C/FAM172A/SEMA3D/ACVR1/BMPR1A/SEMA5B/SEMA3E/SEMA4C/EDN1/EFNB1/ANXA6/PHOX2B/ERBB4/TAPT1/BMP4/LAMA5/KITLG/SEMA3F/TCOF1/CYP26C1/FBXL17	47
GO:0061572	BP	GO:0061572	actin filament bundle organization	76/6814	158/18862	0.00128157	0.0448865	0.0408993	ADD2/CORO2B/SYNPO2/PDXP/DPYSL3/PDLIM1/CGNL1/CALD1/ARRB1/RHOA/SORBS1/CLASP1/ALMS1/TSC1/CCDC88A/TGFB3/PFN1/NOX4/TGFBR1/NRP1/SWAP70/RDX/WNT4/FERMT2/SHANK1/ELN/FAM107A/DLC1/ID1/RHOD/PAK2/CX3CL1/CORO1B/RHOC/ACTG1/ROCK2/SFRP1/ROCK1/SHANK3/LIMCH1/PLS3/AIF1L/S100A10/EPHA1/MYOC/PIK3R1/PHLDB2/NF2/ARHGEF15/S1PR1/ZYX/ESPN/TJP1/EZR/CLASP2/BAIAP2L2/ABL1/PPP1R9A/FLNA/ARAP1/ACTN1/EVL/MKKS/PPFIA1/PRKN/ARHGAP28/CD…	76
GO:0022029	BP	GO:0022029	telencephalon cell migration	29/6814	50/18862	0.0013105	0.0455681	0.0415204	SLIT2/SRGAP2C/RELN/DIXDC1/MBOAT7/LAMB1/CDK5/CXCL12/GLI3/SYNE2/ARL13B/TNR/NRG3/LRRK2/DISC1/SRGAP2/FGF13/FEZF2/ROBO1/FOXB1/FOXG1/PEX13/ZMIZ1/POU3F2/P2RY12/SUN2/POU3F3/CDK5R2/CCDC141	29
GO:1902001	BP	GO:1902001	fatty acid transmembrane transport	29/6814	50/18862	0.0013105	0.0455681	0.0415204	ATP1A2/SLC27A1/SLC25A20/SLC17A8/ITGB1/NTSR1/THRSP/AKT2/THBS1/ABCD3/KCNJ10/SLC25A12/PRKAG2/SLC27A5/SLC2A1/GRM1/SLC1A3/SLC17A7/AKT1/MID1IP1/SLC1A1/PRKAB2/CPT2/ACSL1/PRKAA2/ABCD2/SLC25A13/CD36/ACACB	29
GO:0043242	BP	GO:0043242	negative regulation of protein-containing complex disassembly	43/6814	81/18862	0.00131172	0.0455681	0.0415204	ADD2/TTBK2/SVIL/PLEKHH2/NAV3/MAP1B/CAMSAP2/LMOD1/PIK3CA/HDGFL3/CLASP1/TAOK1/STMN2/SPTBN4/WASHC2C/TMOD2/SWAP70/RDX/CIB1/ARHGEF2/APC/CAMSAP1/SPTBN5/CAPZB/SPTA1/CARMIL2/SPTB/ATXN7/FGF13/TMEM39B/KATNB1/SCAF8/CAPZA2/CAPZA1/VILL/CAPG/CLASP2/SPTAN1/MID1IP1/TNF/TWF2/TMOD1/CAMSAP3	43
GO:0006836	BP	GO:0006836	neurotransmitter transport	97/6814	209/18862	0.00135879	0.0470752	0.0428936	SNAP25/RAB3GAP1/ATP1A2/NOS1/NLGN1/STXBP5L/HSPA8/TACR2/GRIK5/ERC2/GRM4/SNCA/SLC6A1/SLC6A16/SLC6A9/SV2C/MEF2C/GIPC1/SLC6A8/SLC6A17/SV2B/CHRNB4/CHRNA3/CDK5/PREPL/SLC17A8/ITGB1/SLC6A6/HTR2A/PCLO/BACE1/PPFIA2/GSK3B/LRRK2/RIMS2/DVL1/CALM3/PARK7/SLC38A1/TRIM9/RAB5A/SLC32A1/SLC30A1/SV2A/PDZD11/SYT11/SLC6A2/GLUL/RIMS3/SYT6/GPM6B/CNR1/KCNJ10/DOC2A/HRH3/SNAP47/RAP1B/TH/SLC5A7/STX19/RIMS4/SLC1A3/SYT2/SYT1/SY…	97
GO:0003170	BP	GO:0003170	heart valve development	34/6814	61/18862	0.00136737	0.0472444	0.0430477	TGFB2/SLIT3/BMPR2/SLIT2/HEYL/ZFPM1/MATR3/ADAMTS9/SOX4/TNFRSF1A/SHOX2/MEF2C/GJA5/PDE2A/ELN/HEY1/TNFRSF1B/RBPJ/NOTCH2/HECTD1/ROCK2/ROCK1/TWIST1/ROBO1/TGFBR2/STRA6/ACVR1/BMPR1A/HEY2/EMILIN1/BMP4/ZBTB14/TIE1/ROBO2	34
GO:0033044	BP	GO:0033044	regulation of chromosome organization	123/6814	273/18862	0.00138358	0.0476757	0.0434408	TET1/PLK1/ANAPC11/CDC20/ANAPC5/IK/TPR/GCG/KMT2A/ARRB1/AURKB/RUVBL2/AKAP8L/NOS1/KMT2E/ATRX/CDT1/NAA10/WDR61/ATM/PHF2/ATF7IP/PRKD1/NABP2/HECW2/SENP6/CTR9/CCT2/DHX36/SMG1/CENPV/XRCC3/MCM2/RNF20/PHF1/YLPM1/TRIM28/TERF2IP/CCNB1/TAL1/MORC2/MPHOSPH8/MAPK3/SMARCB1/RIF1/UBE2C/NIPBL/MAD2L2/TCP1/CDK5RAP2/APC/TERF1/SSBP1/NAP1L2/PIH1D1/NUMA1/LRRK2/JARID2/RPS6KA4/CDCA5/BCL6/CCT7/HNRNPU/TRIP13/PIF1/SETDB1/LIG4/…	123
GO:0071347	BP	GO:0071347	cellular response to interleukin-1	85/6814	180/18862	0.00138894	0.0477096	0.0434716	PSMB2/PSMD3/PSMD8/PSMB3/AKAP12/PSMA7/PSMA5/PSMB1/PSMB8/PSMB10/PTGIS/CCL25/ANKRD1/UBA52/PSMB4/RORA/PSMD2/PSMC3/PSME1/TNIP2/PSMB5/ST18/PSMD13/PSMB9/HAS2/IRAK1/PSMC4/MAPK3/IL1R1/PSMB6/CCL26/IL1RL2/RBX1/CEBPB/IL1RAP/PSME3/CX3CL1/CUL1/RPS6KA4/CCL11/PSMC2/MYD88/PYCARD/KLF2/MAPK13/FBXW11/SFRP1/OTUD4/TRAF6/UBE2V1/ZC3H12A/HYAL2/TANK/CCL22/PSME2/VRK2/PLCB1/FGB/EDN1/PSMA8/CCL16/RC3H1/TAB3/PSMB7/PSMD14/ADAMT…	85
GO:0021543	BP	GO:0021543	pallium development	75/6814	156/18862	0.00139781	0.0477096	0.0434716	SLIT2/CDON/KCNA1/NTRK2/MFSD2A/UQCRQ/NF1/ATP2B4/LRP6/SRGAP2C/TSC1/RELN/EIF2B3/CDH2/DIXDC1/MBOAT7/NCOA1/FAT4/PROX1/LAMB1/CDK5/EZH2/EMX2/GLI3/SYNE2/NME1/HSD3B2/CEP120/GSK3B/BAX/COL3A1/DISC1/SRGAP2/FGF13/WDR62/TRA2B/SLC32A1/TMEM14B/FEZF2/NEFL/CCDC85C/SLC38A2/ROBO1/TBR1/HDAC1/NF2/KDM1A/TACC2/LEF1/TH/SLC2A1/TACC3/FOXG1/PLCB1/PEX13/BAD/TMEM108/FLNA/PAX5/ZMIZ1/MKKS/CDK6/PTEN/POU3F2/GART/EZH1/P2RY12/FEZ1/…	75
GO:0045778	BP	GO:0045778	positive regulation of ossification	28/6814	48/18862	0.00139949	0.0477096	0.0434716	TGFB2/BMPR2/ZBTB16/KL/SLC8A1/TGFB3/SOX11/ATRAID/MEF2C/WNT4/OSR1/NIPBL/ACVR2B/P2RX7/BMPR1B/GPM6B/ACVR1/BMPR1A/ADRB2/PTPN11/ATP2B1/FBN2/PTN/BMP4/TMEM119/LTF/ANO6/ACVR2A	28
GO:0070839	BP	GO:0070839	metal ion export	28/6814	48/18862	0.00139949	0.0477096	0.0434716	ATP1B2/ATP1A2/KCNE4/ATP2B4/LETM1/KCNT2/SLC8A1/KCNIP2/ATP1B3/FXYD1/ATP1A3/ATP7A/ATP2B3/KCNA5/DLG1/RGS9/YWHAE/KCNE2/ATP2B1/KCNE1B/SLC8A3/KCNQ1/SLC40A1/KCNE1/SLC4A4/FXYD2/ANO6/SLC9A1	28
GO:0007178	BP	GO:0007178	transmembrane receptor protein serine/threonine kinase signaling pathway	157/6814	358/18862	0.00141928	0.0482554	0.043969	PEG10/WWTR1/CILP/DLX5/TGFB2/CHRDL1/BMPR2/COMP/INHBB/CRIM1/RHOA/ASPN/SFRP4/LTBP1/NREP/SPRED3/STUB1/PPM1L/FBXL15/GDF7/GDF5/PARD6A/UBA52/CBL/TGFB3/SFRP2/INHBA/FBN1/SOX11/ZFYVE16/LTBP2/RBM14/PIN1/TGFBR1/SULF1/GIPC1/FERMT2/RNF165/RBPMS2/ETV2/MAGI2/LATS2/INHA/MAPK3/CIDEA/MYOCD/LRP2/SNX25/ID1/GDF6/NLK/RBPJ/DAB2/NUMA1/BMPER/NBL1/ACVR2B/GREM2/FSTL1/COL3A1/SPRY1/OVOL2/NOTCH2/DACT2/SPART/STK11/PRKCZ/SIRT1/B…	157
GO:0042310	BP	GO:0042310	vasoconstriction	42/6814	79/18862	0.00142928	0.0483211	0.0440288	LEP/HTR2B/BMPR2/OXTR/COMP/DRD5/ATP1A2/SCNN1B/SLC8A1/ACTA2/PIK3C2A/GJA5/DOCK4/HTR2A/KCNMB2/EDNRA/AGTR1/EDN3/KEL/APLN/KCNA5/BDKRB2/AGT/ZDHHC21/FGB/EDN1/CHRM3/ADRA1B/ATP2B1/ADRA1A/AVPR2/EDN2/AKT1/AVPR1A/GJA1/P2RX1/CAV1/MKKS/SNTA1/ADRA2B/HRH2/F2R	42
GO:0038061	BP	GO:0038061	NIK/NF-kappaB signaling	87/6814	185/18862	0.00143664	0.0483211	0.0440288	PSMB2/PSMD3/PSMD8/PSMB3/PSMA7/PSMA5/TRIM40/NFAT5/PSMB1/PSMB8/PPP4C/UACA/PSMB10/PHB2/RHOA/BCL3/RPS3/C1QTNF3/PSMB4/PSMD2/PSMC3/PSME1/RC3H2/PSMB5/TRIM44/PSMD13/PSMB9/TERF2IP/IRAK1/PSMC4/PSMB6/DICER1/PSME3/PPM1B/CUL1/AGO3/PSMC2/REL/FBXW11/TLR4/HDAC7/TNFSF15/SASH1/DDX3X/CALR/TRAF6/LIMS1/CPNE1/TLR6/TRAF4/GREM1/CYLD/ILK/RASSF2/ZC3H12A/PSME2/PHB/EDARADD/EP300/RELB/EDN1/PSMA8/RC3H1/RBCK1/PSMB7/PSMD14/CARD…	87
GO:0097711	BP	GO:0097711	ciliary basal body-plasma membrane docking	49/6814	95/18862	0.00143958	0.0483211	0.0440288	TTBK2/PLK1/CNTRL/CEP162/CC2D2A/CEP290/B9D1/CLASP1/ALMS1/CEP63/TUBB4B/DCTN3/B9D2/NINL/SSNA1/SDCCAG8/AKAP9/OFD1/DYNC1I2/CDK5RAP2/TUBA4A/PPP2R1A/NPHP1/CCP110/DCTN2/MARK4/C2CD3/DYNLL1/TUBG1/CEP164/CEP97/CKAP5/CEP135/SCLT1/CENPJ/YWHAE/TUBB/HAUS3/DYNC1H1/RPGRIP1L/CEP76/HAUS6/NEDD1/TMEM216/CDK1/ODF2/PCM1/AHI1/HAUS4	49
GO:0009612	BP	GO:0009612	response to mechanical stimulus	94/6814	202/18862	0.00144033	0.0483211	0.0440288	SMPD2/MAP1B/CASP1/IL13/FADD/KCNA1/ATP1A2/PIK3CA/ENDOG/PKD2/PIEZO2/COL11A1/GDF5/SLC8A1/TMEM150C/ANKRD1/PHF24/ATP8A2/RYR2/CDH2/MEIS2/TNFRSF1A/CASP5/FYN/CCNB1/BAK1/RPS6KB1/CASP8AP2/MAPK3/CRADD/CXCL12/MAP3K2/PDE2A/HTR2A/BACE1/TXNIP/ETS1/TMEM120A/ACTA1/MYD88/POSTN/COL3A1/PTCH1/DMD/BDKRB1/PKD1L3/TLR4/XPC/MDK/SHANK3/ANGPT2/TLR5/IRF1/THBS1/RIPOR2/KCNA5/MMP14/SLC38A2/TNC/ANKRD23/TGFBR2/STRA6/KCNK2/SLC2A1/…	94
GO:0043583	BP	GO:0043583	ear development	94/6814	202/18862	0.00144033	0.0483211	0.0440288	DLX5/TGFB2/EYA1/ALDH1A3/CEP290/SLC9A3R1/SIX4/SIX1/COL11A1/TGFB3/ATP8A2/SOX2/CEBPA/COL2A1/MCM2/GABRB2/FAT4/HPCA/PROX1/OSR1/MAPK3/WDPCP/SLC17A8/TRIP11/NIPBL/GLI3/LRP10/CALB1/PLPPR4/SOD1/MCOLN3/RBPJ/BMPER/NAGLU/TPRN/DVL1/PDGFRB/CCNA2/FREM2/TSHZ1/GSC/TWIST1/MYO3A/NKX3-2/LRIG1/PTK7/CTHRC1/LHX3/HES5/PRRX1/CHD7/RIPOR2/NOG/LRIG3/KCNK3/STRA6/KCNK2/SOBP/CCM2/GJB6/NTN1/FOXG1/CDH23/SPARC/OPA1/EDN1/STRC/PTPN1…	94
GO:0008033	BP	GO:0008033	tRNA processing	64/6814	130/18862	0.00144389	0.0483211	0.0440288	KTI12/PUSL1/ALKBH8/CTU1/CPSF4/TRMT10B/ADAT3/POP7/LAGE3/RTCB/ELP6/MTFMT/HSD17B10/POP4/DUS3L/FARS2/RPP25L/POLR3K/OSGEP/SSB/POP5/TSEN34/DUS2/WDR4/NSUN6/CTU2/URM1/FTSJ1/PUS1/DTWD1/TRMU/TYW5/TSEN54/QTRT2/METTL1/CLP1/THUMPD2/RPUSD4/METTL8/DUS1L/TP53RK/TRMT61A/ELP5/QTRT1/ELAC2/THUMPD1/TRMT1L/METTL2A/RPP25/TRPT1/PTCD1/CDKAL1/TYW1/OSGEPL1/TRNT1/MOCS3/ELP3/CSTF2/TRMT13/ANKRD16/CPSF1/TRMT10A/CDK5RAP1/TYW1B	64
GO:0060401	BP	GO:0060401	cytosolic calcium ion transport	82/6814	173/18862	0.00145839	0.0486791	0.044355	HTR2B/ANK2/TRPC1/PLN/IL13/AKAP6/ATP1A2/CACNA2D1/PKD2/SMDT1/CACNA1C/NOS1/ATP2B4/ITPR1/LETM1/SLC8A1/JPH2/SNCA/RYR2/CASQ2/JPH3/TMBIM6/FYN/BAK1/ITPR2/RYR3/NTSR1/SLC24A2/HTR2A/SRI/SLC24A1/P2RX4/MCU/MCOLN3/CX3CL1/GRIN2A/BAX/DMD/CALM3/BDKRB1/FAM155A/P2RX7/DHRS7C/ATP2B3/HRC/CHD7/PRNP/GSTO1/RGS9/RYR1/CASQ1/MICU3/P2RX3/YWHAE/OPA1/P2RY6/ATP2B1/ADRA1A/PLCG2/CLIC2/CAPN3/ABL1/MCOLN1/MCUR1/CAV1/THY1/TRPV4/FGF2/…	82
GO:0006940	BP	GO:0006940	regulation of smooth muscle contraction	33/6814	59/18862	0.00147745	0.0491868	0.0448176	OXTR/ATP1A2/TACR1/TACR2/CHRM2/PRKG1/CHRNA3/MYOCD/DOCK4/SOD1/CNN1/CALCRL/KCNMA1/ADA/NPY2R/ZDHHC21/KCNB2/NMUR2/ADRB2/EDN1/CHRM3/ATP2B1/CALCA/ADRA1A/EDN2/P2RX1/CAV1/NMU/SPX/ADRA2B/KIT/ORMDL3/F2R	33
GO:0009746	BP	GO:0009746	response to hexose	89/6814	190/18862	0.00148194	0.0492081	0.0448371	KCNB1/TXN2/ADIPOQ/GCG/PIK3CA/ENDOG/COL4A3/NADK/SLC8A1/PIM3/GRIK5/EIF2B3/ILDR2/KHK/JAGN1/ZBTB20/RAB11FIP2/HMGN3/SOX4/PHPT1/ZBED6/ADCY5/SLC39A14/RPS6KB1/SMARCB1/CDK16/TIAM1/SRI/NME1/TXNIP/PFKL/NDUFA9/CCDC186/PIH1D1/EIF2B1/GPLD1/UCN3/SESN2/DYNLL1/SERPINF1/KLF7/TRA2B/ANGPT2/PCK2/AACS/STXBP4/SELENOT/THBS1/GPAM/TGFBR2/WDR35/NR0B2/CYP7A1/GJD3/TH/LIN28A/GJB6/ERN1/RAB11B/OPA1/BAD/ADCY8/VAMP2/NR1H4/ATG7/BA…	89
GO:0043268	BP	GO:0043268	positive regulation of potassium ion transport	27/6814	46/18862	0.00149162	0.0492792	0.0449018	ACTN2/LRRC26/ANK2/ATP1B2/AKAP6/KCNA1/KCNC2/WNK1/KCNIP2/KCNMB1/ATP1B3/FHL1/AKAP9/EDN3/ALG10B/WNK3/LRRC55/DLG1/FLNA/LRRC38/KCNQ1/DNM2/KCNE1/KIF5B/FXYD2/ANO6/GAL	27
GO:0006878	BP	GO:0006878	cellular copper ion homeostasis	11/6814	14/18862	0.00149179	0.0492792	0.0449018	SCO2/ARF1/ATOX1/ATP7A/PRNP/APP/PRND/MT2A/CCDC22/COX19/SLC31A1	11
GO:0005743	CC	GO:0005743	mitochondrial inner membrane	254/7111	493/19520	3.20802e-12	5.21303e-09	4.48785e-09	MRPL37/ROMO1/SLC25A5/CYC1/COX5A/MRPS12/MRPS34/TRAP1/SLC25A3/NDUFS8/SCO2/MRPL55/NDUFAB1/MRPL11/MTCH1/SLC25A1/UQCRC1/ENDOG/MRPL49/AURKAIP1/PHB2/TIMM50/COX8A/SMDT1/UQCR10/TIMM8B/UQCRQ/DMAC2/MRPL43/TIMM13/ABCB8/ATAD3A/ACAD11/TIMM10/STOML2/SDHB/LETM1/SLC25A34/MRPL54/NDUFB7/NDUFB10/TIMM29/MRPL27/SLC25A11/MRPS7/COA3/NDUFAF3/MRPL28/RPS3/MRPL58/DHRS13/RCC1L/UQCC3/NDUFA3/FPGS/SLC27A1/MRPS26/NDUFS3/MRPL4/ND…	254
GO:0005759	CC	GO:0005759	mitochondrial matrix	239/7111	476/19520	3.56964e-10	2.90033e-07	2.49687e-07	MRPL37/C1QBP/ETHE1/SLC25A5/MDH2/ACSS3/MALSU1/TXN2/MCAT/MRPS12/DDX28/MRPS34/TRAP1/CLPP/NDUFS8/LRRC59/SCO2/MRPL55/NDUFAB1/MRPL11/SDHAF1/HADH/IDH2/DTYMK/MRPL49/MPST/ALKBH7/SMDT1/NAXE/GPX1/MRPL43/ATAD3A/MRPL54/ACADS/ECHS1/ECI1/DMGDH/RPUSD3/MRPL27/MMAB/GSR/IDH3G/ACOT11/MRPS7/NUDT1/MRPL28/RPS3/MRPL58/BCO2/MPG/LIPT2/GADD45GIP1/BCKDK/TUFM/FPGS/HSD17B10/MRPS26/NDUFS3/PRDX3/MRPL4/PARS2/MRPL20/PPA2/ACADL/PC…	239
GO:0098984	CC	GO:0098984	neuron to neuron synapse	179/7111	342/19520	1.0513e-09	5.69452e-07	4.90236e-07	ADD2/DLG2/ACTN2/BSN/CDKL5/LRRC4C/BMPR2/MPDZ/PAK3/PRR7/MAP1B/RGS7BP/LZTS1/DCLK1/ATP1B2/ADGRB1/NTRK2/SH3GL2/ARRB1/PHB2/CACNA1C/NGFR/NOS1/NLGN1/MPP2/ZDHHC15/ITPR1/SOS1/ANKS1B/TSC1/SLC8A1/GRIK5/DBN1/CLSTN2/NLGN3/RPS3/RPLP0/CAP2/GRIP1/CDH2/ARF1/SLC6A9/GAP43/EFNB3/EPHA7/CRYAB/KCND2/FYN/IQSEC1/NEFH/DGKI/CNKSR2/DGKZ/MAGI2/IQSEC3/CHRNA3/KCND1/CDK5/PALM/NLGN4X/TIAM1/RPL8/PJA2/SHANK1/NTSR1/FXR1/CALB1/PLPPR4…	179
GO:0044391	CC	GO:0044391	ribosomal subunit	108/7111	187/19520	2.12905e-09	8.64927e-07	7.44608e-07	MRPL37/MALSU1/RPS5/RPS21/MRPS12/MRPS34/MRPL55/NDUFAB1/MRPL11/MRPL49/RPLP1/MRPL43/MRPL54/RPSA/RPS9/UBA52/MRPL27/MRPS7/HBA1/MRPL28/RPS3/MRPL58/RPLP0/RPS24/RPS16/MRPS26/MRPL4/RPL28/RPL18/RPS15/MRPL20/RPL13/RPLP2/MRPS16/RPL39/RPS28/MRPS15/MRPL12/RPS8/DHX29/RPL18A/MRPL41/RPL39L/MRPL21/RPL8/RPL36/MRPL22/RPL27/MRPS2/RPS2/MRPL14/RPS29/MRPL57/RPL35/EIF2D/RPS11/MRPL16/RPL26/MRPL36/MRPS24/MRPL48/MRPL2/MRPL5…	108
GO:0098978	CC	GO:0098978	glutamatergic synapse	162/7111	308/19520	4.07429e-09	1.32414e-06	1.13994e-06	ACTN2/C1QBP/PURA/BSN/CDKL5/PPP1CA/LRRC4C/SNAP25/PAK3/PRR7/RGS7BP/FZD4/PRKAR1A/SPARCL1/KCNA1/NPTX1/SH3GL2/PHB2/RHOA/EIF4EBP1/ATP2B4/NLGN1/CDH8/HSPA8/GRIK5/ERC2/DBN1/CLSTN2/NLGN3/EIF4A3/GRIP1/ARF1/SLITRK4/PIN1/NRP2/CDH11/EFNB3/GIPC1/EPHA7/SLC6A17/KCND2/ACTB/FYN/HPCA/GPM6A/CNKSR2/DGKZ/CDK5/AKAP9/HIP1/NLGN4X/SCN2A/TIAM1/FXR1/ADAM23/HTR2A/CALB1/PLPPR4/PCLO/PPFIA2/IL1RAP/TNR/RNF19A/PAK2/NRG3/ABHD17A/LR…	162
GO:0032279	CC	GO:0032279	asymmetric synapse	164/7111	318/19520	1.99882e-08	5.41348e-06	4.66041e-06	ADD2/DLG2/ACTN2/BSN/CDKL5/LRRC4C/BMPR2/MPDZ/PAK3/PRR7/MAP1B/RGS7BP/LZTS1/DCLK1/ADGRB1/NTRK2/ARRB1/PHB2/CACNA1C/NGFR/NOS1/NLGN1/MPP2/ZDHHC15/ITPR1/SOS1/ANKS1B/TSC1/SLC8A1/GRIK5/DBN1/CLSTN2/NLGN3/RPS3/RPLP0/CAP2/GRIP1/CDH2/ARF1/SLC6A9/GAP43/EFNB3/EPHA7/CRYAB/KCND2/FYN/IQSEC1/NEFH/DGKI/CNKSR2/DGKZ/MAGI2/IQSEC3/CHRNA3/KCND1/CDK5/PALM/NLGN4X/TIAM1/RPL8/PJA2/SHANK1/FXR1/PLPPR4/MIB1/SPOCK1/DBNL/PCLO/P2R…	164
GO:0045121	CC	GO:0045121	membrane raft	165/7111	323/19520	4.22214e-08	8.10421e-06	6.97684e-06	CD177/SMPD2/CNTN1/ADD2/SLC25A5/BMPR2/PIKFYVE/PRKAR1A/LAMTOR5/FADD/AKAP6/LAMTOR4/ATP1A2/LAMTOR1/UNC5A/ABCB4/SORBS1/PTGIS/SLC9A3R1/PGK1/NOS1/ATP2B4/STOML2/CAVIN2/LRP6/SCN5A/EMP2/CBL/BVES/CFLAR/ABCA1/GRIP1/RHOQ/CDH2/CLN6/ORAI1/TGFBR1/TNFRSF1A/SULF1/PLLP/TUBA1B/HAS2/KCND2/FYN/MALL/ATP1B3/FXYD1/CLIP3/CHRNA3/MAPK3/ITGB1/CSK/KDR/RET/NTSR1/GNAI1/CBLB/DLC1/HTR2A/TNFRSF1B/CAVIN1/BACE1/ABCG2/TNR/EFHD2/LRRK2…	165
GO:0098857	CC	GO:0098857	membrane microdomain	165/7111	323/19520	4.22214e-08	8.10421e-06	6.97684e-06	CD177/SMPD2/CNTN1/ADD2/SLC25A5/BMPR2/PIKFYVE/PRKAR1A/LAMTOR5/FADD/AKAP6/LAMTOR4/ATP1A2/LAMTOR1/UNC5A/ABCB4/SORBS1/PTGIS/SLC9A3R1/PGK1/NOS1/ATP2B4/STOML2/CAVIN2/LRP6/SCN5A/EMP2/CBL/BVES/CFLAR/ABCA1/GRIP1/RHOQ/CDH2/CLN6/ORAI1/TGFBR1/TNFRSF1A/SULF1/PLLP/TUBA1B/HAS2/KCND2/FYN/MALL/ATP1B3/FXYD1/CLIP3/CHRNA3/MAPK3/ITGB1/CSK/KDR/RET/NTSR1/GNAI1/CBLB/DLC1/HTR2A/TNFRSF1B/CAVIN1/BACE1/ABCG2/TNR/EFHD2/LRRK2…	165
GO:0000315	CC	GO:0000315	organellar large ribosomal subunit	41/7111	57/19520	5.23874e-08	8.10421e-06	6.97684e-06	MRPL37/MALSU1/MRPL55/NDUFAB1/MRPL11/MRPL49/MRPL43/MRPL54/MRPL27/MRPL28/MRPL58/MRPL4/MRPL20/MRPL12/MRPL41/MRPL21/MRPL22/MRPL14/MRPL57/MRPL16/MRPL36/MRPL48/MRPL2/MRPL52/MPV17L2/MRPL38/MRPL23/MRPL45/MRPL44/MRPL34/MRPS18A/MRPL15/MRPL10/MRPL40/NSUN4/MRPL39/MRPL17/MRPL18/MRPL3/MRPL24/MRPL13	41
GO:0005762	CC	GO:0005762	mitochondrial large ribosomal subunit	41/7111	57/19520	5.23874e-08	8.10421e-06	6.97684e-06	MRPL37/MALSU1/MRPL55/NDUFAB1/MRPL11/MRPL49/MRPL43/MRPL54/MRPL27/MRPL28/MRPL58/MRPL4/MRPL20/MRPL12/MRPL41/MRPL21/MRPL22/MRPL14/MRPL57/MRPL16/MRPL36/MRPL48/MRPL2/MRPL52/MPV17L2/MRPL38/MRPL23/MRPL45/MRPL44/MRPL34/MRPS18A/MRPL15/MRPL10/MRPL40/NSUN4/MRPL39/MRPL17/MRPL18/MRPL3/MRPL24/MRPL13	41
GO:0097060	CC	GO:0097060	synaptic membrane	184/7111	368/19520	5.48593e-08	8.10421e-06	6.97684e-06	CNTN1/KCNB1/DLG2/ACTN2/LRRC4C/SNAP25/ANK2/PRR7/RGS7BP/TMUB1/LZTS1/TENM2/CNTNAP1/KCNA1/UTRN/ARRB1/CNTN2/ITSN2/CACNA1C/ATP2B4/NLGN1/SYNE1/CDH8/ZDHHC17/HSPA8/KCNC2/SLC8A1/GRIK5/ERC2/DBN1/CLSTN2/NLGN3/GRIP1/GLRB/CDH2/SLC6A9/NRP2/CHRNG/EFNB3/CHRM2/EPHA7/CRYAB/KCND2/GLRA3/GABRB2/GPM6A/DNAJA3/DGKI/CNKSR2/CHRNB4/CHRNA3/KCND1/SHC4/AKAP9/PALM/HIP1/NLGN4X/PICALM/SCN2A/TIAM1/SHANK1/PDE2A/ADAM23/HTR2A/PLPPR4/…	184
GO:0014069	CC	GO:0014069	postsynaptic density	160/7111	313/19520	6.35005e-08	8.59903e-06	7.40283e-06	ADD2/DLG2/ACTN2/BSN/CDKL5/LRRC4C/BMPR2/MPDZ/PAK3/PRR7/MAP1B/RGS7BP/LZTS1/DCLK1/ADGRB1/NTRK2/ARRB1/PHB2/CACNA1C/NGFR/NOS1/NLGN1/MPP2/ZDHHC15/ITPR1/SOS1/ANKS1B/TSC1/SLC8A1/GRIK5/DBN1/CLSTN2/RPS3/RPLP0/CAP2/GRIP1/CDH2/ARF1/SLC6A9/GAP43/EFNB3/EPHA7/CRYAB/KCND2/FYN/IQSEC1/NEFH/DGKI/CNKSR2/DGKZ/MAGI2/IQSEC3/CHRNA3/KCND1/CDK5/PALM/NLGN4X/TIAM1/RPL8/PJA2/SHANK1/FXR1/PLPPR4/MIB1/SPOCK1/DBNL/PCLO/P2RX4/PAK…	160
GO:0000313	CC	GO:0000313	organellar ribosome	56/7111	87/19520	1.06916e-07	1.24099e-05	1.06836e-05	MRPL37/MALSU1/MRPS12/MRPS34/MRPL55/NDUFAB1/MRPL11/MRPL49/MRPL43/MRPL54/MRPL27/MRPS7/MRPL28/MRPL58/MRPS26/MRPL4/MRPL20/MRPS16/MRPS15/MRPL12/CHCHD1/MRPL41/MRPL21/MRPL22/MRPS2/MRPL14/MRPL57/MRPL16/MRPL36/MRPS24/MRPL48/MRPL2/MRPL52/MPV17L2/MRPL38/MRPS35/MRPS9/MRPL23/MRPS11/MRPL45/MRPL44/MRPL34/MRPS18A/MRPL15/MRPL10/MRPL40/NSUN4/MRPL39/MRPL17/MRPL18/MRPL3/MRPS28/MRPL24/MRPL13/MRPS14/MRPS27	56
GO:0005761	CC	GO:0005761	mitochondrial ribosome	56/7111	87/19520	1.06916e-07	1.24099e-05	1.06836e-05	MRPL37/MALSU1/MRPS12/MRPS34/MRPL55/NDUFAB1/MRPL11/MRPL49/MRPL43/MRPL54/MRPL27/MRPS7/MRPL28/MRPL58/MRPS26/MRPL4/MRPL20/MRPS16/MRPS15/MRPL12/CHCHD1/MRPL41/MRPL21/MRPL22/MRPS2/MRPL14/MRPL57/MRPL16/MRPL36/MRPS24/MRPL48/MRPL2/MRPL52/MPV17L2/MRPL38/MRPS35/MRPS9/MRPL23/MRPS11/MRPL45/MRPL44/MRPL34/MRPS18A/MRPL15/MRPL10/MRPL40/NSUN4/MRPL39/MRPL17/MRPL18/MRPL3/MRPS28/MRPL24/MRPL13/MRPS14/MRPS27	56
GO:0099572	CC	GO:0099572	postsynaptic specialization	167/7111	333/19520	1.72576e-07	1.86957e-05	1.6095e-05	ADD2/DLG2/ACTN2/BSN/CDKL5/LRRC4C/BMPR2/MPDZ/PAK3/PRR7/MAP1B/RGS7BP/LZTS1/DCLK1/ADGRB1/NTRK2/ARRB1/PHB2/CACNA1C/NGFR/NOS1/NLGN1/MPP2/ZDHHC15/ITPR1/SOS1/ANKS1B/TSC1/HSPA8/SLC8A1/GRIK5/DBN1/CLSTN2/RPS3/RPLP0/CAP2/GRIP1/CDH2/ARF1/SLC6A9/GAP43/EFNB3/EPHA7/CRYAB/KCND2/GABRB2/FYN/IQSEC1/NEFH/DGKI/CNKSR2/DGKZ/MAGI2/IQSEC3/CHRNA3/KCND1/CDK5/PALM/NLGN4X/TIAM1/RPL8/PJA2/SHANK1/FXR1/PLPPR4/MIB1/SPOCK1/DBNL/P…	167
GO:0042383	CC	GO:0042383	sarcolemma	78/7111	134/19520	2.23205e-07	2.26692e-05	1.95157e-05	KCNB1/ANK2/POPDC2/AKAP6/ATP1A2/PEMT/UTRN/CACNA2D1/SYNM/CACNA1C/NOS1/ATP2B4/SCN5A/CACNA1S/SLC8A1/SGCD/BVES/TGFB3/RYR2/CDH2/ASB3/RDX/CIB1/FXYD1/RYR3/SCN2A/ITGB1/SRI/GOT2/SGCE/AHNAK/DMD/BGN/COL6A3/DES/SYNC/SLC30A1/SSPN/FER1L5/CIB2/KRT19/CCDC78/SLC38A2/STAC3/VCAM1/DLG1/CAV2/ALOX12/SGCG/BSG/RYR1/SLMAP/SLC2A1/CASQ1/AHNAK2/VCL/FLNC/EZR/DYSF/MYOT/ADRA1A/SLC27A6/CAVIN4/ANK3/CAPN3/KCNJ5/PGM5/SNTB1/CAV1/POP…	78
GO:0062023	CC	GO:0062023	collagen-containing extracellular matrix	204/7111	423/19520	3.43502e-07	3.28348e-05	2.82671e-05	ZG16/PRELP/PRG4/MATN3/CILP/MGP/TGFB2/COL25A1/ADIPOQ/CCDC80/COL14A1/TNXB/COL8A2/COMP/OMD/OGN/COLQ/HMCN1/SPARCL1/VCAN/LAMC1/NCAM1/CDON/COL8A1/ABI3BP/DST/ASPN/LTBP1/ANGPTL1/COL4A3/KRT1/MFAP5/ADAM11/TECTA/THBS4/ATRNL1/HRNR/COL11A1/IMPG2/TGFB3/SFRP2/LAMA4/FBN1/SERPINA5/FN1/ADAMTS9/FLG/THBS2/TPSAB1/LTBP2/CDH2/ZP1/COL2A1/EYS/EFEMP1/AEBP1/SULF1/SSC5D/ADAMTS5/VWA1/ANGPT4/THBS3/LAMB1/LGALS4/COL9A3/COL4A1/C…	204
GO:0030016	CC	GO:0030016	myofibril	118/7111	224/19520	4.48791e-07	3.84071e-05	3.30643e-05	NEXN/ACTN2/LDB3/SYNPO2/SCN3B/PPP1R12B/IGFN1/ANK2/SVIL/LMOD1/MYOM1/SCO2/ABCC9/PDLIM1/MYOZ3/CMYA5/CALD1/SYNM/DST/CACNA1C/STUB1/ATP2B4/SYNE1/ARHGEF25/ENO1/SCN5A/CACNA1S/FBXO32/SLC8A1/ANKRD1/JPH2/TNNT3/RYR2/TPM2/ARF1/TMOD2/TNNT2/PDE4DIP/CASQ2/OBSL1/CRYAB/MYH7B/FERMT2/GLRX3/NBR1/RYR3/FXR1/SRI/SYNE2/PPP1R12A/CAPZB/MYL9/PRICKLE4/ACTA1/AHNAK/MYH3/DMD/CALM3/PALLD/DES/MYL3/SYNC/CFL2/MYH4/HRC/SMN1/MYPN/KRT1…	118
GO:0045211	CC	GO:0045211	postsynaptic membrane	136/7111	265/19520	4.49068e-07	3.84071e-05	3.30643e-05	CNTN1/KCNB1/DLG2/ACTN2/LRRC4C/ANK2/PRR7/RGS7BP/TMUB1/LZTS1/TENM2/KCNA1/UTRN/ARRB1/CNTN2/CACNA1C/NLGN1/SYNE1/HSPA8/KCNC2/SLC8A1/GRIK5/DBN1/CLSTN2/NLGN3/GRIP1/GLRB/CDH2/SLC6A9/NRP2/CHRNG/EFNB3/CHRM2/EPHA7/KCND2/GLRA3/GABRB2/DNAJA3/CNKSR2/CHRNB4/CHRNA3/KCND1/SHC4/HIP1/NLGN4X/PICALM/TIAM1/SHANK1/HTR2A/PLPPR4/DBNL/ABHD17A/LRFN3/GRIN2A/DLG4/CLSTN3/TRAPPC4/DMD/KCNMA1/SRGAP2/SIGMAR1/SLC30A1/GABBR1/SSPN/S…	136
GO:0043292	CC	GO:0043292	contractile fiber	121/7111	231/19520	4.78037e-07	3.88405e-05	3.34375e-05	NEXN/ACTN2/LDB3/MYH11/SYNPO2/SCN3B/PPP1R12B/IGFN1/ANK2/SVIL/LMOD1/MYOM1/SCO2/ABCC9/PDLIM1/MYOZ3/CMYA5/CALD1/SYNM/DST/CACNA1C/STUB1/ATP2B4/SYNE1/ARHGEF25/ENO1/SCN5A/CACNA1S/FBXO32/SLC8A1/ANKRD1/JPH2/TNNT3/RYR2/TPM2/ARF1/TMOD2/TNNT2/ACTA2/PDE4DIP/CASQ2/OBSL1/CRYAB/MYH7B/FERMT2/GLRX3/NBR1/RYR3/FXR1/SRI/SYNE2/PPP1R12A/CAPZB/MYL9/PRICKLE4/ACTA1/AHNAK/MYH3/DMD/CALM3/PALLD/DES/MYL3/SYNC/CFL2/MYH4/HRC/SM…	121
GO:0031674	CC	GO:0031674	I band	76/7111	134/19520	1.30263e-06	0.000100799	8.67768e-05	NEXN/ACTN2/LDB3/SYNPO2/SCN3B/PPP1R12B/IGFN1/ANK2/PDLIM1/MYOZ3/DST/CACNA1C/STUB1/ATP2B4/SCN5A/CACNA1S/FBXO32/SLC8A1/ANKRD1/JPH2/RYR2/CASQ2/OBSL1/CRYAB/FERMT2/GLRX3/RYR3/SRI/SYNE2/PPP1R12A/MYL9/PRICKLE4/DMD/PALLD/DES/MYL3/SYNC/CFL2/HRC/SMN1/MYPN/KRT19/CSRP2/KCNA5/SCN8A/ALDOA/PDLIM2/RYR1/FHL5/SLC2A1/PDLIM3/CASQ1/AHNAK2/FLNC/MYOT/ADRA1A/CAVIN4/FHOD3/ANK3/CAPN3/FLNA/ACTN1/PGM5/FRG1/HOMER1/KRT8/PDLIM5/…	76
GO:0005925	CC	GO:0005925	focal adhesion	198/7111	416/19520	1.58491e-06	0.000117067	0.000100782	NEXN/ACTN2/CORO2B/FLT1/SYNPO2/RPS5/AKAP12/SVIL/ITGBL1/TNS1/PDLIM1/DDR2/GNB2/ADGRB1/LPP/MAP4K4/ABCB4/RHOA/DST/SORBS1/RPLP1/CLASP1/RPS9/FLRT2/HSPA8/CBL/RPS3/PFN1/RPLP0/RPS16/MAP2K2/NOX4/CDH2/ARF1/RPL18/RPS15/DIXDC1/NRP1/CFL1/RPLP2/RDX/CAPN1/ACTB/FERMT2/FAP/TLN1/ITGA11/MAPK3/FHL1/RPS8/ARL2/PPIA/ITGAV/ARHGEF2/ITGB1/PTPN12/RPL8/PROCR/RPL27/FAM107A/MRC2/DLC1/CHP1/RPS2/SYNE2/PPP1R12A/KLF11/HMGA1/ARPC1B/…	198
GO:0030018	CC	GO:0030018	Z disc	70/7111	122/19520	1.89834e-06	0.000134122	0.000115465	NEXN/ACTN2/LDB3/SYNPO2/SCN3B/PPP1R12B/IGFN1/ANK2/PDLIM1/MYOZ3/DST/CACNA1C/STUB1/ATP2B4/SCN5A/FBXO32/SLC8A1/JPH2/RYR2/CASQ2/OBSL1/CRYAB/GLRX3/RYR3/SRI/SYNE2/PPP1R12A/MYL9/PRICKLE4/DMD/PALLD/DES/SYNC/CFL2/HRC/SMN1/MYPN/KRT19/CSRP2/KCNA5/SCN8A/PDLIM2/RYR1/FHL5/SLC2A1/PDLIM3/CASQ1/AHNAK2/FLNC/MYOT/ADRA1A/CAVIN4/FHOD3/ANK3/CAPN3/FLNA/ACTN1/PGM5/FRG1/HOMER1/KRT8/PDLIM5/MYOZ1/KCNE1/FBXL22/FKBP1B/CAB39/P…	70
GO:0030055	CC	GO:0030055	cell-substrate junction	200/7111	423/19520	2.46253e-06	0.000166734	0.00014354	NEXN/ACTN2/CORO2B/FLT1/SYNPO2/RPS5/AKAP12/SVIL/ITGBL1/TNS1/PDLIM1/DDR2/GNB2/ADGRB1/LPP/MAP4K4/ABCB4/RHOA/DST/SORBS1/RPLP1/CLASP1/RPS9/FLRT2/HSPA8/CBL/RPS3/PFN1/RPLP0/RPS16/MAP2K2/NOX4/CDH2/ARF1/RPL18/RPS15/DIXDC1/NRP1/CFL1/RPLP2/RDX/CAPN1/ACTB/FERMT2/FAP/TLN1/ITGA11/MAPK3/FHL1/RPS8/ARL2/PPIA/ITGAV/ARHGEF2/ITGB1/PTPN12/RPL8/PROCR/RPL27/FAM107A/MRC2/DLC1/CHP1/RPS2/SYNE2/PPP1R12A/KLF11/HMGA1/ARPC1B/…	200
GO:0150034	CC	GO:0150034	distal axon	142/7111	287/19520	3.61156e-06	0.000228071	0.000196344	PCDH9/CDKL5/MAP2/KIF5C/SNAP25/NIN/MAP1B/CRMP1/DPYSL3/TENM2/LAMP5/KCNA1/TIAM2/NTRK2/UTRN/NGFR/AMFR/DYNLT1/CDH8/BOC/TSC1/STMN2/HSPA8/KCNC2/SLC8A1/KCNIP3/CBL/GRIK5/ERC2/DBN1/FKBP15/SNCA/MYO9A/TMOD2/SETX/NRP1/GAP43/CIB1/ELAVL4/GPM6A/PACSIN1/CDK5/NTS/MYO5A/TIMP2/SLC17A8/TIAM1/NTSR1/FXR1/CRHR2/DICER1/TSHZ3/SRI/CALB1/AAK1/P2RX4/REG1A/BASP1/MAPK8IP1/CNGB1/ATCAY/LRRK2/UCN3/DCTN2/DISC1/DVL1/PTCH1/CALM3/CPE…	142
GO:0015934	CC	GO:0015934	large ribosomal subunit	66/7111	115/19520	3.64914e-06	0.000228071	0.000196344	MRPL37/MALSU1/MRPL55/NDUFAB1/MRPL11/MRPL49/RPLP1/MRPL43/MRPL54/MRPL27/MRPL28/MRPL58/RPLP0/MRPL4/RPL28/RPL18/MRPL20/RPL13/RPLP2/RPL39/MRPL12/RPL18A/MRPL41/RPL39L/MRPL21/RPL8/RPL36/MRPL22/RPL27/MRPL14/MRPL57/RPL35/MRPL16/RPL26/MRPL36/MRPL48/MRPL2/MRPL52/MPV17L2/MRPL38/RPL6/MRPL23/RPL3L/MRPL45/RPL9/MRPL44/MRPL34/RPL15/MRPS18A/RPL10A/RPL17/MRPL15/MRPL10/MRPL40/NSUN4/MRPL39/RBM3/MRPL17/RPL29/MRPL18/MR…	66
GO:0030427	CC	GO:0030427	site of polarized growth	97/7111	184/19520	4.37316e-06	0.000263199	0.000226586	PCDH9/CDKL5/MAP2/KIF5C/FRY/SNAP25/NIN/MAP1B/CRMP1/DPYSL3/TENM2/LAMP5/TIAM2/UTRN/NGFR/AMFR/DYNLT1/BOC/TSC1/STMN2/CBL/ERC2/DBN1/FKBP15/SNCA/MYO9A/TMOD2/SETX/NRP1/GAP43/CIB1/ELAVL4/GPM6A/CDK5/MYO5A/TIMP2/TIAM1/FXR1/DICER1/TSHZ3/DBNL/REG1A/BASP1/MAPK8IP1/ATCAY/LRRK2/DCTN2/DISC1/DVL1/PTCH1/CALM3/CPEB4/PTBP2/PALLD/SIGMAR1/FGF13/TRAK2/APBB2/PCDHGB1/NEFL/KATNB1/RUFY3/CNR1/EXOC8/CYTH2/RTN4R/MAP3K12/STMN4/…	97
GO:0030017	CC	GO:0030017	sarcomere	105/7111	203/19520	5.58239e-06	0.000323978	0.000278909	NEXN/ACTN2/LDB3/SYNPO2/SCN3B/PPP1R12B/IGFN1/ANK2/LMOD1/MYOM1/ABCC9/PDLIM1/MYOZ3/CMYA5/DST/CACNA1C/STUB1/ATP2B4/SYNE1/ARHGEF25/ENO1/SCN5A/CACNA1S/FBXO32/SLC8A1/ANKRD1/JPH2/TNNT3/RYR2/TPM2/ARF1/TMOD2/TNNT2/CASQ2/OBSL1/CRYAB/FERMT2/GLRX3/NBR1/RYR3/SRI/SYNE2/PPP1R12A/CAPZB/MYL9/PRICKLE4/ACTA1/MYH3/DMD/CALM3/PALLD/DES/MYL3/SYNC/CFL2/MYH4/HRC/SMN1/MYPN/KRT19/CSRP2/KCNA5/SCN8A/ALDOA/MYH2/ILK/PDLIM2/RYR1…	105
GO:0005581	CC	GO:0005581	collagen trimer	52/7111	87/19520	7.80429e-06	0.00043731	0.000376476	COL22A1/COL25A1/C1QTNF7/ADIPOQ/COL14A1/COL8A2/COLQ/CCBE1/COL8A1/COL4A3/COL11A1/C1QTNF3/COL2A1/COLEC12/COL9A3/COL4A1/COL5A2/COL20A1/COL10A1/COL16A1/COL4A4/COL4A2/COL6A5/WDR33/COL21A1/COL5A1/C1QL1/COL3A1/COL15A1/COL6A3/LUM/COL26A1/SFTPA1/COL27A1/COL12A1/COL1A2/COL13A1/CTHRC1/COL23A1/MARCO/COL24A1/COLEC10/SFTPD/GLDN/COL11A2/COL1A1/DCN/COL19A1/LOX/EMILIN1/C1QTNF1/COL18A1	52
GO:0030426	CC	GO:0030426	growth cone	93/7111	178/19520	1.10121e-05	0.000579802	0.000499146	PCDH9/CDKL5/MAP2/KIF5C/SNAP25/NIN/MAP1B/CRMP1/DPYSL3/TENM2/LAMP5/TIAM2/UTRN/NGFR/AMFR/DYNLT1/BOC/TSC1/STMN2/CBL/ERC2/DBN1/FKBP15/SNCA/MYO9A/TMOD2/SETX/NRP1/GAP43/CIB1/ELAVL4/GPM6A/CDK5/MYO5A/TIMP2/TIAM1/FXR1/DICER1/TSHZ3/REG1A/BASP1/MAPK8IP1/ATCAY/LRRK2/DCTN2/DISC1/DVL1/PTCH1/CALM3/CPEB4/PTBP2/PALLD/SIGMAR1/FGF13/TRAK2/APBB2/PCDHGB1/NEFL/KATNB1/RUFY3/CNR1/EXOC8/CYTH2/RTN4R/MAP3K12/STMN4/IQGAP1/MA…	93
GO:0098793	CC	GO:0098793	presynapse	223/7111	487/19520	1.10608e-05	0.000579802	0.000499146	CNTN1/C1QBP/BSN/PPP1CA/SNAP25/SYPL2/STON1/RGS7BP/LAMP5/CNTNAP1/KCNA1/NTRK2/SH3GL2/PHB2/STX10/ITSN2/ATP2B4/NLGN1/CDH8/ZDHHC17/PNISR/HSPA8/KCNC2/SLC8A1/KIAA1109/RABAC1/KCNIP3/GRIK5/ERC2/RAB3C/NLGN3/GRM4/SNCA/SLC6A1/CDH2/SLC6A9/SV2C/COPS4/VAMP3/RAB13/EFNB3/CYP46A1/GIPC1/SLC6A17/NGF/ACTB/IQSEC1/GPM6A/PACSIN1/SV2B/SYNGR2/DGKI/STX6/CDK5/NTS/HIP1/NLGN4X/GRAP/SLC17A8/CDK16/PICALM/SCN2A/NTSR1/PDE2A/FXR1/C…	223
GO:0005911	CC	GO:0005911	cell-cell junction	222/7111	485/19520	1.19281e-05	0.000605726	0.000521463	PCDH9/CLDN11/NEXN/LDB3/PPP1CA/JCAD/BMPR2/ANK2/CLDN7/MPDZ/PDXP/OXTR/PIKFYVE/FZD4/ASH1L/HMCN1/KLHL24/PDLIM1/CRB3/CGNL1/AKAP6/CNTNAP1/FRMD4A/ADGRB1/ATP1A2/PIK3CA/CLDN23/PKD2/ABCB4/SYNM/RHOA/PARD3B/SORBS1/NGFR/ADAM15/CLDN3/CTNNA2/GJC1/CCDC85B/CLDN8/CDH8/SCN5A/HEG1/FLRT2/STARD10/SLC8A1/PARD6A/SPTBN4/DBN1/BVES/CDCA3/MAP2K2/AMOTL1/CDH2/GJB7/TGFBR1/PNN/RAB13/CDH11/SDCCAG8/PCDHGA12/RDX/JAM3/OBSL1/CADM3/AC…	222
GO:0005840	CC	GO:0005840	ribosome	121/7111	243/19520	1.25054e-05	0.000615795	0.000530132	MRPL37/MALSU1/RPS5/RPS21/MRPS12/MRPS34/MRPL55/NDUFAB1/MRPL11/MRPL49/AURKAIP1/RPLP1/MRPL43/MRPL54/RPSA/APOD/RPS9/UBA52/MRPL27/MRPS7/HBA1/MRPL28/RPS3/MRPL58/RPLP0/RPS24/GADD45GIP1/RPS16/MRPS26/MRPL4/RPL28/RPL18/RPS15/MRPL20/RPL13/RPLP2/NUFIP2/MRPS16/RPL39/RPS28/MRPS15/MRPL12/CHCHD1/RPS8/DHX29/RPL18A/MRPL41/RPL39L/MRPL21/RPL8/RPL36/MRPL22/RPL27/MRPS2/RPS2/MRPL14/RPS29/MRPL57/RPL35/EIF2D/RPS11/SERP1/…	121
GO:0098798	CC	GO:0098798	mitochondrial protein-containing complex	130/7111	265/19520	1.55234e-05	0.000741927	0.000638718	MRPL37/ROMO1/CYC1/COX5A/MALSU1/MRPS12/MRPS34/NDUFS8/MRPL55/NDUFAB1/MRPL11/UQCRC1/MRPL49/PHB2/TIMM50/SMDT1/UQCR10/TIMM8B/UQCRQ/DMAC2/MRPL43/TIMM13/TIMM10/SDHB/MRPL54/NDUFB7/NDUFB10/TIMM29/MRPL27/MRPS7/MRPL28/MRPL58/UQCC3/BCKDK/NDUFA3/HSD17B10/MRPS26/NDUFS3/MRPL4/NDUFB11/NDUFS6/UQCRHL/TIMM17B/MRPL20/FOXRED1/CHCHD10/COX4I1/UQCRC2/TOMM22/NDUFV1/MRPS16/NDUFS7/MRPS15/MRPL12/NDUFA6/MRPL41/MRPL21/MRPL22/…	130
GO:0034399	CC	GO:0034399	nuclear periphery	70/7111	128/19520	1.84256e-05	0.000855477	0.000736472	PHF5A/PPIG/ATXN1/TPR/PHB2/SORBS1/RUVBL2/AKAP8L/ATF7/RUNX1T1/SUV39H1/MATR3/AHCTF1/MAEA/SPTBN4/DNMT3A/TENM1/EIF6/PCNA/CFL1/FIGN/MORC2/KIN/KIF4B/CEBPB/BASP1/CHMP1A/NUMA1/HNRNPU/PRPF40A/ZNF350/ATXN7/PRKCZ/CENPW/CLIC4/CFL2/TELO2/SMC3/SATB1/SCAF8/VIM/ZNF326/DDX39B/RNASEL/CXXC1/MAPT/LRIF1/EBNA1BP2/SPARC/GFI1/NARF/OGG1/SNW1/MORC3/HNRNPM/CENPF/STAG2/UHRF1/NUP93/PHACTR3/KRT8/LMNA/PSMA6/ATXN3/YEATS4/STAG1/P…	70
GO:0098858	CC	GO:0098858	actin-based cell projection	108/7111	216/19520	2.85025e-05	0.00128657	0.0011076	ACTN2/MAP2/AOC3/OXTR/TENM2/CA2/TIAM2/UTRN/SLC9A3R1/HLA-G/NLGN1/STARD10/DCXR/MYO15A/ACTA2/SLC27A4/GAP43/RDX/JAM3/CIB1/ARL4C/CDHR2/GPM6A/CD302/ABI2/CDK5/PALM/MYO5A/ITGAV/LOXHD1/ITGB1/SLC6A6/ANTXR1/DOCK4/FXR1/S100P/CALB1/SYNE2/KPTN/ENAH/LRRK2/PKHD1L1/ACTA1/TPRN/MTTP/RHOC/DMD/PDZK1/CEACAM20/MYO1A/FGF13/CLIC4/ATP7A/MYO3A/CIB2/TTYH1/PTPRH/TBC1D10A/CA9/RUFY3/RIPOR2/VCAM1/ACTG2/SCARB1/CDHR5/HYAL2/ANGPT1/…	108
GO:0005874	CC	GO:0005874	microtubule	194/7111	423/19520	3.57353e-05	0.00156946	0.00135113	CCDC181/TUBB2B/MAP2/CEP170/KIF5C/PLK1/BOD1L1/DYNC2H1/NIN/NAV1/SVIL/CAPN6/NAV3/TUBA1C/MAP1B/CAMSAP2/CEP162/MAP6/CDK2AP2/MACF1/BIRC5/TPGS1/PBXIP1/DST/AURKB/KATNAL1/MAP1A/PSRC1/NCKAP5L/DNAH11/DYNLT1/CLASP1/GOLGA2/CEP295/SLC8A1/DCXR/CLIP1/TUBB4B/KLC3/TTLL7/DYNC1LI2/DCTN3/KIF7/DNAH1/MAP2K2/KIF27/REEP4/CCT2/CCDC66/NINL/TUBAL3/BEX4/TUBA1B/FIGN/CLIP3/KIF3A/KIF3C/CLIP4/CDK5/REEP2/RASSF1/GABARAP/RACGAP1/GT…	194
GO:0016607	CC	GO:0016607	nuclear speck	189/7111	411/19520	3.70312e-05	0.00158357	0.00136328	CIR1/MEOX2/PHF5A/ZNF638/MAML2/SNRNP40/TOE1/NSRP1/RBBP6/IK/PPIG/SRSF12/TOPORS/ZBTB16/ZC3H13/YTHDC1/CMYA5/AR/TIMM50/AKAP8L/TMEM179B/KMT2E/GLIS2/CWC22/RBM4/SLU7/THAP7/PNISR/ALYREF/SRSF7/SREK1/FIBP/SYF2/FNDC1/FNBP4/DDX39A/EIF4A3/TENM1/SF3B1/CTR9/RBM14/GTF2H4/SCAPER/PIN1/BRD2/DHX36/PNN/PPIE/COPS4/DDX42/MEF2C/YLPM1/SON/SUMO1/DGKZ/LHPP/DOCK1/FAM76B/THOC6/SRSF9/OIP5/OSGEP/PPIH/LUC7L3/PRPF18/ARHGAP18/TRIP…	189
GO:0005901	CC	GO:0005901	caveola	47/7111	80/19520	3.91824e-05	0.0016326	0.00140549	SMPD2/BMPR2/AKAP6/ATP1A2/PTGIS/ATP2B4/CAVIN2/LRP6/SCN5A/CBL/BVES/ATP1B3/FXYD1/MAPK3/DLC1/HTR2A/CAVIN1/LRRK2/PTCH1/KCNMA1/PLPP2/KCNA5/CAV2/SCARB1/TRPC4/TGFBR2/BMPR1A/SLC2A1/HMOX1/ADRA1B/ADCY8/ADRA1A/CAVIN4/FLOT2/ADTRP/TFPI/CAV1/EFNA5/PACSIN2/SLC6A3/SRC/P2RY12/EHD2/INSR/PLPP1/CD36/F2R	47
GO:0044853	CC	GO:0044853	plasma membrane raft	61/7111	111/19520	5.1024e-05	0.00207285	0.0017845	CD177/SMPD2/ADD2/BMPR2/PRKAR1A/AKAP6/ATP1A2/PTGIS/ATP2B4/CAVIN2/LRP6/SCN5A/CBL/BVES/CDH2/ORAI1/HAS2/KCND2/ATP1B3/FXYD1/CHRNA3/MAPK3/DLC1/HTR2A/CAVIN1/LRRK2/PTCH1/KCNMA1/MYO1A/PLPP2/KCNA5/CAV2/SCARB1/LRP4/TRPC4/TGFBR2/BMPR1A/SLC2A1/EZR/CR1/HMOX1/ADRA1B/ADCY8/ADRA1A/CAVIN4/FLOT2/ADTRP/TFPI/CAV1/EFNA5/PACSIN2/SLC6A3/CHRNB2/SRC/P2RY12/EHD2/INSR/PLPP1/CD36/F2R/ITGAM	61
GO:0016363	CC	GO:0016363	nuclear matrix	60/7111	109/19520	5.49166e-05	0.00217657	0.00187379	PHF5A/PPIG/ATXN1/PHB2/SORBS1/RUVBL2/AKAP8L/RUNX1T1/MATR3/AHCTF1/MAEA/SPTBN4/DNMT3A/TENM1/CFL1/FIGN/MORC2/KIN/KIF4B/CEBPB/BASP1/CHMP1A/NUMA1/HNRNPU/PRPF40A/ZNF350/ATXN7/PRKCZ/CENPW/CLIC4/CFL2/SMC3/SATB1/SCAF8/VIM/ZNF326/DDX39B/RNASEL/CXXC1/LRIF1/SPARC/GFI1/OGG1/SNW1/MORC3/HNRNPM/CENPF/STAG2/UHRF1/PHACTR3/KRT8/LMNA/PSMA6/ATXN3/YEATS4/STAG1/PSPC1/GHRHR/RUVBL1/GMCL1	60
GO:0098982	CC	GO:0098982	GABA-ergic synapse	39/7111	64/19520	5.68127e-05	0.00219811	0.00189233	C1QBP/BSN/PHB2/ERC2/NLGN3/GLRB/GAP43/SLC6A17/KCND2/GABRB2/NLGN4X/CALB1/CBLN4/PCLO/CLSTN3/SLC32A1/GABBR1/SV2A/ATP2B3/NLGN2/CNR1/SLITRK3/PCDH17/MDGA1/ABHD6/PHB/PLCB1/ATP2B1/ADRA1A/ATP2B2/LRRTM2/ERBB4/GABRR2/LRRTM1/CNTN5/GABRR1/SLITRK2/GABRA5/IGSF9B	39
GO:0031300	CC	GO:0031300	intrinsic component of organelle membrane	184/7111	402/19520	6.42471e-05	0.00242794	0.00209019	RER1/BID/RNF180/DPM3/FIS1/YIF1A/SLC25A3/SCO2/YIF1B/EMC6/ERGIC3/PKD2/GPAA1/STX10/MGARP/SMDT1/ELOVL2/CSGALNACT2/HLA-G/ELOVL1/AMFR/ZDHHC15/PEX11G/EMC8/HM13/RAB3C/COA3/UQCC3/POMGNT1/TIMM17B/SPCS1/SLC6A9/SV2C/VAMP3/ARMCX3/CHCHD10/PREB/B4GALNT2/MAN1C1/SLC6A17/ATP13A2/SAMD8/BAK1/CCDC51/ABCB9/STX6/SEC62/COQ2/B4GALNT1/SLC17A8/AUP1/EMC9/TRAM1L1/RCE1/COX18/INSIG2/TBL2/P2RX4/MCU/RHBDD2/ABHD17A/KTN1/DHRS9/DNA…	184
GO:0005819	CC	GO:0005819	spindle	174/7111	381/19520	0.000115406	0.00403968	0.00347772	SLC25A5/SAC3D1/CDCA8/CEP170/PLK1/BOD1L1/FRY/NEXMIF/CDC20/NIN/ANAPC5/IK/CNTRL/CAPN6/TPR/CEP162/TOPORS/NUBP2/CRMP1/BIRC5/CEP350/KDF1/PKD2/TTLL12/AURKB/KATNAL1/PSRC1/DYNLT1/CLASP1/ALMS1/GOLGA2/ATM/CEP295/CEP63/MAEA/WRAP73/POC1A/CBX1/RPS3/DCTN3/BIRC6/HECW2/TTC28/CENPV/PYCR3/YEATS2/FAM83D/ARL2BP/BEX4/JTB/CCNB1/KIF3A/MZT2A/LATS2/RASSF1/RIF1/RACGAP1/SPAG8/SKA1/ARHGEF2/KIF2C/MAD2L2/CDK5RAP2/HASPIN/TERF1/…	174
GO:0015935	CC	GO:0015935	small ribosomal subunit	43/7111	74/19520	0.000117379	0.00403968	0.00347772	RPS5/RPS21/MRPS12/MRPS34/RPSA/RPS9/UBA52/MRPS7/HBA1/RPS3/RPS24/RPS16/MRPS26/RPS15/MRPS16/RPS28/MRPS15/RPS8/DHX29/MRPS2/RPS2/RPS29/EIF2D/RPS11/MRPS24/RPS14/DDX3X/MRPS35/MRPS9/MRPS11/RPS19/RPS26/RPS13/MRPS18A/RPS3A/RPS18/RPS25/RPS10/MRPS28/RPS23/LARP4/MRPS14/MRPS27	43
GO:0034703	CC	GO:0034703	cation channel complex	108/7111	222/19520	0.000118996	0.00403968	0.00347772	KCNB1/DLG2/SCN3B/KCNJ16/SNAP25/LRRC26/KCNAB1/TRPC1/ABCC9/AKAP6/KCNA1/KCNMB3/CACNA2D1/PKD2/KCNE4/SMDT1/CACNA1C/SCNN1B/NOS1/ABCB8/NLGN1/CATSPERE/SCN2B/SCN5A/CACNA1S/KCNC2/KCNIP3/GRIK5/KCNQ3/CACNB4/RYR2/KCNIP2/KCNMB1/ORAI1/KCNQ5/CASQ2/SCN4A/KCND2/CCDC51/SUMO1/KCND1/KCNA7/AKAP9/SCN7A/RYR3/SCN2A/SHANK1/KCNIP1/SESTD1/KCNMB2/DPP6/MCU/CNGB1/GRIN2A/DLG4/KCNMA1/CALM3/KCNQ2/SCN11A/PKD1L3/UNC80/KCNS1/KCNG2/L…	108
GO:0005583	CC	GO:0005583	fibrillar collagen trimer	11/7111	12/19520	0.000119326	0.00403968	0.00347772	COL11A1/COL2A1/COL5A2/COL16A1/COL5A1/COL3A1/LUM/COL27A1/COL1A2/COL11A2/COL1A1	11
GO:0098643	CC	GO:0098643	banded collagen fibril	11/7111	12/19520	0.000119326	0.00403968	0.00347772	COL11A1/COL2A1/COL5A2/COL16A1/COL5A1/COL3A1/LUM/COL27A1/COL1A2/COL11A2/COL1A1	11
GO:0043025	CC	GO:0043025	neuronal cell body	211/7111	474/19520	0.000151668	0.00498536	0.00429185	KCNB1/DLG2/TGFB2/PURA/MAP2/PPP1CA/KIF5C/TXN2/AKAP12/BMPR2/GIGYF2/KCNAB1/MAP1B/AZIN2/CRMP1/KLHL24/KCNA1/ATP1A2/TIAM2/ENDOG/UNC5A/WDFY3/SH3GL2/EFNA2/CACNA1C/MAP1A/NGFR/AMFR/LRP6/DYNLT1/APOD/SOS1/C4A/PPP5C/STMN2/KCNC2/SLC8A1/GRIK5/SPTBN4/PDE1B/MCRS1/TGFB3/TTLL7/EIF4A3/GRIP1/SNCA/SLC6A1/DHX36/IL6ST/NRP1/GAP43/CIB1/EPHA7/CRYAB/KCND2/GLRA3/ELAVL4/HPCA/RIC3/GPM6A/ATP13A2/CNKSR2/INHA/CHRNA3/KCND1/CDK5/SE…	211
GO:0031965	CC	GO:0031965	nuclear membrane	138/7111	295/19520	0.000153396	0.00498536	0.00429185	PRICKLE1/PRICKLE2/NLRP6/TXNL4A/NAV3/TPR/APEH/AKAP6/MLX/WDFY3/GUCY2D/SYNE1/EPHA3/ITPR1/MATR3/AHCTF1/THAP7/PUM2/NUTF2/JPT1/NUDT1/NOC4L/CENPV/EPC1/ZNF224/SCAI/RANBP2/INTS5/CDK4/DPY19L2/SUMO1/YBX1/RCC1/SHISA5/RIF1/NDC1/DPY19L3/SYNE2/SPATA46/P2RX4/TAF3/TMEM120A/EMD/DNAJC2/GNAQ/DNAJB2/ALG14/TMEM43/TMEM201/DISP3/RANGAP1/HAX1/P2RX7/SIRT1/SIGMAR1/TRA2B/SLC30A1/MRPS23/IFI27/CCND1/NRM/TOR1AIP1/CPNE1/NPIPA1/…	138
GO:1990351	CC	GO:1990351	transporter complex	155/7111	338/19520	0.000208012	0.00662784	0.00570585	KCNB1/DLG2/SCN3B/KCNJ16/BEST4/SNAP25/LRRC26/KCNAB1/TRPC1/CLCNKA/ABCC9/PLN/ATP1B2/AKAP6/KCNA1/ATP1A2/KCNMB3/CACNA2D1/PKD2/KCNE4/SMDT1/TIMM8B/CACNA1C/SCNN1B/TIMM13/NOS1/ABCB8/TIMM10/NLGN1/CATSPERE/SCN2B/SCN5A/CACNA1S/KCNC2/KCNIP3/BEST2/GRIK5/KCNQ3/CACNB4/GLRB/RYR2/KCNIP2/KCNMB1/ORAI1/KCNQ5/CASQ2/SCN4A/KCND2/GLRA3/GABRB2/ATP1B3/CCDC51/SUMO1/FXYD1/CHRNB4/CHRNA3/KCND1/KCNA7/AKAP9/SCN7A/TMEM30A/RYR3/SC…	155
GO:0022627	CC	GO:0022627	cytosolic small ribosomal subunit	29/7111	46/19520	0.000216795	0.00677484	0.0058324	RPS5/RPS21/RPSA/RPS9/UBA52/HBA1/RPS3/RPS24/RPS16/RPS15/RPS28/RPS8/DHX29/RPS2/RPS29/EIF2D/RPS11/RPS14/DDX3X/MRPS11/RPS19/RPS26/RPS13/RPS3A/RPS18/RPS25/RPS10/RPS23/LARP4	29
GO:0098644	CC	GO:0098644	complex of collagen trimers	16/7111	21/19520	0.000240534	0.00737485	0.00634894	COL8A1/COL4A3/COL11A1/COL2A1/COL4A1/COL5A2/COL16A1/COL4A4/COL4A2/COL5A1/COL3A1/LUM/COL27A1/COL1A2/COL11A2/COL1A1	16
GO:0005746	CC	GO:0005746	mitochondrial respirasome	49/7111	89/19520	0.000253832	0.00763846	0.00657588	CYC1/COX5A/NDUFS8/NDUFAB1/UQCRC1/UQCR10/UQCRQ/DMAC2/SDHB/NDUFB7/NDUFB10/UQCC3/NDUFA3/NDUFS3/NDUFB11/SURF1/COX7A2/NDUFS6/UQCRHL/FOXRED1/COX4I1/UQCRC2/NDUFV1/COX7B/NDUFS7/NDUFA6/NDUFA13/UQCRFS1/NDUFA9/COX15/NDUFA2/COX6A1/NDUFB2/NDUFS2/NDUFA11/NDUFA12/NDUFS5/COX7A2L/NDUFA5/NDUFC1/NDUFB4/UQCRB/NDUFB1/SDHAF4/NDUFB9/NDUFB8/SDHA/NDUFA4L2/OXA1L	49
GO:0019774	CC	GO:0019774	proteasome core complex, beta-subunit complex	10/7111	11/19520	0.000301757	0.00883692	0.00760762	PSMB2/PSMB3/PSMB1/PSMB8/PSMB10/PSMB4/PSMB5/PSMB9/PSMB6/PSMB7	10
GO:0005883	CC	GO:0005883	neurofilament	8/7111	8/19520	0.000309399	0.00883692	0.00760762	CLDN11/LDLRAP1/NEFH/NEFM/DLGAP2/NEFL/SHANK2/INA	8
GO:0005604	CC	GO:0005604	basement membrane	51/7111	94/19520	0.000309972	0.00883692	0.00760762	CCDC80/COL8A2/COLQ/HMCN1/LAMC1/COL8A1/DST/COL4A3/THBS4/ATRNL1/LAMA4/FBN1/FN1/COL2A1/VWA1/LAMB1/COL9A3/COL4A1/LAMC3/COL4A4/COL4A2/COL5A1/VWA2/ADAMTS1/COL15A1/MMRN2/FREM2/SERPINF1/LAMC2/FGF9/HSPG2/APLP1/DLG1/TNC/ERBIN/NTN1/SPARC/LAMA3/LAMB2/NTNG1/PTN/MEGF9/LAMA5/FREM1/COL18A1/NID1/SMOC2/LAMA1/CD151/LAMB4/LAD1	51
GO:0005681	CC	GO:0005681	spliceosomal complex	93/7111	191/19520	0.000326991	0.00916138	0.00788695	PHF5A/LSM2/SF3B5/HNRNPA1L2/SNRNP40/TXNL4A/IK/SNRNP25/LSM4/PPIL1/CWC27/CWC22/LSM7/SLU7/ALYREF/HSPA8/SREK1/SYF2/ZRSR2/CWF19L1/EIF4A3/SF3B1/PRPF38B/SNRPD2/CWF19L2/PNN/PPIE/SNU13/ZCRB1/YBX1/PPIH/LUC7L3/PRPF18/ZMAT2/RALY/SNRPF/SNRPB/HTATSF1/RBM41/HNRNPF/HNRNPU/GPATCH1/EFTUD2/CWC15/HNRNPH3/PRPF40A/MYEF2/PTBP2/RNPC3/NCL/SNRPC/TRA2B/RBM8A/SF3A3/WBP4/PRPF19/DDX39B/LGALS3/SNRPD1/ZMAT5/PRPF4B/ISY1/CIRBP/CDC…	93
GO:0031252	CC	GO:0031252	cell leading edge	183/7111	411/19520	0.000394827	0.0108745	0.00936173	CD177/KCNB1/JMY/CDKL5/JCAD/MYH10/PDXP/PLEKHH2/MYLK/DPYSL3/LAMP5/MACF1/PIK3CA/TIAM2/KDF1/UNC5A/PKD2/RHOA/DST/SLC9A3R1/DYNLT1/MPP2/RASA1/TSC1/STMN2/KCNC2/PARD6A/MCC/CLIP1/CCDC88A/DBN1/ARFIP2/RPS3/LDB2/CDH2/ARF1/ACTA2/RAB13/SWAP70/CFL1/GDPD2/RDX/CIB1/ACTB/FERMT2/HPCA/FAP/PACSIN1/DGKZ/TLN1/ABI2/CDK5/SRA1/PALM/MYO5A/ITGAV/ARHGAP18/GABARAPL1/ARHGEF2/ITGB1/SLK/TIAM1/ANTXR1/FAM107A/DLC1/SYNE2/AAK1/APC/DB…	183
GO:0043034	CC	GO:0043034	costamere	14/7111	18/19520	0.000421597	0.0113915	0.00980682	ANK2/SVIL/SYNM/FXR1/AHNAK/DMD/KRT19/AHNAK2/VCL/FLNC/ANK3/PGM5/HOMER1/KRT8	14
GO:0044309	CC	GO:0044309	neuron spine	87/7111	178/19520	0.000427619	0.0113915	0.00980682	ITPKA/ACTN2/PPP1CA/MAP1B/LZTS1/TENM2/ADGRB1/ATP1A2/NTRK2/ARRB1/RHOA/NGFR/PALMD/NOS1/NLGN1/MPP2/ANKS1B/SLC8A1/ASAP1/TANC2/GIPC1/CRYAB/KCND2/HPCA/GPM6A/DGKI/ABI2/KCND1/PALM/SEZ6/TIAM1/SHANK1/FBXO2/NTSR1/FXR1/SRI/CALB1/P2RX4/PPFIA2/APBA3/ABHD17A/GRIN2A/PSMC2/DLG4/DVL1/SRGAP2/CPEB4/EEA1/SHANK3/SYT11/SORCS2/GRIA3/PPP1R1B/NRGN/PSD/ITSN1/PPP1CC/MAPT/P2RX3/ARRB2/STRN/ATP2B1/OPHN1/RPH3A/PPP1R9A/SHANK2/RAB…	87
GO:0005788	CC	GO:0005788	endoplasmic reticulum lumen	140/7111	306/19520	0.000462322	0.0121173	0.0104317	SDF2L1/MATN3/COL22A1/COL25A1/SCG2/CHRDL1/IGFBP3/MYDGF/COL14A1/COL8A2/SPARCL1/GCG/VCAN/LAMC1/COL8A1/LTBP1/ENAM/ARSG/COL4A3/BCHE/FKBP14/C4A/COL11A1/CST3/TOR2A/PDGFC/FBN1/GPX8/FN1/CES2/FKBP7/MIA3/CDH2/CLN6/COL2A1/OS9/TSPAN15/CASQ2/ADAMTS5/VWA1/WNT4/EOGT/EDEM2/IGFBP5/LAMB1/C3/COL9A3/SHISA5/COL4A1/ADAMTSL1/COL5A2/CP/COL20A1/CES1/PDGFD/COL10A1/P4HA3/COL16A1/ADAMTSL4/BACE1/COL4A4/COL4A2/CLU/TOR3A/COL21A…	140
GO:0031091	CC	GO:0031091	platelet alpha granule	49/7111	91/19520	0.000508609	0.0129331	0.011134	ACTN2/TGFB2/TGFB3/SNCA/SERPINA5/FN1/THBS2/IGF1/SERPING1/VEGFC/CFD/TEX264/CD9/CLU/SCCPDH/A2M/PCDH7/ITGA2B/F13A1/VEGFA/THBS1/PF4/ALDOA/MMRN1/F8/SPARC/FGB/NHLRC2/TOR4A/ACTN1/CD109/SERPINE1/APP/PECAM1/HRG/TMSB4X/TMX3/PDGFB/ITGB3/ORM1/PROS1/LY6G6F/ISLR/PLG/VEGFD/CD36/PHACTR2/F5/ALB	49
GO:0005839	CC	GO:0005839	proteasome core complex	15/7111	20/19520	0.000509365	0.0129331	0.011134	PSMB2/PSMB3/PSMA7/PSMA5/PSMB1/PSMB8/PSMB10/PSMB4/PSMB5/PSMB9/PSMB6/PSMA8/PSMB7/PSMA6/PSMF1	15
GO:0044291	CC	GO:0044291	cell-cell contact zone	39/7111	69/19520	0.000521351	0.0130338	0.0112207	PCDH9/ANK2/AKAP6/ATP1A2/PIK3CA/GJC1/SCN5A/SLC8A1/SPTBN4/CDH2/JAM3/OBSL1/FXYD1/GJA5/SCN2A/TIAM1/TMEM65/AHNAK/DES/JAM2/FGF13/KCNA5/DLG1/ANKRD23/CADM4/NECTIN2/SLC2A1/VCL/PKP4/PKP2/AFDN/BAIAP2L2/ANK3/ACTN1/CTNNA3/PGM5/GJA1/FLOT2/SLC9A1	39
GO:0031301	CC	GO:0031301	integral component of organelle membrane	166/7111	371/19520	0.000543671	0.0133858	0.0115238	RER1/BID/DPM3/FIS1/YIF1A/SLC25A3/SCO2/YIF1B/EMC6/ERGIC3/PKD2/GPAA1/STX10/MGARP/SMDT1/ELOVL2/CSGALNACT2/HLA-G/ELOVL1/AMFR/ZDHHC15/PEX11G/EMC8/HM13/COA3/UQCC3/POMGNT1/TIMM17B/SPCS1/SLC6A9/SV2C/VAMP3/ARMCX3/CHCHD10/PREB/B4GALNT2/MAN1C1/SLC6A17/ATP13A2/SAMD8/BAK1/CCDC51/ABCB9/STX6/SEC62/COQ2/B4GALNT1/SLC17A8/AUP1/EMC9/TRAM1L1/RCE1/COX18/INSIG2/TBL2/P2RX4/MCU/RHBDD2/KTN1/DHRS9/SFXN2/TMEM70/SLC35B1/ELO…	166
GO:0043197	CC	GO:0043197	dendritic spine	86/7111	177/19520	0.000583979	0.0141637	0.0121934	ITPKA/ACTN2/PPP1CA/MAP1B/LZTS1/TENM2/ADGRB1/ATP1A2/NTRK2/ARRB1/RHOA/NGFR/PALMD/NOS1/NLGN1/MPP2/ANKS1B/SLC8A1/ASAP1/TANC2/GIPC1/CRYAB/KCND2/HPCA/GPM6A/DGKI/ABI2/KCND1/PALM/SEZ6/TIAM1/SHANK1/FBXO2/NTSR1/FXR1/SRI/CALB1/P2RX4/PPFIA2/APBA3/ABHD17A/GRIN2A/PSMC2/DLG4/DVL1/SRGAP2/CPEB4/SHANK3/SYT11/SORCS2/GRIA3/PPP1R1B/NRGN/PSD/ITSN1/PPP1CC/MAPT/P2RX3/ARRB2/STRN/ATP2B1/OPHN1/RPH3A/PPP1R9A/SHANK2/RAB8A/CA…	86
GO:0030175	CC	GO:0030175	filopodium	54/7111	103/19520	0.000642999	0.0153658	0.0132283	ACTN2/MAP2/TENM2/TIAM2/UTRN/SLC9A3R1/HLA-G/NLGN1/ACTA2/GAP43/RDX/CIB1/ARL4C/GPM6A/CD302/ABI2/CDK5/PALM/MYO5A/ITGAV/ITGB1/ANTXR1/FXR1/SYNE2/ENAH/ACTA1/DMD/FGF13/MYO3A/TTYH1/RUFY3/RIPOR2/VCAM1/ACTG2/NF2/MYO10/MORN4/EZR/MSN/SPATA13/FGD4/PPP1R9A/AP2A1/APP/EPHA4/TRPV4/ADGRA2/KITLG/ITGB3/FARP1/ACTC1/TWF2/MYO1B/UBE2Q1	54
GO:1902495	CC	GO:1902495	transmembrane transporter complex	146/7111	323/19520	0.000673848	0.0157173	0.0135308	KCNB1/DLG2/SCN3B/KCNJ16/BEST4/SNAP25/LRRC26/KCNAB1/TRPC1/CLCNKA/ABCC9/PLN/ATP1B2/AKAP6/KCNA1/ATP1A2/KCNMB3/CACNA2D1/PKD2/KCNE4/SMDT1/CACNA1C/SCNN1B/NOS1/ABCB8/NLGN1/CATSPERE/SCN2B/SCN5A/CACNA1S/KCNC2/KCNIP3/BEST2/GRIK5/KCNQ3/CACNB4/GLRB/RYR2/KCNIP2/KCNMB1/ORAI1/KCNQ5/CASQ2/SCN4A/KCND2/GLRA3/GABRB2/ATP1B3/CCDC51/SUMO1/FXYD1/CHRNB4/CHRNA3/KCND1/KCNA7/AKAP9/SCN7A/RYR3/SCN2A/SHANK1/KCNIP1/SESTD1/KCNM…	146
GO:0031528	CC	GO:0031528	microvillus membrane	18/7111	26/19520	0.000685658	0.0157173	0.0135308	SLC9A3R1/CDHR2/ITGAV/SLC6A6/S100P/MTTP/PDZK1/CEACAM20/PTPRH/CA9/SCARB1/CDHR5/EZR/MSN/MUC20/SYTL1/ITGB3/SLC7A5	18
GO:0034702	CC	GO:0034702	ion channel complex	137/7111	301/19520	0.000686723	0.0157173	0.0135308	KCNB1/DLG2/SCN3B/KCNJ16/BEST4/SNAP25/LRRC26/KCNAB1/TRPC1/CLCNKA/ABCC9/AKAP6/KCNA1/KCNMB3/CACNA2D1/PKD2/KCNE4/SMDT1/CACNA1C/SCNN1B/NOS1/ABCB8/NLGN1/CATSPERE/SCN2B/SCN5A/CACNA1S/KCNC2/KCNIP3/BEST2/GRIK5/KCNQ3/CACNB4/GLRB/RYR2/KCNIP2/KCNMB1/ORAI1/KCNQ5/CASQ2/SCN4A/KCND2/GLRA3/GABRB2/CCDC51/SUMO1/CHRNB4/CHRNA3/KCND1/KCNA7/AKAP9/SCN7A/RYR3/SCN2A/SHANK1/KCNIP1/SESTD1/KCNMB2/DPP6/MCU/CNGB1/CLDN4/GRIN2A/…	137
GO:0072546	CC	GO:0072546	EMC complex	9/7111	10/19520	0.000757333	0.0170926	0.0147149	EMC6/EMC8/EMC9/EMC4/EMC7/EMC3/EMC2/EMC10/MMGT1	9
GO:0030496	CC	GO:0030496	midbody	92/7111	193/19520	0.000848115	0.0184133	0.0158519	CDCA8/PLK1/NEXMIF/MYH10/SVIL/CNTRL/PDXP/CEP126/MBD5/TOPORS/CRMP1/BIRC5/TTLL12/RHOA/AURKB/RAN/PSRC1/BCL3/ANKRD54/DCTN3/BIRC6/PIN1/CCDC66/TTC28/CENPV/ARL2BP/UVRAG/RDX/JTB/RACGAP1/GNAI1/CENPC/EXOC2/SCCPDH/CCDC124/HNRNPU/HEPACAM2/PTCH1/MARK4/AURKA/MAK/SPART/CLIC4/LYRM1/CPEB3/PITPNM1/KATNB1/GNAI3/CYLD/SPAST/GEM/IQGAP1/URB2/UHMK1/EXOC5/PPP1CC/SSH1/CAPG/SLC2A1/FOXL2/PKP4/LATS1/ARL3/KEAP1/TBCK/ERH/YPEL5/…	92
GO:0044545	CC	GO:0044545	NSL complex	7/7111	7/19520	0.000849846	0.0184133	0.0158519	MCRS1/KANSL1L/PHF20L1/KANSL3/KANSL1/KANSL2/PHF20	7
GO:0048788	CC	GO:0048788	cytoskeleton of presynaptic active zone	7/7111	7/19520	0.000849846	0.0184133	0.0158519	BSN/ERC2/PCLO/RIMS2/ERC1/RIMS3/RIMS1	7
GO:0005791	CC	GO:0005791	rough endoplasmic reticulum	41/7111	75/19520	0.000950146	0.0203156	0.0174895	CA4/RPS21/RPN1/SSR4/SEC63/HM13/RPL18/RPS28/SEC62/RPL27/RPS29/TP63/SUCO/MTTP/RPL6/SFTPA1/TMCC1/F12/MYOC/ZC3H12A/RPS26/PLOD2/SFTPD/ARSB/LIN28A/P2RX3/EDN1/NAT8L/RPN2/SEC61B/CDKAL1/SRPRB/LRPAP1/APP/LRAT/SYNE3/BGLAP/PKM/UBA1/RPS23/HGFAC	41
GO:0008076	CC	GO:0008076	voltage-gated potassium channel complex	47/7111	89/19520	0.0011436	0.0241345	0.0207771	KCNB1/DLG2/KCNJ16/SNAP25/LRRC26/KCNAB1/KCNA1/KCNMB3/KCNE4/KCNC2/KCNIP3/KCNQ3/KCNIP2/KCNMB1/KCNQ5/KCND2/SUMO1/KCND1/KCNA7/AKAP9/KCNIP1/KCNMB2/DPP6/DLG4/KCNMA1/CALM3/KCNQ2/KCNS1/KCNG2/LRRC55/KCNA5/KCNK2/KCNB2/KCNE2/VAMP2/KCNJ5/KCNC3/KCNC1/KCNH1/LRRC38/KCNE1B/KCNIP4/KCNQ1/KCNG3/KCNE1/KCNJ4/KCNJ1	47
GO:0031594	CC	GO:0031594	neuromuscular junction	38/7111	69/19520	0.0011956	0.0249084	0.0214434	DLG2/PRKAR1A/PDZRN3/UTRN/EFNA2/STXBP5L/EPHA7/DNAJA3/SYNGR2/CDK5/ITGB1/SPOCK1/POSTN/DLG4/DES/SYNC/SV2A/NEFL/DLG1/LRP4/SYNJ2BP/FCHSD2/SYNGR3/SLC5A7/LAMB2/ANK3/PPP1R9A/MYH9/APP/EPHA4/PTN/LAMA5/SNTA1/DLGAP4/DNAJC5/SLC8A3/UNC13A/F2R	38
GO:0098803	CC	GO:0098803	respiratory chain complex	46/7111	87/19520	0.00124158	0.0254602	0.0219184	CYC1/COX5A/NDUFS8/NDUFAB1/UQCRC1/COX8A/UQCR10/UQCRQ/DMAC2/SDHB/NDUFB7/NDUFB10/UQCC3/NDUFA3/NDUFS3/NDUFB11/NDUFS6/UQCRHL/FOXRED1/COX4I1/UQCRC2/NDUFV1/COX7B/NDUFS7/NDUFA6/NDUFA13/UQCRFS1/NDUFA9/NDUFA2/COX6A1/COX6B1/NDUFB2/NDUFS2/NDUFA11/NDUFA12/NDUFS5/NDUFA5/NDUFC1/NDUFB4/UQCRB/NDUFB1/SDHAF4/NDUFB9/NDUFB8/SDHA/NDUFA4L2	46
GO:0005635	CC	GO:0005635	nuclear envelope	200/7111	462/19520	0.00125342	0.0254602	0.0219184	PRICKLE1/PRICKLE2/RNF180/NLRP6/RANBP1/TXNL4A/NAV3/TPR/LRRC59/APEH/AKAP6/MLX/SEC13/WDFY3/RANBP3L/DST/RAN/MGST3/GUCY2D/SYNE1/BCHE/EPHA3/ITPR1/MATR3/AHCTF1/THAP7/PUM2/NUTF2/TOR2A/JPT1/NUDT1/CETN3/NOC4L/CENPV/EPC1/ZNF224/ATRAID/SCAI/RANBP2/INTS5/CDK4/EBP/DPY19L2/SUMO1/YBX1/RCC1/MAPK3/EIF5A/SHISA5/CCAR1/RIF1/NXT1/NDC1/DPY19L3/PTGER3/SYNE2/SPATA46/P2RX4/TAF3/NUP37/CLGN/PARP11/TOR3A/NUP88/TMEM120A/EMD/D…	200
GO:0032839	CC	GO:0032839	dendrite cytoplasm	20/7111	31/19520	0.00136503	0.0270509	0.0232878	PURA/CDKL5/MAP2/KIF5C/KCNAB1/HPCA/GABARAPL1/SOD1/LRRK2/DLG4/HNRNPU/WASF1/TRAK2/ADA/KIF5A/UHMK1/ABHD12/CCIN/KIF5B/WLS	20
GO:0044298	CC	GO:0044298	cell body membrane	20/7111	31/19520	0.00136503	0.0270509	0.0232878	KCNB1/ATP1B2/UNC5A/KCNC2/KCND2/HPCA/REG1A/ATP1A3/SLC6A2/KCNB2/ADCY8/ATP2B1/KCNC3/THY1/KCNC1/SLC4A8/SLC6A3/P2RY12/INSR/GABRA5	20
GO:0034705	CC	GO:0034705	potassium channel complex	51/7111	99/19520	0.00149304	0.0292312	0.0251649	KCNB1/DLG2/KCNJ16/SNAP25/LRRC26/KCNAB1/ABCC9/KCNA1/KCNMB3/KCNE4/ABCB8/KCNC2/KCNIP3/GRIK5/KCNQ3/KCNIP2/KCNMB1/KCNQ5/KCND2/CCDC51/SUMO1/KCND1/KCNA7/AKAP9/KCNIP1/KCNMB2/DPP6/DLG4/KCNMA1/CALM3/KCNQ2/KCNS1/KCNG2/LRRC55/KCNA5/KCNK2/KCNB2/KCNE2/VAMP2/KCNJ5/KCNC3/KCNC1/KCNH1/LRRC38/KCNE1B/KCNIP4/KCNQ1/KCNG3/KCNE1/KCNJ4/KCNJ1	51
GO:0060205	CC	GO:0060205	cytoplasmic vesicle lumen	145/7111	326/19520	0.00156715	0.0301138	0.0259247	ZG16/ACTN2/TGFB2/PSMD3/PSMA5/GSTP1/PSMB1/GCG/MIF/CEP290/DYNLT1/CDC37L1/HRNR/HSPA8/GSDMD/PRDX4/TUBB4B/TGFB3/FN1/PTGES2/PSMD2/PSMC3/CCT2/PPIE/IGF1/PSMD13/APRT/PNP/CRISPLD2/C3/CANT1/IMPDH2/GLA/SERPING1/TIMP2/PPIA/VEGFC/S100P/CFD/DERA/PLAC8/DBNL/TEX264/OLFM4/BACE1/XRCC6/PFKL/PDXK/ACTR1B/CLU/TRAPPC1/SCCPDH/SERPINB1/PSMC2/A2M/PYCARD/HP/GRP/SERPINI1/NAPRT/CDA/ITIH3/FUCA2/ROCK1/ADA/FUCA1/GCA/DDX3X/F13A1/…	145
GO:0000792	CC	GO:0000792	heterochromatin	39/7111	72/19520	0.00157518	0.0301138	0.0259247	ATRX/SUV39H1/LRWD1/CBX1/DNMT3A/RNF20/UHRF2/TOP2B/TRIM28/DDX6/MORC2/SALL4/MPHOSPH8/TCP1/TNKS1BP1/HMGA1/CENPC/SALL1/HMGA2/CENPA/SIRT1/ZNF618/CENPB/CBX6/BEND3/MECP2/UBE2A/HDAC1/WDR76/SIRT6/RNF2/HSF1/ESCO2/BAZ1B/RNF40/BAZ2A/UHRF1/MBD3/UBA1	39
GO:0033268	CC	GO:0033268	node of Ranvier	11/7111	14/19520	0.0016159	0.0302888	0.0260753	CNTN2/SPTBN4/KCNQ3/SCN2A/SPOCK1/KCNQ2/SCN8A/DLG1/MYOC/NFASC/ANK3	11
GO:0014704	CC	GO:0014704	intercalated disc	28/7111	48/19520	0.00162162	0.0302888	0.0260753	ANK2/AKAP6/ATP1A2/PIK3CA/GJC1/SCN5A/SLC8A1/SPTBN4/CDH2/OBSL1/FXYD1/GJA5/SCN2A/TMEM65/DES/FGF13/KCNA5/DLG1/ANKRD23/SLC2A1/VCL/PKP2/ANK3/ACTN1/CTNNA3/PGM5/GJA1/SLC9A1	28
GO:0019898	CC	GO:0019898	extrinsic component of membrane	136/7111	304/19520	0.00164301	0.0303396	0.0261191	SOCS1/SNAP25/KCNAB1/TPR/CDH4/GNB2/PIK3CA/WDFY3/RHOA/CTNNA2/STOML2/GNAO1/CDH8/CUBN/SOCS5/CDH2/GFRA1/CDH11/MUC16/FYN/PIK3C2A/FERMT2/HPCA/DNAJA3/CNKSR2/OSR1/SNX18/HIP1/RACGAP1/COQ5/GNA11/CDK16/PICALM/GNG5/COQ4/TIAM1/GNAI1/KCNIP1/AAK1/APC/FER/NUMA1/GNAQ/KIF1A/DLG4/GNB1/GNG10/CYTH3/PIK3R4/DMBT1/CARMIL2/GRAMD2A/GNB4/EEA1/CDH6/VPS13C/SHANK3/VAC14/CCDC115/TGM3/RNF112/ATG14/SYT6/S100A10/GNAI3/PRNP/NOA1/ST…	136
GO:0030863	CC	GO:0030863	cortical cytoskeleton	53/7111	104/19520	0.00167049	0.0305006	0.0262577	ACTN2/BSN/PLEKHH2/UTRN/CALD1/CLASP1/MAEA/SPTBN4/ERC2/DBN1/NOS2/CDH2/AKAP13/RDX/DLC1/CALB1/DBNL/PCLO/SPTBN5/SPTA1/WDR1/NUMA1/DLG4/RIMS2/ERC1/SPTB/MYO1A/CIB2/RIMS3/KRT19/LLGL2/CAPZA2/ACTR2/TRPC4/NF2/LLGL1/SLC2A1/EZR/PVALB/PPP1R9A/FLNA/SPTAN1/MYH9/FLOT2/EPB42/TRPV4/MYADM/LANCL2/MISP/CALB2/TMOD1/PRKCB/RIMS1	53
GO:1905369	CC	GO:1905369	endopeptidase complex	37/7111	68/19520	0.00184535	0.0329589	0.028374	PSMB2/PSMD3/PSMD8/PSMB3/PSMA7/PSMA5/PSMB1/PSMB8/PSMB10/GPAA1/PSMB4/PSMD2/PSMC3/PSME1/PSMB5/PSMD13/PSMB9/PSMC4/PSMB6/PSME3/ADRM1/PSMC2/DNAJB2/PIGT/ZFAND2B/PSME2/UBE3C/PSMA8/PSMB7/PSMD14/PSMA6/HTRA2/PIGS/TXNL1/UBR1/PSMF1/UBE3A	37
GO:0099569	CC	GO:0099569	presynaptic cytoskeleton	8/7111	9/19520	0.00188354	0.0329589	0.028374	BSN/ERC2/PCLO/RIMS2/ERC1/NEFL/RIMS3/RIMS1	8
GO:0045178	CC	GO:0045178	basal part of cell	117/7111	258/19520	0.00188627	0.0329589	0.028374	DLG2/CLDN11/BMPR2/KCNJ16/ANK2/CLDN7/CA2/PKD2/ARRB1/DSTYK/DST/PTH1R/ATP2B4/CLDN8/CLASP1/CA11/KCNC2/GPIHBP1/SLC16A8/SLC23A1/SLC27A1/CDH2/LDLRAP1/SLC6A9/ORAI1/SLC51B/CD300LG/FAP/SLC39A14/PALM/ABCC5/SLC6A6/CADM1/LEPR/REG1A/CLDN4/MTTP/CD34/MYO1A/CD1D/SLC38A1/SLC12A6/PLPP3/SLC46A1/ATP7A/DISP1/SLC14A1/PDZD11/SLC23A2/CA9/KCNJ10/DLG1/TRPC4/NDRG4/PHLDB2/SYNJ2BP/BSG/SLC51A/ITGA1/SLC27A5/ALPK2/SLC26A7/SLC2A1…	117
GO:0099568	CC	GO:0099568	cytoplasmic region	117/7111	258/19520	0.00188627	0.0329589	0.028374	DLG2/PURA/BSN/CDKL5/MAP2/KIF5C/DYNC2H1/KCNAB1/PRKAR1A/CEP162/LCA5/PKD2/DST/MGARP/MAP1A/DNAH11/ENO1/CLASP1/TRAF3IP1/ERC2/DNAH1/BBS1/ARMCX3/BLOC1S1/HPCA/KIF3A/INSC/GABARAP/BLOC1S4/WDPCP/GABARAPL1/GNAI1/GLI3/PCLO/SPTBN5/SOD1/DNAH5/NUMA1/LRRK2/KIF1A/DLG4/HNRNPU/RIMS2/DNAH7/PIK3R4/ERC1/MAP4/DZIP1L/WASF1/RANGAP1/MAK/FBXW11/CFAP54/DYNLL1/PRKCZ/TRAK2/ADA/CFAP36/AK8/NEFL/RIMS3/ATG14/KIF5A/CCDC39/SPAG6/SPA…	117
GO:0022626	CC	GO:0022626	cytosolic ribosome	54/7111	107/19520	0.00201204	0.0347299	0.0298987	RPS5/RPS21/RPLP1/RPSA/APOD/RPS9/UBA52/HBA1/RPS3/RPLP0/RPS24/RPS16/RPL28/RPL18/RPS15/RPL13/RPLP2/RPL39/RPS28/RPS8/DHX29/RPL18A/RPL39L/RPL8/RPL36/RPL27/RPS2/RPS29/RPL35/EIF2D/RPS11/RPL26/RPS14/RPL6/DDX3X/MRPS11/RPS19/RPL3L/RPS26/RPS13/RPL9/RPL15/RPL10A/RPS3A/RPL17/RPL29/RPS18/RPS25/RPS10/RPL10/RPS23/RPL7/LARP4/RPL22	54
GO:0016592	CC	GO:0016592	mediator complex	24/7111	40/19520	0.00203037	0.0347299	0.0298987	MED8/MED18/MED24/MED13L/CDK4/MED19/MED31/MED16/MED23/MED13/MED12L/CCNC/BCLAF3/MED27/BCLAF1/MED1/CDK19/MED11/MED4/CDK6/MED17/THRAP3/MED30/MED7	24
GO:0005902	CC	GO:0005902	microvillus	47/7111	91/19520	0.0020936	0.0351314	0.0302443	AOC3/OXTR/CA2/SLC9A3R1/STARD10/DCXR/SLC27A4/RDX/JAM3/CDHR2/CD302/ITGAV/SLC6A6/S100P/LRRK2/MTTP/PDZK1/CEACAM20/MYO1A/CLIC4/ATP7A/PTPRH/TBC1D10A/CA9/VCAM1/SCARB1/CDHR5/HYAL2/ANGPT1/PLEKHG6/AQP5/CLCA1/ESPN/EZR/MSN/NFASC/ATP6V1E1/MUC20/TEK/SYTL1/MYO1H/ATP6V1B1/ICAM2/ITGB3/SLC7A5/MYO1B/CRB1	47
GO:0031983	CC	GO:0031983	vesicle lumen	145/7111	328/19520	0.00209707	0.0351314	0.0302443	ZG16/ACTN2/TGFB2/PSMD3/PSMA5/GSTP1/PSMB1/GCG/MIF/CEP290/DYNLT1/CDC37L1/HRNR/HSPA8/GSDMD/PRDX4/TUBB4B/TGFB3/FN1/PTGES2/PSMD2/PSMC3/CCT2/PPIE/IGF1/PSMD13/APRT/PNP/CRISPLD2/C3/CANT1/IMPDH2/GLA/SERPING1/TIMP2/PPIA/VEGFC/S100P/CFD/DERA/PLAC8/DBNL/TEX264/OLFM4/BACE1/XRCC6/PFKL/PDXK/ACTR1B/CLU/TRAPPC1/SCCPDH/SERPINB1/PSMC2/A2M/PYCARD/HP/GRP/SERPINI1/NAPRT/CDA/ITIH3/FUCA2/ROCK1/ADA/FUCA1/GCA/DDX3X/F13A1/…	145
GO:0001725	CC	GO:0001725	stress fiber	35/7111	64/19520	0.00215952	0.0354467	0.0305157	LDB3/SYNPO2/MYH10/MYLK/PDLIM1/DAAM1/LPP/SORBS1/NOX4/FERMT2/FAM107A/MICALL2/TLNRD1/CORO1B/MYL9/PRICKLE4/ACTA1/PALLD/PRKCZ/LIMCH1/ABLIM3/ILK/PDLIM2/PDLIM3/ZYX/TPM3/ACTN1/MYH9/XIRP1/PGM5/TEK/PDLIM5/SYNPO/FHL3/TPM4	35
GO:0097517	CC	GO:0097517	contractile actin filament bundle	35/7111	64/19520	0.00215952	0.0354467	0.0305157	LDB3/SYNPO2/MYH10/MYLK/PDLIM1/DAAM1/LPP/SORBS1/NOX4/FERMT2/FAM107A/MICALL2/TLNRD1/CORO1B/MYL9/PRICKLE4/ACTA1/PALLD/PRKCZ/LIMCH1/ABLIM3/ILK/PDLIM2/PDLIM3/ZYX/TPM3/ACTN1/MYH9/XIRP1/PGM5/TEK/PDLIM5/SYNPO/FHL3/TPM4	35
GO:0032432	CC	GO:0032432	actin filament bundle	39/7111	73/19520	0.00220496	0.0358305	0.0308462	LDB3/SYNPO2/MYH10/MYLK/PDLIM1/DAAM1/LPP/SORBS1/NOX4/CRYAB/FERMT2/FAM107A/MICALL2/TLNRD1/CORO1B/MYL9/PRICKLE4/ACTA1/PALLD/PRKCZ/LIMCH1/PLS3/ABLIM3/ILK/PDLIM2/PDLIM3/ZYX/TPM3/FLNA/ACTN1/MYH9/XIRP1/PGM5/TEK/PDLIM5/MARCKS/SYNPO/FHL3/TPM4	39
GO:0030315	CC	GO:0030315	T-tubule	29/7111	51/19520	0.00231389	0.0371384	0.0319721	ANK2/AKAP6/ATP1A2/CACNA2D1/CACNA1C/ATP2B4/SCN5A/CACNA1S/SLC8A1/TGFB3/ASB3/RDX/FXYD1/SCN2A/SRI/GOT2/AHNAK/SLC30A1/FER1L5/STAC3/CASQ1/AHNAK2/EZR/DYSF/ADRA1A/ANK3/CAPN3/KCNJ5/SLC9A1	29
GO:1904813	CC	GO:1904813	ficolin-1-rich granule lumen	61/7111	124/19520	0.00236608	0.0371384	0.0319721	PSMD3/PSMA5/GSTP1/APEH/PSMB1/MIF/KRT1/DYNLT1/CST3/HSPA8/GSDMD/PRDX4/PSMD2/PSMC3/PPIE/PSMD13/CAPN1/PNP/CRISPLD2/CANT1/IMPDH2/TIMP2/PPIA/CFD/DERA/DBNL/XRCC6/PFKL/ACTR1B/PSMC2/CDA/DDX3X/GPI/ALDOA/FTH1/ACTR2/GYG1/CALML5/IMPDH1/PGM1/CTSH/ARSB/GUSB/VCL/PGAM1/PSMB7/PSMD14/YPEL5/ATG7/ILF2/GLB1/COMMD9/CDK13/HBB/PKM/ALAD/AMPD3/HMGB1/EEF2/PGM2/CAB39	61
GO:0070469	CC	GO:0070469	respirasome	52/7111	103/19520	0.00238664	0.0371384	0.0319721	CYC1/COX5A/NDUFS8/NDUFAB1/UQCRC1/COX8A/UQCR10/UQCRQ/DMAC2/SDHB/NDUFB7/NDUFB10/UQCC3/NDUFA3/NDUFS3/NDUFB11/SURF1/COX7A2/NDUFS6/UQCRHL/FOXRED1/COX4I1/UQCRC2/NDUFV1/UQCR11/COX7B/NDUFS7/NDUFA6/NDUFA13/UQCRFS1/NDUFA9/COX15/NDUFA2/COX6A1/COX6B1/NDUFB2/NDUFS2/NDUFA11/NDUFA12/NDUFS5/COX7A2L/NDUFA5/NDUFC1/NDUFB4/UQCRB/NDUFB1/SDHAF4/NDUFB9/NDUFB8/SDHA/NDUFA4L2/OXA1L	52
GO:0000779	CC	GO:0000779	condensed chromosome, centromeric region	58/7111	117/19520	0.00239182	0.0371384	0.0319721	CENPM/CENPX/PLK1/BOD1L1/BIRC5/AURKB/TP53BP1/ATRX/CDT1/CLASP1/LRWD1/PHF2/AHCTF1/DCTN3/SYCP2L/CENPV/CFDP1/CCNB1/SKA1/KIF2C/CENPC/DYNC1I1/NUP37/CEBPB/SPC24/HNRNPU/CENPN/RANGAP1/KMT5B/CENPA/CENPW/CENPB/ZWINT/PMF1/NUP85/RASSF2/CKAP5/PPP1CC/SEH1L/DCTN5/HSF1/ZNF207/MIS18BP1/CENPO/KANSL1/CLASP2/PHF6/CENPF/MEAF6/MAD2L1/ZNF276/DYNLT3/BOD1/BUB3/GPATCH11/KNSTRN/TEX14/MIS12	58
GO:0043198	CC	GO:0043198	dendritic shaft	20/7111	32/19520	0.00239971	0.0371384	0.0319721	MAP2/LZTS1/MAP1A/NLGN1/MPP2/SLC8A1/GIPC1/SEZ6/NTSR1/HTR2A/SYNGAP1/RTN4R/FLNA/INPP5J/NSF/APP/EPHA4/GRM7/SLC1A1/CNIH3	20
GO:0000775	CC	GO:0000775	chromosome, centromeric region	91/7111	196/19520	0.0024622	0.0377461	0.0324952	CENPM/CDCA8/CENPX/PLK1/BOD1L1/TPR/BIRC5/SEC13/AURKB/TP53BP1/ATRX/CDT1/CLASP1/SUV39H1/LRWD1/PHF2/AHCTF1/SUMO3/CBX1/CLIP1/DNMT3A/DYNC1LI2/DCTN3/SYCP2L/CENPV/CFDP1/UHRF2/UVRAG/CCNB1/OIP5/SKA1/KIF2C/APC/PPP1R12A/CENPC/DYNC1I1/NUP37/CEBPB/SPC24/PPP2R1A/CDCA5/DCTN2/HNRNPU/CENPN/RANGAP1/KMT5B/FBXW11/DYNLL1/CENPA/SMC6/CENPW/ZNF618/CENPB/ZWINT/SMC3/PMF1/NUP85/RASSF2/CKAP5/PPP1CC/SMC1B/SEH1L/DCTN5/HSF1/PDS…	91
GO:0032809	CC	GO:0032809	neuronal cell body membrane	18/7111	28/19520	0.00251204	0.0381502	0.0328431	KCNB1/UNC5A/KCNC2/KCND2/HPCA/REG1A/ATP1A3/SLC6A2/KCNB2/ADCY8/ATP2B1/KCNC3/THY1/KCNC1/SLC4A8/SLC6A3/INSR/GABRA5	18
GO:0034774	CC	GO:0034774	secretory granule lumen	142/7111	322/19520	0.00258877	0.0389515	0.033533	ACTN2/TGFB2/PSMD3/PSMA5/GSTP1/PSMB1/GCG/MIF/CEP290/DYNLT1/CDC37L1/HRNR/HSPA8/GSDMD/PRDX4/TUBB4B/TGFB3/FN1/PTGES2/PSMD2/PSMC3/CCT2/PPIE/IGF1/PSMD13/APRT/PNP/CRISPLD2/C3/CANT1/IMPDH2/GLA/SERPING1/TIMP2/PPIA/VEGFC/S100P/CFD/DERA/PLAC8/DBNL/TEX264/OLFM4/XRCC6/PFKL/PDXK/ACTR1B/CLU/TRAPPC1/SCCPDH/SERPINB1/PSMC2/A2M/PYCARD/HP/GRP/SERPINI1/NAPRT/CDA/ITIH3/FUCA2/ROCK1/FUCA1/GCA/DDX3X/F13A1/CRACR2A/ACAA1/N…	142
GO:0031093	CC	GO:0031093	platelet alpha granule lumen	36/7111	67/19520	0.00281736	0.042002	0.0361591	ACTN2/TGFB2/TGFB3/FN1/IGF1/SERPING1/VEGFC/CFD/TEX264/CLU/SCCPDH/A2M/F13A1/VEGFA/THBS1/PF4/ALDOA/MMRN1/F8/SPARC/FGB/NHLRC2/TOR4A/ACTN1/SERPINE1/APP/HRG/TMSB4X/PDGFB/ORM1/PROS1/ISLR/PLG/VEGFD/F5/ALB	36
GO:0005811	CC	GO:0005811	lipid droplet	48/7111	95/19520	0.00336293	0.0496796	0.0427687	PLIN4/FABP4/PLIN1/CLDN11/RAB3GAP1/TSC1/PLIN5/IRAK1/SYNGR2/ACSL3/CIDEA/AUP1/CES1/SCCPDH/SET/SPART/SIGMAR1/AQP7/TRAF6/PLIN3/PITPNM1/GAPDH/PNPLA4/PRPF19/VPS13A/SPAST/RAP1B/LMLN/AIFM2/PLA2G4C/NSDHL/GIMAP7/FAF2/ABHD5/BCAP31/RAB5C/HSD17B13/HSD11B2/CAV1/CTDNEP1/DHRS3/UBE2G2/ATG2B/PNPLA7/SETSIP/CIDEC/ALOX15/STARD13	48
GO:0005201	MF	GO:0005201	extracellular matrix structural constituent	99/6952	170/18337	5.5494e-08	0.000191565	0.000190666	PRELP/PRG4/MATN3/COL22A1/CILP/MGP/TFPI2/COL25A1/ADIPOQ/COL14A1/TNXB/COL8A2/COMP/OGN/COLQ/HMCN1/VCAN/LAMC1/COL8A1/ABI3BP/ASPN/LTBP1/ENAM/COL4A3/MFAP5/TECTA/COL11A1/IMPG2/LAMA4/FBN1/FN1/THBS2/LTBP2/COL2A1/EFEMP1/AEBP1/VWA1/THBS3/LAMB1/COL9A3/COL4A1/COL5A2/COL10A1/COL16A1/ELN/COL4A4/COL4A2/COL6A5/COL21A1/COL5A1/DPT/POSTN/COL3A1/COL15A1/BGN/COL6A3/FBLN5/MMRN2/LUM/LAMC2/COL27A1/COL12A1/HSPG2/COL1A2/AM…	99
GO:0015631	MF	GO:0015631	tubulin binding	182/6952	368/18337	3.472e-06	0.00548578	0.00546001	RABGAP1/CCDC181/TTBK2/MAP2/KIF5C/PLK1/NIN/TBCEL/CAPN6/NAV3/MAP1B/TPR/CAMSAP2/MAP6/LZTS1/MACF1/BIRC5/CEP350/TPGS1/HDGFL3/MAP4K4/GPAA1/TTLL12/DST/KATNAL1/MAP1A/PSRC1/STARD9/CLASP1/ALMS1/GOLGA2/TRAF3IP1/TAOK1/CEP295/PPP5C/STMN2/CLIP1/CCDC88A/RPS3/KLC3/CETN3/TTLL7/KIF7/SNCA/KIF27/REEP4/IFT81/B9D2/VASH2/DIXDC1/CCDC66/SETD2/FAM83D/BEX4/ARL4C/CRYAB/FYN/CCSER2/NEFH/DRG1/CLIP3/KIF3A/KIF3C/CLIP4/REEP2/IFT7…	182
GO:0030020	MF	GO:0030020	extracellular matrix structural constituent conferring tensile strength	30/6952	41/18337	4.76748e-06	0.00548578	0.00546001	COL25A1/COL14A1/COL8A2/COL8A1/COL4A3/COL11A1/COL2A1/COL9A3/COL4A1/COL5A2/COL10A1/COL16A1/COL4A4/COL4A2/COL6A5/COL21A1/COL5A1/COL3A1/COL15A1/COL6A3/COL27A1/COL12A1/COL1A2/COL13A1/COL23A1/COL24A1/COL11A2/COL1A1/COL19A1/COL18A1	30
GO:0019199	MF	GO:0019199	transmembrane receptor protein kinase activity	49/6952	80/18337	1.90878e-05	0.0164728	0.0163955	FLT1/BMPR2/DDR2/NTRK2/CRIM1/NTRK3/LTBP1/EPHA3/FGFR1/PDGFRL/TGFBR1/EFEMP1/NRP2/NRP1/EFNB3/EPHA7/KDR/RET/ACVR2B/PDGFRB/FLT4/BMPR1B/EPHB6/INSRR/EPHA1/EPHA6/TGFBR2/ACVR1/AMHR2/EPHA10/ACVRL1/BMPR1A/ERBB2/MERTK/IGF2R/TEK/ERBB4/EPHA4/TGFBR3L/ACVR1C/IGF1R/AXL/TIE1/ROS1/INSR/EPHA8/KIT/MET/ACVR2A	49
GO:0008017	MF	GO:0008017	microtubule binding	135/6952	269/18337	2.46076e-05	0.0169891	0.0169093	CCDC181/TTBK2/MAP2/KIF5C/PLK1/NIN/CAPN6/NAV3/MAP1B/CAMSAP2/MAP6/LZTS1/MACF1/BIRC5/CEP350/TPGS1/HDGFL3/MAP4K4/DST/KATNAL1/MAP1A/PSRC1/STARD9/CLASP1/ALMS1/GOLGA2/TRAF3IP1/CEP295/PPP5C/CLIP1/CCDC88A/RPS3/KLC3/CETN3/KIF7/KIF27/REEP4/VASH2/CCDC66/FAM83D/CRYAB/CCSER2/NEFH/DRG1/CLIP3/KIF3A/KIF3C/CLIP4/REEP2/GABARAP/RACGAP1/GTSE1/SPAG8/SKA1/ARHGEF2/KIF2C/CCDC88B/KIF4B/TIAM1/CDK5RAP2/CHP1/APC/TERF1/CAMSAP…	135
GO:0009055	MF	GO:0009055	electron transfer activity	76/6952	138/18337	2.98653e-05	0.0171825	0.0171018	AKR7A2/COX5A/AKR7A3/AKR1A1/NDUFS8/CYBA/NDUFAB1/UQCRC1/COX8A/STEAP4/UQCR10/UQCRQ/SDHB/NDUFB7/NDUFB10/CIAPIN1/DMGDH/GSR/NDUFA3/NOX4/NDUFS3/SURF1/COX7A2/NDUFS6/UQCRHL/COX4I1/NDUFV1/UQCR11/COX7B/NDUFS7/HSD17B6/COX5B/NDUFA6/ETFA/NDUFA13/UQCRFS1/ADH5/HAAO/NDUFA9/CYB5A/COX15/NDUFA2/CYP19A1/COX6A1/COX6B1/XDH/NDUFB2/ALDH4A1/NDUFS2/NDUFA12/NDUFS5/COX7A2L/NDUFA5/NDUFC1/AOC2/NDUFB4/ETFB/NDUFB1/IDH3B/NDUFB9/G…	76
GO:0008022	MF	GO:0008022	protein C-terminus binding	97/6952	185/18337	3.85312e-05	0.0190014	0.0189122	CDC20/MPDZ/ATXN1/ZBTB16/SH3GL2/PHB2/DST/SNX17/DYNLT1/TCF4/HSPB7/RABAC1/GRIP1/PRRC2C/FN1/FOXN3/PRDX3/PCNA/TOP2B/CIB1/FIGN/MAGI1/NIPBL/RAD51/MIF4GD/CSK/SHANK1/YAP1/CALCOCO1/DBNL/ID1/XRCC6/SPTBN5/ERCC6/CEP120/DAB2/NUMA1/DLG4/LIG4/SAE1/FBLN5/DYNLL1/CD2AP/NCL/SIRT1/NPAT/HRAS/SHANK3/SNF8/SASH1/HSPG2/PIAS3/NEFL/HPCAL4/DLG1/KCNK3/PEX26/SDCBP2/CEP135/PPP1CC/POLR2A/SCLT1/SIAH1/SH3GL1/PHB/EP300/PPP2CB/ERBB2…	97
GO:0044325	MF	GO:0044325	ion channel binding	70/6952	128/18337	8.13503e-05	0.0351027	0.0349378	KCNB1/ACTN2/SCN3B/LRRC26/ANK2/KCNAB1/TSPO/ABCC9/AKAP6/PKD2/ARRB1/KCNE4/NOS1/SCN5A/KCNC2/SLC8A1/KCNIP3/TCAF1/RYR2/KCNIP2/PHPT1/CIB1/FYN/GRINA/BAK1/ITPR2/FXYD1/FHL1/AKAP9/SRI/LRRK2/PYCARD/RIMS2/PACS1/CALM3/GOPC/FGF13/HRC/RIMS3/S100A10/LRRC55/DLG1/SLC5A3/PANX1/FGF12/SH3GL1/YWHAE/PKP2/RIMS4/KCNE2/ANK3/PPP1R9A/FLNA/CDH5/ACTN1/CAV1/HOMER1/SNTA1/ATP2A3/LRRC38/KCNE1B/SRC/KCNQ1/KCNE1/PKD1/YWHAQ/CABP4/FKBP…	70
